# Supplementary material for: Ceratocystis cacaofunesta genome analysis reveals a large expansion of extracellular phosphatidylinositol-specific phospholipase-C genes (PI-PLC)
Source: BMC Genomics. 2018 Jan 17;19:58. doi: 10.1186/s12864-018-4440-4 (PMC5773145; doi:10.1186/s12864-018-4440-4)
Supplement: Supplementary file 1 — List of predicted genes and annotation of C. cacaofunesta and C. fimbriata. (XLSX 2372 kb) [file 12864_2018_4440_MOESM1_ESM.xlsx]

## Sheet: C. cacaofunesta
C. cacaofunesta total proteome Annotation
Gene ID	CER1: RNAseq library (control)	CER2: RNAseq library (sample)	Fold-change CER2/CER1	P_value CER2/CER1	NR Annotation	KEGG Annotation	CDD Annotation	Biological Process	Molecular Function	Cellular Component
s1.1	12.42220197	13.09458813	1.054127775	0.896448207	ref|XP_001414520.1| conserved hypothetical protein [Magnaporthe oryzae 70-15]_x0001_gb|EDK06281.1| conserved hypothetical protein [Magnaporthe oryzae 70-15]	mgr:MGG_13125 hypothetical protein	gnl|CDD|133136 cd00303, retropepsin_like, Retropepsins; pepsin-like aspartate proteases. The family includes pepsin-like aspartate proteases from retroviruses, retrotransposons and retroelements, as well as eukaryotic dna-damage-inducible proteins (DDIs), and bacterial aspartate peptidases. While fungal and mammalian pepsins are bilobal proteins with structurally related N and C-terminals, retrop…	GO:0006139:nucleobase, nucleoside, nucleotide and nucleic acid metabolic process,GO:0043283:biopolymer metabolic process	NO HITS FOUND	NO HITS FOUND
s1.10	30.99500042	32.82629862	1.059083664	0.82028864	gb|EGS21721.1| putative ubiquitin protein [Chaetomium thermophilum var. thermophilum DSM 1495]	fgr:FG04030.1 hypothetical protein	gnl|CDD|190885 pfam04147, Nop14, Nop14-like family. Emg1 and Nop14 are novel proteins whose interaction is required for the maturation of the 18S rRNA and for 40S ribosome production.	NO HITS FOUND	NO HITS FOUND	NO HITS FOUND
s1.100	41.90925488	49.76479305	1.187441609	0.414639608	gb|EFQ35316.1| hypothetical protein GLRG_10460 [Glomerella graminicola M1.001]	fgr:FG04423.1 hypothetical protein; K11684 bromodomain-containing factor 1	gnl|CDD|99931 cd05499, Bromo_BDF1_2_II, Bromodomain. BDF1/BDF2 like subfamily, restricted to fungi, repeat II. BDF1 and BDF2 are yeast transcription factors involved in the expression of a wide range of genes, including snRNAs; they are required for sporulation and DNA repair and protect histone H4 from deacetylation. Bromodomains are 110 amino acid long domains, that are found in many chromatin …	NO HITS FOUND	NO HITS FOUND	NO HITS FOUND
s1.101	150.4612469	172.1258483	1.143987916	0.228398171	ref|XP_003048244.1| hypothetical protein NECHADRAFT_39965 [Nectria haematococca mpVI 77-13-4]_x0001_gb|EEU42531.1| hypothetical protein NECHADRAFT_39965 [Nectria haematococca mpVI 77-13-4]	fgr:FG10752.1 hypothetical protein	gnl|CDD|183692 PRK12704, PRK12704, phosphodiesterase; Provisional.	NO HITS FOUND	NO HITS FOUND	NO HITS FOUND
s1.102	2.904656745	3.403195139	1.171634185	0.855577911	gb|EFQ35334.1| hypothetical protein GLRG_10478 [Glomerella graminicola M1.001]	pan:PODANSg7788 hypothetical protein	gnl|CDD|192423 pfam09949, DUF2183, Uncharacterized conserved protein (DUF2183). This domain, found in various hypothetical bacterial proteins, has no known function.	NO HITS FOUND	NO HITS FOUND	NO HITS FOUND
s1.103	11.1051693	10.22024956	-1.086584944	0.852000123	gb|EGS23403.1| hypothetical protein CTHT_0000920 [Chaetomium thermophilum var. thermophilum DSM 1495]	ncr:NCU10272 similar to golgi integral membrane protein Cln3	gnl|CDD|111391 pfam02487, CLN3, CLN3 protein. This is a family of proteins from the CLN3 gene. A missense mutation of glutamic acid (E) to lysine (K) at position 295 in the human protein has been implicated in Juvenile neuronal ceroid lipofuscinosis (Batten disease).	NO HITS FOUND	NO HITS FOUND	NO HITS FOUND
s1.104	12.64071138	14.90227896	1.178911416	0.672853849	gb|EGS21151.1| hypothetical protein CTHT_0029920 [Chaetomium thermophilum var. thermophilum DSM 1495]	pan:PODANSg6228 hypothetical protein; K11462 polycomb protein EED	gnl|CDD|29257 cd00200, WD40, WD40 domain, found in a number of eukaryotic proteins that cover a wide variety of functions including adaptor/regulatory modules in signal transduction, pre-mRNA processing and cytoskeleton assembly; typically contains a GH dipeptide 11-24 residues from its N-terminus and the WD dipeptide at its C-terminus and is 40 residues long, hence the name WD40; between GH and …	NO HITS FOUND	NO HITS FOUND	NO HITS FOUND
s1.105	14.64084416	11.92577719	-1.227663734	0.605931596	ref|XP_382118.1| hypothetical protein FG01942.1 [Gibberella zeae PH-1]	fgr:FG01942.1 hypothetical protein	No hits found	NO HITS FOUND	NO HITS FOUND	NO HITS FOUND
s1.106	295.5048593	322.7628704	1.092242176	0.273348318	gb|EFX02773.1| bar domain containing protein [Grosmannia clavigera kw1407]	fgr:FG01940.1 hypothetical protein	gnl|CDD|153284 cd07600, BAR_Gvp36, The Bin/Amphiphysin/Rvs (BAR) domain of Saccharomyces cerevisiae Golgi vesicle protein of 36 kDa and similar proteins. BAR domains are dimerization, lipid binding and curvature sensing modules found in many different proteins with diverse functions including organelle biogenesis, membrane trafficking or remodeling, and cell division and migration. Proteomic anal…	NO HITS FOUND	NO HITS FOUND	NO HITS FOUND
s1.107	345.2338762	363.9299216	1.054154724	0.482974076	gb|EFY85320.1| NADH-ubiquinone oxidoreductase 29.9 kDa subunit [Metarhizium acridum CQMa 102]	fgr:FG01941.1 hypothetical protein; K03949 NADH dehydrogenase (ubiquinone) 1 alpha subcomplex 5 [EC:1.6.5.3 1.6.99.3]	gnl|CDD|191068 pfam04716, ETC_C1_NDUFA5, ETC complex I subunit conserved region. Family of eukaryotic NADH-ubiquinone oxidoreductase subunits (EC:1.6.5.3) (EC:1.6.99.3) from complex I of the electron transport chain initially identified in Neurospora crassa as a 29.9 kDa protein. The conserved region is found at the N-terminus of the member proteins.	NO HITS FOUND	NO HITS FOUND	NO HITS FOUND
s1.108	NA	NA	NA	NA	No hits found	No hits found	No hits found	NO HITS FOUND	NO HITS FOUND	NO HITS FOUND
s1.109	NA	NA	NA	NA	No hits found	No hits found	No hits found	NO HITS FOUND	NO HITS FOUND	NO HITS FOUND
s1.11	213.6650533	235.7579008	1.103399443	0.297878659	gb|EFQ35715.1| ubiquitin-conjugating enzyme [Glomerella graminicola M1.001]	ssl:SS1G_01093 hypothetical protein ; K06689 ubiquitin-conjugating enzyme E2 D/E [EC:6.3.2.19]	gnl|CDD|143945 pfam00179, UQ_con, Ubiquitin-conjugating enzyme. Proteins destined for proteasome-mediated degradation may be ubiquitinated. Ubiquitination follows conjugation of ubiquitin to a conserved cysteine residue of UBC homologues. TSG101 is one of several UBC homologues that lacks this active site cysteine.	GO:0019538:protein metabolic process	NO HITS FOUND	NO HITS FOUND
s1.111	46.9225215	52.68332978	1.122772777	0.565955685	gb|EFQ27566.1| Arv1-like family protein [Glomerella graminicola M1.001]	mgr:MGG_01504 MG01504.4; hypothetical protein	gnl|CDD|146677 pfam04161, Arv1, Arv1-like family. Arv1 is a transmembrane protein with potential zinc-binding motifs. ARV1 is a novel mediator of eukaryotic sterol homeostasis.	NO HITS FOUND	NO HITS FOUND	NO HITS FOUND
s1.112	54.2678307	56.41379678	1.039543981	0.839200418	ref|XP_382113.1| hypothetical protein FG01937.1 [Gibberella zeae PH-1]	fgr:FG01937.1 hypothetical protein	No hits found	NO HITS FOUND	NO HITS FOUND	NO HITS FOUND
s1.113	26.15567219	23.94907509	-1.092137049	0.757930842	gb|EGR44250.1| predicted protein [Trichoderma reesei QM6a]	fgr:FG01936.1 CT1A_FUSSO CUTINASE TRANSCRIPTION FACTOR 1 ALPHA	gnl|CDD|190858 pfam04082, Fungal_trans, Fungal specific transcription factor domain.	GO:0006139:nucleobase, nucleoside, nucleotide and nucleic acid metabolic process	NO HITS FOUND	NO HITS FOUND
s1.114	NA	NA	NA	NA	No hits found	No hits found	No hits found	NO HITS FOUND	NO HITS FOUND	NO HITS FOUND
s1.115	29.61332974	37.90159719	1.279882996	0.316683772	gb|EGO59502.1| hypothetical protein NEUTE1DRAFT_79667 [Neurospora tetrasperma FGSC 2508]	ncr:NCU07999 similar to phosphatidylinositolglycan class N; K05285 phosphatidylinositol glycan, class N [EC:2.7.-.-]	gnl|CDD|191150 pfam04987, PigN, Phosphatidylinositolglycan class N (PIG-N). Phosphatidylinositolglycan class N (PIG-N) is a mammalian homologue of the yeast protein MCD4P and is expressed in the endoplasmic reticulum. PIG-N is essential for glycosylphosphatidylinositol anchor synthesis. Glycosylphosphatidylinositol (GPI)-anchored proteins are cell surface-localised proteins that serve many import…	GO:0009059:macromolecule biosynthetic process,GO:0019538:protein metabolic process,GO:0043283:biopolymer metabolic process,GO:0044260:cellular macromolecule metabolic process	NO HITS FOUND	GO:0016020:membrane,GO:0031090:organelle membrane
s1.116	67.83893009	60.13877427	-1.128039787	0.49791254	gb|EFQ28490.1| hypothetical protein GLRG_03634 [Glomerella graminicola M1.001]	fgr:FG05435.1 hypothetical protein	gnl|CDD|146136 pfam03344, Daxx, Daxx Family. The Daxx protein (also known as the Fas-binding protein) is thought to play a role in apoptosis, but precise role played by Daxx remains to be determined. Daxx forms a complex with Axin.	NO HITS FOUND	NO HITS FOUND	NO HITS FOUND
s1.117	208.3085818	332.9741393	1.598465779	7.59E-08	ref|XP_385612.1| hypothetical protein FG05436.1 [Gibberella zeae PH-1]	fgr:FG05436.1 hypothetical protein	gnl|CDD|189773 pfam00928, Adap_comp_sub, Adaptor complexes medium subunit family. This family also contains members which are coatomer subunits.	GO:0006810:transport	NO HITS FOUND	NO HITS FOUND
s1.118	9.456119168	8.928152629	-1.059135026	0.904980515	gb|EGR52479.1| predicted protein [Trichoderma reesei QM6a]	pan:PODANSg3186 hypothetical protein	No hits found	NO HITS FOUND	NO HITS FOUND	NO HITS FOUND
s1.119	1.207347571	0.566399996	-2.131616488	0.711265595	ref|XP_001587390.1| hypothetical protein SS1G_11382 [Sclerotinia sclerotiorum 1980]_x0001_gb|EDN95504.1| hypothetical protein SS1G_11382 [Sclerotinia sclerotiorum 1980 UF-70]	ssl:SS1G_11382 hypothetical protein	gnl|CDD|144153 pfam00450, Peptidase_S10, Serine carboxypeptidase.	NO HITS FOUND	NO HITS FOUND	NO HITS FOUND
s1.12	NA	NA	NA	NA	No hits found	No hits found	No hits found	NO HITS FOUND	NO HITS FOUND	NO HITS FOUND
s1.120	28.15140828	21.77963589	-1.292556424	0.372128174	ref|XP_001906142.1| hypothetical protein [Podospora anserina S mat+]_x0001_emb|CAP66808.1| unnamed protein product [Podospora anserina S mat+]	pan:PODANSg3170 hypothetical protein	gnl|CDD|192832 pfam11789, zf-Nse, Zinc-finger of the MIZ type in Nse subunit. Nse1 and Nse2 are novel non-SMC subunits of the fission yeast Smc5-6 DNA repair complex. This family is the zinc-finger domain similar to the MIZ type of zinc-finger.	NO HITS FOUND	NO HITS FOUND	NO HITS FOUND
s1.121	7.171101305	5.216850897	-1.374603462	0.595164027	gb|EGR45161.1| predicted protein [Trichoderma reesei QM6a]	fgr:FG08451.1 hypothetical protein; K10563 formamidopyrimidine-DNA glycosylase [EC:3.2.2.23 4.2.99.18]	gnl|CDD|161937 TIGR00577, fpg, formamidopyrimidine-DNA glycosylase (fpg). All proteins in the FPG family with known functions are FAPY-DNA glycosylases that function in base excision repair. Homologous to endonuclease VIII (nei). This family is based on the phylogenomic analysis of JA Eisen (1999, Ph.D. Thesis, Stanford University).	NO HITS FOUND	NO HITS FOUND	NO HITS FOUND
s1.122	220.9931468	210.3054531	-1.05081986	0.607279229	gb|EFY90466.1| PH domain protein [Metarhizium acridum CQMa 102]	fgr:FG08449.1 hypothetical protein	No hits found	GO:0007165:signal transduction,GO:0006996:organelle organization and biogenesis	GO:0005543:phospholipid binding	GO:0005622:intracellular,GO:0043229:intracellular organelle,GO:0043231:intracellular membrane-bound organelle,GO:0044424:intracellular part,GO:0016020:membrane
s1.123	61.99384563	39.88213468	-1.554426465	0.028759432	ref|XP_003053031.1| hypothetical protein NECHADRAFT_77628 [Nectria haematococca mpVI 77-13-4]_x0001_gb|EEU47318.1| hypothetical protein NECHADRAFT_77628 [Nectria haematococca mpVI 77-13-4]	fgr:FG08448.1 hypothetical protein	gnl|CDD|190408 pfam02752, Arrestin_C, Arrestin (or S-antigen), C-terminal domain. Ig-like beta-sandwich fold. Scop reports duplication with N-terminal domain.	NO HITS FOUND	NO HITS FOUND	NO HITS FOUND
s1.124	69.9488646	70.17258574	1.003198353	0.984983597	gb|EGR47264.1| predicted protein [Trichoderma reesei QM6a]	ncr:NCU03965 catabolite repression protein creC	gnl|CDD|29257 cd00200, WD40, WD40 domain, found in a number of eukaryotic proteins that cover a wide variety of functions including adaptor/regulatory modules in signal transduction, pre-mRNA processing and cytoskeleton assembly; typically contains a GH dipeptide 11-24 residues from its N-terminus and the WD dipeptide at its C-terminus and is 40 residues long, hence the name WD40; between GH and …	NO HITS FOUND	NO HITS FOUND	NO HITS FOUND
s1.125	24.02711676	25.67647133	1.068645547	0.817113617	ref|XP_003053133.1| predicted protein [Nectria haematococca mpVI 77-13-4]_x0001_gb|EEU47420.1| predicted protein [Nectria haematococca mpVI 77-13-4]	fgr:FG08446.1 hypothetical protein; K06883	gnl|CDD|133293 cd01893, Miro1, Miro1 subfamily. Miro (mitochondrial Rho) proteins have tandem GTP-binding domains separated by a linker region containing putative calcium-binding EF hand motifs. CCs encoding Miro-like proteins were found in several eukaryotic organisms. This CD represents the N-terminal GTPase domain of Miro proteins. These atypical Rho GTPases have roles in mitochondrial homeost…	NO HITS FOUND	GO:0046872:metal ion binding,GO:0017076:purine nucleotide binding,GO:0032553:ribonucleotide binding	GO:0005622:intracellular,GO:0005737:cytoplasm,GO:0005740:mitochondrial envelope,GO:0016020:membrane,GO:0031090:organelle membrane,GO:0031966:mitochondrial membrane,GO:0031967:organelle envelope,GO:0043229:intracellular organelle,GO:0043231:intracellular membrane-bound organelle,GO:0044424:intracellular part,GO:0044429:mitochondrial part,GO:0044444:cytoplasmic part,GO:0044446:intracellular organel…
s1.126	65.63966848	66.76778927	1.017186571	0.922242061	gb|EFQ30290.1| mRNA capping enzyme [Glomerella graminicola M1.001]	fgr:FG08445.1 hypothetical protein; K00565 mRNA (guanine-N7-)-methyltransferase [EC:2.1.1.56]	gnl|CDD|112120 pfam03291, Pox_MCEL, mRNA capping enzyme. This family of enzymes are related to pfam03919.	NO HITS FOUND	NO HITS FOUND	NO HITS FOUND
s1.127	211.2951842	264.2513436	1.250626438	0.01518527	gb|EFY90471.1| proteasome regulatory particle, non-ATPase-like protein [Metarhizium acridum CQMa 102]	fgr:FG08444.1 hypothetical protein; K03037 26S proteasome regulatory subunit N7	gnl|CDD|34786 COG5187, RPN7, 26S proteasome regulatory complex component, contains PCI domain [Posttranslational modification, protein turnover, chaperones].	NO HITS FOUND	NO HITS FOUND	NO HITS FOUND
s1.128	177.2273922	140.7074899	-1.259544835	0.040693714	gb|EGR47360.1| alanine transaminase-like protein [Trichoderma reesei QM6a]	mgr:MGG_06503 MG06503.4; hypothetical protein; K00814 alanine transaminase [EC:2.6.1.2]	gnl|CDD|185585 PTZ00377, PTZ00377, alanine aminotransferase; Provisional.	GO:0006082:organic acid metabolic process,GO:0006519:amino acid and derivative metabolic process,GO:0009308:amine metabolic process,GO:0044249:cellular biosynthetic process,GO:0044271:nitrogen compound biosynthetic process	GO:0016846:carbon-sulfur lyase activity,GO:0016769:transferase activity, transferring nitrogenous groups	NO HITS FOUND
s1.129	201.1218115	192.4459424	-1.04508211	0.662332988	ref|XP_003044288.1| hypothetical protein NECHADRAFT_102251 [Nectria haematococca mpVI 77-13-4]_x0001_gb|EEU38575.1| hypothetical protein NECHADRAFT_102251 [Nectria haematococca mpVI 77-13-4]	cim:CIMG_03124 hypothetical protein	gnl|CDD|173659 cd05122, PKc_STE, Catalytic domain of STE family Protein Kinases. Protein Kinases (PKs), STE family, catalytic (c) domain. PKs catalyze the transfer of the gamma-phosphoryl group from ATP to serine/threonine or tyrosine residues on protein substrates. The STE family is part of a larger superfamily that includes the catalytic domains of other protein serine/threonine kinases (STKs),…	NO HITS FOUND	NO HITS FOUND	NO HITS FOUND
s1.13	3.485210835	3.321513099	-1.049284085	0.953860878	ref|XP_384209.1| hypothetical protein FG04033.1 [Gibberella zeae PH-1]	fgr:FG04033.1 hypothetical protein	gnl|CDD|34807 COG5210, COG5210, GTPase-activating protein [CCral function prediction only].	NO HITS FOUND	NO HITS FOUND	GO:0005622:intracellular
s1.130	1.739520783	2.988867633	1.718213235	0.606799843	ref|XP_002064413.1| GK20155 [Drosophila willistoni]_x0001_gb|EDW75399.1| GK20155 [Drosophila willistoni]	dwi:Dwil_GK20155 GK20155 gene product from transcript GK20155-RA	gnl|CDD|162739 TIGR02168, SMC_prok_B, chromosome segregation protein SMC, common bacterial type. SMC (structural maintenance of chromosomes) proteins bind DNA and act in organizing and segregating chromosomes for partition. SMC proteins are found in bacteria, archaea, and eukaryotes. This family represents the SMC protein of most bacteria. The smc gene is often associated with scpB (TIGR00281) an…	NO HITS FOUND	NO HITS FOUND	NO HITS FOUND
s1.131	29.75037974	51.32669449	1.72524502	0.016704409	gb|EFQ26383.1| hypothetical protein GLRG_01527 [Glomerella graminicola M1.001]	fgr:FG01056.1 hypothetical protein	No hits found	NO HITS FOUND	NO HITS FOUND	NO HITS FOUND
s1.132	NA	NA	NA	NA	No hits found	No hits found	No hits found	NO HITS FOUND	NO HITS FOUND	NO HITS FOUND
s1.133	78.81558939	105.1887018	1.334617968	0.052210916	gb|EFQ26382.1| KH domain-containing protein [Glomerella graminicola M1.001]	ncr:NCU09237 similar to KH domain protein; K13162 poly(rC)-binding protein 2/3/4	gnl|CDD|29006 cd02396, PCBP_like_KH, K homology RNA-binding domain, PCBP_like. Members of this group possess KH domains in a tandem arrangement. Most members, similar to the poly(C) binding proteins (PCBPs) and Nova, containing three KH domains, with the first and second domains, which are represented here, in tandem arrangement, followed by a large spacer region, with the third domain near the C…	NO HITS FOUND	NO HITS FOUND	NO HITS FOUND
s1.134	60.00812014	72.71487044	1.211750514	0.271781878	gb|EFQ26381.1| hypothetical protein GLRG_01525 [Glomerella graminicola M1.001]	mgr:MGG_00515 MG00515.4; hypothetical protein	gnl|CDD|178162 PLN02547, PLN02547, dUTP pyrophosphatase.	GO:0006139:nucleobase, nucleoside, nucleotide and nucleic acid metabolic process	NO HITS FOUND	NO HITS FOUND
s1.135	38.59895419	36.75927248	-1.050046739	0.833428455	ref|XP_381229.1| hypothetical protein FG01053.1 [Gibberella zeae PH-1]	fgr:FG01053.1 hypothetical protein; K00868 pyridoxine kinase [EC:2.7.1.35]	gnl|CDD|29357 cd01173, pyridoxal_pyridoxamine_kinase, Pyridoxal kinase plays a key role in the synthesis of the active coenzyme pyridoxal-5'-phosphate (PLP), by catalyzing the phosphorylation of the precursor vitamin B6 in the presence of Zn2+ and ATP. Mammals are unable to synthesize PLP de novo and require its precursors in the form of vitamin B6 (pyridoxal, pyridoxine, and pyridoxamine) from t…	GO:0006766:vitamin metabolic process,GO:0006793:phosphorus metabolic process	GO:0016772:transferase activity, transferring phosphorus-containing groups	NO HITS FOUND
s1.136	187.262848	213.5430967	1.140338829	0.189772945	ref|XP_001586111.1| conserved hypothetical protein [Sclerotinia sclerotiorum 1980]_x0001_gb|EDN97832.1| conserved hypothetical protein [Sclerotinia sclerotiorum 1980 UF-70]	ssl:SS1G_12686 hypothetical protein	gnl|CDD|188067 TIGR00590, pcna, proliferating cell nuclear antigen (pcna). All proteins in this family for which functions are known form sliding DNA clamps that are used in DNA replication processes. This family is based on the phylogenomic analysis of JA Eisen (1999, Ph.D. Thesis, Stanford University).	GO:0006810:transport,GO:0006139:nucleobase, nucleoside, nucleotide and nucleic acid metabolic process,GO:0019222:regulation of metabolic process,GO:0031323:regulation of cellular metabolic process,GO:0043283:biopolymer metabolic process,GO:0050794:regulation of cellular process	NO HITS FOUND	GO:0016020:membrane,GO:0031224:intrinsic to membrane,GO:0044425:membrane part
s1.137	118.9821081	203.5520795	1.710778896	2.27E-06	gb|EFQ26468.1| cytochrome P450 [Glomerella graminicola M1.001]	ncr:NCU02624 cytochrome P450 51; K05917 cytochrome P450, family 51 (sterol 14-demethylase) [EC:1.14.13.70]	gnl|CDD|189372 pfam00067, p450, Cytochrome P450. Cytochrome P450s are haem-thiolate proteins involved in the oxidative degradation of various compounds. They are particularly well known for their role in the degradation of environmental toxins and mutagens. They can be divided into 4 classes, according to the method by which electrons from NAD(P)H are delivered to the catalytic site. Sequence con…	NO HITS FOUND	GO:0043169:cation binding,GO:0046872:metal ion binding	NO HITS FOUND
s1.138	11.48816052	4.812419547	-2.387190145	0.105816467	gb|EFQ26467.1| hypothetical protein GLRG_01611 [Glomerella graminicola M1.001]	fgr:FG01001.1 hypothetical protein	gnl|CDD|192734 pfam11274, DUF3074, Protein of unknown function (DUF3074). This eukaryotic family of proteins has no known function but appears to be part of the START superfamily.	NO HITS FOUND	NO HITS FOUND	NO HITS FOUND
s1.139	1.221535319	1.120063725	-1.090594482	0.957209206	No hits found	No hits found	No hits found	NO HITS FOUND	NO HITS FOUND	NO HITS FOUND
s1.14	443.4492761	329.0214226	-1.34778238	3.76E-05	No hits found	No hits found	gnl|CDD|190885 pfam04147, Nop14, Nop14-like family. Emg1 and Nop14 are novel proteins whose interaction is required for the maturation of the 18S rRNA and for 40S ribosome production.	NO HITS FOUND	NO HITS FOUND	NO HITS FOUND
s1.140	20.72455428	17.77478805	-1.165952259	0.639400549	ref|XP_003005237.1| transcription initiation factor TFIID subunit 7 [Verticillium albo-atrum VaMs.102]_x0001_gb|EEY18734.1| transcription initiation factor TFIID subunit 7 [Verticillium albo-atrum VaMs.102]	fgr:FG01002.1 hypothetical protein; K03132 transcription initiation factor TFIID subunit D6	gnl|CDD|147020 pfam04658, TAFII55_N, TAFII55 protein conserved region. The general transcription factor, TFIID, consists of the TATA-binding protein (TBP) associated with a series of TBP-associated factors (TAFs) that together participate in the assembly of the transcription preinitiation complex. TAFII55 binds to TAFII250 and inhibits it acetyltransferase activity. The exact role of TAFII55 is c…	NO HITS FOUND	NO HITS FOUND	NO HITS FOUND
s1.141	100.2514036	78.24352528	-1.281274115	0.100181523	gb|EGS18008.1| 60S ribosomal protein l37, mitochondrial precursor (yml37)-like protein [Chaetomium thermophilum var. thermophilum DSM 1495]	ncr:NCU03094 hypothetical protein	gnl|CDD|117136 pfam08561, Ribosomal_L37, Mitochondrial ribosomal protein L37. This family includes yeast MRPL37 a mitochondrial ribosomal protein.	NO HITS FOUND	NO HITS FOUND	NO HITS FOUND
s1.142	245.7116762	286.78965	1.167179576	0.075231574	ref|XP_003005239.1| NADH-ubiquinone oxidoreductase 12 kDa subunit [Verticillium albo-atrum VaMs.102]_x0001_gb|EEY18736.1| NADH-ubiquinone oxidoreductase 12 kDa subunit [Verticillium albo-atrum VaMs.102]	fgr:FG00998.1 hypothetical protein	No hits found	NO HITS FOUND	NO HITS FOUND	NO HITS FOUND
s1.143	158.2064034	157.5440785	-1.004204061	0.970321789	gb|EFZ00269.1| cutinase negative acting protein [Metarhizium anisopliae ARSEF 23]	mgr:MGG_01268 MG01268.4; hypothetical protein; K11294 nucleolin	gnl|CDD|162451 TIGR01622, SF-CC1, splicing factor, CC1-like family. This model represents a subfamily of RNA splicing factors including the Pad-1 protein (N. crassa), CAPER (M. musculus) and CC1.3 (H.sapiens). These proteins are characterized by an N-terminal arginine-rich, low complexity domain followed by three (or in the case of 4 H. sapiens paralogs, two) RNA recognition domains (rrm: pfam007…	NO HITS FOUND	NO HITS FOUND	NO HITS FOUND
s1.144	46.36063241	38.69802139	-1.198010408	0.408956349	ref|XP_003051729.1| predicted protein [Nectria haematococca mpVI 77-13-4]_x0001_gb|EEU46016.1| predicted protein [Nectria haematococca mpVI 77-13-4]	fgr:FG06865.1 hypothetical protein; K01410 mitochondrial intermediate peptidase [EC:3.4.24.59]	gnl|CDD|188996 cd06457, M3A_MIP, Peptidase M3 mitochondrial intermediate peptidase (MIP). Peptidase M3 mitochondrial intermediate peptidase (MIP; EC 3.4.24.59) belongs to the widespread subfamily M3A, that show similarity to the Thimet oligopeptidase (TOP). It is one of three peptidases responsible for the proteolytic processing of both, nuclear and mitochondrial encoded precursor polypeptides ta…	NO HITS FOUND	GO:0008233:peptidase activity	NO HITS FOUND
s1.145	182.6259111	226.5646268	1.240594095	0.029922558	gb|EFY98591.1| mitochondrial protein, putative [Metarhizium anisopliae ARSEF 23]	fgr:FG06864.1 hypothetical protein	gnl|CDD|192373 pfam09769, ApoO, Apolipoprotein O. Members of this family promote cholesterol efflux from macrophage cells. They are present in various lipoprotein complexes, including HDL, LDL and VLDL. The apoprotein is secreted by a microsomal triglyceride transfer protein (MTTP)-dependent mechanism, probably as a VLDL-associated protein that is subsequently transferred to HDL.	NO HITS FOUND	NO HITS FOUND	NO HITS FOUND
s1.146	73.62310568	56.76667636	-1.296942333	0.141115592	ref|XP_001594980.1| hypothetical protein SS1G_04788 [Sclerotinia sclerotiorum 1980]_x0001_gb|EDO02312.1| hypothetical protein SS1G_04788 [Sclerotinia sclerotiorum 1980 UF-70]	ssl:SS1G_04788 hypothetical protein ; K05543 tRNA-dihydrouridine synthase 2 [EC:1.-.-.-]	gnl|CDD|73368 cd02801, DUS_like_FMN, Dihydrouridine synthase-like (DUS-like) FMN-binding domain. Members of this family catalyze the reduction of the 5,6-double bond of a uridine residue on tRNA. Dihydrouridine modification of tRNA is widely observed in prokaryotes and eukaryotes, and also in some archaea. Most dihydrouridines are found in the D loop of t-RNAs. The role of dihydrouridine in tRNA …	GO:0006139:nucleobase, nucleoside, nucleotide and nucleic acid metabolic process,GO:0043283:biopolymer metabolic process	GO:0016627:oxidoreductase activity, acting on the CH-CH group of donors,GO:0050662:coenzyme binding	NO HITS FOUND
s1.147	1722.40766	1952.66266	1.133682057	0.000145383	gb|EFX01685.1| c2 domain containing protein [Grosmannia clavigera kw1407]	mgr:MGG_01598 MG01598.4; inorganic pyrophosphatase; K01507 inorganic pyrophosphatase [EC:3.6.1.1]	gnl|CDD|178309 PLN02707, PLN02707, Soluble inorganic pyrophosphatase.	GO:0006793:phosphorus metabolic process	GO:0016817:hydrolase activity, acting on acid anhydrides	GO:0005622:intracellular,GO:0044424:intracellular part
s1.148	62.48597998	60.16010537	-1.038661412	0.834423271	ref|XP_003004970.1| conserved hypothetical protein [Verticillium albo-atrum VaMs.102]_x0001_gb|EEY18467.1| conserved hypothetical protein [Verticillium albo-atrum VaMs.102]	ncr:NCU00952 hypothetical protein	gnl|CDD|192665 pfam10780, MRP_L53, 39S ribosomal protein L53/MRP-L53. MRP-L53 is also known as Mrp144. It is part of the 39S ribosome.	NO HITS FOUND	NO HITS FOUND	NO HITS FOUND
s1.149	37.49158799	48.02697488	1.281006686	0.257237587	ref|XP_003053599.1| hypothetical protein NECHADRAFT_74904 [Nectria haematococca mpVI 77-13-4]_x0001_gb|EEU47886.1| hypothetical protein NECHADRAFT_74904 [Nectria haematococca mpVI 77-13-4]	fgr:FG00494.1 hypothetical protein	gnl|CDD|112708 pfam03908, Sec20, Sec20. Sec20 is a membrane glycoprotein associated with secretory pathway.	NO HITS FOUND	NO HITS FOUND	NO HITS FOUND
s1.15	25.76155662	18.31564691	-1.406532717	0.267241787	ref|XP_384211.1| hypothetical protein FG04035.1 [Gibberella zeae PH-1]	fgr:FG04035.1 hypothetical protein	gnl|CDD|189341 pfam00010, HLH, Helix-loop-helix DNA-binding domain.	NO HITS FOUND	NO HITS FOUND	NO HITS FOUND
s1.150	93.54086339	81.32171238	-1.150256932	0.356871046	gb|EFQ26294.1| methylthioribulose-1-phosphate dehydratase [Glomerella graminicola M1.001]	pan:PODANSg10039 hypothetical protein; K08964 methylthioribulose-1-phosphate dehydratase [EC:4.2.1.109]	gnl|CDD|163216 TIGR03328, salvage_mtnB, methylthioribulose-1-phosphate dehydratase. Members of this family are the methylthioribulose-1-phosphate dehydratase of the methionine salvage pathway. This pathway allows methylthioadenosine, left over from polyamine biosynthesis, to be recycled to methionine.	GO:0006082:organic acid metabolic process,GO:0006519:amino acid and derivative metabolic process,GO:0006790:sulfur metabolic process,GO:0009308:amine metabolic process,GO:0044249:cellular biosynthetic process,GO:0044271:nitrogen compound biosynthetic process	GO:0043169:cation binding,GO:0016835:carbon-oxygen lyase activity	GO:0005622:intracellular,GO:0044424:intracellular part
s1.151	1344.399069	1761.365606	1.310150867	6.79E-14	gb|EFQ26295.1| hypothetical protein GLRG_01439 [Glomerella graminicola M1.001]	fgr:FG00492.1 hypothetical protein	gnl|CDD|31618 COG1429, CobN, Cobalamin biosynthesis protein CobN and related Mg-chelatases [Coenzyme metabolism].	NO HITS FOUND	NO HITS FOUND	NO HITS FOUND
s1.152	40.0329895	55.13284082	1.377185204	0.123165381	gb|EFQ26435.1| prolyl oligopeptidase [Glomerella graminicola M1.001]	fgr:FG01095.1 hypothetical protein	gnl|CDD|31695 COG1506, DAP2, Dipeptidyl aminopeptidases/acylaminoacyl-peptidases [Amino acid transport and metabolism].	NO HITS FOUND	NO HITS FOUND	NO HITS FOUND
s1.153	29.90868019	32.62337014	1.090765956	0.733722018	ref|XP_003042178.1| predicted protein [Nectria haematococca mpVI 77-13-4]_x0001_gb|EEU36465.1| predicted protein [Nectria haematococca mpVI 77-13-4]	fgr:FG04039.1 hypothetical protein	gnl|CDD|191423 pfam05997, Nop52, Nucleolar protein,Nop52. Nop52 believed to be involved in the generation of 28S rRNA.	NO HITS FOUND	NO HITS FOUND	NO HITS FOUND
s1.154	23.02312204	25.0422919	1.087701827	0.77350189	gb|EFY84308.1| sphingosine kinase [Metarhizium acridum CQMa 102]	fgr:FG02775.1 hypothetical protein	gnl|CDD|166599 PLN02958, PLN02958, diacylglycerol kinase/D-erythro-sphingosine kinase.	NO HITS FOUND	NO HITS FOUND	NO HITS FOUND
s1.155	127.6073031	144.0734627	1.129037752	0.318688157	gb|EFQ35686.1| tetratricopeptide [Glomerella graminicola M1.001]	fgr:FG02774.1 hypothetical protein; K00670 peptide alpha-N-acetyltransferase [EC:2.3.1.88]	gnl|CDD|188258 TIGR02917, PEP_TPR_lipo, putative PEP-CTERM system TPR-repeat lipoprotein. This protein family occurs in strictly within a subset of Gram-negative bacterial species with the proposed PEP-CTERM/exosortase system, analogous to the LPXTG/sortase system common in Gram-positive bacteria. This protein occurs in a species if and only if a transmembrane histidine kinase (TIGR02916) and a D…	NO HITS FOUND	NO HITS FOUND	NO HITS FOUND
s1.156	19.9856103	15.30000329	-1.306248759	0.43711249	ref|XP_001903452.1| hypothetical protein [Podospora anserina S mat+]_x0001_emb|CAP61227.1| unnamed protein product [Podospora anserina S mat+]	pan:PODANSg467 hypothetical protein	gnl|CDD|150445 pfam09774, Cid2, Caffeine-induced death protein 2. Members of this family of proteins mediate the disruption of the DNA replication checkpoint (S-M checkpoint) mechanism caused by caffeine.	NO HITS FOUND	NO HITS FOUND	NO HITS FOUND
s1.157	4.912500721	6.43965901	1.310871871	0.665880339	gb|EFQ35692.1| hypothetical protein GLRG_10847 [Glomerella graminicola M1.001]	afv:AFLA_027860 C6 finger domain protein, putative	gnl|CDD|128380 smart00066, GAL4, GAL4-like Zn(II)2Cys6 (or C6 zinc) binuclear cluster DNA-binding domain. Gal4 is a positive regulator for the gene expression of the galactose- induced genes of S. cerevisiae. Is present only in fungi.	GO:0006139:nucleobase, nucleoside, nucleotide and nucleic acid metabolic process,GO:0010468:regulation of gene expression,GO:0019222:regulation of metabolic process,GO:0031323:regulation of cellular metabolic process,GO:0045449:regulation of transcription,GO:0050794:regulation of cellular process	GO:0043169:cation binding,GO:0046872:metal ion binding	GO:0005622:intracellular,GO:0043229:intracellular organelle,GO:0043231:intracellular membrane-bound organelle,GO:0044424:intracellular part
s1.158	105.7086737	284.0997339	2.687572589	3.87E-20	gb|EFY84633.1| glyoxylate reductase [Metarhizium acridum CQMa 102]	pan:PODANSg470 hypothetical protein	gnl|CDD|31252 COG1052, LdhA, Lactate dehydrogenase and related dehydrogenases [Energy production and conversion / Coenzyme metabolism / CCral function prediction only].	NO HITS FOUND	NO HITS FOUND	NO HITS FOUND
s1.159	372.3796842	431.9798894	1.160052247	0.03564934	gb|EFQ35694.1| adenosylhomocysteinase [Glomerella graminicola M1.001]	mgr:MGG_05155 MG05155.4; adenosylhomocysteinase; K01251 adenosylhomocysteinase [EC:3.3.1.1]	gnl|CDD|180110 PRK05476, PRK05476, S-adenosyl-L-homocysteine hydrolase; Provisional.	NO HITS FOUND	GO:0016801:hydrolase activity, acting on ether bonds	NO HITS FOUND
s1.16	NA	NA	NA	NA	No hits found	No hits found	No hits found	NO HITS FOUND	NO HITS FOUND	NO HITS FOUND
s1.160	171.7415077	186.693518	1.087061133	0.43035204	ref|XP_003048902.1| predicted protein [Nectria haematococca mpVI 77-13-4]_x0001_gb|EEU43189.1| predicted protein [Nectria haematococca mpVI 77-13-4]	fgr:FG05614.1 hypothetical protein; K03247 translation initiation factor eIF-3 subunit 3	gnl|CDD|163696 cd08065, MPN_eIF3h, Mpr1p, Pad1p N-terminal (MPN) domains without catalytic isopeptidase activity, found in eIF2h. Eukaryotic translation initiation factor 3 (eIF3) subunit h (eIF3h; eIF3 subunit 3; eIF3S3; eIF3-gamma; eIF3-p40) is an evolutionarily non-conserved subunit of the functional core that comprises eIF3a, eIF3b, eIF3c, eIF3e, eIF3f, and eIF3h, and contains the MPN domain.…	NO HITS FOUND	NO HITS FOUND	NO HITS FOUND
s1.161	56.87675904	34.97833681	-1.626056703	0.022537753	gb|EFQ35696.1| hypothetical protein GLRG_10851 [Glomerella graminicola M1.001]	pan:PODANSg473 hypothetical protein	No hits found	NO HITS FOUND	NO HITS FOUND	NO HITS FOUND
s1.162	27.50323401	26.57649369	-1.034870677	0.90077663	gb|EFY88642.1| PWI domain mRNA processing protein, putative [Metarhizium acridum CQMa 102]	fgr:FG01094.1 hypothetical protein; K11344 chromatin modification-related protein EAF6	gnl|CDD|192256 pfam09340, NuA4, Histone acetyltransferase subunit NuA4. The NuA4 histone acetyltransferase (HAT) multisubunit complex is responsible for acetylation of histone H4 and H2A N-terminal tails in yeast. NuA4 complexes are highly conserved in eukaryotes and play primary roles in transcription, cellular response to DNA damage, and cell cycle control.	NO HITS FOUND	NO HITS FOUND	NO HITS FOUND
s1.163	0.896278183	3.205118832	3.576031296	0.308508219	gb|EGR51219.1| predicted protein [Trichoderma reesei QM6a]	mgr:MGG_05406 MG05406.4; hypothetical protein	No hits found	NO HITS FOUND	NO HITS FOUND	NO HITS FOUND
s1.164	105.543546	81.75418881	-1.290986401	0.082707475	gb|EFQ32451.1| annexin [Glomerella graminicola M1.001]	fgr:FG00986.1 hypothetical protein	gnl|CDD|109257 pfam00191, Annexin, Annexin. This family of annexins also includes giardin that has been shown to function as an annexin.	NO HITS FOUND	GO:0005543:phospholipid binding	NO HITS FOUND
s1.165	2.388767673	3.248997471	1.360114467	0.741914495	No hits found	No hits found	No hits found	NO HITS FOUND	NO HITS FOUND	NO HITS FOUND
s1.166	19.65810932	25.25170244	1.2845438	0.409362386	ref|XP_370351.2| hypothetical protein MGG_06848 [Magnaporthe oryzae 70-15]_x0001_gb|EDJ98235.1| hypothetical protein MGG_06848 [Magnaporthe oryzae 70-15]	mgr:MGG_06848 MG06848.4; hypothetical protein	No hits found	NO HITS FOUND	NO HITS FOUND	NO HITS FOUND
s1.167	NA	NA	NA	NA	No hits found	No hits found	No hits found	NO HITS FOUND	NO HITS FOUND	NO HITS FOUND
s1.168	47.55776275	39.07395257	-1.217121884	0.364878674	ref|XP_001223696.1| hypothetical protein CHGG_04482 [Chaetomium globosum CBS 148.51]_x0001_gb|EAQ87863.1| hypothetical protein CHGG_04482 [Chaetomium globosum CBS 148.51]	pan:PODANSg7429 hypothetical protein	No hits found	NO HITS FOUND	NO HITS FOUND	NO HITS FOUND
s1.169	2467.67243	480.7500185	-5.132963775	2,16400752878466e-320	gb|AAO60167.1| syctalone dehydratase I [Ceratocystis resinifera]	mgr:MGG_05059 MG05059.4; scytalone dehydratase	gnl|CDD|111828 pfam02982, Scytalone_dh, Scytalone dehydratase. Scytalone dehydratases are structurally related to the NTF2 family (see pfam02136).	GO:0042440:pigment metabolic process,GO:0010033:response to organic substance	GO:0016835:carbon-oxygen lyase activity	NO HITS FOUND
s1.17	331.3594762	414.8294848	1.251901679	0.002239603	ref|XP_003009765.1| GCY [Verticillium albo-atrum VaMs.102]_x0001_gb|EEY15339.1| GCY [Verticillium albo-atrum VaMs.102]	pno:SNOG_14959 hypothetical protein	gnl|CDD|31001 COG0656, ARA1, Aldo/keto reductases, related to diketogulonate reductase [CCral function prediction only].	NO HITS FOUND	NO HITS FOUND	NO HITS FOUND
s1.170	35.92681303	27.22250787	-1.319746631	0.27703684	ref|XP_003050097.1| hypothetical protein NECHADRAFT_84866 [Nectria haematococca mpVI 77-13-4]_x0001_gb|EEU44384.1| hypothetical protein NECHADRAFT_84866 [Nectria haematococca mpVI 77-13-4]	fgr:FG06100.1 hypothetical protein	gnl|CDD|147215 pfam04934, Med6, MED6 mediator sub complex component. Component of RNA polymerase II holoenzyme and mediator sub complex.	NO HITS FOUND	NO HITS FOUND	NO HITS FOUND
s1.171	16.08757479	16.12012928	1.00202358	0.995504355	gb|EFY91779.1| DEAH-box RNA helicase [Metarhizium acridum CQMa 102]	ssl:SS1G_08841 hypothetical protein	gnl|CDD|31829 COG1643, HrpA, HrpA-like helicases [DNA replication, recombination, and repair].	NO HITS FOUND	GO:0016817:hydrolase activity, acting on acid anhydrides	NO HITS FOUND
s1.172	11.43299717	18.93752125	1.656391667	0.179396461	gb|EFQ29893.1| hypothetical protein GLRG_05037 [Glomerella graminicola M1.001]	fgr:FG06102.1 hypothetical protein; K11877 proteasome assembly chaperone 3	No hits found	NO HITS FOUND	NO HITS FOUND	NO HITS FOUND
s1.173	40.59318878	36.35709472	-1.116513547	0.631659992	ref|XP_001911979.1| hypothetical protein [Podospora anserina S mat+]_x0001_emb|CAP73807.1| unnamed protein product [Podospora anserina S mat+]	pan:PODANSg9024 hypothetical protein	gnl|CDD|192464 pfam10159, MMtag, Kinase phosphorylation protein. This is a glycine-rich domain that is the most highly conserved region of a family of proteins that in vertebrates are associated with tumours in multiple myelomas. The region may contain phosphorylation sites for several protein kinases, as well as N-myristoylation sites and nuclear localisation signals, so it might act as a signal…	NO HITS FOUND	NO HITS FOUND	NO HITS FOUND
s1.174	33.53646131	38.50366762	1.148113609	0.561405302	gb|EFQ27974.1| high-temperature-induced dauer-formation protein [Glomerella graminicola M1.001]	pan:PODANSg9000 hypothetical protein	gnl|CDD|193198 pfam12722, Hid1, High-temperature-induced dauer-formation protein. Hid1 (high-temperature-induced dauer-formation protein 1) represents proteins of approximately 800 residues long and is conserved from fungi to humans. It contains up to seven potential transmembrane domains separated by regions of low complexity. Functionally it might be involved in vesicle secretion or be an inter…	NO HITS FOUND	NO HITS FOUND	NO HITS FOUND
s1.175	48.25355796	48.2134874	-1.000831107	0.996764373	ref|XP_001228981.1| hypothetical protein CHGG_02465 [Chaetomium globosum CBS 148.51]_x0001_gb|EAQ90530.1| hypothetical protein CHGG_02465 [Chaetomium globosum CBS 148.51]	ncr:NCU01362 hypothetical protein; K11675 Ino eighty subunit 1	No hits found	NO HITS FOUND	NO HITS FOUND	NO HITS FOUND
s1.176	19.16768612	24.08522047	1.256553364	0.460181625	ref|XP_386273.1| hypothetical protein FG06097.1 [Gibberella zeae PH-1]	fgr:FG06097.1 hypothetical protein	gnl|CDD|193031 pfam12449, DUF3684, Protein of unknown function (DUF3684). This domain family is found in eukaryotes, and is typically between 1072 and 1090 amino acids in length.	NO HITS FOUND	NO HITS FOUND	NO HITS FOUND
s1.177	NA	NA	NA	NA	No hits found	No hits found	No hits found	NO HITS FOUND	NO HITS FOUND	NO HITS FOUND
s1.178	332.2485988	310.6073074	-1.069674122	0.393741695	ref|XP_367364.1| glycogen synthase [Magnaporthe oryzae 70-15]_x0001_gb|EDK04021.1| glycogen synthase [Magnaporthe oryzae 70-15]	mgr:MGG_07289 MG07289.4; glycogen synthase; K00693 glycogen(starch) synthase [EC:2.4.1.11]	gnl|CDD|114419 pfam05693, Glycogen_syn, Glycogen synthase. This family consists of the eukaryotic glycogen synthase proteins GYS1, GYS2 and GYS3. Glycogen synthase (GS) is the enzyme responsible for the synthesis of -1,4-linked glucose chains in glycogen. It is the rate limiting enzyme in the synthesis of the polysaccharide, and its activity is highly regulated through phosphorylation at multiple…	GO:0005975:carbohydrate metabolic process,GO:0015980:energy derivation by oxidation of organic compounds,GO:0043283:biopolymer metabolic process,GO:0044260:cellular macromolecule metabolic process	NO HITS FOUND	NO HITS FOUND
s1.179	NA	NA	NA	NA	No hits found	No hits found	No hits found	NO HITS FOUND	NO HITS FOUND	NO HITS FOUND
s1.18	87.57593877	67.17709918	-1.303657643	0.101845186	ref|XP_003009763.1| metallothionein-I gene transcription activator [Verticillium albo-atrum VaMs.102]_x0001_gb|EEY15337.1| metallothionein-I gene transcription activator [Verticillium albo-atrum VaMs.102]	ncr:NCU04508 hypothetical protein; K03009 DNA-directed RNA Polymerase II subunit K	gnl|CDD|128906 smart00659, RPOLCX, RNA polymerase subunit CX. present in RNA polymerase I, II and III.	GO:0006139:nucleobase, nucleoside, nucleotide and nucleic acid metabolic process	NO HITS FOUND	NO HITS FOUND
s1.180	37.74711112	39.28171759	1.040654938	0.86222342	gb|EFQ29811.1| F-box domain-containing protein [Glomerella graminicola M1.001]	mgr:MGG_07288 MG07288.4; hypothetical protein	No hits found	NO HITS FOUND	NO HITS FOUND	NO HITS FOUND
s1.181	11.5628262	14.03247569	1.213585281	0.632900183	ref|XP_001911965.1| hypothetical protein [Podospora anserina S mat+]_x0001_emb|CAP73793.1| unnamed protein product [Podospora anserina S mat+]	pan:PODANSg9010 hypothetical protein	gnl|CDD|165506 PHA03247, PHA03247, large tegument protein UL36; Provisional.	NO HITS FOUND	NO HITS FOUND	NO HITS FOUND
s1.182	29.05598069	37.25882156	1.282311616	0.317423845	gb|EGR52556.1| fatty acid elongase [Trichoderma reesei QM6a]	ncr:NCU06694 elongation of fatty acids protein 3; K10246 fatty acid elongase 3 [EC:2.3.1.-]	gnl|CDD|189860 pfam01151, ELO, GNS1/SUR4 family. Members of this family are involved in long chain fatty acid elongation systems that produce the 26-carbon precursors for ceramide and sphingolipid synthesis. Predicted to be integral membrane proteins, in eukaryotes they are probably located on the endoplasmic reticulum. Yeast ELO3 affects plasma membrane H+-ATPase activity, and may act on a gluco…	NO HITS FOUND	NO HITS FOUND	NO HITS FOUND
s1.183	368.6769547	547.357845	1.484654352	3.24E-09	gb|EFQ29796.1| cytochrome c oxidase subunit Va [Glomerella graminicola M1.001]	ssl:SS1G_01396 hypothetical protein ; K02264 cytochrome c oxidase subunit Va [EC:1.9.3.1]	gnl|CDD|58649 cd00923, Cyt_c_Oxidase_Va, Cytochrome c oxidase subunit Va. Cytochrome c oxidase (CcO), the terminal oxidase in the respiratory chains of eukaryotes and most bacteria, is a multi-chain transmembrane protein located in the inner membrane of mitochondria and the cell membrane of prokaryotes. It catalyzes the reduction of O2 and simultaneously pumps protons across the membrane. The num…	NO HITS FOUND	NO HITS FOUND	NO HITS FOUND
s1.184	13.37709897	15.25933644	1.140705954	0.73020975	gb|EFQ29797.1| hypothetical protein GLRG_04941 [Glomerella graminicola M1.001]	mgr:MGG_07282 MG07282.4; hypothetical protein	gnl|CDD|162739 TIGR02168, SMC_prok_B, chromosome segregation protein SMC, common bacterial type. SMC (structural maintenance of chromosomes) proteins bind DNA and act in organizing and segregating chromosomes for partition. SMC proteins are found in bacteria, archaea, and eukaryotes. This family represents the SMC protein of most bacteria. The smc gene is often associated with scpB (TIGR00281) an…	NO HITS FOUND	NO HITS FOUND	NO HITS FOUND
s1.185	NA	NA	NA	NA	No hits found	No hits found	No hits found	NO HITS FOUND	NO HITS FOUND	NO HITS FOUND
s1.186	41.73912439	42.11925222	1.009107231	0.967117391	gb|EFQ27927.1| cohesin loading factor [Glomerella graminicola M1.001]	fgr:FG07343.1 hypothetical protein	gnl|CDD|150939 pfam10345, Cohesin_load, Cohesin loading factor. Cohesin_load is a common cohesin loading factor protein that is conserved in fungi. It is associated with the cohesin complex and is required in G1 for cohesin binding to chromosomes but dispensable in G2 when cohesion has been established. It is referred to as both Ssl3, in pombe, and Scc4, in S.cerevisiae. It complexes with Mis4.	NO HITS FOUND	NO HITS FOUND	NO HITS FOUND
s1.187	24.94671044	21.8238445	-1.143094217	0.651862087	gb|EFQ27926.1| hypothetical protein GLRG_03070 [Glomerella graminicola M1.001]	ncr:NCU01304 hypothetical protein	gnl|CDD|117207 pfam08634, Pet127, Mitochondrial protein Pet127. Pet127 has been implicated in mitochondrial RNA stability and/or processing and is localised to the mitochondrial membrane.	NO HITS FOUND	NO HITS FOUND	NO HITS FOUND
s1.188	102.2437477	83.95755117	-1.217802881	0.1812339	gb|EFQ34862.1| adenosylmethionine decarboxylase [Glomerella graminicola M1.001]	fgr:FG09035.1 hypothetical protein; K01611 S-adenosylmethionine decarboxylase [EC:4.1.1.50]	gnl|CDD|161917 TIGR00535, SAM_DCase, S-adenosylmethionine decarboxylase proenzyme, eukaryotic form. This enzyme is a key regulatory enzyme of the polyamine synthetic pathway. This protein is a pyruvoyl-dependent enzyme. The proenzyme is cleaved at a Ser residue that becomes a pyruvoyl group active site.	GO:0006519:amino acid and derivative metabolic process,GO:0009308:amine metabolic process,GO:0044249:cellular biosynthetic process,GO:0044271:nitrogen compound biosynthetic process	NO HITS FOUND	NO HITS FOUND
s1.189	2029.778794	1870.563508	-1.085116215	0.010792521	gb|EGR52529.1| hypothetical protein TRIREDRAFT_44434 [Trichoderma reesei QM6a]	fgr:FG07186.1 hypothetical protein; K02930 large subunit ribosomal protein L4e	gnl|CDD|177779 PLN00185, PLN00185, 60S ribosomal protein L4-1; Provisional.	NO HITS FOUND	NO HITS FOUND	GO:0005622:intracellular,GO:0030529:ribonucleoprotein complex,GO:0044424:intracellular part
s1.19	58.55150382	57.79071987	-1.013164466	0.944049097	gb|EFQ35708.1| hypothetical protein GLRG_10863 [Glomerella graminicola M1.001]	fgr:FG04038.1 hypothetical protein; K06883	gnl|CDD|145920 pfam03029, ATP_bind_1, Conserved hypothetical ATP binding protein. Members of this family are found in a range of archaea and eukaryotes and have hypothesised ATP binding activity.	NO HITS FOUND	NO HITS FOUND	NO HITS FOUND
s1.190	28.56206946	40.89088943	1.431650094	0.141335688	ref|XP_362606.1| hypothetical protein MGG_08189 [Magnaporthe oryzae 70-15]_x0001_gb|EDK03675.1| hypothetical protein MGG_08189 [Magnaporthe oryzae 70-15]	mgr:MGG_08189 MG08189.4; hypothetical protein	gnl|CDD|31361 COG1167, ARO8, Transcriptional regulators containing a DNA-binding HTH domain and an aminotransferase domain (MocR family) and their eukaryotic orthologs [Transcription / Amino acid transport and metabolism].	NO HITS FOUND	NO HITS FOUND	NO HITS FOUND
s1.191	29.77620651	29.49325694	-1.009593704	0.970967104	ref|XP_001225165.1| hypothetical protein CHGG_07509 [Chaetomium globosum CBS 148.51]_x0001_gb|EAQ86256.1| hypothetical protein CHGG_07509 [Chaetomium globosum CBS 148.51]	ncr:NCU01085 hypothetical protein	No hits found	NO HITS FOUND	NO HITS FOUND	NO HITS FOUND
s1.192	38.00880078	23.71629967	-1.60264465	0.07028028	ref|XP_003045021.1| hypothetical protein NECHADRAFT_43049 [Nectria haematococca mpVI 77-13-4]_x0001_gb|EEU39308.1| hypothetical protein NECHADRAFT_43049 [Nectria haematococca mpVI 77-13-4]	fgr:FG06462.1 hypothetical protein	gnl|CDD|30666 COG0318, CaiC, Acyl-CoA synthetases (AMP-forming)/AMP-acid ligases II [Lipid metabolism / Secondary metabolites biosynthesis, transport, and catabolism].	NO HITS FOUND	NO HITS FOUND	NO HITS FOUND
s1.193	45.50637886	48.82301453	1.072882874	0.734290287	gb|EGR49461.1| predicted protein [Trichoderma reesei QM6a]	mgr:MGG_09254 MG09254.4; hypothetical protein; K11883 RNA-binding protein NOB1	gnl|CDD|192150 pfam08772, NOB1_Zn_bind, Nin one binding (NOB1) Zn-ribbon like. This domain corresponds to a zinc ribbon and is found on the RNA binding protein NOB1 (Nin one binding).	NO HITS FOUND	NO HITS FOUND	NO HITS FOUND
s1.194	113.5853341	91.99512872	-1.234688572	0.132863034	ref|XP_389212.1| hypothetical protein FG09036.1 [Gibberella zeae PH-1]	fgr:FG09036.1 hypothetical protein; K11130 H/ACA ribonucleoprotein complex subunit 3	gnl|CDD|190878 pfam04135, Nop10p, Nucleolar RNA-binding protein, Nop10p family. Nop10p is a nucleolar protein that is specifically associated with H/ACA snoRNAs. It is essential for normal 18S rRNA production and rRNA pseudouridylation by the ribonucleoprotein particles containing H/ACA snoRNAs (H/ACA snoRNPs). Nop10p is probably necessary for the stability of these RNPs.	NO HITS FOUND	NO HITS FOUND	NO HITS FOUND
s1.195	245.1734008	251.9614497	1.027686727	0.761057611	gb|EGS22581.1| formyltetrahydrofolate deformylase-like protein [Chaetomium thermophilum var. thermophilum DSM 1495]	fgr:FG08971.1 hypothetical protein; K01433 formyltetrahydrofolate deformylase [EC:3.5.1.10]	gnl|CDD|180354 PRK06027, purU, formyltetrahydrofolate deformylase; Reviewed.	NO HITS FOUND	GO:0016741:transferase activity, transferring one-carbon groups,GO:0016810:hydrolase activity, acting on carbon-nitrogen (but not peptide) bonds	NO HITS FOUND
s1.196	57.24291216	67.37036735	1.176920684	0.366262399	gb|EGR49534.1| RasGAP protein [Trichoderma reesei QM6a]	pan:PODANSg8901 hypothetical protein	gnl|CDD|34807 COG5210, COG5210, GTPase-activating protein [CCral function prediction only].	NO HITS FOUND	NO HITS FOUND	NO HITS FOUND
s1.197	36.67207628	45.57005529	1.242636358	0.329463421	gb|EFQ29905.1| hypothetical protein GLRG_05049 [Glomerella graminicola M1.001]	fgr:FG05192.1 hypothetical protein	gnl|CDD|192374 pfam09770, PAT1, Topoisomerase II-associated protein PAT1. Members of this family are necessary for accurate chromosome transmission during cell division.	NO HITS FOUND	NO HITS FOUND	NO HITS FOUND
s1.198	65.88595242	64.30559163	-1.024575791	0.890328142	gb|EGR49312.1| predicted protein [Trichoderma reesei QM6a]	ani:AN6612.2 hypothetical protein	gnl|CDD|177674 PLN00040, PLN00040, Protein MAK16 homolog; Provisional.	NO HITS FOUND	NO HITS FOUND	NO HITS FOUND
s1.199	7.170381067	6.71956359	-1.067090291	0.907553833	ref|XP_001911853.1| hypothetical protein [Podospora anserina S mat+]_x0001_emb|CAP73681.1| unnamed protein product [Podospora anserina S mat+]	pan:PODANSg8898 hypothetical protein; K03650 tRNA modification GTPase	gnl|CDD|179996 PRK05291, trmE, tRNA modification GTPase TrmE; Reviewed.	GO:0006139:nucleobase, nucleoside, nucleotide and nucleic acid metabolic process	NO HITS FOUND	NO HITS FOUND
s1.2	NA	NA	NA	NA	No hits found	No hits found	No hits found	NO HITS FOUND	NO HITS FOUND	NO HITS FOUND
s1.20	25.2312399	26.25095187	1.040414659	0.888239361	gb|EFQ35707.1| hypothetical protein GLRG_10862 [Glomerella graminicola M1.001]	bfu:BC1G_03328 hypothetical protein	gnl|CDD|113446 pfam04677, CwfJ_C_1, Protein similar to CwfJ C-terminus 1. This region is found in the N terminus of Schizosaccharomyces pombe protein CwfJ. CwfJ is part of the Cdc5p complex involved in mRNA splicing.	NO HITS FOUND	NO HITS FOUND	NO HITS FOUND
s1.200	38.41297086	60.77689756	1.582197268	0.02497358	gb|EFQ27851.1| mannosyl oligosaccharide glucosidase [Glomerella graminicola M1.001]	fgr:FG05218.1 hypothetical protein; K01228 mannosyl-oligosaccharide glucosidase [EC:3.2.1.106]	gnl|CDD|190561 pfam03200, Glyco_hydro_63, Mannosyl oligosaccharide glucosidase. This is a family of eukaryotic enzymes belonging to glycosyl hydrolase family 63. They catalyse the specific cleavage of the non-reducing terminal glucose residue from Glc(3)Man(9)GlcNAc(2). Mannosyl oligosaccharide glucosidase EC:3.2.1.106 is the first enzyme in the N-linked oligosaccharide processing pathway.	NO HITS FOUND	NO HITS FOUND	NO HITS FOUND
s1.201	19.76972392	19.13856894	-1.03297817	0.920586428	ref|XP_386077.1| hypothetical protein FG05901.1 [Gibberella zeae PH-1]	fgr:FG05901.1 hypothetical protein	gnl|CDD|192349 pfam09728, Taxilin, Myosin-like coiled-coil protein. Taxilin contains an extraordinarily long coiled-coil domain in its C-terminal half and is ubiquitously expressed. It is a novel binding partner of several syntaxin family members and is possibly involved in Ca2+-dependent exocytosis in neuroendocrine cells. Gamma-taxilin, described as leucine zipper protein Factor Inhibiting ATF4…	NO HITS FOUND	NO HITS FOUND	NO HITS FOUND
s1.202	72.92190288	87.5942947	1.201206925	0.248216836	ref|XP_386078.1| hypothetical protein FG05902.1 [Gibberella zeae PH-1]_x0001_sp|Q4IA56|CYM1_GIBZE RecName: Full=Mitochondrial presequence protease; Flags: Precursor	fgr:FG05902.1 hypothetical protein	gnl|CDD|31229 COG1026, COG1026, Predicted Zn-dependent peptidases, insulinase-like [CCral function prediction only].	NO HITS FOUND	GO:0046872:metal ion binding	NO HITS FOUND
s1.203	255.7619423	229.6761603	-1.113576359	0.236879497	gb|EFY98053.1| ornithine decarboxylase [Metarhizium anisopliae ARSEF 23]	fgr:FG05903.1 hypothetical protein; K01581 ornithine decarboxylase [EC:4.1.1.17]	gnl|CDD|143482 cd00622, PLPDE_III_ODC, Type III Pyridoxal 5-phosphate (PLP)-Dependent Enzyme Ornithine Decarboxylase. This subfamily is composed mainly of eukaryotic ornithine decarboxylases (ODC, EC 4.1.1.17) and ODC-like enzymes from prokaryotes represented by Vibrio vulnificus LysineOrnithine decarboxylase. These are fold type III PLP-dependent enzymes that differ from most bacterial ODCs whic…	GO:0006519:amino acid and derivative metabolic process,GO:0009308:amine metabolic process	GO:0016830:carbon-carbon lyase activity	NO HITS FOUND
s1.204	108.893082	119.6193818	1.098503042	0.479012179	gb|EFQ29737.1| peptidase M16 inactive domain-containing protein [Glomerella graminicola M1.001]	mgr:MGG_02442 MG02442.4; hypothetical protein	gnl|CDD|31229 COG1026, COG1026, Predicted Zn-dependent peptidases, insulinase-like [CCral function prediction only].	NO HITS FOUND	GO:0008233:peptidase activity	NO HITS FOUND
s1.205	50.07743953	60.75999753	1.213320771	0.312424957	gb|EFQ29736.1| hypothetical protein GLRG_04880 [Glomerella graminicola M1.001]	fgr:FG05899.1 hypothetical protein; K11578 centromere/kinetochore protein ZW10	No hits found	GO:0022413:reproductive process in single-celled organism,GO:0032505:reproduction of a single-celled organism,GO:0048610:reproductive cellular process	NO HITS FOUND	NO HITS FOUND
s1.206	42.63805083	52.7620612	1.237440741	0.30245854	gb|EFQ29732.1| DHHC zinc finger domain-containing protein [Glomerella graminicola M1.001]	mgr:MGG_02437 MG02437.4; hypothetical protein	gnl|CDD|34870 COG5273, COG5273, Uncharacterized protein containing DHHC-type Zn finger [CCral function prediction only].	NO HITS FOUND	NO HITS FOUND	NO HITS FOUND
s1.207	14.86660247	9.24621491	-1.6078582	0.261721264	gb|EFQ29735.1| phosphatidylinositol-specific phospholipase C [Glomerella graminicola M1.001]	fgr:FG05898.1 hypothetical protein	gnl|CDD|176540 cd08598, PI-PLC1c_yeast, Catalytic domain of putative yeast phosphatidylinositide-specific phospholipases C. This family corresponds to the catalytic domain present in a group of putative phosphoinositide-specific phospholipase C (PI-PLC, EC 3.1.4.11) encoded by PLC1 genes from yeasts, which are homologs of the delta isoforms of mammalian PI-PLC in terms of overall sequence similar…	NO HITS FOUND	NO HITS FOUND	NO HITS FOUND
s1.208	29.59992142	26.0205849	-1.137557881	0.634700601	gb|EGR49564.1| predicted protein [Trichoderma reesei QM6a]	fgr:FG05895.1 hypothetical protein	gnl|CDD|192353 pfam09734, Tau95, RNA polymerase III transcription factor (TF)IIIC subunit. TFIIIC1 is a multisubunit DNA binding factor that serves as a dynamic platform for assembly of pre-initiation complexes on class III genes. This entry represents the tau 95 subunit which holds a key position in TFIIIC, exerting both upstream and downstream influence on the TFIIIC-DNA complex by rendering th…	NO HITS FOUND	NO HITS FOUND	NO HITS FOUND
s1.209	54.66642101	67.46860825	1.234187404	0.248519572	gb|EFQ29748.1| protein phosphatase 2A regulatory B subunit [Glomerella graminicola M1.001]	mgr:MGG_12130 hypothetical protein; K11584 protein phosphatase 2 (formerly 2A), regulatory subunit B'	gnl|CDD|190051 pfam01603, B56, Protein phosphatase 2A regulatory B subunit (B56 family). Protein phosphatase 2A (PP2A) is a major intracellular protein phosphatase that regulates multiple aspects of cell growth and metabolism. The ability of this widely distributed heterotrimeric enzyme to act on a diverse array of substrates is largely controlled by the nature of its regulatory B subunit. There …	GO:0050794:regulation of cellular process	GO:0019888:protein phosphatase regulator activity	NO HITS FOUND
s1.21	NA	NA	NA	NA	No hits found	No hits found	No hits found	NO HITS FOUND	NO HITS FOUND	NO HITS FOUND
s1.210	26.30818704	22.60102982	-1.164026031	0.600217806	ref|XP_003006092.1| conserved hypothetical protein [Verticillium albo-atrum VaMs.102]_x0001_gb|EEY17936.1| conserved hypothetical protein [Verticillium albo-atrum VaMs.102]	mgr:MGG_04021 MG04021.4; hypothetical protein	gnl|CDD|162459 TIGR01642, U2AF_lg, U2 snRNP auxilliary factor, large subunit, splicing factor. These splicing factors consist of an N-terminal arginine-rich low complexity domain followed by three tandem RNA recognition motifs (pfam00076). The well-characterized members of this family are auxilliary components of the U2 small nuclear ribonuclearprotein splicing factor (U2AF). These proteins are c…	NO HITS FOUND	NO HITS FOUND	NO HITS FOUND
s1.211	237.4153465	203.8587871	-1.164606882	0.110468022	No hits found	No hits found	No hits found	NO HITS FOUND	NO HITS FOUND	NO HITS FOUND
s1.212	28.6517207	31.64792053	1.10457312	0.702291497	gb|EFQ29745.1| endonuclease/Exonuclease/phosphatase [Glomerella graminicola M1.001]	mgr:MGG_12131 hypothetical protein	gnl|CDD|128433 smart00128, IPPc, Inositol polyphosphate phosphatase, catalytic domain homologues. Mg(2+)-dependent/Li(+)-sensitive enzymes.	NO HITS FOUND	NO HITS FOUND	NO HITS FOUND
s1.213	21.4052319	22.57119129	1.054470767	0.862231722	gb|EFQ25991.1| glycosyl hydrolase family 76 [Glomerella graminicola M1.001]	mgr:MGG_04015 MG04015.4; hypothetical protein	gnl|CDD|190707 pfam03663, Glyco_hydro_76, Glycosyl hydrolase family 76. Family of alpha-1,6-mannanases.	NO HITS FOUND	NO HITS FOUND	NO HITS FOUND
s1.214	178.0812666	168.9159261	-1.054259777	0.623266571	ref|XP_003050470.1| predicted protein [Nectria haematococca mpVI 77-13-4]_x0001_gb|EEU44757.1| predicted protein [Nectria haematococca mpVI 77-13-4]	bfu:BC1G_06804 hypothetical protein ; K00863 dihydroxyacetone kinase [EC:2.7.1.29]	gnl|CDD|162823 TIGR02361, dak_ATP, dihydroxyacetone kinase, ATP-dependent. This family consists of examples of the form of dihydroxyacetone kinase (also called glycerone kinase) that uses ATP (2.7.1.29) as the phosphate donor, rather than a phosphoprotein as in E. coli. This form is composed of a single chain with separable domains homologous to the K and L subunits of the E. coli enzyme, and is …	NO HITS FOUND	NO HITS FOUND	NO HITS FOUND
s1.215	94.36442062	103.4914902	1.096721513	0.517583035	ref|XP_361539.1| hypothetical protein MGG_04013 [Magnaporthe oryzae 70-15]_x0001_gb|EDJ99303.1| hypothetical protein MGG_04013 [Magnaporthe oryzae 70-15]	mgr:MGG_04013 MG04013.4; hypothetical protein; K11096 small nuclear ribonucleoprotein D2	gnl|CDD|99757 cd01720, Sm_D2, The eukaryotic Sm and Sm-like (LSm) proteins associate with RNA to form core domain of the ribonucleoprotein particles involved in a variety of RNA processing events including pre-mRNA splicing, telomere replication, and mRNA degradation. Members of this family share a highly conserved Sm fold containing an N-terminal helix followed by a strongly bent five-stranded a…	NO HITS FOUND	NO HITS FOUND	NO HITS FOUND
s1.216	168.2147131	159.166189	-1.056849536	0.617613401	ref|XP_003050469.1| hypothetical protein NECHADRAFT_49136 [Nectria haematococca mpVI 77-13-4]_x0001_gb|EEU44756.1| hypothetical protein NECHADRAFT_49136 [Nectria haematococca mpVI 77-13-4]	fgr:FG07019.1 hypothetical protein; K05605 3-hydroxyisobutyryl-CoA hydrolase [EC:3.1.2.4]	gnl|CDD|180165 PRK05617, PRK05617, 3-hydroxyisobutyryl-CoA hydrolase; Provisional.	NO HITS FOUND	NO HITS FOUND	NO HITS FOUND
s1.217	21.62102319	25.25868655	1.168246587	0.599568816	gb|EFQ29853.1| GATA transcription factor [Glomerella graminicola M1.001]	fgr:FG07020.1 hypothetical protein	gnl|CDD|165506 PHA03247, PHA03247, large tegument protein UL36; Provisional.	NO HITS FOUND	NO HITS FOUND	NO HITS FOUND
s1.218	35.92998384	41.31159918	1.149780622	0.543196591	gb|EFQ29751.1| DNA polymerase alpha/epsilon subunit B [Glomerella graminicola M1.001]	mgr:MGG_00706 MG00706.4; hypothetical protein; K02321 DNA polymerase alpha subunit B	gnl|CDD|34811 COG5214, POL12, DNA polymerase alpha-primase complex, polymerase-associated subunit B [DNA replication, recombination, and repair].	NO HITS FOUND	NO HITS FOUND	NO HITS FOUND
s1.219	27.05561497	26.17341474	-1.033705966	0.904790349	gb|EFQ29752.1| micro-fibrillar-associated protein 1 [Glomerella graminicola M1.001]	ncr:NCU03598 hypothetical protein; K13110 microfibrillar-associated protein 1	gnl|CDD|115633 pfam06991, MFAP1_C, Micro-fibrillar-associated protein 1 C-terminus. This family represents the C-terminus (approximately 300 residues) of eukaryotic micro-fibrillar-associated protein 1, which is a component of elastin-associated microfibrils in the extracellular matrix.	NO HITS FOUND	NO HITS FOUND	NO HITS FOUND
s1.22	1156.609686	1169.29054	1.010963814	0.792648863	gb|EFY88232.1| Phosphoglycerate kinase [Metarhizium acridum CQMa 102]	ncr:NCU07914 similar to phosphoglycerate kinase 1; K00927 phosphoglycerate kinase [EC:2.7.2.3]	gnl|CDD|173310 PTZ00005, PTZ00005, phosphoglycerate kinase; Provisional.	GO:0006793:phosphorus metabolic process,GO:0005975:carbohydrate metabolic process,GO:0006066:alcohol metabolic process,GO:0009057:macromolecule catabolic process,GO:0044248:cellular catabolic process	GO:0016772:transferase activity, transferring phosphorus-containing groups,GO:0017076:purine nucleotide binding,GO:0032553:ribonucleotide binding	GO:0005622:intracellular,GO:0044424:intracellular part
s1.220	36.29837459	26.1450853	-1.388344087	0.202047889	ref|XP_001225475.1| hypothetical protein CHGG_07819 [Chaetomium globosum CBS 148.51]_x0001_gb|EAQ86566.1| hypothetical protein CHGG_07819 [Chaetomium globosum CBS 148.51]	ncr:NCU01458 hypothetical protein	gnl|CDD|192216 pfam09135, Alb1, Alb1. Alb1 is a nuclear shuttling factor involved in ribosome biogenesis.	NO HITS FOUND	NO HITS FOUND	NO HITS FOUND
s1.221	28.65762015	26.8281551	-1.068191981	0.807949507	gb|EFY85018.1| ubiquitin hydrolase [Metarhizium acridum CQMa 102]	fgr:FG06107.1 hypothetical protein; K11870 ubiquitin carboxyl-terminal hydrolase 1 [EC:3.1.2.15]	gnl|CDD|73068 cd02662, Peptidase_C19F, A subfamily of Peptidase C19. Peptidase C19 contains ubiquitinyl hydrolases. They are intracellular peptidases that remove ubiquitin molecules from polyubiquinated peptides by cleavage of isopeptide bonds. They hydrolyze bonds involving the carboxyl group of the C-terminal Gly residue of ubiquitin. The purpose of the de-ubiquitination is thought to be editin…	NO HITS FOUND	NO HITS FOUND	NO HITS FOUND
s1.222	20.26985933	25.70332188	1.268056254	0.428236674	ref|XP_003003026.1| conserved hypothetical protein [Verticillium albo-atrum VaMs.102]_x0001_gb|EEY20478.1| conserved hypothetical protein [Verticillium albo-atrum VaMs.102]	pan:PODANSg8427 hypothetical protein	gnl|CDD|185628 PTZ00449, PTZ00449, 104 kDa microneme/rhoptry antigen; Provisional.	NO HITS FOUND	NO HITS FOUND	NO HITS FOUND
s1.223	35.63705757	33.73377948	-1.056420541	0.820715539	gb|EGR49542.1| glycoside hydrolase family 18 [Trichoderma reesei QM6a]	pan:PODANSg8762 hypothetical protein	gnl|CDD|119363 cd06546, GH18_CTS3_chitinase, GH18 domain of CTS3 (chitinase 3), an uncharacterized protein from the human fungal pathogen Coccidioides posadasii. CTS3 has a chitinase-like glycosyl hydrolase family 18 (GH18) domain; and has homologs in bacteria as well as fungi..	NO HITS FOUND	NO HITS FOUND	NO HITS FOUND
s1.224	0.547518084	0.463418179	-1.181477356	0.955579892	No hits found	No hits found	No hits found	NO HITS FOUND	NO HITS FOUND	NO HITS FOUND
s1.225	3.427475072	3.377731091	-1.01472704	0.985971403	gb|EFQ35808.1| platelet-activating factor acetylhydrolase [Glomerella graminicola M1.001]	fgr:FG05937.1 hypothetical protein; K01062 1-alkyl-2-acetylglycerophosphocholine esterase [EC:3.1.1.47]	gnl|CDD|190626 pfam03403, PAF-AH_p_II, isoform II. Platelet-activating factor acetylhydrolase (PAF-AH) is a subfamily of phospholipases A2, responsible for inactivation of platelet-activating factor through cleavage of an acetyl group. Three known PAF-AHs are the brain heterotrimeric PAF-AH Ib, whose catalytic beta and gamma subunits are aligned in pfam02266, the extracellular, plasma PAF-AH (pPA…	NO HITS FOUND	NO HITS FOUND	NO HITS FOUND
s1.226	16.57486565	13.38119991	-1.238668113	0.566714164	gb|EFQ35796.1| EXS family protein [Glomerella graminicola M1.001]	fgr:FG06139.1 hypothetical protein	gnl|CDD|190530 pfam03124, EXS, EXS family. We have named this region the EXS family after (ERD1, XPR1, and SYG1). This family includes C-terminus portions from the SYG1 G-protein associated signal transduction protein from Saccharomyces cerevisiae, and sequences that are thought to be murine leukaemia virus (MLV) receptors (XPR1). N-terminus portions from these proteins are aligned in the SPX pfa…	NO HITS FOUND	NO HITS FOUND	NO HITS FOUND
s1.227	103.4210678	130.7736202	1.264477567	0.074273103	ref|XP_003050114.1| predicted protein [Nectria haematococca mpVI 77-13-4]_x0001_gb|EEU44401.1| predicted protein [Nectria haematococca mpVI 77-13-4]	mgr:MGG_07536 MG07536.4; hypothetical protein	gnl|CDD|193534 cd05658, M18_DAP, M18 Peptidase Aspartyl aminopeptidase. Peptidase M18 family, Aspartyl aminopeptidase (DAP; EC 3.4.11.21) subfamily. DAP is widely distributed in bacteria and eukaryotes, but only the mammalian aspartyl aminopeptidase has been characterized to date. DAP cleaves only unblocked N-terminal acidic amino-acid residues. It is a cytosolic enzyme and is highly conserved; f…	NO HITS FOUND	GO:0008233:peptidase activity	NO HITS FOUND
s1.228	35.14836374	52.57689881	1.495856228	0.063663406	ref|XP_003048227.1| hypothetical protein NECHADRAFT_39749 [Nectria haematococca mpVI 77-13-4]_x0001_gb|EEU42514.1| hypothetical protein NECHADRAFT_39749 [Nectria haematococca mpVI 77-13-4]	act:ACLA_071590 HET domain protein	gnl|CDD|191662 pfam06985, HET, Heterokaryon incompatibility protein (HET). This family represents a conserved region approximately 150 residues long within various heterokaryon incompatibility proteins that seem to be restricted to ascomycete fungi. CCtic differences in specific het genes prevent a viable heterokaryotic fungal cell from being formed by the fusion of filaments from two different w…	NO HITS FOUND	NO HITS FOUND	NO HITS FOUND
s1.229	25.2326283	19.12029078	-1.319678063	0.364260617	gb|EGR49267.1| predicted protein [Trichoderma reesei QM6a]	fgr:FG06138.1 hypothetical protein	gnl|CDD|192374 pfam09770, PAT1, Topoisomerase II-associated protein PAT1. Members of this family are necessary for accurate chromosome transmission during cell division.	NO HITS FOUND	NO HITS FOUND	NO HITS FOUND
s1.23	256.5217104	262.1622839	1.021988679	0.804603821	No hits found	No hits found	gnl|CDD|147374 pfam05160, DSS1_SEM1, DSS1/SEM1 family. This family contains the breast cancer tumour suppressor BRCA2-interacting protein DSS1 and its homologue SEM1, both of which are short acidic proteins. DSS1 has been shown to be a conserved component of the Rae1 mediated mRNA export pathway in Schizosaccharomyces pombe.	NO HITS FOUND	NO HITS FOUND	NO HITS FOUND
s1.230	27.65800182	29.41927887	1.06368056	0.81747714	gb|EFY88816.1| putative chromatin assembly complex, subunit p90 [Metarhizium acridum CQMa 102]	ncr:NCU04198 hypothetical protein	gnl|CDD|192969 pfam12253, CAF1A, Chromatin assembly factor 1 subunit A. The CAF-1 or chromatin assembly factor-1 consists of three subunits, and this is the first, or A. The A domain is uniquely required for the progression of S phase in mouse cells, independent of its ability to promote histone deposition but dependent on its ability to interact with HP1 - heterochromatin protein 1-rich heteroch…	NO HITS FOUND	NO HITS FOUND	NO HITS FOUND
s1.231	104.9476804	129.0639776	1.229793522	0.115497197	ref|XP_001225237.1| hypothetical protein CHGG_07581 [Chaetomium globosum CBS 148.51]_x0001_gb|EAQ86328.1| hypothetical protein CHGG_07581 [Chaetomium globosum CBS 148.51]	ncr:NCU03596 similar to CRAL/TRIO domain protein	gnl|CDD|189653 pfam00650, CRAL_TRIO, CRAL/TRIO domain. The original profile has been extended to include the carboxyl domain from the known structure of Sec14. Human MCF-2 has not been included in the Pfam family because it does not appear to contain a complete structural domain.	NO HITS FOUND	NO HITS FOUND	NO HITS FOUND
s1.232	42.26992764	41.79189393	-1.011438431	0.958704229	gb|EFX04121.1| apc13 domain containing protein [Grosmannia clavigera kw1407]	mgr:MGG_00709 MG00709.4; hypothetical protein	gnl|CDD|147799 pfam05839, Apc13p, Apc13p protein. The anaphase-promoting complex (APC) is a conserved multi-subunit ubiquitin ligase required for the degradation of key cell cycle regulators Members of this family are components of the anaphase-promoting complex homologous to Apc13p.	NO HITS FOUND	NO HITS FOUND	NO HITS FOUND
s1.233	26.050298	23.2520779	-1.120342798	0.69360594	ref|XP_390529.1| hypothetical protein FG10353.1 [Gibberella zeae PH-1]	fgr:FG10353.1 hypothetical protein	gnl|CDD|88577 cd05137, RasGAP_CLA2_BUD2, CLA2/BUD2 functions as a GTPase-activating protein (GAP) for BUD1/RSR1 and is necessary for proper bud-site selection in yeast. BUD2 has sequence similarity to the catalytic domain of RasGAPs, and stimulates the hydrolysis of BUD1-GTP to BUD1-GDP. Elimination of Bud2p activity by mutation causes a random budding pattern with no growth defect. Overproductio…	NO HITS FOUND	NO HITS FOUND	NO HITS FOUND
s1.234	184.7660699	265.0999799	1.434787134	0.000148985	gb|EGO54634.1| 40 kDa peptidyl-prolyl cis-trans isomerase [Neurospora tetrasperma FGSC 2508]	ncr:NCU03853 40 kDa peptidyl-prolyl cis-trans isomerase; K05864 peptidyl-prolyl isomerase D (cyclophilin D) [EC:5.2.1.8]	gnl|CDD|29397 cd01926, cyclophilin_ABH_like, cyclophilin_ABH_like: Cyclophilin A, B and H-like cyclophilin-type peptidylprolyl cis- trans isomerase (PPIase) domain. This family represents the archetypal cystolic cyclophilin similar to human cyclophilins A, B and H. PPIase is an enzyme which accelerates protein folding by catalyzing the cis-trans isomerization of the peptide bonds preceding prolin…	NO HITS FOUND	NO HITS FOUND	NO HITS FOUND
s1.235	13.10904264	11.91646745	-1.100077913	0.815745588	gb|EGR45136.1| D-tyrosyl-tRNA deacylase [Trichoderma reesei QM6a]	fgr:FG10351.1 hypothetical protein; K07560 D-tyrosyl-tRNA(Tyr) deacylase [EC:3.1.-.-]	gnl|CDD|179986 PRK05273, PRK05273, D-tyrosyl-tRNA(Tyr) deacylase; Provisional.	GO:0006082:organic acid metabolic process,GO:0006519:amino acid and derivative metabolic process,GO:0009308:amine metabolic process,GO:0044248:cellular catabolic process,GO:0044270:nitrogen compound catabolic process	NO HITS FOUND	NO HITS FOUND
s1.236	68.67111952	82.94146343	1.207807067	0.247943568	ref|XP_003345879.1| hypothetical protein SMAC_06280 [Sordaria macrospora k-hell]_x0001_emb|CBI57793.1| unnamed protein product [Sordaria macrospora]	mgr:MGG_08101 MG08101.4; hypothetical protein; K12580 CCR4-NOT transcription complex subunit 3	gnl|CDD|146607 pfam04065, Not3, Not1 N-terminal domain, CCR4-Not complex component.	NO HITS FOUND	NO HITS FOUND	NO HITS FOUND
s1.237	149.8218611	130.8181578	-1.145268084	0.257436778	ref|XP_001215008.1| predicted protein [Aspergillus terreus NIH2624]_x0001_gb|EAU33591.1| predicted protein [Aspergillus terreus NIH2624]	ang:An11g01810 hypothetical protein	gnl|CDD|192974 pfam12273, RCR, Chitin synthesis regulation, resistance to Congo red. RCR proteins are ER membrane proteins that regulate chitin deposition in fungal cell walls. Although chitin, a linear polymer of beta-1,4-linked N-acetylglucosamine, constitutes only 2% of the cell wall it plays a vital role in the overall protection of the cell wall against stress, noxious chemicals and osmotic …	NO HITS FOUND	NO HITS FOUND	NO HITS FOUND
s1.238	41.62578279	31.66487634	-1.314572725	0.24764843	gb|EFY87783.1| hypothetical protein MAC_06150 [Metarhizium acridum CQMa 102]	fgr:FG07071.1 hypothetical protein	gnl|CDD|150314 pfam09606, Med15, ARC105 or Med15 subunit of Mediator complex non-fungal. The approx. 70 residue Med15 domain of the ARC-Mediator co-activator is a three-helix bundle with marked similarity to the KIX domain. The sterol regulatory element binding protein (SREBP) family of transcription activators use the ARC105 subunit to activate target genes in the regulation of cholesterol and f…	NO HITS FOUND	NO HITS FOUND	NO HITS FOUND
s1.239	36.93263632	33.40446071	-1.105619894	0.676448604	gb|EFY87784.1| FK506-binding protein 2 precursor [Metarhizium acridum CQMa 102]	mgr:MGG_01578 MG01578.4; hypothetical protein	gnl|CDD|152835 pfam12400, DUF3661, Vaculolar membrane protein. This domain family is found in eukaryotes, and is typically between 123 and 138 amino acids in length.	NO HITS FOUND	NO HITS FOUND	NO HITS FOUND
s1.24	39.44744353	34.46872453	-1.144441637	0.565444218	gb|EGR52619.1| predicted protein [Trichoderma reesei QM6a]	fgr:FG03979.1 hypothetical protein	gnl|CDD|192523 pfam10300, DUF3808, Protein of unknown function (DUF3808). This is a family of proteins conserved from fungi to humans. Members of this family also carry a TPR_2 domain pfam07719 at their C-terminus.	NO HITS FOUND	NO HITS FOUND	NO HITS FOUND
s1.240	NA	NA	NA	NA	No hits found	No hits found	No hits found	NO HITS FOUND	NO HITS FOUND	NO HITS FOUND
s1.241	113.4758938	131.8729599	1.162123121	0.241088753	gb|EGR50499.1| Fe superoxide dismutase [Trichoderma reesei QM6a]	fgr:FG07069.1 hypothetical protein; K04564 superoxide dismutase, Fe-Mn family [EC:1.15.1.1]	gnl|CDD|30950 COG0605, SodA, Superoxide dismutase [Inorganic ion transport and metabolism].	NO HITS FOUND	NO HITS FOUND	NO HITS FOUND
s1.242	7.579606579	8.909030931	1.175394902	0.751689362	gb|EFZ00596.1| SAM and PH domain-containing protein [Metarhizium anisopliae ARSEF 23]	fgr:FG07068.1 hypothetical protein	gnl|CDD|188934 cd09535, SAM_BOI-like_fungal, SAM domain of BOI-like fungal subfamily. SAM (sterile alpha motif) domain of BOI-like fungal subfamily is a potential protein-protein interaction domain. Proteins of this subfamily are apparently scaffold proteins, since most contain SH3 and PH domains, which are also protein-protein interaction domains, in addition to SAM domain. BOI-like proteins par…	NO HITS FOUND	NO HITS FOUND	NO HITS FOUND
s1.243	NA	NA	NA	NA	No hits found	No hits found	No hits found	NO HITS FOUND	NO HITS FOUND	NO HITS FOUND
s1.244	NA	NA	NA	NA	No hits found	No hits found	No hits found	NO HITS FOUND	NO HITS FOUND	NO HITS FOUND
s1.245	6.363217541	4.303873085	-1.478486334	0.548752984	ref|XP_387243.1| hypothetical protein FG07067.1 [Gibberella zeae PH-1]	fgr:FG07067.1 hypothetical protein	gnl|CDD|128380 smart00066, GAL4, GAL4-like Zn(II)2Cys6 (or C6 zinc) binuclear cluster DNA-binding domain. Gal4 is a positive regulator for the gene expression of the galactose- induced genes of S. cerevisiae. Is present only in fungi.	GO:0006139:nucleobase, nucleoside, nucleotide and nucleic acid metabolic process	NO HITS FOUND	NO HITS FOUND
s1.246	4.665242849	4.014462802	-1.162108875	0.835855664	gb|EGS17361.1| hypothetical protein CTHT_0066840 [Chaetomium thermophilum var. thermophilum DSM 1495]	pan:PODANSg5710 hypothetical protein	gnl|CDD|33678 COG3889, COG3889, Predicted solute binding protein [CCral function prediction only].	NO HITS FOUND	NO HITS FOUND	NO HITS FOUND
s1.247	47.45414179	51.69834776	1.089438051	0.671709602	gb|EFQ26289.1| F-box domain-containing protein [Glomerella graminicola M1.001]	ncr:NCU07425 hypothetical protein	gnl|CDD|177580 PHA03307, PHA03307, transcriptional regulator ICP4; Provisional.	NO HITS FOUND	NO HITS FOUND	NO HITS FOUND
s1.248	24.7203893	20.29541828	-1.218028077	0.514660404	gb|EFQ26288.1| carboxylesterase [Glomerella graminicola M1.001]	bfu:BC1G_09644 hypothetical protein	gnl|CDD|189411 pfam00135, COesterase, Carboxylesterase family.	NO HITS FOUND	NO HITS FOUND	NO HITS FOUND
s1.249	NA	NA	NA	NA	No hits found	No hits found	No hits found	NO HITS FOUND	NO HITS FOUND	NO HITS FOUND
s1.25	16.37863403	22.92671253	1.399793932	0.302315464	gb|EFQ35718.1| hypothetical protein GLRG_10873 [Glomerella graminicola M1.001]	fgr:FG03977.1 hypothetical protein	gnl|CDD|193173 pfam12697, Abhydrolase_6, Alpha/beta hydrolase family. This family contains alpha/beta hydrolase enzymes of diverse specificity.	NO HITS FOUND	NO HITS FOUND	NO HITS FOUND
s1.250	NA	NA	NA	NA	No hits found	No hits found	No hits found	NO HITS FOUND	NO HITS FOUND	NO HITS FOUND
s1.251	38.15206745	41.3808546	1.084629415	0.71924935	ref|XP_003052180.1| predicted protein [Nectria haematococca mpVI 77-13-4]_x0001_gb|EEU46467.1| predicted protein [Nectria haematococca mpVI 77-13-4]	fgr:FG06871.1 similar to cutinase G-box binding protein	No hits found	NO HITS FOUND	NO HITS FOUND	NO HITS FOUND
s1.252	59.65244103	75.5509965	1.26651978	0.172888572	gb|EFQ26317.1| hypothetical protein GLRG_01461 [Glomerella graminicola M1.001]	fgr:FG06870.1 hypothetical protein	gnl|CDD|30181 cd01994, Alpha_ANH_like_IV, This is a subfamily of Adenine nucleotide alpha hydrolases superfamily.Adeninosine nucleotide alpha hydrolases superfamily includes N type ATP PPases and ATP sulphurylases. It forms a apha/beta/apha fold which binds to Adenosine group. This subfamily of proteins is predicted to bind ATP. This domainhas a strongly conserved motif SGGKD at the N terminus..	NO HITS FOUND	NO HITS FOUND	NO HITS FOUND
s1.253	12.14715978	14.5856184	1.200743109	0.644171186	gb|EFY98588.1| DNA-binding protein SMUBP-2 [Metarhizium anisopliae ARSEF 23]	ssl:SS1G_03108 hypothetical protein	gnl|CDD|188047 TIGR00376, TIGR00376, DNA helicase, putative. The gene product may represent a DNA helicase. Eukaryotic members of this family have been characterized as binding certain single-stranded G-rich DNA sequences (GGGGT and GGGCT). A number of related proteins are characterized as helicases.	NO HITS FOUND	GO:0016817:hydrolase activity, acting on acid anhydrides	NO HITS FOUND
s1.254	49.5199516	52.71102355	1.064440127	0.753641312	ref|XP_001908669.1| hypothetical protein [Podospora anserina S mat+]_x0001_emb|CAP69342.1| unnamed protein product [Podospora anserina S mat+]	pan:PODANSg5704 hypothetical protein	gnl|CDD|177580 PHA03307, PHA03307, transcriptional regulator ICP4; Provisional.	NO HITS FOUND	NO HITS FOUND	NO HITS FOUND
s1.255	58.70839817	46.7395695	-1.256074859	0.245897662	gb|EFQ26447.1| hypothetical protein GLRG_01591 [Glomerella graminicola M1.001]	zma:100273573 hypothetical protein LOC100273573	No hits found	NO HITS FOUND	NO HITS FOUND	NO HITS FOUND
s1.256	41.03682067	44.8766879	1.093571265	0.680671293	ref|XP_963859.1| WASP-interacting protein-like protein vrp1p [Neurospora crassa OR74A]_x0001_gb|EAA34623.1| WASP-interacting protein-like protein vrp1p [Neurospora crassa OR74A]	ncr:NCU03089 WASP-interacting protein-like protein vrp1p	gnl|CDD|165506 PHA03247, PHA03247, large tegument protein UL36; Provisional.	NO HITS FOUND	NO HITS FOUND	NO HITS FOUND
s1.257	38.46952443	38.88653563	1.01084004	0.962466267	gb|EFQ26449.1| hypothetical protein GLRG_01593 [Glomerella graminicola M1.001]	fgr:FG00995.1 hypothetical protein	No hits found	NO HITS FOUND	NO HITS FOUND	NO HITS FOUND
s1.258	74.55285646	93.74045523	1.257369062	0.14006698	gb|EGR47636.1| predicted protein [Trichoderma reesei QM6a]	pan:PODANSg5895 hypothetical protein	gnl|CDD|191145 pfam04968, CHORD, CHORD. CHORD represents a Zn binding domain. Silencing of the C. elegans CHORD-containing gene results in semisterility and embryo lethality, suggesting an essential function of the wild-type gene in nematode development.	NO HITS FOUND	NO HITS FOUND	NO HITS FOUND
s1.259	175.2507521	134.0059954	-1.307782921	0.019057144	gb|AAM22635.1|AF434192_2 Gag and Pol [Zea mays]	vvi:100243931 hypothetical protein LOC100243931	gnl|CDD|149018 pfam07727, RVT_2, Reverse transcriptase (RNA-dependent DNA polymerase). A reverse transcriptase gene is usually indicative of a mobile element such as a retrotransposon or retrovirus. Reverse transcriptases occur in a variety of mobile elements, including retrotransposons, retroviruses, group II introns, bacterial msDNAs, hepadnaviruses, and caulimoviruses. This Pfam entry includes…	NO HITS FOUND	NO HITS FOUND	NO HITS FOUND
s1.26	17.76124599	17.51929776	-1.013810384	0.968035082	gb|EGR52397.1| RNA polymerase III transcription initiation factor B complex component [Trichoderma reesei QM6a]	fgr:FG04004.1 hypothetical protein	gnl|CDD|31595 COG1405, SUA7, Transcription initiation factor TFIIIB, Brf1 subunit/Transcription initiation factor TFIIB [Transcription].	GO:0006139:nucleobase, nucleoside, nucleotide and nucleic acid metabolic process,GO:0010468:regulation of gene expression,GO:0019222:regulation of metabolic process,GO:0031323:regulation of cellular metabolic process,GO:0045449:regulation of transcription,GO:0050794:regulation of cellular process,GO:0006139:nucleobase, nucleoside, nucleotide and nucleic acid metabolic process,GO:0043283:biopolyme…	GO:0043169:cation binding,GO:0046872:metal ion binding	GO:0005622:intracellular,GO:0043229:intracellular organelle,GO:0043231:intracellular membrane-bound organelle,GO:0044424:intracellular part
s1.260	200.3558416	76.13042126	-2.631744817	3.21E-14	gb|EFQ28955.1| GMC oxidoreductase [Glomerella graminicola M1.001]	afv:AFLA_037690 choline dehydrogenase, putative	gnl|CDD|179368 PRK02106, PRK02106, choline dehydrogenase; Validated.	NO HITS FOUND	NO HITS FOUND	NO HITS FOUND
s1.261	6.429287802	4.89262654	-1.314076958	0.663541025	gb|EFQ28355.1| hypothetical protein GLRG_03499 [Glomerella graminicola M1.001]	pan:PODANSg7954 hypothetical protein	No hits found	NO HITS FOUND	NO HITS FOUND	NO HITS FOUND
s1.262	22.8897883	10.28489377	-2.225573624	0.029538369	gb|EFY87004.1| epoxide hydrolase, putative [Metarhizium acridum CQMa 102]	pan:PODANSg9149 hypothetical protein	gnl|CDD|162784 TIGR02247, HAD-1A3-hyp, Epoxide hydrolase N-terminal domain-like phosphatase. This model represents a small clade of sequences including C. elegans and mammalian sequences as well as a small number of bacteria. In eukaryotes, this domain exists as an N-terminal fusion to the soluble epoxide hydrolase enzyme and has recently been shown to be an active phosphatase, although the natur…	NO HITS FOUND	NO HITS FOUND	NO HITS FOUND
s1.263	2414.499526	2329.551011	-1.036465617	0.217494985	ref|XP_001912102.1| hypothetical protein [Podospora anserina S mat+]_x0001_emb|CAP73931.1| unnamed protein product [Podospora anserina S mat+]	pan:PODANSg9148 hypothetical protein; K02932 large subunit ribosomal protein L5e	gnl|CDD|185424 PTZ00069, PTZ00069, 60S ribosomal protein L5; Provisional.	NO HITS FOUND	GO:0003723:RNA binding	GO:0005622:intracellular,GO:0030529:ribonucleoprotein complex,GO:0044424:intracellular part
s1.264	35.19258304	18.80459893	-1.871488096	0.02620285	gb|EFQ28352.1| cell wall biogenesis protein Mhp1 [Glomerella graminicola M1.001]	fgr:FG10009.1 hypothetical protein	gnl|CDD|29015 cd00116, LRR_RI, Leucine-rich repeats (LRRs), ribonuclease inhibitor (RI)-like subfamily. LRRs are 20-29 residue sequence motifs present in many proteins that participate in protein-protein interactions and have different functions and cellular locations. LRRs correspond to structural units consisting of a beta strand (LxxLxLxxN/CxL conserved pattern) and an alpha helix. This alignm…	NO HITS FOUND	NO HITS FOUND	NO HITS FOUND
s1.265	107.1942758	94.26663942	-1.137139039	0.363623855	gb|EFY87010.1| sulfate transporter, putative [Metarhizium acridum CQMa 102]	ssl:SS1G_04978 hypothetical protein	gnl|CDD|31004 COG0659, SUL1, Sulfate permease and related transporters (MFS superfamily) [Inorganic ion transport and metabolism].	NO HITS FOUND	NO HITS FOUND	NO HITS FOUND
s1.266	289.2102414	354.8261577	1.226879643	0.009725138	gb|EGS18625.1| hypothetical protein CTHT_0052300 [Chaetomium thermophilum var. thermophilum DSM 1495]	cim:CIMG_05756 hypothetical protein	No hits found	NO HITS FOUND	NO HITS FOUND	NO HITS FOUND
s1.267	24.40049825	22.28216174	-1.095068716	0.75939945	gb|EFY87005.1| hypothetical protein MAC_06903 [Metarhizium acridum CQMa 102]	fgr:FG10014.1 hypothetical protein	gnl|CDD|150314 pfam09606, Med15, ARC105 or Med15 subunit of Mediator complex non-fungal. The approx. 70 residue Med15 domain of the ARC-Mediator co-activator is a three-helix bundle with marked similarity to the KIX domain. The sterol regulatory element binding protein (SREBP) family of transcription activators use the ARC105 subunit to activate target genes in the regulation of cholesterol and f…	NO HITS FOUND	NO HITS FOUND	NO HITS FOUND
s1.268	6.055249749	4.447060251	-1.361629798	0.637573247	gb|EGS17024.1| hypothetical protein CTHT_0073500 [Chaetomium thermophilum var. thermophilum DSM 1495]	pan:PODANSg09435 hypothetical protein	gnl|CDD|181106 PRK07764, PRK07764, DNA polymerase III subunits gamma and tau; Validated.	NO HITS FOUND	NO HITS FOUND	NO HITS FOUND
s1.269	NA	NA	NA	NA	No hits found	No hits found	No hits found	NO HITS FOUND	NO HITS FOUND	NO HITS FOUND
s1.27	11.64243015	21.39682604	1.837831602	0.093087263	gb|EFQ35719.1| hypothetical protein GLRG_10874 [Glomerella graminicola M1.001]	pan:PODANSg7673 hypothetical protein	gnl|CDD|189654 pfam00651, BTB, BTB/POZ domain. The BTB (for BR-C, ttk and bab) or POZ (for Pox virus and Zinc finger) domain is present near the N-terminus of a fraction of zinc finger (pfam00096) proteins and in proteins that contain the pfam01344 motif such as Kelch and a family of pox virus proteins. The BTB/POZ domain mediates homomeric dimerisation and in some instances heteromeric dimerisat…	NO HITS FOUND	NO HITS FOUND	NO HITS FOUND
s1.270	21.07000628	22.3399522	1.060272688	0.849144721	gb|EFQ25422.1| repair protein Rad1/Rec1/Rad17 [Glomerella graminicola M1.001]	fgr:FG00281.1 hypothetical protein; K02830 cell cycle checkpoint protein [EC:3.1.11.2]	gnl|CDD|190225 pfam02144, Rad1, Repair protein Rad1/Rec1/Rad17.	NO HITS FOUND	GO:0016788:hydrolase activity, acting on ester bonds	NO HITS FOUND
s1.271	84.08039954	119.8146636	1.425001122	0.012356506	ref|XP_380457.1| hypothetical protein FG00281.1 [Gibberella zeae PH-1]	fgr:FG00281.1 hypothetical protein; K02830 cell cycle checkpoint protein [EC:3.1.11.2]	No hits found	NO HITS FOUND	NO HITS FOUND	NO HITS FOUND
s1.272	12.68316618	10.87929343	-1.165807895	0.716731416	gb|EGR47168.1| predicted protein [Trichoderma reesei QM6a]	fgr:FG00277.1 hypothetical protein	gnl|CDD|162459 TIGR01642, U2AF_lg, U2 snRNP auxilliary factor, large subunit, splicing factor. These splicing factors consist of an N-terminal arginine-rich low complexity domain followed by three tandem RNA recognition motifs (pfam00076). The well-characterized members of this family are auxilliary components of the U2 small nuclear ribonuclearprotein splicing factor (U2AF). These proteins are c…	NO HITS FOUND	NO HITS FOUND	NO HITS FOUND
s1.273	15.96691931	20.83339314	1.30478477	0.429054491	ref|XP_369266.1| hypothetical protein MGG_06198 [Magnaporthe oryzae 70-15]_x0001_gb|EDJ96142.1| hypothetical protein MGG_06198 [Magnaporthe oryzae 70-15]	mgr:MGG_06198 MG06198.4; hypothetical protein	gnl|CDD|188783 cd09397, LIM1_UF1, LIM domain in proteins of unknown function. The first Lim domain of a LIM domain containing protein: The functions of the proteins are unknown. The members of this family contain two copies of LIM domain. The LIM domain is 50-60 amino acids in size and shares two characteristic zinc finger motifs. The two zinc fingers contain eight conserved residues, mostly cyst…	NO HITS FOUND	NO HITS FOUND	NO HITS FOUND
s1.274	6.701079852	5.362410353	-1.249639511	0.712810662	gb|EFQ28207.1| hypothetical protein GLRG_03351 [Glomerella graminicola M1.001]	No hits found	No hits found	NO HITS FOUND	NO HITS FOUND	NO HITS FOUND
s1.275	2.171595301	2.529366317	1.164750318	0.882967752	gb|EFQ28180.1| hypothetical protein GLRG_03324 [Glomerella graminicola M1.001]	fgr:FG10184.1 hypothetical protein	gnl|CDD|176530 cd08588, PI-PLCc_At5g67130_like, Catalytic domain of Arabidopsis thaliana PI-PLC X domain-containing protein At5g67130 and its uncharacterized homologs. This subfamily corresponds to the catalytic domain present in Arabidopsis thaliana PI-PLC X domain-containing protein At5g67130 and its uncharacterized homologs. Members in this family show high sequence similarity to bacterial pho…	NO HITS FOUND	NO HITS FOUND	NO HITS FOUND
s1.276	49.83696383	52.72150611	1.057879575	0.776991295	ref|XP_390250.1| hypothetical protein FG10074.1 [Gibberella zeae PH-1]	fgr:FG10074.1 hypothetical protein	gnl|CDD|100071 cd02642, R3H_encore_like, R3H domain of encore-like and DIP1-like proteins. Drosophila encore is involved in the germline exit after four mitotic divisions, by facilitating SCF-ubiquitin-proteasome-dependent proteolysis. Maize DBF1-interactor protein 1 (DIP1) containing an R3H domain is a potential regulator of DBF1 activity in stress responses. The name of the R3H domain comes fro…	NO HITS FOUND	NO HITS FOUND	NO HITS FOUND
s1.277	289.6633198	333.5725844	1.151587245	0.078758452	gb|EFQ28321.1| Mov34/MPN/PAD-1 family protein [Glomerella graminicola M1.001]	mgr:MGG_10653 MG10653.4; hypothetical protein; K03249 translation initiation factor eIF-3 subunit 5	gnl|CDD|163695 cd08064, MPN_eIF3f, Mpr1p, Pad1p N-terminal (MPN) domains without catalytic isopeptidase activity, found in eIF3f. Eukaryotic translation initiation factor 3 (eIF3) subunit F (eIF3F; EIF3S5; eIF3-p47; eukaryotic translation initiation factor 3, subunit 5 epsilon, 47kDa; Mov34/MPN/PAD-1 family protein) is an evolutionarily non-conserved subunit of the functional core that comprises …	NO HITS FOUND	NO HITS FOUND	GO:0005622:intracellular,GO:0044424:intracellular part
s1.278	25.88362126	27.73024525	1.07134334	0.802966318	sp|E3QBI3|UTP25_COLGM RecName: Full=U3 small nucleolar RNA-associated protein 25; Short=U3 snoRNA-associated protein 25; AltName: Full=U three protein 25_x0001_gb|EFQ28322.1| hypothetical protein GLRG_03466 [Glomerella graminicola M1.001]	fgr:FG10076.1 hypothetical protein	gnl|CDD|191623 pfam06862, DUF1253, Protein of unknown function (DUF1253). This family represents the C-terminal portion (approximately 500 residues) of several hypothetical eukaryotic proteins of unknown function.	NO HITS FOUND	NO HITS FOUND	GO:0005622:intracellular,GO:0043229:intracellular organelle,GO:0043231:intracellular membrane-bound organelle,GO:0044424:intracellular part,GO:0005622:intracellular,GO:0043229:intracellular organelle,GO:0043232:intracellular non-membrane-bound organelle,GO:0044424:intracellular part
s1.279	115.6379036	112.4816247	-1.028060395	0.834881251	gb|EGR53113.1| mitochondrial ribosomal protein YmL8 [Trichoderma reesei QM6a]	fgr:FG10077.1 hypothetical protein	gnl|CDD|180154 PRK05591, rplQ, 50S ribosomal protein L17; Validated.	NO HITS FOUND	NO HITS FOUND	GO:0005622:intracellular
s1.28	117.3699594	166.2519413	1.416477795	0.00368686	gb|EGO59272.1| microsomal signal peptidase 18 kDa subunit [Neurospora tetrasperma FGSC 2508]	ncr:NCU04519 microsomal signal peptidase 18 kDa subunit; K13280 signal peptidase, endoplasmic reticulum-type [EC:3.4.-.-]	gnl|CDD|131283 TIGR02228, sigpep_I_arch, signal peptidase I, archaeal type. This model represents signal peptidase I from most archaea, a subunit of the eukaryotic endoplasmic reticulum signal peptidase I complex, and an apparent signal peptidase I from a small number of bacteria. It is related to but does not overlap in hits with TIGR02227, the bacterial and mitochondrial signal peptidase I.	GO:0019538:protein metabolic process	NO HITS FOUND	GO:0016020:membrane,GO:0031224:intrinsic to membrane,GO:0044425:membrane part
s1.280	63.91382704	69.86920232	1.093178199	0.608138561	gb|EGR52579.1| predicted protein [Trichoderma reesei QM6a]	fgr:FG10078.1 hypothetical protein	No hits found	NO HITS FOUND	NO HITS FOUND	NO HITS FOUND
s1.281	101.7647423	99.48530096	-1.022912342	0.872710179	ref|XP_961625.1| delta-aminolevulinic acid dehydratase [Neurospora crassa OR74A]_x0001_gb|EAA32389.1| delta-aminolevulinic acid dehydratase [Neurospora crassa OR74A]	ncr:NCU01013 delta-aminolevulinic acid dehydratase; K01698 porphobilinogen synthase [EC:4.2.1.24]	gnl|CDD|88600 cd04824, eu_ALAD_PBGS_cysteine_rich, Porphobilinogen synthase (PBGS), which is also called delta-aminolevulinic acid dehydratase (ALAD), catalyzes the condensation of two 5-aminolevulinic acid (ALA) molecules to form the pyrrole porphobilinogen (PBG), which is the second step in the biosynthesis of tetrapyrroles, such as heme, vitamin B12 and chlorophyll. This reaction involves the …	GO:0044249:cellular biosynthetic process,GO:0046483:heterocycle metabolic process	GO:0043169:cation binding,GO:0016835:carbon-oxygen lyase activity	NO HITS FOUND
s1.282	28.16092762	30.26036726	1.074551509	0.785629481	ref|XP_003053927.1| transcription initiation factor TFIID, subunit TAF1 [Nectria haematococca mpVI 77-13-4]_x0001_gb|EEU48214.1| transcription initiation factor TFIID, subunit TAF1 [Nectria haematococca mpVI 77-13-4]	fgr:FG09338.1 hypothetical protein; K03125 transcription initiation factor TFIID subunit D1	gnl|CDD|152592 pfam12157, DUF3591, Protein of unknown function (DUF3591). This domain is found in eukaryotes and is typically between 445 to 462 amino acids in length. Most members are annotated as being transcription initiation factor TFIID subunit 1, and this region is the conserved central portion of these proteins.	NO HITS FOUND	NO HITS FOUND	NO HITS FOUND
s1.283	27.79938397	13.37086522	-2.079101354	0.025102115	gb|EFY90706.1| kinesin light chain 1 and, putative [Metarhizium acridum CQMa 102]	ang:An03g03030 hypothetical protein	gnl|CDD|132855 cd07216, Pat17_PNPLA8_PNPLA9_like3, Patatin-like phospholipase. Patatin is a storage protein of the potato tuber that shows Phospholipase A2 activity (PLA2; EC 3.1.1.4). Patatin catalyzes the nonspecific hydrolysis of phospholipids, glycolipids, sulfolipids, and mono- and diacylglycerols, thereby showing lipid acyl hydrolase activity. The active site includes an oxyanion hole with …	NO HITS FOUND	NO HITS FOUND	NO HITS FOUND
s1.284	28.77746363	25.04848287	-1.148870524	0.614949147	gb|EFX05453.1| srf-type transcription factor [Grosmannia clavigera kw1407]	pan:PODANSg09927 hypothetical protein; K09265 MADS-box transcription factor, other eukaryote	gnl|CDD|29020 cd00265, MADS_MEF2_like, MEF2 (myocyte enhancer factor 2)-like/Type II subfamily of MADS ( MCM1, Agamous, Deficiens, and SRF (serum response factor) box family of eukaryotic transcriptional regulators. Binds DNA and exists as hetero and homo-dimers. Differs from SRF-like/Type I subgroup mainly in position of the alpha helix responsible for the dimerization interface. Important in ho…	GO:0006139:nucleobase, nucleoside, nucleotide and nucleic acid metabolic process	NO HITS FOUND	NO HITS FOUND
s1.285	110.6915506	143.0929411	1.29271783	0.04215434	gb|EFY87742.1| actin [Metarhizium acridum CQMa 102]	fgr:FG00874.1 hypothetical protein; K11400 actin-related protein 4	gnl|CDD|143812 pfam00022, Actin, Actin.	NO HITS FOUND	NO HITS FOUND	NO HITS FOUND
s1.286	62.38096153	60.31056582	-1.034328905	0.852416373	gb|EFZ01509.1| hypothetical protein MAA_02738 [Metarhizium anisopliae ARSEF 23]	fgr:FG02481.1 hypothetical protein	gnl|CDD|149562 pfam08552, Kei1, Inositolphosphorylceramide synthase subunit Kei1. Kei1 is a subunit of Saccharomyces cerevisiae inositol phosphorylceramide (IPC) synthase. It is localised to the Golgi and is cleaved by the late Golgi processing endopeptidase Kex2. Kei1 is essential for both the activity and the Golgi localization of IPC synthase.	NO HITS FOUND	NO HITS FOUND	NO HITS FOUND
s1.287	133.175469	137.3161088	1.03109161	0.801639796	gb|EFQ30629.1| sulfite reductase hemoprotein [Glomerella graminicola M1.001]	fgr:FG02482.1 hypothetical protein; K00381 sulfite reductase (NADPH) hemoprotein beta-component [EC:1.8.1.2]	gnl|CDD|184095 PRK13504, PRK13504, sulfite reductase subunit beta; Provisional.	GO:0006790:sulfur metabolic process,GO:0044249:cellular biosynthetic process,GO:0006082:organic acid metabolic process,GO:0006519:amino acid and derivative metabolic process,GO:0009308:amine metabolic process	GO:0051536:iron-sulfur cluster binding,GO:0043169:cation binding,GO:0046872:metal ion binding,GO:0016667:oxidoreductase activity, acting on sulfur group of donors	NO HITS FOUND
s1.288	259.9464078	297.0574761	1.142764305	0.116095369	gb|EFQ30652.1| aminotransferase class I and II [Glomerella graminicola M1.001]	pan:PODANSg463 hypothetical protein; K00813 aspartate aminotransferase [EC:2.6.1.1]	gnl|CDD|185584 PTZ00376, PTZ00376, aspartate aminotransferase; Provisional.	GO:0006082:organic acid metabolic process	GO:0016769:transferase activity, transferring nitrogenous groups	NO HITS FOUND
s1.289	38.99013159	56.10980416	1.439077066	0.080207484	gb|EFZ01511.1| class 2 chitin synthase [Metarhizium anisopliae ARSEF 23]	pan:PODANSg3791 hypothetical protein; K00698 chitin synthase [EC:2.4.1.16]	gnl|CDD|110631 pfam01644, Chitin_synth_1, Chitin synthase. This region is found commonly in chitin synthases classes I, II and III. Chitin a linear homopolymer of GlcNAc residues, it is an important component of the cell wall of fungi and is synthesised on the cytoplasmic surface of the cell membrane by membrane bound chitin synthases.	GO:0005975:carbohydrate metabolic process,GO:0009059:macromolecule biosynthetic process,GO:0009308:amine metabolic process	NO HITS FOUND	NO HITS FOUND
s1.29	21.35018256	28.17759911	1.319782584	0.336893425	gb|EFQ36518.1| kinesin motor domain-containing protein [Glomerella graminicola M1.001]	bfu:BC1G_12878 similar to kinesin	gnl|CDD|30083 cd00106, KISc, Kinesin motor domain. This catalytic (head) domain has ATPase activity and belongs to the larger group of P-loop NTPases. Kinesins are microtubule-dependent molecular motors that play important roles in intracellular transport and in cell division. In most kinesins, the motor domain is found at the N-terminus (N-type), in some its is found in the middle (M-type), or C…	NO HITS FOUND	NO HITS FOUND	NO HITS FOUND
s1.290	32.25608352	36.73969051	1.139000353	0.592344512	gb|EFY98357.1| syntaxin [Metarhizium anisopliae ARSEF 23]	fgr:FG09738.1 hypothetical protein	gnl|CDD|192605 pfam10496, Syntaxin-18_N, SNARE-complex protein Syntaxin-18 N-terminus. This is the conserved N-terminal of Syntaxin-18. Syntaxin-18 is found in the SNARE complex of the endoplasmic reticulum and functions in the trafficking between the ER intermediate compartment and the cis-Golgi vesicle. In particular, the N-terminal region is important for the formation of ER aggregates. More s…	NO HITS FOUND	NO HITS FOUND	NO HITS FOUND
s1.291	74.34290218	107.9913846	1.452611903	0.012737959	ref|XP_003046011.1| predicted protein [Nectria haematococca mpVI 77-13-4]_x0001_gb|EEU40298.1| predicted protein [Nectria haematococca mpVI 77-13-4]	fgr:FG09736.1 hypothetical protein	gnl|CDD|191513 pfam06417, DUF1077, Protein of unknown function (DUF1077). This family consists of several hypothetical eukaryotic proteins of unknown function.	NO HITS FOUND	NO HITS FOUND	GO:0005622:intracellular,GO:0043229:intracellular organelle,GO:0043231:intracellular membrane-bound organelle,GO:0044424:intracellular part
s1.292	45.31184147	58.38003722	1.288405753	0.201307965	ref|XP_389911.1| hypothetical protein FG09735.1 [Gibberella zeae PH-1]	fgr:FG09735.1 hypothetical protein	gnl|CDD|190050 pfam01602, Adaptin_N, Adaptin N terminal region. This family consists of the N terminal region of various alpha, beta and gamma subunits of the AP-1, AP-2 and AP-3 adaptor protein complexes. The adaptor protein (AP) complexes are involved in the formation of clathrin-coated pits and vesicles. The N-terminal region of the various adaptor proteins (APs) is constant by comparison to t…	GO:0006810:transport,GO:0008104:protein localization,GO:0015031:protein transport,GO:0045184:establishment of protein localization	NO HITS FOUND	NO HITS FOUND
s1.293	54.50318959	48.65278429	-1.120248109	0.566688454	gb|EFW99364.1| hypothetical protein CMQ_5785 [Grosmannia clavigera kw1407]	pan:PODANSg3795 hypothetical protein	No hits found	NO HITS FOUND	NO HITS FOUND	NO HITS FOUND
s1.294	307.1926974	327.4183973	1.065840432	0.422432207	ref|XP_389909.1| hypothetical protein FG09733.1 [Gibberella zeae PH-1]	fgr:FG09733.1 hypothetical protein; K11599 proteasome maturation protein	gnl|CDD|114091 pfam05348, UMP1, Proteasome maturation factor UMP1. UMP1 is a short-lived chaperone present in the precursor form of the 20S proteasome and absent in the mature complex. UMP1 is required for the correct assembly and enzymatic activation of the proteasome. UMP1 seems to be degraded by the proteasome upon its formation.	NO HITS FOUND	NO HITS FOUND	GO:0005622:intracellular,GO:0044424:intracellular part
s1.295	53.90490433	46.11874877	-1.168828421	0.438696594	gb|EGR51680.1| predicted protein [Trichoderma reesei QM6a]	fgr:FG09732.1 hypothetical protein	gnl|CDD|182852 PRK10938, PRK10938, putative molybdenum transport ATP-binding protein ModF; Provisional.	NO HITS FOUND	NO HITS FOUND	NO HITS FOUND
s1.296	27.19033056	26.91875878	-1.01008857	0.9708631	gb|EFQ30661.1| pentatricopeptide repeat domain-containing protein [Glomerella graminicola M1.001]	mgr:MGG_05811 MG05811.4; hypothetical protein	gnl|CDD|178757 PLN03218, PLN03218, maturation of RBCL 1; Provisional.	NO HITS FOUND	NO HITS FOUND	NO HITS FOUND
s1.3	54.49098374	50.81133329	-1.072417908	0.721359283	ref|XP_001835581.2| phospholipase [Coprinopsis cinerea okayama7#130]_x0001_gb|EAU86152.2| phospholipase [Coprinopsis cinerea okayama7#130]	cci:CC1G_03363 phospholipase	gnl|CDD|132855 cd07216, Pat17_PNPLA8_PNPLA9_like3, Patatin-like phospholipase. Patatin is a storage protein of the potato tuber that shows Phospholipase A2 activity (PLA2; EC 3.1.1.4). Patatin catalyzes the nonspecific hydrolysis of phospholipids, glycolipids, sulfolipids, and mono- and diacylglycerols, thereby showing lipid acyl hydrolase activity. The active site includes an oxyanion hole with …	NO HITS FOUND	NO HITS FOUND	NO HITS FOUND
s1.30	35.85304706	27.04575491	-1.32564416	0.270434108	gb|EFY88266.1| hypothetical protein MAC_05739 [Metarhizium acridum CQMa 102]	fgr:FG03997.1 hypothetical protein	gnl|CDD|180310 PRK05901, PRK05901, RNA polymerase sigma factor; Provisional.	NO HITS FOUND	NO HITS FOUND	NO HITS FOUND
s1.31	85.14682048	66.9517316	-1.271764276	0.141171823	ref|XP_003350205.1| hypothetical protein SMAC_01097 [Sordaria macrospora k-hell]_x0001_emb|CBI54052.1| unnamed protein product [Sordaria macrospora]	ncr:NCU04503 similar to ssf2 protein	gnl|CDD|190983 pfam04427, Brix, Brix domain.	GO:0022607:cellular component assembly,GO:0022613:ribonucleoprotein complex biogenesis and assembly,GO:0065003:macromolecular complex assembly	GO:0003723:RNA binding	GO:0005622:intracellular,GO:0043229:intracellular organelle,GO:0043232:intracellular non-membrane-bound organelle,GO:0044424:intracellular part
s1.32	16.04791122	0.562350149	-28.53722229	5.85E-05	ref|XP_389918.1| hypothetical protein FG09742.1 [Gibberella zeae PH-1]	fgr:FG09742.1 hypothetical protein	No hits found	NO HITS FOUND	NO HITS FOUND	NO HITS FOUND
s1.33	0.708874563	0.108331522	-6.543566895	0.676164284	ref|XP_003046020.1| hypothetical protein NECHADRAFT_33948 [Nectria haematococca mpVI 77-13-4]_x0001_gb|EEU40307.1| hypothetical protein NECHADRAFT_33948 [Nectria haematococca mpVI 77-13-4]	fgr:FG09742.1 hypothetical protein	No hits found	NO HITS FOUND	NO HITS FOUND	NO HITS FOUND
s1.34	NA	NA	NA	NA	No hits found	No hits found	No hits found	NO HITS FOUND	NO HITS FOUND	NO HITS FOUND
s1.35	2.218835014	0.162761507	-13.63243103	0.265493901	ref|XP_003350212.1| hypothetical protein SMAC_01104 [Sordaria macrospora k-hell]_x0001_emb|CBI54059.1| unnamed protein product [Sordaria macrospora]	nfi:NFIA_063720 hypothetical protein	No hits found	NO HITS FOUND	NO HITS FOUND	NO HITS FOUND
s1.36	5.448054785	6.126545413	1.124538143	0.849328052	ref|XP_003046020.1| hypothetical protein NECHADRAFT_33948 [Nectria haematococca mpVI 77-13-4]_x0001_gb|EEU40307.1| hypothetical protein NECHADRAFT_33948 [Nectria haematococca mpVI 77-13-4]	ssl:SS1G_07784 hypothetical protein	No hits found	NO HITS FOUND	NO HITS FOUND	NO HITS FOUND
s1.37	0.740471685	0.678961518	-1.090594482	0.970000404	ref|XP_001263108.1| hypothetical protein NFIA_063720 [Neosartorya fischeri NRRL 181]_x0001_gb|EAW21211.1| hypothetical protein NFIA_063720 [Neosartorya fischeri NRRL 181]	nfi:NFIA_063720 hypothetical protein	No hits found	NO HITS FOUND	NO HITS FOUND	NO HITS FOUND
s1.38	0.528908346	0	-1000000	0.693078972	gb|EFZ00922.1| extracellular serine-rich protein [Metarhizium anisopliae ARSEF 23]	afm:AFUA_3G13640 extracellular serine-rich protein	No hits found	NO HITS FOUND	NO HITS FOUND	NO HITS FOUND
s1.39	51.205929	7.292592655	-7.021635709	1.81E-09	gb|EFY99040.1| hypothetical protein MAA_05098 [Metarhizium anisopliae ARSEF 23]	nfi:NFIA_063720 hypothetical protein	No hits found	NO HITS FOUND	NO HITS FOUND	NO HITS FOUND
s1.4	5.104916816	1.680307641	-3.03808463	0.217913067	No hits found	No hits found	gnl|CDD|187700 cd09276, Rnase_HI_RT_non_LTR, non-LTR RNase HI domain of reverse transcriptases. Ribonuclease H (RNase H) is classified into two families, type 1 (prokaryotic RNase HI, eukaryotic RNase H1 and viral RNase H) and type 2 (prokaryotic RNase HII and HIII, and eukaryotic RNase H2). Ribonuclease HI (RNase HI) is an endonuclease that cleaves the RNA strand of an RNA/DNA hybrid in a sequen…	NO HITS FOUND	NO HITS FOUND	NO HITS FOUND
s1.40	0	0	-	1	gb|EFQ30992.1| phosphatidylinositol-specific phospholipase C [Glomerella graminicola M1.001]	fgr:FG05655.1 hypothetical protein; K01771 1-phosphatidylinositol phosphodiesterase [EC:4.6.1.13]	gnl|CDD|176528 cd08586, PI-PLCc_BcPLC_like, Catalytic domain of Bacillus cereus phosphatidylinositol-specific phospholipases C and similar proteins. This subfamily corresponds to the catalytic domain present in Bacillus cereus phosphatidylinositol-specific phospholipase C (PI-PLC, EC 4.6.1.13) and its sequence homologs found in bacteria and eukaryota. Bacterial PI-PLCs participate in Ca2+-indepen…	NO HITS FOUND	NO HITS FOUND	NO HITS FOUND
s1.41	0.362743437	0.192564112	-1.883754106	0.900214446	ref|XP_001588302.1| hypothetical protein SS1G_10749 [Sclerotinia sclerotiorum 1980]_x0001_gb|EDN94874.1| hypothetical protein SS1G_10749 [Sclerotinia sclerotiorum 1980 UF-70]	ssl:SS1G_10749 hypothetical protein	No hits found	NO HITS FOUND	NO HITS FOUND	NO HITS FOUND
s1.42	48.28821618	48.11336584	-1.003634132	0.985877102	ref|XP_003046095.1| hypothetical protein NECHADRAFT_32998 [Nectria haematococca mpVI 77-13-4]_x0001_gb|EEU40382.1| hypothetical protein NECHADRAFT_32998 [Nectria haematococca mpVI 77-13-4]	fgr:FG09588.1 hypothetical protein	gnl|CDD|192539 pfam10332, DUF2418, Protein of unknown function (DUF2418). This is a conserved 100 residue central region of a family of proteins found in fungi. It carries a characteristic EYD sequence motif. The function is not known.	NO HITS FOUND	NO HITS FOUND	NO HITS FOUND
s1.43	148.6368946	155.5291203	1.046369549	0.693249678	gb|EFY94140.1| Vacuolar ATP synthase subunit F [Metarhizium anisopliae ARSEF 23]	fgr:FG09587.1 VATF_NEUCR Vacuolar ATP synthase subunit F (V-ATPase F subunit) (Vacuolar proton pump F subunit) (V-ATPase 14 kDa subunit); K02151 V-type H+-transporting ATPase subunit F [EC:3.6.3.14]	gnl|CDD|130171 TIGR01101, V_ATP_synt_F, vacuolar ATP synthase F subunit. This model describes the vacuolar ATP synthase F subunit (14 kDa subunit) in eukaryotes. In some archaeal species this protein subunit is referred as G subunit.	NO HITS FOUND	GO:0022891:substrate-specific transmembrane transporter activity,GO:0016817:hydrolase activity, acting on acid anhydrides,GO:0022804:active transmembrane transporter activity,GO:0022891:substrate-specific transmembrane transporter activity	GO:0016020:membrane,GO:0016469:proton-transporting two-sector ATPase complex,GO:0044425:membrane part
s1.44	143.6243227	208.5847811	1.452294271	0.000529226	ref|XP_003009267.1| phosphatidylglycerol/phosphatidylinositol transfer protein [Verticillium albo-atrum VaMs.102]_x0001_gb|EEY14841.1| phosphatidylglycerol/phosphatidylinositol transfer protein [Verticillium albo-atrum VaMs.102]	fgr:FG09586.1 hypothetical protein	gnl|CDD|29928 cd00917, PG-PI_TP, The phosphatidylinositol/phosphatidylglycerol transfer protein (PG/PI-TP) has been shown to bind phosphatidylglycerol and phosphatidylinositol, but the biological significance of this is still obscure. These proteins belong to the ML domain family..	NO HITS FOUND	NO HITS FOUND	NO HITS FOUND
s1.45	NA	NA	NA	NA	No hits found	No hits found	No hits found	NO HITS FOUND	NO HITS FOUND	NO HITS FOUND
s1.46	21.53628434	26.49995381	1.23047938	0.478821994	gb|EFQ30075.1| DENN domain-containing protein [Glomerella graminicola M1.001]	fgr:FG06284.1 hypothetical protein	gnl|CDD|190224 pfam02141, DENN, DENN (AEX-3) domain. DENN (after differentially expressed in neoplastic vs normal cells) is a domain which occurs in several proteins involved in Rab- mediated processes or regulation of MAPK signalling pathways.	NO HITS FOUND	NO HITS FOUND	NO HITS FOUND
s1.47	30.02083774	25.11726528	-1.195227163	0.513188926	ref|XP_001228244.1| hypothetical protein CHGG_10317 [Chaetomium globosum CBS 148.51]_x0001_sp|Q2GNY7|YPI1_CHAGB RecName: Full=Type 1 phosphatases regulator YPI1_x0001_gb|EAQ83913.1| hypothetical protein CHGG_10317 [Chaetomium globosum CBS 148.51]	pan:PODANSg6488 hypothetical protein	gnl|CDD|191755 pfam07491, PPI_Ypi1, Protein phosphatase inhibitor. These proteins include Ypi1, , a novel Saccharomyces cerevisiae type 1 protein phosphatase inhibitor and ppp1r11/hcgv, annotated as having protein phosphatase inhibitor activity.	NO HITS FOUND	NO HITS FOUND	NO HITS FOUND
s1.48	0.395941336	0.328474647	-1.205393902	0.961997548	gb|EFQ30078.1| hypothetical protein GLRG_05222 [Glomerella graminicola M1.001]	fgr:FG06285.1 hypothetical protein	gnl|CDD|191248 pfam05277, DUF726, Protein of unknown function (DUF726). This family consists of several uncharacterised eukaryotic proteins.	NO HITS FOUND	NO HITS FOUND	NO HITS FOUND
s1.49	20.83264194	22.35529294	1.073089673	0.819151534	gb|EFQ30077.1| hypothetical protein GLRG_05221 [Glomerella graminicola M1.001]	nfi:NFIA_088040 hypothetical protein	No hits found	NO HITS FOUND	NO HITS FOUND	NO HITS FOUND
s1.5	0.34308264	0.111626277	-3.073493541	0.860892274	gb|EGO54028.1| hypothetical protein NEUTE1DRAFT_124378 [Neurospora tetrasperma FGSC 2508]	pan:PODANSg550 hypothetical protein	gnl|CDD|29257 cd00200, WD40, WD40 domain, found in a number of eukaryotic proteins that cover a wide variety of functions including adaptor/regulatory modules in signal transduction, pre-mRNA processing and cytoskeleton assembly; typically contains a GH dipeptide 11-24 residues from its N-terminus and the WD dipeptide at its C-terminus and is 40 residues long, hence the name WD40; between GH and …	NO HITS FOUND	NO HITS FOUND	NO HITS FOUND
s1.50	10.45988784	7.004067156	-1.493401992	0.42215938	emb|CAL30200.1| NWD1 [Podospora anserina]	pan:PODANSg550 hypothetical protein	gnl|CDD|29257 cd00200, WD40, WD40 domain, found in a number of eukaryotic proteins that cover a wide variety of functions including adaptor/regulatory modules in signal transduction, pre-mRNA processing and cytoskeleton assembly; typically contains a GH dipeptide 11-24 residues from its N-terminus and the WD dipeptide at its C-terminus and is 40 residues long, hence the name WD40; between GH and …	NO HITS FOUND	NO HITS FOUND	NO HITS FOUND
s1.51	2.095695479	1.048150017	-1.999423218	0.614479316	sp|Q00808|HETE1_PODAN RecName: Full=Vegetative incompatibility protein HET-E-1_x0001_gb|AAA85775.1| beta transducin-like protein [Podospora anserina]	pan:PODANSg4742 hypothetical protein	gnl|CDD|29257 cd00200, WD40, WD40 domain, found in a number of eukaryotic proteins that cover a wide variety of functions including adaptor/regulatory modules in signal transduction, pre-mRNA processing and cytoskeleton assembly; typically contains a GH dipeptide 11-24 residues from its N-terminus and the WD dipeptide at its C-terminus and is 40 residues long, hence the name WD40; between GH and …	NO HITS FOUND	NO HITS FOUND	NO HITS FOUND
s1.52	190.4884851	197.153123	1.03498709	0.735361796	gb|EFQ30076.1| alpha-soluble NSF attachment protein [Glomerella graminicola M1.001]	pcs:Pc12g07610 Pc12g07610	No hits found	NO HITS FOUND	NO HITS FOUND	GO:0005622:intracellular,GO:0043229:intracellular organelle,GO:0043231:intracellular membrane-bound organelle,GO:0044424:intracellular part
s1.53	28.90859191	30.46080136	1.053693706	0.84186844	gb|EFQ30063.1| BING4CT domain-containing protein [Glomerella graminicola M1.001]	fgr:FG04404.1 hypothetical protein	gnl|CDD|149288 pfam08149, BING4CT, BING4CT (NUC141) domain. This C terminal domain is found in the BING4 family of nucleolar WD40 repeat proteins.	NO HITS FOUND	NO HITS FOUND	NO HITS FOUND
s1.54	64.99932703	75.79107529	1.166028615	0.364834144	gb|EGR47127.1| predicted protein [Trichoderma reesei QM6a]	fgr:FG04403.1 hypothetical protein	gnl|CDD|34776 COG5177, COG5177, Uncharacterized conserved protein [Function unknown].	GO:0006139:nucleobase, nucleoside, nucleotide and nucleic acid metabolic process,GO:0043283:biopolymer metabolic process,GO:0022613:ribonucleoprotein complex biogenesis and assembly	NO HITS FOUND	GO:0005622:intracellular,GO:0043229:intracellular organelle,GO:0043232:intracellular non-membrane-bound organelle,GO:0044424:intracellular part,GO:0005622:intracellular,GO:0043229:intracellular organelle,GO:0043231:intracellular membrane-bound organelle,GO:0044424:intracellular part
s1.55	150.4119895	213.7437951	1.421055568	0.000894179	ref|XP_956960.1| urease accessory protein ureG [Neurospora crassa OR74A]_x0001_emb|CAB91432.1| probable Ni-binding urease accessory protein (UreG) [Neurospora crassa]_x0001_gb|EAA27724.1| urease accessory protein ureG [Neurospora crassa OR74A]	ncr:NCU01511 urease accessory protein ureG; K03189 urease accessory protein	gnl|CDD|129208 TIGR00101, ureG, urease accessory protein UreG. This model represents UreG, a GTP hydrolase that acts in the assembly of the nickel metallocenter of urease. It is found only in urease-positive species, although some urease-positive species (e.g. Bacillus subtilis) lack this protein. A similar protein, hypB, is an accessory protein for expression of hydrogenase, which also uses nick…	NO HITS FOUND	GO:0043169:cation binding,GO:0046872:metal ion binding	GO:0005622:intracellular,GO:0044424:intracellular part
s1.56	54.98442134	36.30821065	-1.514379815	0.051298664	ref|XP_001224289.1| hypothetical protein CHGG_05075 [Chaetomium globosum CBS 148.51]_x0001_gb|EAQ88456.1| hypothetical protein CHGG_05075 [Chaetomium globosum CBS 148.51]	mgr:MGG_09830 MG09830.4; hypothetical protein	gnl|CDD|189337 pfam00004, AAA, ATPase family associated with various cellular activities (AAA). AAA family proteins often perform chaperone-like functions that assist in the assembly, operation, or disassembly of protein complexes.	NO HITS FOUND	NO HITS FOUND	NO HITS FOUND
s1.57	6.659062776	3.990471233	-1.668740955	0.435986484	gb|EFQ33914.1| hypothetical protein GLRG_09058 [Glomerella graminicola M1.001]	No hits found	No hits found	NO HITS FOUND	NO HITS FOUND	NO HITS FOUND
s1.58	55.2731782	68.43214981	1.238071557	0.238532335	gb|EFY89615.1| hypothetical protein MAC_04268 [Metarhizium acridum CQMa 102]	fgr:FG04199.1 hypothetical protein	No hits found	NO HITS FOUND	NO HITS FOUND	NO HITS FOUND
s1.59	39.33659795	39.47080196	1.003411683	0.988026916	gb|EFW17460.1| hypothetical protein CPSG_05903 [Coccidioides posadasii str. Silveira]	cpw:CPC735_066140 hypothetical protein; K06970 ribosomal RNA large subunit methyltransferase F [EC:2.1.1.181]	gnl|CDD|147885 pfam05971, Methyltransf_10, Protein of unknown function (DUF890). This family consists of several conserved hypothetical proteins from both eukaryotes and prokaryotes. The function of this family is unknown.	NO HITS FOUND	NO HITS FOUND	NO HITS FOUND
s1.6	17.48688528	24.46847983	1.399247461	0.286670349	gb|EFQ36415.1| ubiquitin carboxyl-terminal hydrolase [Glomerella graminicola M1.001]	mgr:MGG_04494 MG04494.4; hypothetical protein; K11874 ubiquitin carboxyl-terminal hydrolase 16 [EC:3.1.2.15]	gnl|CDD|73062 cd02257, Peptidase_C19, Peptidase C19 contains ubiquitinyl hydrolases. They are intracellular peptidases that remove ubiquitin molecules from polyubiquinated peptides by cleavage of isopeptide bonds. They hydrolyse bonds involving the carboxyl group of the C-terminal Gly residue of ubiquitin The purpose of the de-ubiquitination is thought to be editing of the ubiquitin conjugates, w…	NO HITS FOUND	NO HITS FOUND	NO HITS FOUND
s1.60	69.45434455	71.69064876	1.03219819	0.851297206	gb|EGR47049.1| carbohydrate-binding module family 18 [Trichoderma reesei QM6a]	bfu:BC1G_00614 hypothetical protein	No hits found	NO HITS FOUND	NO HITS FOUND	NO HITS FOUND
s1.61	367.6665016	341.9916546	-1.075074484	0.335494753	gb|EFY87040.1| serine/threonine-protein kinase Sgk2 [Metarhizium acridum CQMa 102]	cim:CIMG_08748 hypothetical protein	gnl|CDD|173623 cd00180, PKc, Catalytic domain of Protein Kinases. Protein Kinases (PKs), catalytic (c) domain. PKs catalyze the transfer of the gamma-phosphoryl group from ATP to serine/threonine or tyrosine residues on protein substrates. The PK family is part of a larger superfamily that includes the catalytic domains of RIO kinases, aminoglycoside phosphotransferase, choline kinase, phosphoino…	NO HITS FOUND	NO HITS FOUND	NO HITS FOUND
s1.62	118.6551847	104.7399829	-1.132854727	0.352951216	gb|EFY87040.1| serine/threonine-protein kinase Sgk2 [Metarhizium acridum CQMa 102]	cim:CIMG_08748 hypothetical protein	gnl|CDD|173623 cd00180, PKc, Catalytic domain of Protein Kinases. Protein Kinases (PKs), catalytic (c) domain. PKs catalyze the transfer of the gamma-phosphoryl group from ATP to serine/threonine or tyrosine residues on protein substrates. The PK family is part of a larger superfamily that includes the catalytic domains of RIO kinases, aminoglycoside phosphotransferase, choline kinase, phosphoino…	NO HITS FOUND	NO HITS FOUND	NO HITS FOUND
s1.63	30.16191767	27.83482878	-1.083603492	0.762217232	gb|EGR51240.1| predicted protein [Trichoderma reesei QM6a]	ssl:SS1G_01820 hypothetical protein	gnl|CDD|190516 pfam03073, TspO_MBR, TspO/MBR family. Tryptophan-rich sensory protein (TspO) is an integral membrane protein that acts as a negative regulator of the expression of specific photosynthesis genes in response to oxygen/light. It is involved in the efflux of porphyrin intermediates from the cell. This reduces the activity of coproporphyrinogen III oxidase, which is thought to lead to t…	NO HITS FOUND	NO HITS FOUND	NO HITS FOUND
s1.64	65.95487078	74.2206342	1.125324534	0.486770896	gb|EFY88650.1| arsenite resistance protein Ars2 [Metarhizium acridum CQMa 102]	fgr:FG01106.1 hypothetical protein	gnl|CDD|192930 pfam12066, DUF3546, Domain of unknown function (DUF3546). This presumed domain is functionally uncharacterised. This domain is found in eukaryotes. This domain is typically between 93 to 114 amino acids in length. This domain has two completely conserved Y residues that may be functionally important.	NO HITS FOUND	NO HITS FOUND	NO HITS FOUND
s1.65	46.79531232	45.06271529	-1.038448571	0.857434715	gb|EFZ00380.1| hypothetical protein MAA_04157 [Metarhizium anisopliae ARSEF 23]	fgr:FG00560.1 hypothetical protein	No hits found	NO HITS FOUND	NO HITS FOUND	NO HITS FOUND
s1.66	238.1368452	301.2029011	1.264831155	0.006612548	ref|XP_003054283.1| predicted protein [Nectria haematococca mpVI 77-13-4]_x0001_gb|EEU48570.1| predicted protein [Nectria haematococca mpVI 77-13-4]	fgr:FG00559.1 hypothetical protein; K03061 26S proteasome regulatory subunit T1	gnl|CDD|31415 COG1222, RPT1, ATP-dependent 26S proteasome regulatory subunit [Posttranslational modification, protein turnover, chaperones].	GO:0009057:macromolecule catabolic process	GO:0016817:hydrolase activity, acting on acid anhydrides,GO:0017076:purine nucleotide binding,GO:0032553:ribonucleotide binding	GO:0005622:intracellular,GO:0044424:intracellular part
s1.67	226.921416	264.5944883	1.166018144	0.089491823	gb|EFQ26230.1| T-complex protein 1 [Glomerella graminicola M1.001]	fgr:FG00558.1 hypothetical protein; K09496 T-complex protein 1 subunit delta	gnl|CDD|188211 TIGR02342, chap_CCT_delta, T-complex protein 1, delta subunit. Members of this family, all eukaryotic, are part of the group II chaperonin complex called CCT (chaperonin containing TCP-1) or TRiC. The archaeal equivalent group II chaperonin is often called the thermosome. Both are somewhat related to the group I chaperonin of bacterial, GroEL/GroES. This family consists exclusively…	GO:0019538:protein metabolic process,GO:0044260:cellular macromolecule metabolic process	NO HITS FOUND	GO:0005622:intracellular,GO:0044424:intracellular part
s1.68	400.4468252	393.2655617	-1.018260596	0.798943829	gb|EFZ00379.1| cytochrome c1 [Metarhizium anisopliae ARSEF 23]	ncr:NCU09816 cytochrome c1, mitochondrial precursor; K00413 ubiquinol-cytochrome c reductase cytochrome c1 subunit [EC:1.10.2.2]	gnl|CDD|190231 pfam02167, Cytochrom_C1, Cytochrome C1 family.	NO HITS FOUND	GO:0043169:cation binding,GO:0046872:metal ion binding	GO:0005622:intracellular,GO:0016020:membrane,GO:0019866:organelle inner membrane,GO:0031090:organelle membrane,GO:0031967:organelle envelope,GO:0043229:intracellular organelle,GO:0044424:intracellular part,GO:0044446:intracellular organelle part,GO:0005622:intracellular,GO:0043229:intracellular organelle,GO:0043231:intracellular membrane-bound organelle,GO:0044424:intracellular part,GO:0016020:me…
s1.69	552.5289699	434.0708322	-1.272900478	0.000160882	gb|EGO52808.1| DAHP synthase [Neurospora tetrasperma FGSC 2508]	mgr:MGG_05734 MG05734.4; similar to phe-inhibited DAHP synthase; K01626 3-deoxy-7-phosphoheptulonate synthase [EC:2.5.1.54]	gnl|CDD|181734 PRK09261, PRK09261, phospho-2-dehydro-3-deoxyheptonate aldolase; Validated.	GO:0006082:organic acid metabolic process,GO:0006519:amino acid and derivative metabolic process,GO:0009308:amine metabolic process,GO:0044249:cellular biosynthetic process,GO:0044271:nitrogen compound biosynthetic process	GO:0016765:transferase activity, transferring alkyl or aryl (other than methyl) groups	NO HITS FOUND
s1.7	129.2554669	166.8709391	1.291016489	0.028924	ref|XP_003009711.1| kes1 [Verticillium albo-atrum VaMs.102]_x0001_gb|EEY15285.1| kes1 [Verticillium albo-atrum VaMs.102]	ncr:NCU08578 similar to oxysterol binding protein Osh5	gnl|CDD|189901 pfam01237, Oxysterol_BP, Oxysterol-binding protein.	NO HITS FOUND	NO HITS FOUND	NO HITS FOUND
s1.70	91.47376703	99.15303866	1.083950534	0.57918591	gb|EFQ26258.1| hypothetical protein GLRG_01402 [Glomerella graminicola M1.001]	ncr:NCU03291 hypothetical protein	gnl|CDD|191104 pfam04825, Rad21_Rec8_N, N terminus of Rad21 / Rec8 like protein. This family represents a conserved N-terminal region found in eukaryotic cohesins of the Rad21, Rec8 and Scc1 families. Members of this family mediate sister chromatid cohesion during mitosis and meiosis, as part of the cohesin complex. Cohesion is necessary for homologous recombination (including double-strand break…	NO HITS FOUND	NO HITS FOUND	NO HITS FOUND
s1.71	41.91840022	48.27543835	1.151652689	0.505832038	gb|EFQ26259.1| calcium-transporting P-type ATPase [Glomerella graminicola M1.001]	fgr:FG00508.1 hypothetical protein	gnl|CDD|130585 TIGR01522, ATPase-IIA2_Ca, golgi membrane calcium-translocating P-type ATPase. This model describes the P-type ATPase responsible for translocating calcium ions across the golgi membrane of fungi and animals, and is of particular importance in the sarcoplasmic reticulum of skeletal and cardiac muscle in vertebrates. The calcium P-type ATPases have been characterized as Type IIA bas…	GO:0006810:transport,GO:0006811:ion transport	GO:0016817:hydrolase activity, acting on acid anhydrides,GO:0022804:active transmembrane transporter activity,GO:0022891:substrate-specific transmembrane transporter activity	GO:0016020:membrane
s1.72	28.4697284	37.18680838	1.306187676	0.285582299	ref|XP_003053591.1| predicted protein [Nectria haematococca mpVI 77-13-4]_x0001_gb|EEU47878.1| predicted protein [Nectria haematococca mpVI 77-13-4]	fgr:FG00507.1 hypothetical protein	gnl|CDD|149393 pfam08318, COG4, COG4 transport protein. This region is found in yeast oligomeric golgi complex component 4 which is involved in ER to Golgi an intra Golgi transport.	NO HITS FOUND	NO HITS FOUND	NO HITS FOUND
s1.73	23.86434459	22.81310699	-1.046080422	0.879204581	ref|XP_003053592.1| predicted protein [Nectria haematococca mpVI 77-13-4]_x0001_gb|EEU47879.1| predicted protein [Nectria haematococca mpVI 77-13-4]	fgr:FG00506.1 hypothetical protein; K07566 putative translation factor	gnl|CDD|144776 pfam01300, Sua5_yciO_yrdC, yrdC domain. This domain has been shown to preferentially bind to dsRNA. The domain is found in SUA5 as well as HypF and YrdC.	NO HITS FOUND	NO HITS FOUND	NO HITS FOUND
s1.74	133.4878314	207.261416	1.552661496	6.19E-05	ref|XP_380681.1| hypothetical protein FG00505.1 [Gibberella zeae PH-1]	fgr:FG00505.1 hypothetical protein	gnl|CDD|35100 COG5541, RET3, Vesicle coat complex COPI, zeta subunit [Posttranslational modification, protein turnover, chaperones].	NO HITS FOUND	NO HITS FOUND	NO HITS FOUND
s1.75	231.2463042	264.2621422	1.142773474	0.138342204	ref|XP_369843.1| hypothetical protein MGG_06358 [Magnaporthe oryzae 70-15]_x0001_gb|EDK00728.1| hypothetical protein MGG_06358 [Magnaporthe oryzae 70-15]	mgr:MGG_06358 MG06358.4; hypothetical protein	gnl|CDD|128413 smart00102, ADF, Actin depolymerisation factor/cofilin -like domains. Severs actin filaments and binds to actin monomers.	NO HITS FOUND	NO HITS FOUND	NO HITS FOUND
s1.76	26.47699393	27.79471568	1.049768556	0.859525204	gb|EFQ29313.1| hypothetical protein GLRG_04457 [Glomerella graminicola M1.001]	fgr:FG01041.1 hypothetical protein	No hits found	NO HITS FOUND	NO HITS FOUND	NO HITS FOUND
s1.77	7.204414139	8.139716073	1.129823455	0.817987894	gb|EFQ29316.1| telomerase reverse transcriptase [Glomerella graminicola M1.001]	mgr:MGG_01617 MG01617.4; hypothetical protein; K11126 telomerase reverse transcriptase [EC:2.7.7.49]	gnl|CDD|192913 pfam12009, Telomerase_RBD, Telomerase ribonucleoprotein complex - RNA binding domain. Telomeres in most organisms are comprised of tandem simple sequence repeats. The total length of telomeric repeat sequence at each chromosome end is determined in a balance of sequence loss and sequence addition. One major influence on telomere length is the enzyme telomerase. It is a reverse tran…	NO HITS FOUND	NO HITS FOUND	NO HITS FOUND
s1.78	NA	NA	NA	NA	No hits found	No hits found	No hits found	NO HITS FOUND	NO HITS FOUND	NO HITS FOUND
s1.79	12.53043662	11.4218477	-1.097058633	0.824949827	emb|CAL30203.1| HNWD1 [Podospora anserina]	pan:PODANSg740 hypothetical protein	gnl|CDD|29257 cd00200, WD40, WD40 domain, found in a number of eukaryotic proteins that cover a wide variety of functions including adaptor/regulatory modules in signal transduction, pre-mRNA processing and cytoskeleton assembly; typically contains a GH dipeptide 11-24 residues from its N-terminus and the WD dipeptide at its C-terminus and is 40 residues long, hence the name WD40; between GH and …	NO HITS FOUND	NO HITS FOUND	NO HITS FOUND
s1.8	9.39968879	12.2029503	1.298229183	0.55647989	ref|XP_003344597.1| hypothetical protein SMAC_06906 [Sordaria macrospora k-hell]_x0001_emb|CBI59093.1| unnamed protein product [Sordaria macrospora]	ang:An11g00060 hypothetical protein	No hits found	NO HITS FOUND	NO HITS FOUND	NO HITS FOUND
s1.80	21.78778715	13.57383427	-1.605131366	0.172321835	ref|XP_001903535.1| hypothetical protein [Podospora anserina S mat+]_x0001_emb|CAP61310.1| unnamed protein product [Podospora anserina S mat+]	pan:PODANSg550 hypothetical protein	gnl|CDD|29257 cd00200, WD40, WD40 domain, found in a number of eukaryotic proteins that cover a wide variety of functions including adaptor/regulatory modules in signal transduction, pre-mRNA processing and cytoskeleton assembly; typically contains a GH dipeptide 11-24 residues from its N-terminus and the WD dipeptide at its C-terminus and is 40 residues long, hence the name WD40; between GH and …	NO HITS FOUND	NO HITS FOUND	NO HITS FOUND
s1.81	13.17566633	11.05853908	-1.191447281	0.674315936	gb|EGO54028.1| hypothetical protein NEUTE1DRAFT_124378 [Neurospora tetrasperma FGSC 2508]	pan:PODANSg4742 hypothetical protein	gnl|CDD|29257 cd00200, WD40, WD40 domain, found in a number of eukaryotic proteins that cover a wide variety of functions including adaptor/regulatory modules in signal transduction, pre-mRNA processing and cytoskeleton assembly; typically contains a GH dipeptide 11-24 residues from its N-terminus and the WD dipeptide at its C-terminus and is 40 residues long, hence the name WD40; between GH and …	NO HITS FOUND	NO HITS FOUND	NO HITS FOUND
s1.82	NA	NA	NA	NA	No hits found	No hits found	No hits found	NO HITS FOUND	NO HITS FOUND	NO HITS FOUND
s1.83	0.540429122	0.385417099	-1.402192906	0.916700397	ref|XP_003049057.1| hypothetical protein NECHADRAFT_82537 [Nectria haematococca mpVI 77-13-4]_x0001_gb|EEU43344.1| hypothetical protein NECHADRAFT_82537 [Nectria haematococca mpVI 77-13-4]	No hits found	gnl|CDD|177929 PLN02292, PLN02292, ferric-chelate reductase.	NO HITS FOUND	NO HITS FOUND	NO HITS FOUND
s1.84	NA	NA	NA	NA	No hits found	No hits found	No hits found	NO HITS FOUND	NO HITS FOUND	NO HITS FOUND
s1.85	34.19301268	29.05152582	-1.176978204	0.521553253	ref|XP_001823442.2| hypothetical protein AOR_1_1116114 [Aspergillus oryzae RIB40]	aor:AO090701000619 hypothetical protein	No hits found	NO HITS FOUND	NO HITS FOUND	NO HITS FOUND
s1.86	111.5196986	110.0352279	-1.013490868	0.920765317	gb|EFY87141.1| signal recognition particle 54 kDa protein [Metarhizium acridum CQMa 102]	ncr:NCU09696 signal recognition particle 54 kDa protein; K03106 signal recognition particle subunit SRP54	gnl|CDD|130492 TIGR01425, SRP54_euk, signal recognition particle protein SRP54. This model represents examples from the eukaryotic cytosol of the signal recognition particle protein component, SRP54. This GTP-binding protein is a component of the eukaryotic signal recognition particle, along with several other protein subunits and a 7S RNA. Some species, including Arabidopsis, have several closel…	GO:0006810:transport,GO:0008104:protein localization,GO:0015031:protein transport,GO:0045184:establishment of protein localization,GO:0046907:intracellular transport,GO:0051641:cellular localization,GO:0051649:establishment of cellular localization	GO:0017076:purine nucleotide binding,GO:0032553:ribonucleotide binding,GO:0003723:RNA binding,GO:0016817:hydrolase activity, acting on acid anhydrides	GO:0005622:intracellular,GO:0030529:ribonucleoprotein complex,GO:0044424:intracellular part
s1.87	448.8490996	741.888177	1.652867696	1.44E-17	gb|EFQ35591.1| DJ-1/PfpI family protein [Glomerella graminicola M1.001]	mgr:MGG_01679 MG01679.4; hypothetical protein	gnl|CDD|153235 cd03141, GATase1_Hsp31_like, Type 1 glutamine amidotransferase (GATase1)-like domain found in proteins similar to Escherichia coli Hsp31 protein. Type 1 glutamine amidotransferase (GATase1)-like domain found in proteins similar to Escherichia coli Hsp31 protein (EcHsp31). This group includes EcHsp31 and Saccharomyces cerevisiae Ydr533c protein. EcHsp31 has chaperone activity. Ydr53…	NO HITS FOUND	NO HITS FOUND	NO HITS FOUND
s1.88	53.68853246	76.475395	1.424426996	0.046214947	ref|XP_002556659.1| Pc06g00440 [Penicillium chrysogenum Wisconsin 54-1255]_x0001_emb|CAP79037.1| Pc06g00440 [Penicillium chrysogenum Wisconsin 54-1255]	pcs:Pc06g00440 Pc06g00440	gnl|CDD|191813 pfam07690, MFS_1, Major Facilitator Superfamily.	NO HITS FOUND	NO HITS FOUND	NO HITS FOUND
s1.89	46.21263216	40.72287245	-1.134807772	0.558513389	ref|XP_003046947.1| predicted protein [Nectria haematococca mpVI 77-13-4]_x0001_gb|EEU41234.1| predicted protein [Nectria haematococca mpVI 77-13-4]	fgr:FG09011.1 hypothetical protein; K03131 transcription initiation factor TFIID subunit D5	gnl|CDD|173968 cd08050, TAF6, TATA Binding Protein (TBP) Associated Factor 6 (TAF6) is one of several TAFs that bind TBP and is involved in forming Transcription Factor IID (TFIID) complex. The TATA Binding Protein (TBP) Associated Factor 6 (TAF6) is one of several TAFs that bind TBP and are involved in forming Transcription Factor IID (TFIID) complex. TFIID is one of seven CCral Transcription Fa…	GO:0006139:nucleobase, nucleoside, nucleotide and nucleic acid metabolic process,GO:0006351:transcription, DNA-dependent,GO:0010468:regulation of gene expression,GO:0019222:regulation of metabolic process,GO:0031323:regulation of cellular metabolic process,GO:0043283:biopolymer metabolic process,GO:0045449:regulation of transcription,GO:0050794:regulation of cellular process	NO HITS FOUND	GO:0005622:intracellular,GO:0043229:intracellular organelle,GO:0043231:intracellular membrane-bound organelle,GO:0044424:intracellular part
s1.9	111.266042	142.8753892	1.284087999	0.047613907	gb|EGO59281.1| hypothetical protein NEUTE1DRAFT_79220 [Neurospora tetrasperma FGSC 2508]	ncr:NCU04511 hypothetical protein	No hits found	NO HITS FOUND	NO HITS FOUND	NO HITS FOUND
s1.90	235.57021	284.1387586	1.206174408	0.033202422	gb|EFQ35586.1| succinate dehydrogenase cytochrome b subunit [Glomerella graminicola M1.001]	pan:PODANSg8525 hypothetical protein; K00236 succinate dehydrogenase (ubiquinone) cytochrome b subunit [EC:1.3.5.1]	gnl|CDD|48060 cd03499, SQR_TypeC_SdhC, Succinate:quinone oxidoreductase (SQR) Type C subfamily, Succinate dehydrogenase C (SdhC) subunit; composed of bacterial SdhC and eukaryotic large cytochrome b binding (CybL) proteins. SQR catalyzes the oxidation of succinate to fumarate coupled to the reduction of quinone to quinol. Members of this family reduce high potential quinones such as ubiquinone. S…	NO HITS FOUND	NO HITS FOUND	NO HITS FOUND
s1.91	45.24054186	50.18927293	1.109387087	0.61452888	gb|EFQ35585.1| PLU-1-like protein [Glomerella graminicola M1.001]	ncr:NCU01238 similar to PHD transcription factor Rum1; K11446 histone demethylase JARID1 [EC:1.14.11.-]	gnl|CDD|192034 pfam08429, PLU-1, PLU-1-like protein. Sequences in this family bear similarity to the central region of PLU-1. This is a nuclear protein that may have a role in DNA-binding and transcription, and is closely associated with the malignant phenotype of breast cancer. This region is found in various other Jumonji/ARID domain-containing proteins (see pfam02373, pfam01388).	NO HITS FOUND	GO:0046872:metal ion binding	GO:0005622:intracellular
s1.92	53.58638533	55.63194667	1.038173154	0.845628031	gb|EFQ35581.1| splicing factor 3a [Glomerella graminicola M1.001]	fgr:FG05857.1 hypothetical protein; K12827 splicing factor 3A subunit 3	gnl|CDD|34787 COG5188, PRP9, Splicing factor 3a, subunit 3 [RNA processing and modification].	GO:0006139:nucleobase, nucleoside, nucleotide and nucleic acid metabolic process,GO:0043283:biopolymer metabolic process	GO:0046872:metal ion binding	GO:0005622:intracellular
s1.93	64.62631586	68.46659467	1.059422834	0.740305387	gb|EGR49393.1| predicted protein [Trichoderma reesei QM6a]	pan:PODANSg8518 hypothetical protein; K13025 ATP-dependent RNA helicase [EC:3.6.4.13]	gnl|CDD|185609 PTZ00424, PTZ00424, helicase 45; Provisional.	NO HITS FOUND	GO:0008135:translation factor activity, nucleic acid binding,GO:0016817:hydrolase activity, acting on acid anhydrides,GO:0017076:purine nucleotide binding,GO:0032553:ribonucleotide binding	NO HITS FOUND
s1.94	48.25632496	84.29332765	1.746782991	0.001713863	gb|EFQ35579.1| hypothetical protein GLRG_10723 [Glomerella graminicola M1.001]	pan:PODANSg09309 hypothetical protein	No hits found	NO HITS FOUND	NO HITS FOUND	NO HITS FOUND
s1.95	49.29780363	38.39898562	-1.283830883	0.247027065	gb|EFQ35607.1| hypothetical protein GLRG_10751 [Glomerella graminicola M1.001]	ncr:NCU01240 similar to conserved fungal protein	gnl|CDD|149179 pfam07958, DUF1688, Protein of unknown function (DUF1688). A family of uncharacterised proteins.	NO HITS FOUND	NO HITS FOUND	GO:0005622:intracellular,GO:0043229:intracellular organelle,GO:0043231:intracellular membrane-bound organelle,GO:0044424:intracellular part,GO:0005622:intracellular,GO:0005737:cytoplasm,GO:0044424:intracellular part,GO:0044444:cytoplasmic part
s1.96	77.40589053	86.07160315	1.111951591	0.499354055	gb|EFQ35609.1| YidC/Oxa1 family membrane protein insertase [Glomerella graminicola M1.001]	ncr:NCU01102 hypothetical protein; K03217 preprotein translocase subunit YidC	gnl|CDD|190208 pfam02096, 60KD_IMP, 60Kd inner membrane protein.	NO HITS FOUND	NO HITS FOUND	NO HITS FOUND
s1.97	64.74190764	67.01026863	1.035036981	0.844019091	gb|EFY89852.1| Mitochondrial outer membrane protein, putative [Metarhizium acridum CQMa 102]	fgr:FG05863.1 hypothetical protein	gnl|CDD|149337 pfam08219, TOM13, Outer membrane protein TOM13. The TOM13 family of proteins are mitochondrial outer membrane proteins that mediate the assembly of beta-barrel proteins.	NO HITS FOUND	NO HITS FOUND	NO HITS FOUND
s1.98	34.17741447	31.47659165	-1.08580417	0.741070508	gb|EGR49611.1| predicted protein [Trichoderma reesei QM6a]	fgr:FG05865.1 hypothetical protein	gnl|CDD|147030 pfam04670, Gtr1_RagA, Gtr1/RagA G protein conserved region. GTR1 was first identified in S. cerevisiae as a suppressor of a mutation in RCC1. Biochemical analysis revealed that Gtr1 is in fact a G protein of the Ras family. The RagA/B proteins are the human homologues of Gtr1. Included in this family is the human Rag C, a novel protein that has been shown to interact with RagA/B.	NO HITS FOUND	NO HITS FOUND	GO:0005622:intracellular,GO:0043229:intracellular organelle,GO:0043231:intracellular membrane-bound organelle,GO:0044424:intracellular part
s1.99	100.4649906	107.9626497	1.074629571	0.604498807	ref|XP_961712.1| hypothetical protein NCU01100 [Neurospora crassa OR74A]_x0001_emb|CAD21342.1| related to potential regulatory subunit for Glc7p [Neurospora crassa]_x0001_gb|EAA32476.1| predicted protein [Neurospora crassa OR74A]	ncr:NCU01100 hypothetical protein; K14012 UBX domain-containing protein 1	gnl|CDD|128826 smart00553, SEP, Domain present in Saccharomyces cerevisiae Shp1, Drosophila melanogaster eyes closed gene (eyc), and vertebrate p47.	NO HITS FOUND	NO HITS FOUND	NO HITS FOUND
s10.1	126.6954793	330.9871496	2.612462192	2.81E-22	gb|EGS23486.1| hypothetical protein CTHT_0001790 [Chaetomium thermophilum var. thermophilum DSM 1495]	mgr:MGG_00289 MG00289.4; hypothetical protein	gnl|CDD|31175 COG0833, LysP, Amino acid transporters [Amino acid transport and metabolism].	GO:0006810:transport	NO HITS FOUND	NO HITS FOUND
s10.10	8.937293049	9.005743964	1.007659021	0.987511157	ref|XP_003044139.1| hypothetical protein NECHADRAFT_55320 [Nectria haematococca mpVI 77-13-4]_x0001_gb|EEU38426.1| hypothetical protein NECHADRAFT_55320 [Nectria haematococca mpVI 77-13-4]	mgr:MGG_08663 MG08663.4; hypothetical protein	gnl|CDD|173412 PTZ00121, PTZ00121, MAEBL; Provisional.	NO HITS FOUND	NO HITS FOUND	NO HITS FOUND
s10.100	37.74264773	32.4392725	-1.163486257	0.529918891	gb|EFQ33986.1| TPR repeat-containing protein [Glomerella graminicola M1.001]	fgr:FG04183.1 hypothetical protein	gnl|CDD|29151 cd00189, TPR, Tetratricopeptide repeat domain; typically contains 34 amino acids [WLF]-X(2)-[LIM]-[GAS]-X(2)-[YLF]-X(8)-[ASE]-X(3)-[FYL]- X(2)-[ASL]-X(4)-[PKE] is the consensus sequence; found in a variety of organisms including bacteria, cyanobacteria, yeast, fungi, plants, and humans in various subcellular locations; involved in a variety of functions including protein-protein int…	NO HITS FOUND	NO HITS FOUND	NO HITS FOUND
s10.101	72.57938845	83.03003164	1.143989133	0.403744149	gb|EFY89599.1| GYF domain protein [Metarhizium acridum CQMa 102]	fgr:FG04184.1 hypothetical protein	gnl|CDD|190249 pfam02213, GYF, GYF domain. The GYF domain is named because of the presence of Gly-Tyr-Phe residues. The GYF domain is a proline-binding domain in CD2-binding protein.	NO HITS FOUND	NO HITS FOUND	NO HITS FOUND
s10.102	537.4873367	479.5230232	-1.120879104	0.069209744	ref|XP_003045066.1| hypothetical protein NECHADRAFT_42877 [Nectria haematococca mpVI 77-13-4]_x0001_gb|EEU39353.1| hypothetical protein NECHADRAFT_42877 [Nectria haematococca mpVI 77-13-4]	No hits found	No hits found	NO HITS FOUND	NO HITS FOUND	NO HITS FOUND
s10.103	17.78093695	14.70299494	-1.20934116	0.595482383	ref|XP_003044668.1| predicted protein [Nectria haematococca mpVI 77-13-4]_x0001_gb|EEU38955.1| predicted protein [Nectria haematococca mpVI 77-13-4]	fgr:FG04211.1 hypothetical protein; K13119 protein FAM50	gnl|CDD|191127 pfam04921, XAP5, XAP5 protein. This protein is found in a wide range of eukaryotes. Its function is uncertain. It is a nuclear protein and is suggested to be DNA binding.	NO HITS FOUND	NO HITS FOUND	NO HITS FOUND
s10.104	62.49521238	77.65346372	1.242550601	0.201831505	ref|XP_364983.1| hypothetical protein MGG_09828 [Magnaporthe oryzae 70-15]_x0001_gb|EDJ95788.1| hypothetical protein MGG_09828 [Magnaporthe oryzae 70-15]	mgr:MGG_09828 MG09828.4; hypothetical protein	gnl|CDD|162078 TIGR00870, trp, transient-receptor-potential calcium channel protein. The Transient Receptor Potential Ca2+ Channel (TRP-CC) Family (TC. 1.A.4)The TRP-CC family has also been called the store-operated calcium channel (SOC) family. The prototypical members include the Drosophila retinal proteinsTRP and TRPL (Montell and Rubin, 1989; Hardie and Minke, 1993). SOC members of the family…	NO HITS FOUND	NO HITS FOUND	NO HITS FOUND
s10.105	15.37182848	1.748747844	-8.790191529	0.000737344	ref|XP_001276416.1| conserved hypothetical protein [Aspergillus clavatus NRRL 1]_x0001_gb|EAW14990.1| conserved hypothetical protein [Aspergillus clavatus NRRL 1]	act:ACLA_004040 hypothetical protein	gnl|CDD|31342 COG1148, HdrA, Heterodisulfide reductase, subunit A and related polyferredoxins [Energy production and conversion].	NO HITS FOUND	NO HITS FOUND	NO HITS FOUND
s10.106	1671.247725	1256.120866	-1.330483212	1.54E-14	gb|EFY89596.1| elongation factor 3 [Metarhizium acridum CQMa 102]	pan:PODANSg415 hypothetical protein; K03235 elongation factor EF-3	gnl|CDD|30834 COG0488, Uup, ATPase components of ABC transporters with duplicated ATPase domains [CCral function prediction only].	GO:0006139:nucleobase, nucleoside, nucleotide and nucleic acid metabolic process,GO:0044248:cellular catabolic process	GO:0016817:hydrolase activity, acting on acid anhydrides,GO:0008135:translation factor activity, nucleic acid binding,GO:0017076:purine nucleotide binding,GO:0032553:ribonucleotide binding	NO HITS FOUND
s10.107	20.97898858	25.06810266	1.194914739	0.551544998	gb|EFQ33448.1| Ulp1 protease family protein [Glomerella graminicola M1.001]	fgr:FG04300.1 hypothetical protein	gnl|CDD|34761 COG5160, ULP1, Protease, Ulp1 family [Posttranslational modification, protein turnover, chaperones].	NO HITS FOUND	NO HITS FOUND	NO HITS FOUND
s10.108	7.641667787	3.837102519	-1.991520359	0.281295639	ref|XP_001228195.1| hypothetical protein CHGG_10268 [Chaetomium globosum CBS 148.51]_x0001_gb|EAQ83864.1| hypothetical protein CHGG_10268 [Chaetomium globosum CBS 148.51]	mgr:MGG_03146 MG03146.4; hypothetical protein	gnl|CDD|128610 smart00315, RGS, Regulator of G protein signalling domain. RGS family members are GTPase-activating proteins for heterotrimeric G-protein alpha-subunits.	NO HITS FOUND	NO HITS FOUND	NO HITS FOUND
s10.109	60.89292539	70.02394147	1.149952002	0.426722245	ref|XP_963445.2| glycerol-3-phosphate dehydrogenase, mitochondrial precursor [Neurospora crassa OR74A]_x0001_emb|CAD01115.1| related to glycerol-3-phosphate dehydrogenase precursor [Neurospora crassa]_x0001_gb|EAA34209.2| glycerol-3-phosphate dehydrogenase, mitochondrial precursor [Neurospora crassa OR74A]	ncr:NCU05454 glycerol-3-phosphate dehydrogenase, mitochondrial precursor; K00111 glycerol-3-phosphate dehydrogenase [EC:1.1.5.3]	gnl|CDD|178083 PLN02464, PLN02464, glycerol-3-phosphate dehydrogenase.	GO:0006066:alcohol metabolic process	NO HITS FOUND	NO HITS FOUND
s10.11	117.4070535	178.5989514	1.521194392	0.000367449	gb|EFQ28969.1| aldehyde dehydrogenase [Glomerella graminicola M1.001]	fgr:FG00139.1 hypothetical protein	gnl|CDD|143462 cd07144, ALDH_ALD2-YMR170C, Saccharomyces cerevisiae aldehyde dehydrogenase 2 (YMR170c)-like. NAD(P)+-dependent Saccharomyces cerevisiae aldehyde dehydrogenase 2 (YMR170c, ALD5, EC=1.2.1.5) and other similar sequences, are present in this CD.	NO HITS FOUND	NO HITS FOUND	NO HITS FOUND
s10.110	150.2408423	137.4024955	-1.093436052	0.449907872	ref|XP_003345572.1| hypothetical protein SMAC_06225 [Sordaria macrospora k-hell]_x0001_emb|CBI58149.1| unnamed protein product [Sordaria macrospora]	ncr:NCU01501 hypothetical protein; K04794 peptidyl-tRNA hydrolase, PTH2 family [EC:3.1.1.29]	gnl|CDD|190182 pfam01981, PTH2, Peptidyl-tRNA hydrolase PTH2. Peptidyl-tRNA hydrolases are enzymes that release tRNAs from peptidyl-tRNA during translation.	NO HITS FOUND	NO HITS FOUND	NO HITS FOUND
s10.111	65.53533863	57.8237906	-1.133362894	0.489396149	gb|EFQ30065.1| nicotinamide riboside kinase 1 [Glomerella graminicola M1.001]	mgr:MGG_01098 MG01098.4; hypothetical protein	gnl|CDD|30197 cd02024, NRK1, Nicotinamide riboside kinase (NRK) is an enzyme involved in the metabolism of nicotinamide adenine dinucleotide (NAD+). This enzyme catalyzes the phosphorylation of nicotinamide riboside (NR) to form nicotinamide mononucleotide (NMN). It defines the NR salvage pathway of NAD+ biosynthesis in addition to the pathways through nicotinic acid mononucleotide (NaMN). This e…	NO HITS FOUND	NO HITS FOUND	NO HITS FOUND
s10.112	130.2075004	68.1651181	-1.910177874	9.48E-06	ref|XP_360600.2| hypothetical protein MGG_03143 [Magnaporthe oryzae 70-15]_x0001_gb|EDK00370.1| hypothetical protein MGG_03143 [Magnaporthe oryzae 70-15]	mgr:MGG_03143 MG03143.4; hypothetical protein	gnl|CDD|181360 PRK08294, PRK08294, phenol 2-monooxygenase; Provisional.	NO HITS FOUND	NO HITS FOUND	NO HITS FOUND
s10.113	9.200601097	6.768011854	-1.359424495	0.556264969	gb|EFQ33452.1| hypothetical protein GLRG_08731 [Glomerella graminicola M1.001]	fgr:FG04307.1 hypothetical protein	No hits found	NO HITS FOUND	NO HITS FOUND	NO HITS FOUND
s10.114	114.8623357	122.6808959	1.068068964	0.61279208	No hits found	No hits found	No hits found	NO HITS FOUND	NO HITS FOUND	NO HITS FOUND
s10.115	3.199841415	2.695217383	-1.187229437	0.849704308	gb|EFW98743.1| tRNA wybutosine-synthesizing protein [Grosmannia clavigera kw1407]	fgr:FG04305.1 hypothetical protein	gnl|CDD|31081 COG0738, FucP, Fucose permease [Carbohydrate transport and metabolism].	NO HITS FOUND	NO HITS FOUND	NO HITS FOUND
s10.116	17.71095831	15.79640259	-1.121202009	0.745041237	gb|EFQ33455.1| leucine carboxyl methyltransferase [Glomerella graminicola M1.001]	mgr:MGG_03140 MG03140.4; hypothetical protein	gnl|CDD|190853 pfam04072, LCM, Leucine carboxyl methyltransferase. Family of leucine carboxyl methyltransferases EC:2.1.1.-. This family may need divides a the full alignment contains a significantly shorter mouse sequence.	NO HITS FOUND	NO HITS FOUND	NO HITS FOUND
s10.117	43.03763092	44.93838075	1.044164834	0.840446686	ref|XP_384473.1| hypothetical protein FG04297.1 [Gibberella zeae PH-1]	fgr:FG04297.1 hypothetical protein	gnl|CDD|29257 cd00200, WD40, WD40 domain, found in a number of eukaryotic proteins that cover a wide variety of functions including adaptor/regulatory modules in signal transduction, pre-mRNA processing and cytoskeleton assembly; typically contains a GH dipeptide 11-24 residues from its N-terminus and the WD dipeptide at its C-terminus and is 40 residues long, hence the name WD40; between GH and …	GO:0006810:transport	NO HITS FOUND	GO:0005622:intracellular,GO:0043229:intracellular organelle,GO:0043231:intracellular membrane-bound organelle,GO:0044424:intracellular part,GO:0005622:intracellular,GO:0005737:cytoplasm,GO:0044424:intracellular part,GO:0044444:cytoplasmic part,GO:0016020:membrane
s10.118	8.102991474	9.002467897	1.111005476	0.833366605	gb|EFW98952.1| protein tyrosine phosphatase [Grosmannia clavigera kw1407]	pan:PODANSg6928 hypothetical protein	gnl|CDD|128492 smart00195, DSPc, Dual specificity phosphatase, catalytic domain.	NO HITS FOUND	NO HITS FOUND	NO HITS FOUND
s10.119	17.4502008	16.53785813	-1.055166918	0.877714655	ref|XP_003048270.1| hypothetical protein NECHADRAFT_62990 [Nectria haematococca mpVI 77-13-4]_x0001_gb|EEU42557.1| hypothetical protein NECHADRAFT_62990 [Nectria haematococca mpVI 77-13-4]	pan:PODANSg7077 hypothetical protein	gnl|CDD|190454 pfam02862, DDHD, DDHD domain. The DDHD domain is 180 residues long and contains four conserved residues that may form a metal binding site. The domain is named after these four residues. This pattern of conservation of metal binding residues is often seen in phosphoesterase domains. This domain is found in retinal degeneration B proteins, as well as a family of probable phospholipa…	NO HITS FOUND	NO HITS FOUND	NO HITS FOUND
s10.12	NA	NA	NA	NA	No hits found	No hits found	No hits found	NO HITS FOUND	NO HITS FOUND	NO HITS FOUND
s10.120	34.14807878	37.89979032	1.109865962	0.660990171	ref|XP_384471.1| hypothetical protein FG04295.1 [Gibberella zeae PH-1]	fgr:FG04295.1 hypothetical protein; K10844 DNA excision repair protein ERCC-2 [EC:3.6.1.-]	gnl|CDD|161953 TIGR00604, rad3, DNA repair helicase (rad3). All proteins in this family for which funcitons are known are DNA-DNA helicases that funciton in the initiation of transcription and nucleotide excision repair as part of the TFIIH complex. This family is based on the phylogenomic analysis of JA Eisen (1999, Ph.D. Thesis, Stanford University).	GO:0006139:nucleobase, nucleoside, nucleotide and nucleic acid metabolic process,GO:0006974:response to DNA damage stimulus,GO:0043283:biopolymer metabolic process	GO:0003678:DNA helicase activity,GO:0016817:hydrolase activity, acting on acid anhydrides,GO:0017076:purine nucleotide binding,GO:0032553:ribonucleotide binding	GO:0005622:intracellular,GO:0043229:intracellular organelle,GO:0043231:intracellular membrane-bound organelle,GO:0044424:intracellular part
s10.121	3.187348399	2.963170252	-1.075654832	0.934101306	ref|XP_001910035.1| hypothetical protein [Podospora anserina S mat+]_x0001_emb|CAP71169.1| unnamed protein product [Podospora anserina S mat+]	pan:PODANSg7072 hypothetical protein	No hits found	NO HITS FOUND	NO HITS FOUND	NO HITS FOUND
s10.122	13.75834517	14.10887289	1.025477462	0.948138791	gb|EFQ33461.1| RNA polymerase Rpb1 [Glomerella graminicola M1.001]	mgr:MGG_01158 MG01158.4; hypothetical protein; K02999 DNA-directed RNA polymerase I subunit A1 [EC:2.7.7.6]	gnl|CDD|162833 TIGR02390, RNA_pol_rpoA1, DNA-directed RNA polymerase subunit A'. This family consists of the archaeal A' subunit of the DNA-directed RNA polymerase. The example from Methanocaldococcus jannaschii contains an intein.	GO:0006139:nucleobase, nucleoside, nucleotide and nucleic acid metabolic process	GO:0016772:transferase activity, transferring phosphorus-containing groups	NO HITS FOUND
s10.123	1635.508147	1950.456079	1.192568855	1.43E-07	dbj|BAD90807.1| histone 3 [Conocephalum conicum]	mgr:MGG_01159 MG01159.4; histone H3; K11253 histone H3	gnl|CDD|185400 PTZ00018, PTZ00018, histone H3; Provisional.	NO HITS FOUND	NO HITS FOUND	NO HITS FOUND
s10.124	356.3662382	489.7438959	1.374271307	4.40E-06	ref|XP_001910030.1| hypothetical protein [Podospora anserina S mat+]_x0001_emb|CAP71164.1| unnamed protein product [Podospora anserina S mat+]	pan:PODANSg7067 hypothetical protein	gnl|CDD|177669 PLN00035, PLN00035, histone H4; Provisional.	NO HITS FOUND	NO HITS FOUND	GO:0005622:intracellular,GO:0043229:intracellular organelle,GO:0043231:intracellular membrane-bound organelle,GO:0044424:intracellular part
s10.125	NA	NA	NA	NA	No hits found	No hits found	No hits found	NO HITS FOUND	NO HITS FOUND	NO HITS FOUND
s10.126	NA	NA	NA	NA	No hits found	No hits found	No hits found	NO HITS FOUND	NO HITS FOUND	NO HITS FOUND
s10.127	4.868936551	8.811472411	1.809732437	0.303576728	gb|EGE09070.1| C2H2 transcription factor [Trichophyton equinum CBS 127.97]	pan:PODANSg7060 hypothetical protein	No hits found	NO HITS FOUND	NO HITS FOUND	NO HITS FOUND
s10.128	127.1346899	99.93222275	-1.272209167	0.071428275	ref|XP_001910024.1| hypothetical protein [Podospora anserina S mat+]_x0001_sp|B2B223|ARO1_PODAN RecName: Full=Pentafunctional AROM polypeptide; Includes: RecName: Full=3-dehydroquinate synthase; Short=DHQS; Includes: RecName: Full=3-phosphoshikimate 1-carboxyvinyltransferase; AltName: Full=5-enolpyruvylshikimate-3-phosphate synthase; Short=EPSP synthase; Short=EPSPS; Includes: RecName: Full=Shiki…	pan:PODANSg7061 hypothetical protein; K13830 pentafunctional AROM polypeptide [EC:4.2.3.4 4.2.1.10 1.1.1.25 2.7.1.71 2.5.1.19]	gnl|CDD|173954 cd08195, DHQS, Dehydroquinate synthase (DHQS) catalyzes the conversion of DAHP to DHQ in shikimate pathway for aromatic compounds synthesis. Dehydroquinate synthase (DHQS) catalyzes the conversion of 3-deoxy-D-arabino-heptulosonate-7-phosphate (DAHP) to dehydroquinate (DHQ) in the second step of the shikimate pathway. This pathway, which involves seven sequential enzymatic steps in…	GO:0006082:organic acid metabolic process,GO:0006519:amino acid and derivative metabolic process,GO:0009308:amine metabolic process,GO:0044249:cellular biosynthetic process,GO:0044271:nitrogen compound biosynthetic process	GO:0016835:carbon-oxygen lyase activity,GO:0016772:transferase activity, transferring phosphorus-containing groups,GO:0016614:oxidoreductase activity, acting on CH-OH group of donors,GO:0016765:transferase activity, transferring alkyl or aryl (other than methyl) groups,GO:0016835:carbon-oxygen lyase activity,GO:0017076:purine nucleotide binding,GO:0032553:ribonucleotide binding	GO:0005622:intracellular,GO:0044424:intracellular part
s10.129	53.57997109	44.52903499	-1.203259202	0.363345006	ref|XP_001907021.1| hypothetical protein [Podospora anserina S mat+]_x0001_emb|CAP67692.1| unnamed protein product [Podospora anserina S mat+]	pan:PODANSg4054 hypothetical protein; K12872 pre-mRNA-splicing factor RBM22/SLT11	gnl|CDD|100104 cd00590, RRM, RRM (RNA recognition motif), also known as RBD (RNA binding domain) or RNP (ribonucleoprotein domain), is a highly abundant domain in eukaryotes found in proteins involved in post-transcriptional gene expression processes including mRNA and rRNA processing, RNA export, and RNA stability. This domain is 90 amino acids in length and consists of a four-stranded beta-shee…	NO HITS FOUND	NO HITS FOUND	NO HITS FOUND
s10.13	54.11028571	47.47997291	-1.13964441	0.512921106	gb|EFQ33074.1| SET domain-containing protein [Glomerella graminicola M1.001]	fgr:FG04421.1 hypothetical protein	No hits found	NO HITS FOUND	NO HITS FOUND	NO HITS FOUND
s10.130	NA	NA	NA	NA	No hits found	No hits found	No hits found	NO HITS FOUND	NO HITS FOUND	NO HITS FOUND
s10.131	184.5778779	281.724106	1.526315662	6.50E-06	emb|CBL69123.1| CgERG6-2 protein [Glomerella graminicola]_x0001_gb|EFQ26858.1| hypothetical protein GLRG_02678 [Glomerella graminicola M1.001]	fgr:FG02783.1 hypothetical protein; K00559 sterol 24-C-methyltransferase [EC:2.1.1.41]	gnl|CDD|149521 pfam08498, Sterol_MT_C, Sterol methyltransferase C-terminal. This domain is found to the C-terminus of a methyltransferase domain (pfam08241) in fungal and plant sterol methyltransferases.	GO:0006730:one-carbon compound metabolic process,GO:0006629:lipid metabolic process,GO:0044255:cellular lipid metabolic process	GO:0016741:transferase activity, transferring one-carbon groups	NO HITS FOUND
s10.132	35.18926035	42.4715122	1.206945294	0.411769916	gb|EGR49939.1| predicted protein [Trichoderma reesei QM6a]	pan:PODANSg102 hypothetical protein	gnl|CDD|150704 pfam10058, DUF2296, Predicted integral membrane metal-binding protein (DUF2296). This domain, found in various hypothetical bacterial and eukaryotic metal-binding proteins, has no known function.	NO HITS FOUND	NO HITS FOUND	NO HITS FOUND
s10.133	38.27450056	45.65090349	1.192723689	0.423630213	ref|XP_382969.1| hypothetical protein FG02793.1 [Gibberella zeae PH-1]	fgr:FG02793.1 hypothetical protein	gnl|CDD|31389 COG1196, Smc, Chromosome segregation ATPases [Cell division and chromosome partitioning].	NO HITS FOUND	NO HITS FOUND	NO HITS FOUND
s10.134	56.87613752	36.51961305	-1.557413476	0.03559111	gb|EGR49941.1| predicted protein [Trichoderma reesei QM6a]	bfu:BC1G_09617 hypothetical protein	gnl|CDD|190988 pfam04433, SWIRM, SWIRM domain. This SWIRM domain is a small alpha-helical domain of about 85 amino acid residues found in chromosomal proteins. It contains a helix-turn helix motif and binds to DNA.	NO HITS FOUND	NO HITS FOUND	NO HITS FOUND
s10.135	127.8940215	221.7659579	1.733982208	4.60E-07	ref|XP_003047909.1| hypothetical protein NECHADRAFT_39969 [Nectria haematococca mpVI 77-13-4]_x0001_gb|EEU42196.1| hypothetical protein NECHADRAFT_39969 [Nectria haematococca mpVI 77-13-4]	ure:UREG_02645 hypothetical protein	No hits found	GO:0006810:transport,GO:0015669:gas transport	GO:0043169:cation binding,GO:0046872:metal ion binding	NO HITS FOUND
s10.136	NA	NA	NA	NA	No hits found	No hits found	No hits found	NO HITS FOUND	NO HITS FOUND	NO HITS FOUND
s10.137	103.483084	112.269012	1.08490207	0.550761542	gb|EFQ26834.1| hypothetical protein GLRG_02654 [Glomerella graminicola M1.001]	ncr:NCU09202 similar to protein kinase; K08832 serine/threonine kinase 23 [EC:2.7.11.1]	gnl|CDD|128516 smart00220, S_TKc, Serine/Threonine protein kinases, catalytic domain. Phosphotransferases. Serine or threonine-specific kinase subfamily.	GO:0019538:protein metabolic process,GO:0043283:biopolymer metabolic process,GO:0044260:cellular macromolecule metabolic process	GO:0016772:transferase activity, transferring phosphorus-containing groups,GO:0017076:purine nucleotide binding,GO:0032553:ribonucleotide binding	NO HITS FOUND
s10.138	64.78459688	72.60368106	1.120693568	0.506407073	gb|EGR49746.1| predicted protein [Trichoderma reesei QM6a]	fgr:FG02797.1 hypothetical protein	gnl|CDD|34740 COG5139, COG5139, Uncharacterized conserved protein [Function unknown].	NO HITS FOUND	NO HITS FOUND	NO HITS FOUND
s10.139	20.3165528	20.8936915	1.028407314	0.929358066	gb|EFQ26836.1| Di-sulfide bridge nucleocytoplasmic transport domain-containing protein [Glomerella graminicola M1.001]	fgr:FG02798.1 hypothetical protein	gnl|CDD|192457 pfam10104, Brr6_like_C_C, Di-sulfide bridge nucleocytoplasmic transport domain. Brr6_like_C_C is the highly conserved C-terminal region of a group of proteins found in fungi. It carries four highly conserved cysteine residues. It is suggested that members of the family interact with each other via di-sulfide bridges to form a complex which is involved in nucleocytoplasmic transport…	NO HITS FOUND	NO HITS FOUND	NO HITS FOUND
s10.14	88.46873606	136.859243	1.546978618	0.001247421	ref|XP_001803774.1| hypothetical protein SNOG_13567 [Phaeosphaeria nodorum SN15]_x0001_gb|EAT79014.2| hypothetical protein SNOG_13567 [Phaeosphaeria nodorum SN15]	pno:SNOG_13567 hypothetical protein	gnl|CDD|193498 cd03876, M28_SGAP_like, M28 Zn-peptidase Streptomyces griseus Aminopeptidase and similar proteins. Peptidase family M28; Streptomyces griseus Aminopeptidase (SGAP, Leucine aminopeptidase (LAP), aminopeptidase S, Mername-AA022 peptidase) subfamily. SGAP is a di-zinc exopeptidase with high preference towards large hydrophobic amino-terminal residues, with Leu being the most efficient…	NO HITS FOUND	NO HITS FOUND	NO HITS FOUND
s10.140	14.37361322	81.51340395	5.671044761	8.63E-13	ref|XP_370164.1| hypothetical protein MGG_06661 [Magnaporthe oryzae 70-15]_x0001_gb|EDJ98466.1| hypothetical protein MGG_06661 [Magnaporthe oryzae 70-15]	mgr:MGG_06661 MG06661.4; hypothetical protein	gnl|CDD|162094 TIGR00893, 2A0114, D-galactonate transporter.	NO HITS FOUND	NO HITS FOUND	NO HITS FOUND
s10.141	38.25978853	33.32322183	-1.148141939	0.562600345	gb|EGR49930.1| predicted protein [Trichoderma reesei QM6a]	ncr:NCU01850 similar to peroxisomal membrane protein pex16 peroxin-16; K13335 peroxin-16	gnl|CDD|192091 pfam08610, Pex16, Peroxisomal membrane protein (Pex16). Pex16 is a peripheral protein located at the matrix face of the peroxisomal membrane.	NO HITS FOUND	NO HITS FOUND	NO HITS FOUND
s10.142	19.24467261	14.93927183	-1.288193483	0.468478818	ref|XP_003007693.1| conserved hypothetical protein [Verticillium albo-atrum VaMs.102]_x0001_gb|EEY15772.1| conserved hypothetical protein [Verticillium albo-atrum VaMs.102]	fgr:FG02803.1 hypothetical protein	gnl|CDD|192374 pfam09770, PAT1, Topoisomerase II-associated protein PAT1. Members of this family are necessary for accurate chromosome transmission during cell division.	NO HITS FOUND	GO:0043169:cation binding,GO:0046872:metal ion binding	NO HITS FOUND
s10.143	153.2079473	277.6256529	1.812083888	1.65E-09	ref|XP_003041017.1| hypothetical protein NECHADRAFT_67823 [Nectria haematococca mpVI 77-13-4]_x0001_gb|EEU35304.1| hypothetical protein NECHADRAFT_67823 [Nectria haematococca mpVI 77-13-4]	zma:100273045 hypothetical protein LOC100273045	gnl|CDD|189341 pfam00010, HLH, Helix-loop-helix DNA-binding domain.	NO HITS FOUND	NO HITS FOUND	NO HITS FOUND
s10.144	NA	NA	NA	NA	No hits found	No hits found	No hits found	NO HITS FOUND	NO HITS FOUND	NO HITS FOUND
s10.145	47.03834383	35.78028737	-1.314644104	0.218586731	ref|XP_003351718.1| hypothetical protein SMAC_00261 [Sordaria macrospora k-hell]_x0001_emb|CBI52075.1| unnamed protein product [Sordaria macrospora]	pan:PODANSg4329 hypothetical protein	gnl|CDD|163500 TIGR03788, marine_srt_targ, marine proteobacterial sortase target protein. Members of this protein family are restricted to the Proteobacteria. Each contains a C-terminal sortase-recognition motif, transmembrane domain, and basic residues cluster at the the C-terminus, and is encoded adjacent to a sortase gene. This protein is frequently the only sortase target in its genome, which…	NO HITS FOUND	NO HITS FOUND	NO HITS FOUND
s10.146	7.601548504	10.00337887	1.315965933	0.578947769	gb|EGR47039.1| amino acid transporter [Trichoderma reesei QM6a]	ssl:SS1G_01492 hypothetical protein	gnl|CDD|162103 TIGR00913, 2A0310, amino acid permease (yeast).	GO:0006810:transport	NO HITS FOUND	NO HITS FOUND
s10.147	4.457898723	6.155144014	1.380727647	0.620654851	ref|XP_001906141.1| hypothetical protein [Podospora anserina S mat+]_x0001_emb|CAP66807.1| unnamed protein product [Podospora anserina S mat+]	pan:PODANSg3169 hypothetical protein	No hits found	NO HITS FOUND	NO HITS FOUND	NO HITS FOUND
s10.148	2.94272481	2.420738952	-1.215630793	0.838530011	ref|XP_003041039.1| hypothetical protein NECHADRAFT_36999 [Nectria haematococca mpVI 77-13-4]_x0001_gb|EEU35326.1| hypothetical protein NECHADRAFT_36999 [Nectria haematococca mpVI 77-13-4]	fgr:FG02800.1 hypothetical protein; K11701 helicase required for RNAi-mediated heterochromatin assembly 1 [EC:3.6.1.-]	gnl|CDD|31309 COG1112, COG1112, Superfamily I DNA and RNA helicases and helicase subunits [DNA replication, recombination, and repair].	NO HITS FOUND	NO HITS FOUND	NO HITS FOUND
s10.149	13.87239454	17.72707699	1.27786713	0.500243083	gb|EFQ26845.1| transcription factor SPT8 [Glomerella graminicola M1.001]	fgr:FG02801.1 hypothetical protein; K11360 transcriptional activator SPT8	gnl|CDD|29257 cd00200, WD40, WD40 domain, found in a number of eukaryotic proteins that cover a wide variety of functions including adaptor/regulatory modules in signal transduction, pre-mRNA processing and cytoskeleton assembly; typically contains a GH dipeptide 11-24 residues from its N-terminus and the WD dipeptide at its C-terminus and is 40 residues long, hence the name WD40; between GH and …	NO HITS FOUND	NO HITS FOUND	NO HITS FOUND
s10.15	68.73457798	60.27162312	-1.140413588	0.458079104	gb|EGS18871.1| phosphoribosylaminoimidazole carboxylase-like protein [Chaetomium thermophilum var. thermophilum DSM 1495]	mgr:MGG_01256 MG01256.4; hypothetical protein; K11808 phosphoribosylaminoimidazole carboxylase [EC:4.1.1.21]	gnl|CDD|178534 PLN02948, PLN02948, phosphoribosylaminoimidazole carboxylase.	NO HITS FOUND	NO HITS FOUND	NO HITS FOUND
s10.150	32.39658749	24.54449375	-1.319912638	0.302251693	ref|XP_003007686.1| conserved hypothetical protein [Verticillium albo-atrum VaMs.102]_x0001_gb|EEY15765.1| conserved hypothetical protein [Verticillium albo-atrum VaMs.102]	pan:PODANSg4081 hypothetical protein	No hits found	NO HITS FOUND	NO HITS FOUND	NO HITS FOUND
s10.151	38.25499137	21.1033509	-1.812744883	0.026432166	gb|EFQ29648.1| hypothetical protein GLRG_04792 [Glomerella graminicola M1.001]	pan:PODANSg4080 hypothetical protein	No hits found	NO HITS FOUND	NO HITS FOUND	NO HITS FOUND
s10.152	99.95100569	110.1342265	1.101882125	0.483454297	gb|EGR49739.1| predicted protein [Trichoderma reesei QM6a]	fgr:FG02811.1 hypothetical protein; K14018 phospholipase A-2-activating protein	gnl|CDD|192201 pfam09070, PFU, PFU (PLAA family ubiquitin binding). This domain is found N terminal to pfam08324 and binds to ubiquitin.	NO HITS FOUND	NO HITS FOUND	NO HITS FOUND
s10.153	64.92920342	82.71430348	1.273915266	0.144378293	gb|EFQ29646.1| WD domain-containing protein [Glomerella graminicola M1.001]	fgr:FG02812.1 hypothetical protein; K13137 serine-threonine kinase receptor-associated protein	gnl|CDD|29257 cd00200, WD40, WD40 domain, found in a number of eukaryotic proteins that cover a wide variety of functions including adaptor/regulatory modules in signal transduction, pre-mRNA processing and cytoskeleton assembly; typically contains a GH dipeptide 11-24 residues from its N-terminus and the WD dipeptide at its C-terminus and is 40 residues long, hence the name WD40; between GH and …	GO:0006793:phosphorus metabolic process	GO:0016772:transferase activity, transferring phosphorus-containing groups	NO HITS FOUND
s10.154	15.29658295	20.34611416	1.330108445	0.40454894	gb|EGS23700.1| hydrolase-like protein [Chaetomium thermophilum var. thermophilum DSM 1495]	ncr:NCU07347 hypothetical protein	gnl|CDD|34897 COG5309, COG5309, Exo-beta-1,3-glucanase [Carbohydrate transport and metabolism].	NO HITS FOUND	NO HITS FOUND	NO HITS FOUND
s10.16	7.119566262	2.443284859	-2.913932133	0.146944948	gb|EFQ30181.1| hypothetical protein GLRG_05325 [Glomerella graminicola M1.001]	mgr:MGG_06595 MG06595.4; hypothetical protein	No hits found	NO HITS FOUND	NO HITS FOUND	NO HITS FOUND
s10.17	379.9109181	332.9638863	-1.140997368	0.078827329	gb|EFQ29635.1| bZIP transcription factor [Glomerella graminicola M1.001]	mgr:MGG_01990 MG01990.4; hypothetical protein	gnl|CDD|128632 smart00338, BRLZ, basic region leucin zipper.	NO HITS FOUND	NO HITS FOUND	NO HITS FOUND
s10.18	12.87342956	12.06636012	-1.066885907	0.874504792	ref|XP_001222957.1| hypothetical protein CHGG_03743 [Chaetomium globosum CBS 148.51]_x0001_gb|EAQ87124.1| hypothetical protein CHGG_03743 [Chaetomium globosum CBS 148.51]	fgr:FG09606.1 hypothetical protein	No hits found	NO HITS FOUND	NO HITS FOUND	NO HITS FOUND
s10.19	308.832335	283.5154915	-1.089296156	0.298644413	gb|EFQ30523.1| hypothetical protein GLRG_05667 [Glomerella graminicola M1.001]	fgr:FG04176.1 hypothetical protein	No hits found	NO HITS FOUND	NO HITS FOUND	NO HITS FOUND
s10.2	81.83269934	85.51035341	1.044941131	0.776933323	ref|XP_001904836.1| hypothetical protein [Podospora anserina S mat+]_x0001_emb|CAP64743.1| unnamed protein product [Podospora anserina S mat+]	pan:PODANSg1858 hypothetical protein; K12198 charged multivesicular body protein 5	gnl|CDD|185643 PTZ00464, PTZ00464, SNF-7-like protein; Provisional.	NO HITS FOUND	NO HITS FOUND	NO HITS FOUND
s10.20	11.0191722	5.202964662	-2.117864124	0.159185781	ref|XP_003005967.1| FAD binding domain-containing protein [Verticillium albo-atrum VaMs.102]_x0001_gb|EEY17811.1| FAD binding domain-containing protein [Verticillium albo-atrum VaMs.102]	pan:PODANSg833 hypothetical protein	gnl|CDD|30625 COG0277, GlcD, FAD/FMN-containing dehydrogenases [Energy production and conversion].	NO HITS FOUND	NO HITS FOUND	NO HITS FOUND
s10.21	106.6287539	112.9465728	1.059250612	0.670648087	ref|XP_003048151.1| predicted protein [Nectria haematococca mpVI 77-13-4]_x0001_gb|EEU42438.1| predicted protein [Nectria haematococca mpVI 77-13-4]	fgr:FG10888.1 hypothetical protein	gnl|CDD|114686 pfam05978, UNC-93, Ion channel regulatory protein UNC-93. This family of proteins is a component of a multi-subunit protein complex which is involved in the coordination of muscle contraction. UNC-93 is most likely an ion channel regulatory protein.	NO HITS FOUND	NO HITS FOUND	GO:0005622:intracellular,GO:0044424:intracellular part
s10.22	7.45674062	9.754572809	1.308155038	0.591607742	ref|XP_003047967.1| predicted protein [Nectria haematococca mpVI 77-13-4]_x0001_gb|EEU42254.1| predicted protein [Nectria haematococca mpVI 77-13-4]	fgr:FG10889.1 hypothetical protein	gnl|CDD|189631 pfam00617, RasGEF, RasGEF domain. Guanine nucleotide exchange factor for Ras-like small GTPases.	NO HITS FOUND	NO HITS FOUND	NO HITS FOUND
s10.23	50.0591189	38.80040139	-1.29017013	0.234778386	ref|XP_003009553.1| multidrug resistance protein CDR1 [Verticillium albo-atrum VaMs.102]_x0001_gb|EEY15127.1| multidrug resistance protein CDR1 [Verticillium albo-atrum VaMs.102]	fgr:FG03882.1 hypothetical protein	gnl|CDD|162131 TIGR00956, 3a01205, Pleiotropic Drug Resistance (PDR) Family protein.	GO:0006139:nucleobase, nucleoside, nucleotide and nucleic acid metabolic process,GO:0044248:cellular catabolic process	GO:0016817:hydrolase activity, acting on acid anhydrides,GO:0022804:active transmembrane transporter activity,GO:0017076:purine nucleotide binding,GO:0032553:ribonucleotide binding	GO:0016020:membrane,GO:0031224:intrinsic to membrane,GO:0044425:membrane part
s10.24	NA	NA	NA	NA	No hits found	No hits found	No hits found	NO HITS FOUND	NO HITS FOUND	NO HITS FOUND
s10.25	31.70749269	26.43203379	-1.199585811	0.493053669	gb|EGS23422.1| hypothetical protein CTHT_0001110 [Chaetomium thermophilum var. thermophilum DSM 1495]	pan:PODANSg535 hypothetical protein	gnl|CDD|192260 pfam09350, DUF1992, Domain of unknown function (DUF1992). This family of proteins are functionally uncharacterised.	NO HITS FOUND	NO HITS FOUND	NO HITS FOUND
s10.26	789.1377291	843.5156603	1.068908036	0.178486863	ref|XP_002482773.1| LysM domain protein, putative [Talaromyces stipitatus ATCC 10500]_x0001_gb|EED18781.1| LysM domain protein, putative [Talaromyces stipitatus ATCC 10500]	ani:AN7847.2 hypothetical protein	gnl|CDD|128553 smart00257, LysM, Lysin motif.	NO HITS FOUND	NO HITS FOUND	NO HITS FOUND
s10.27	184.0766329	181.9495624	-1.01169044	0.911613794	gb|EFY85210.1| hypothetical protein MAC_08775 [Metarhizium acridum CQMa 102]	bfu:BC1G_14191 hypothetical protein	gnl|CDD|192676 pfam10937, DUF2638, Protein of unknown function (DUF2638). This family of proteins has no known function.	NO HITS FOUND	NO HITS FOUND	NO HITS FOUND
s10.28	148.0188251	173.4524336	1.17182685	0.156573225	ref|XP_001226428.1| predicted protein [Chaetomium globosum CBS 148.51]_x0001_gb|EAQ84487.1| predicted protein [Chaetomium globosum CBS 148.51]	afv:AFLA_065960 fucose-specific lectin FleA	gnl|CDD|116548 pfam07938, Fungal_lectin, Fungal fucose-specific lectin. Lectins are involved in many recognition events at the molecular or cellular level. These fungal lectins, such as Aleuria aurantia lectin (AAL), specifically recognise fucosylated glycans. AAL is a dimeric protein, with each monomer being organised into a six-bladed beta-propeller fold and a small antiparallel two-stranded be…	NO HITS FOUND	NO HITS FOUND	NO HITS FOUND
s10.29	97.9130802	42.57268334	-2.299903894	2.45E-06	No hits found	No hits found	gnl|CDD|33678 COG3889, COG3889, Predicted solute binding protein [CCral function prediction only].	NO HITS FOUND	NO HITS FOUND	NO HITS FOUND
s10.3	54.92880552	58.14431629	1.058539608	0.763520594	gb|EFQ33055.1| WD domain-containing protein [Glomerella graminicola M1.001]	mgr:MGG_09696 MG09696.4; hypothetical protein; K03362 F-box and WD-40 domain protein 1/11	gnl|CDD|29257 cd00200, WD40, WD40 domain, found in a number of eukaryotic proteins that cover a wide variety of functions including adaptor/regulatory modules in signal transduction, pre-mRNA processing and cytoskeleton assembly; typically contains a GH dipeptide 11-24 residues from its N-terminus and the WD dipeptide at its C-terminus and is 40 residues long, hence the name WD40; between GH and …	NO HITS FOUND	NO HITS FOUND	NO HITS FOUND
s10.30	42.06340001	18.74778889	-2.243645918	0.002713516	No hits found	No hits found	No hits found	NO HITS FOUND	NO HITS FOUND	NO HITS FOUND
s10.31	3.918803994	3.507719137	-1.117194348	0.888643983	No hits found	No hits found	No hits found	NO HITS FOUND	NO HITS FOUND	NO HITS FOUND
s10.32	10.00694591	6.339560684	-1.578492014	0.37926742	No hits found	No hits found	No hits found	NO HITS FOUND	NO HITS FOUND	NO HITS FOUND
s10.33	41.57868677	42.38547162	1.019403808	0.930321826	gb|EGO61676.1| hypothetical protein NEUTE1DRAFT_77810 [Neurospora tetrasperma FGSC 2508]	ncr:NCU08858 similar to maltose permease; K08141 MFS transporter, SP family, general alpha glucoside:H+ symporter	gnl|CDD|162084 TIGR00879, SP, MFS transporter, sugar porter (SP) family. This HMM represent the sugar porter subfamily of the major facilitator superfamily (pfam00083).	NO HITS FOUND	NO HITS FOUND	GO:0016020:membrane,GO:0031224:intrinsic to membrane,GO:0044425:membrane part
s10.34	23.94763197	25.01798755	1.044695675	0.879842173	ref|XP_003006831.1| conserved hypothetical protein [Verticillium albo-atrum VaMs.102]_x0001_gb|EEY16861.1| conserved hypothetical protein [Verticillium albo-atrum VaMs.102]	fgr:FG10402.1 hypothetical protein	gnl|CDD|149631 pfam08642, Rxt3, Histone deacetylation protein Rxt3. Rxt3 has been shown in yeast to be required for histone deacetylation.	GO:0022413:reproductive process in single-celled organism,GO:0032505:reproduction of a single-celled organism,GO:0048610:reproductive cellular process	NO HITS FOUND	NO HITS FOUND
s10.35	35.49591523	32.85435873	-1.080402011	0.751356498	gb|EFX06475.1| hypothetical protein CMQ_6796 [Grosmannia clavigera kw1407]	pan:PODANSg589 hypothetical protein	gnl|CDD|191886 pfam07896, DUF1674, Protein of unknown function (DUF1674). The members of this family are sequences derived from hypothetical eukaryotic and bacterial proteins. The region in question is approximately 60 residues long.	NO HITS FOUND	NO HITS FOUND	NO HITS FOUND
s10.36	NA	NA	NA	NA	No hits found	No hits found	No hits found	NO HITS FOUND	NO HITS FOUND	NO HITS FOUND
s10.37	125.6805871	116.5455226	-1.078381943	0.558138183	ref|XP_959654.1| argininosuccinate lyase [Neurospora crassa OR74A]_x0001_gb|EAA30418.1| argininosuccinate lyase [Neurospora crassa OR74A]_x0001_gb|EGO55822.1| argininosuccinate lyase [Neurospora tetrasperma FGSC 2508]	ncr:NCU08162 argininosuccinate lyase; K01755 argininosuccinate lyase [EC:4.3.2.1]	gnl|CDD|176463 cd01359, Argininosuccinate_lyase, Argininosuccinate lyase (argininosuccinase, ASAL). This group contains ASAL and related proteins. It is a member of the Lyase class I family. Members of this family for the most part catalyze similar beta-elimination reactions in which a C-N or C-O bond is cleaved with the release of fumarate as one of the products. These proteins are active as tet…	GO:0000051:urea cycle intermediate metabolic process,GO:0006082:organic acid metabolic process,GO:0006519:amino acid and derivative metabolic process,GO:0006525:arginine metabolic process,GO:0009308:amine metabolic process,GO:0044249:cellular biosynthetic process,GO:0044271:nitrogen compound biosynthetic process	GO:0016840:carbon-nitrogen lyase activity	GO:0005622:intracellular,GO:0044424:intracellular part
s10.38	21.33948726	10.84398538	-1.96786389	0.066827519	ref|XP_003348604.1| trehalose synthase [Sordaria macrospora k-hell]_x0001_emb|CBI55371.1| putative trehalose synthase (clock-controlled gene 9) [Sordaria macrospora]	mgr:MGG_00195 MG00195.4; similar to clock-controlled gene-9 protein	gnl|CDD|99966 cd03792, GT1_Trehalose_phosphorylase, Trehalose phosphorylase (TP) reversibly catalyzes trehalose synthesis and degradation from alpha-glucose-1-phosphate (alpha-Glc-1-P) and glucose. The catalyzing activity includes the phosphorolysis of trehalose, which produce alpha-Glc-1-P and glucose, and the subsequent synthesis of trehalose. This family is most closely related to the GT1 fami…	NO HITS FOUND	NO HITS FOUND	NO HITS FOUND
s10.39	285.2857387	243.6604002	-1.170833416	0.070477849	ref|XP_003001165.1| superoxide dismutase [Verticillium albo-atrum VaMs.102]_x0001_gb|EEY22851.1| superoxide dismutase [Verticillium albo-atrum VaMs.102]	pan:PODANSg1172 hypothetical protein; K04564 superoxide dismutase, Fe-Mn family [EC:1.15.1.1]	gnl|CDD|30950 COG0605, SodA, Superoxide dismutase [Inorganic ion transport and metabolism].	NO HITS FOUND	GO:0043169:cation binding	NO HITS FOUND
s10.4	56.23264714	54.99995521	-1.022412599	0.907437488	gb|EFQ33057.1| CDC24 Calponin [Glomerella graminicola M1.001]	ncr:NCU06067 hypothetical protein	gnl|CDD|189635 pfam00621, RhoGEF, RhoGEF domain. Guanine nucleotide exchange factor for Rho/Rac/Cdc42-like GTPases Also called Dbl-homologous (DH) domain. It appears that pfam00169 domains invariably occur C-terminal to RhoGEF/DH domains.	NO HITS FOUND	NO HITS FOUND	NO HITS FOUND
s10.40	73.75075354	60.3087957	-1.222885529	0.247321508	ref|XP_001904156.1| hypothetical protein [Podospora anserina S mat+]_x0001_emb|CAP61933.1| unnamed protein product [Podospora anserina S mat+]	pan:PODANSg1173 hypothetical protein	gnl|CDD|34739 COG5138, COG5138, Uncharacterized conserved protein [Function unknown].	NO HITS FOUND	NO HITS FOUND	NO HITS FOUND
s10.41	24.89266394	772.5604527	31.03566797	9.96E-194	gb|EFQ33107.1| TfdA family Taurine catabolism dioxygenase TauD [Glomerella graminicola M1.001]	fgr:FG02692.1 hypothetical protein	gnl|CDD|190382 pfam02668, TauD, Taurine catabolism dioxygenase TauD, TfdA family. This family consists of taurine catabolism dioxygenases of the TauD, TfdA family. TauD from E. coli is a alpha-ketoglutarate-dependent taurine dioxygenase. This enzyme catalyses the oxygenolytic release of sulfite from taurine. TfdA from Burkholderia sp. is a 2,4-dichlorophenoxyacetic acid/alpha-ketoglutarate dioxyg…	NO HITS FOUND	NO HITS FOUND	NO HITS FOUND
s10.42	24.19861466	49.88233275	2.061371423	0.00278211	ref|XP_390672.1| hypothetical protein FG10496.1 [Gibberella zeae PH-1]	fgr:FG10496.1 hypothetical protein	No hits found	NO HITS FOUND	NO HITS FOUND	NO HITS FOUND
s10.43	20.30630258	11.17168824	-1.817657471	0.107539337	ref|XP_001904478.1| hypothetical protein [Podospora anserina S mat+]_x0001_emb|CAP62260.1| unnamed protein product [Podospora anserina S mat+]	pan:PODANSg1500 hypothetical protein	No hits found	NO HITS FOUND	NO HITS FOUND	NO HITS FOUND
s10.44	NA	NA	NA	NA	No hits found	No hits found	No hits found	NO HITS FOUND	NO HITS FOUND	NO HITS FOUND
s10.45	15.56543297	12.09138807	-1.287315639	0.517129296	ref|XP_001904071.1| hypothetical protein [Podospora anserina S mat+]_x0001_emb|CAP61848.1| unnamed protein product [Podospora anserina S mat+]	pan:PODANSg1088 hypothetical protein; K08073 bifunctional polynucleotide phosphatase/kinase [EC:3.1.3.32 2.7.1.78]	gnl|CDD|130724 TIGR01663, PNK-3'Pase, polynucleotide 5'-kinase 3'-phosphatase. This model represents the metazoan 5'-polynucleotide-kinase-3'-phosphatase, PNKP, which is believed to be involved in repair of oxidative DNA damage. Removal of 3' phosphates is essential for the further processing of the break by DNA polymerases. The central phosphatase domain is a member of the IIIA subfamily (TIGR01…	NO HITS FOUND	NO HITS FOUND	NO HITS FOUND
s10.46	38.40250893	33.36610886	-1.150943584	0.555225213	No hits found	No hits found	No hits found	NO HITS FOUND	NO HITS FOUND	NO HITS FOUND
s10.47	31.49038923	25.02458165	-1.258378249	0.394099355	gb|EFQ36568.1| hypothetical protein GLRG_11727 [Glomerella graminicola M1.001]	fgr:FG10481.1 hypothetical protein	gnl|CDD|150338 pfam09637, Med18, Med18 protein. Med18 is one subunit of Mediator, a head-module multiprotein complex, that stimulates basal RNA polymerase II (Pol II) transcription. Med18 consists of an eight-stranded beta-barrel with a central pore and three flanking helices. It complexes with Med8 and Med20 proteins by forming a heterodimer of two-fold symmetry with Med20 and binding the C-term…	NO HITS FOUND	NO HITS FOUND	NO HITS FOUND
s10.48	9.223573884	9.013483575	-1.023308448	0.961972744	gb|EFY99300.1| PP-loop family protein [Metarhizium anisopliae ARSEF 23]	fgr:FG04358.1 hypothetical protein	gnl|CDD|144677 pfam01171, ATP_bind_3, PP-loop family. This family of proteins belongs to the PP-loop superfamily.	NO HITS FOUND	NO HITS FOUND	NO HITS FOUND
s10.49	156.2082843	122.4000263	-1.276211199	0.042999687	No hits found	No hits found	No hits found	NO HITS FOUND	NO HITS FOUND	NO HITS FOUND
s10.5	105.2276787	94.93861903	-1.108375914	0.468274295	gb|EGR46954.1| predicted protein [Trichoderma reesei QM6a]	ncr:NCU06066 hypothetical protein	No hits found	NO HITS FOUND	NO HITS FOUND	NO HITS FOUND
s10.50	NA	NA	NA	NA	No hits found	No hits found	No hits found	NO HITS FOUND	NO HITS FOUND	NO HITS FOUND
s10.51	66.19681822	57.76144571	-1.146038113	0.450617385	No hits found	No hits found	No hits found	NO HITS FOUND	NO HITS FOUND	NO HITS FOUND
s10.52	66.61574123	59.74472599	-1.115006222	0.542799346	ref|XP_001588432.1| hypothetical protein SS1G_10879 [Sclerotinia sclerotiorum 1980]_x0001_gb|EDN95004.1| hypothetical protein SS1G_10879 [Sclerotinia sclerotiorum 1980 UF-70]	ssl:SS1G_10879 hypothetical protein	No hits found	NO HITS FOUND	NO HITS FOUND	NO HITS FOUND
s10.53	NA	NA	NA	NA	No hits found	No hits found	No hits found	NO HITS FOUND	NO HITS FOUND	NO HITS FOUND
s10.54	NA	NA	NA	NA	No hits found	No hits found	No hits found	NO HITS FOUND	NO HITS FOUND	NO HITS FOUND
s10.55	19.28957223	13.52965766	-1.425725079	0.322022052	gb|EFQ35012.1| fucose permease [Glomerella graminicola M1.001]	fgr:FG10028.1 hypothetical protein	gnl|CDD|31081 COG0738, FucP, Fucose permease [Carbohydrate transport and metabolism].	NO HITS FOUND	NO HITS FOUND	NO HITS FOUND
s10.56	24.56520308	21.38599262	-1.148658541	0.643145913	ref|ZP_04977609.1| dihydroorotate oxidase [Mannheimia haemolytica PHL213]_x0001_gb|EDN74005.1| dihydroorotate oxidase [Mannheimia haemolytica PHL213]	pan:PODANSg8855 hypothetical protein; K00226 dihydroorotate oxidase [EC:1.3.3.1]	gnl|CDD|73403 cd04741, DHOD_1A_like, Dihydroorotate dehydrogenase (DHOD) class 1A FMN-binding domain. DHOD catalyzes the oxidation of (S)-dihydroorotate to orotate. This is the fourth step and the only redox reaction in the de novo biosynthesis of UMP, the precursor of all pyrimidine nucleotides. DHOD requires FMN as co-factor. DHOD divides into class 1 and class 2 based on their amino acid seque…	NO HITS FOUND	NO HITS FOUND	NO HITS FOUND
s10.57	17.01019316	17.1025987	1.005432363	0.987588769	gb|EFQ35031.1| cytochrome P450 [Glomerella graminicola M1.001]	fgr:FG09916.1 hypothetical protein	gnl|CDD|189372 pfam00067, p450, Cytochrome P450. Cytochrome P450s are haem-thiolate proteins involved in the oxidative degradation of various compounds. They are particularly well known for their role in the degradation of environmental toxins and mutagens. They can be divided into 4 classes, according to the method by which electrons from NAD(P)H are delivered to the catalytic site. Sequence con…	NO HITS FOUND	NO HITS FOUND	NO HITS FOUND
s10.58	75.7106247	95.91511294	1.266864635	0.12385403	gb|EFY86220.1| hypothetical protein MAC_07743 [Metarhizium acridum CQMa 102]	mgr:MGG_06871 MG06871.4; hypothetical protein	No hits found	NO HITS FOUND	NO HITS FOUND	NO HITS FOUND
s10.59	27.76603343	26.00082064	-1.067890657	0.811744901	gb|EFQ28317.1| pentatricopeptide repeat domain-containing protein [Glomerella graminicola M1.001]	fgr:FG10071.1 hypothetical protein	No hits found	NO HITS FOUND	NO HITS FOUND	NO HITS FOUND
s10.6	4.583334006	3.693195256	-1.241021308	0.772222582	No hits found	No hits found	No hits found	NO HITS FOUND	NO HITS FOUND	NO HITS FOUND
s10.60	34.91601041	26.93121644	-1.296488426	0.313837223	ref|XP_001588372.1| hypothetical protein SS1G_10819 [Sclerotinia sclerotiorum 1980]_x0001_gb|EDN94944.1| hypothetical protein SS1G_10819 [Sclerotinia sclerotiorum 1980 UF-70]	ssl:SS1G_10819 hypothetical protein ; K12871 coiled-coil domain-containing protein 12	gnl|CDD|191996 pfam08315, cwf18, cwf18 pre-mRNA splicing factor. The cwf18 family is involved in mRNA splicing. It has been isolated as a subcomplex of the splicosome in Schizosaccharomyces pombe.	NO HITS FOUND	NO HITS FOUND	NO HITS FOUND
s10.61	37.6795038	27.88205983	-1.351388815	0.229547522	gb|EFQ29064.1| pyridoxal-dependent decarboxylase [Glomerella graminicola M1.001]	mgr:MGG_07241 MG07241.4; hypothetical protein	gnl|CDD|30425 COG0076, GadB, Glutamate decarboxylase and related PLP-dependent proteins [Amino acid transport and metabolism].	NO HITS FOUND	NO HITS FOUND	NO HITS FOUND
s10.62	88.97528405	48.82845199	-1.822201614	0.000603567	No hits found	No hits found	No hits found	NO HITS FOUND	NO HITS FOUND	NO HITS FOUND
s10.63	40.62380864	29.91444243	-1.35799986	0.205137866	ref|XP_386589.1| hypothetical protein FG06413.1 [Gibberella zeae PH-1]_x0001_sp|Q4I8P5|COX16_GIBZE RecName: Full=Cytochrome c oxidase assembly protein COX16, mitochondrial; Flags: Precursor	fgr:FG06413.1 hypothetical protein	No hits found	NO HITS FOUND	NO HITS FOUND	GO:0005622:intracellular,GO:0043229:intracellular organelle,GO:0043231:intracellular membrane-bound organelle,GO:0044424:intracellular part,GO:0016020:membrane
s10.64	NA	NA	NA	NA	No hits found	No hits found	No hits found	NO HITS FOUND	NO HITS FOUND	NO HITS FOUND
s10.65	165.6045544	179.974769	1.086774272	0.440217613	No hits found	No hits found	No hits found	NO HITS FOUND	NO HITS FOUND	NO HITS FOUND
s10.66	219.0544867	267.4375006	1.220872051	0.02832427	gb|EFX04417.1| serine/threonine-protein phosphatase pp2a catalytic subunit [Grosmannia clavigera kw1407]	pan:PODANSg7349 hypothetical protein; K04382 protein phosphatase 2 (formerly 2A), catalytic subunit [EC:3.1.3.16]	gnl|CDD|163658 cd07415, MPP_PP2A_PP4_PP6, PP2A, PP4, and PP6 phosphoprotein phosphatases, metallophosphatase domain. PP2A-like family of phosphoprotein phosphatases (PPP's) including PP4 and PP6. PP2A (Protein phosphatase 2A) is a critical regulator of many cellular activities. PP2A comprises about 1% of total cellular proteins. PP2A, together with protein phosphatase 1 (PP1), accounts for more t…	NO HITS FOUND	GO:0043169:cation binding,GO:0016788:hydrolase activity, acting on ester bonds	NO HITS FOUND
s10.67	28.71916054	34.34224503	1.195795573	0.482638604	gb|EFX04417.1| serine/threonine-protein phosphatase pp2a catalytic subunit [Grosmannia clavigera kw1407]	ncr:NCU06631 exocyst complex component EXO84	gnl|CDD|192128 pfam08700, Vps51, Vps51/Vps67. This family includes a presumed domain found in a number of components of vesicular transport. The VFT tethering complex (also known as GARP complex, Golgi associated retrograde protein complex, Vps53 tethering complex) is a conserved eukaryotic docking complex which is involved recycling of proteins from endosomes to the late Golgi. Vps51 (also known…	GO:0006810:transport,GO:0016192:vesicle-mediated transport	NO HITS FOUND	GO:0005622:intracellular,GO:0005737:cytoplasm,GO:0031410:cytoplasmic vesicle,GO:0031988:membrane-bound vesicle,GO:0043229:intracellular organelle,GO:0043231:intracellular membrane-bound organelle,GO:0044424:intracellular part,GO:0044444:cytoplasmic part
s10.68	267.4892106	226.6633294	-1.180116834	0.066441114	gb|EFQ30747.1| MAS20 protein import receptor [Glomerella graminicola M1.001]	fgr:FG09817.1 hypothetical protein	gnl|CDD|111006 pfam02064, MAS20, MAS20 protein import receptor.	NO HITS FOUND	NO HITS FOUND	NO HITS FOUND
s10.69	63.5778359	55.44970036	-1.146585743	0.458286715	gb|EFQ30748.1| wyosine base formation [Glomerella graminicola M1.001]	fgr:FG09818.1 hypothetical protein	gnl|CDD|184309 PRK13762, PRK13762, tRNA-modifying enzyme; Provisional.	NO HITS FOUND	NO HITS FOUND	NO HITS FOUND
s10.7	2.228819771	2.085381804	-1.068782593	0.951344002	No hits found	No hits found	gnl|CDD|162459 TIGR01642, U2AF_lg, U2 snRNP auxilliary factor, large subunit, splicing factor. These splicing factors consist of an N-terminal arginine-rich low complexity domain followed by three tandem RNA recognition motifs (pfam00076). The well-characterized members of this family are auxilliary components of the U2 small nuclear ribonuclearprotein splicing factor (U2AF). These proteins are c…	NO HITS FOUND	NO HITS FOUND	NO HITS FOUND
s10.70	198.2835634	217.9223985	1.099044191	0.336318239	gb|EFQ33175.1| chitin synthase [Glomerella graminicola M1.001]	fgr:FG01964.1 similar to AF484941_1 class V chitin synthase	gnl|CDD|111980 pfam03142, Chitin_synth_2, Chitin synthase. Members of this family are fungal chitin synthase EC:2.4.1.16 enzymes. They catalyse chitin synthesis as follows: UDP-N-acetyl-D-glucosamine + {(1,4)-(N-acetyl-beta-D-glucosaminyl)}(N) <=> UDP + {(1,4)-(N-acetyl-beta-D-glucosaminyl)}(N+1).	NO HITS FOUND	GO:0016757:transferase activity, transferring glycosyl groups,GO:0043169:cation binding,GO:0046872:metal ion binding,GO:0017076:purine nucleotide binding,GO:0032553:ribonucleotide binding	NO HITS FOUND
s10.71	288.3512634	287.2503018	-1.00383276	0.963435517	gb|AAL55424.1| class V chitin synthase [Glomerella graminicola]_x0001_gb|AAZ43360.1| class V chitin synthase [Glomerella graminicola]_x0001_gb|EFQ33174.1| chitin synthase [Glomerella graminicola M1.001]	ncr:NCU04350 chitin synthase 6	gnl|CDD|111980 pfam03142, Chitin_synth_2, Chitin synthase. Members of this family are fungal chitin synthase EC:2.4.1.16 enzymes. They catalyse chitin synthesis as follows: UDP-N-acetyl-D-glucosamine + {(1,4)-(N-acetyl-beta-D-glucosaminyl)}(N) <=> UDP + {(1,4)-(N-acetyl-beta-D-glucosaminyl)}(N+1).	NO HITS FOUND	NO HITS FOUND	NO HITS FOUND
s10.72	35.91834818	36.38631699	1.013028684	0.956461506	gb|EFQ33173.1| hypothetical protein GLRG_08317 [Glomerella graminicola M1.001]	fgr:FG01963.1 hypothetical protein	gnl|CDD|192586 pfam10436, BCDHK_Adom3, Mitochondrial branched-chain alpha-ketoacid dehydrogenase kinase. Catabolism and synthesis of leucine, isoleucine and valine are finely balanced, allowing the body to make the most of dietary input but removing excesses to prevent toxic build-up of their corresponding keto-acids. This is the butyryl-CoA dehydrogenase, subunit A domain 3, a largely alpha-heli…	NO HITS FOUND	NO HITS FOUND	NO HITS FOUND
s10.73	226.0963295	187.0726504	-1.208601733	0.055040919	gb|EFZ04036.1| pyruvate dehydrogenase kinase [Metarhizium anisopliae ARSEF 23]	pan:PODANSg6179 hypothetical protein	No hits found	NO HITS FOUND	NO HITS FOUND	NO HITS FOUND
s10.74	27.82312359	26.3575061	-1.055605317	0.843822792	ref|XP_003046045.1| predicted protein [Nectria haematococca mpVI 77-13-4]_x0001_gb|EEU40332.1| predicted protein [Nectria haematococca mpVI 77-13-4]	fgr:FG09795.1 hypothetical protein	gnl|CDD|34791 COG5192, BMS1, GTP-binding protein required for 40S ribosome biogenesis [Translation, ribosomal structure and biogenesis].	NO HITS FOUND	NO HITS FOUND	NO HITS FOUND
s10.75	NA	NA	NA	NA	No hits found	No hits found	No hits found	NO HITS FOUND	NO HITS FOUND	NO HITS FOUND
s10.76	NA	NA	NA	NA	No hits found	No hits found	No hits found	NO HITS FOUND	NO HITS FOUND	NO HITS FOUND
s10.77	215.6367942	209.7699368	-1.027968056	0.776361842	gb|EFY97370.1| ubiquitin-activating enzyme E1 1 [Metarhizium anisopliae ARSEF 23]	fgr:FG09689.1 hypothetical protein; K03178 ubiquitin-activating enzyme E1 [EC:6.3.2.19]	gnl|CDD|130475 TIGR01408, Ube1, ubiquitin-activating enzyme E1. This model represents the full length, over a thousand amino acids, of a multicopy family of eukaryotic proteins, many of which are designated ubiquitin-activating enzyme E1. Members have two copies of the ThiF family domain (pfam00899), a repeat found in ubiquitin-activating proteins (pfam02134), and other regions.	GO:0043283:biopolymer metabolic process	GO:0017076:purine nucleotide binding,GO:0032553:ribonucleotide binding	NO HITS FOUND
s10.78	638.516238	481.9549058	-1.324846433	2.84E-06	gb|EFQ33178.1| FKBP-type peptidyl-prolyl cis-trans isomerase [Glomerella graminicola M1.001]	pan:PODANSg6190 hypothetical protein	gnl|CDD|144003 pfam00254, FKBP_C, FKBP-type peptidyl-prolyl cis-trans isomerase.	GO:0050794:regulation of cellular process	NO HITS FOUND	NO HITS FOUND
s10.79	NA	NA	NA	NA	No hits found	No hits found	No hits found	NO HITS FOUND	NO HITS FOUND	NO HITS FOUND
s10.8	0.597355309	1.16393403	1.948478591	0.743207172	gb|EFQ33010.1| plasma membrane fusion protein PRM1 [Glomerella graminicola M1.001]	fgr:FG10742.1 hypothetical protein	No hits found	NO HITS FOUND	NO HITS FOUND	NO HITS FOUND
s10.80	29.87204257	38.25934429	1.280774296	0.313094084	gb|EFQ33179.1| basic proline-rich protein [Glomerella graminicola M1.001]	ncr:NCU04373 hypothetical protein	gnl|CDD|165506 PHA03247, PHA03247, large tegument protein UL36; Provisional.	NO HITS FOUND	NO HITS FOUND	NO HITS FOUND
s10.81	3.33137764	2.290982827	-1.454125977	0.689901183	No hits found	No hits found	No hits found	NO HITS FOUND	NO HITS FOUND	NO HITS FOUND
s10.82	2.91193762	2.404935202	-1.210817496	0.842558495	gb|EFQ30981.1| hypothetical protein GLRG_06125 [Glomerella graminicola M1.001]	No hits found	gnl|CDD|33075 COG3264, COG3264, Small-conductance mechanosensitive channel [Cell envelope biogenesis, outer membrane].	NO HITS FOUND	NO HITS FOUND	NO HITS FOUND
s10.83	37.30696266	36.80985863	-1.013504644	0.954313105	gb|EFQ30980.1| signalosome subunit [Glomerella graminicola M1.001]	ssl:SS1G_09415 hypothetical protein ; K12179 COP9 signalosome complex subunit 6	gnl|CDD|163694 cd08063, MPN_CSN6, Mpr1p, Pad1p N-terminal (MPN) domains without catalytic isopeptidase activity, found in COP9 signalosome complex subunit 6. CSN6 (COP9 signalosome subunit 6; COP9 subunit 6; MOV34 homolog, 34 kD) is one of the eight subunits of COP9 signalosome, a highly conserved protein complex with diverse functions, including several important intracellular pathways such as t…	NO HITS FOUND	NO HITS FOUND	NO HITS FOUND
s10.84	78.99398801	96.6888412	1.22400253	0.182958093	gb|EFQ30978.1| PX domain-containing protein [Glomerella graminicola M1.001]	pan:PODANSg3738 hypothetical protein	gnl|CDD|153309 cd07625, BAR_Vps17p, The Bin/Amphiphysin/Rvs (BAR) domain of yeast Sorting Nexin Vps17p. BAR domains are dimerization, lipid binding and curvature sensing modules found in many different proteins with diverse functions. Sorting nexins (SNXs) are Phox homology (PX) domain containing proteins that are involved in regulating membrane traffic and protein sorting in the endosomal system…	NO HITS FOUND	NO HITS FOUND	GO:0012505:endomembrane system,GO:0016020:membrane,GO:0030904:retromer complex,GO:0044425:membrane part
s10.85	78.49680326	92.48851228	1.17824559	0.285984869	gb|EFQ30986.1| WD domain-containing protein [Glomerella graminicola M1.001]	ncr:NCU07724 similar to WD repeat-containing protein	gnl|CDD|29257 cd00200, WD40, WD40 domain, found in a number of eukaryotic proteins that cover a wide variety of functions including adaptor/regulatory modules in signal transduction, pre-mRNA processing and cytoskeleton assembly; typically contains a GH dipeptide 11-24 residues from its N-terminus and the WD dipeptide at its C-terminus and is 40 residues long, hence the name WD40; between GH and …	GO:0006139:nucleobase, nucleoside, nucleotide and nucleic acid metabolic process,GO:0009057:macromolecule catabolic process,GO:0043283:biopolymer metabolic process,GO:0044248:cellular catabolic process,GO:0006139:nucleobase, nucleoside, nucleotide and nucleic acid metabolic process,GO:0010468:regulation of gene expression,GO:0019222:regulation of metabolic process,GO:0031323:regulation of cellula…	GO:0019899:enzyme binding	GO:0005622:intracellular,GO:0005737:cytoplasm,GO:0005740:mitochondrial envelope,GO:0016020:membrane,GO:0031090:organelle membrane,GO:0031966:mitochondrial membrane,GO:0031967:organelle envelope,GO:0043229:intracellular organelle,GO:0043231:intracellular membrane-bound organelle,GO:0044424:intracellular part,GO:0044429:mitochondrial part,GO:0044444:cytoplasmic part,GO:0044446:intracellular organel…
s10.86	83.54070083	135.0505005	1.616583284	0.000481329	ref|XP_003346621.1| hypothetical protein SMAC_04794 [Sordaria macrospora k-hell]_x0001_emb|CBI57243.1| unnamed protein product [Sordaria macrospora]	ncr:NCU07725 similar to chorismate mutase; K01850 chorismate mutase [EC:5.4.99.5]	gnl|CDD|130861 TIGR01802, CM_pl-yst, monofunctional chorismate mutase, eukaryotic type. This model represents the plant and yeast (plastidic) chorismate mutase. These CM's are distinct from other forms by the presence of an extended regulatory domain.	GO:0006082:organic acid metabolic process,GO:0006519:amino acid and derivative metabolic process,GO:0009308:amine metabolic process,GO:0044249:cellular biosynthetic process,GO:0044271:nitrogen compound biosynthetic process,GO:0006082:organic acid metabolic process	NO HITS FOUND	NO HITS FOUND
s10.87	56.1410851	49.24929082	-1.139936924	0.504220323	gb|EFZ04189.1| bcp1 [Metarhizium anisopliae ARSEF 23]	fgr:FG09601.1 hypothetical protein	No hits found	NO HITS FOUND	NO HITS FOUND	NO HITS FOUND
s10.88	271.9208568	79.04707595	-3.43998628	4.18E-26	gb|EFQ33168.1| major facilitator superfamily transporter [Glomerella graminicola M1.001]	fgr:FG09595.1 hypothetical protein	gnl|CDD|129794 TIGR00711, efflux_EmrB, drug resistance transporter, EmrB/QacA subfamily. This subfamily of drug efflux proteins, a part of the major faciliator family, is predicted to have 14 potential membrane-spanning regions. Members with known activities include EmrB (multiple drug resistance efflux pump) in E. coli, FarB (antibacterial fatty acid resistance) in Neisseria gonorrhoeae, TcmA (t…	NO HITS FOUND	NO HITS FOUND	NO HITS FOUND
s10.89	NA	NA	NA	NA	No hits found	No hits found	No hits found	NO HITS FOUND	NO HITS FOUND	NO HITS FOUND
s10.9	62.93309763	57.53814965	-1.093762973	0.624673093	ref|XP_001588432.1| hypothetical protein SS1G_10879 [Sclerotinia sclerotiorum 1980]_x0001_gb|EDN95004.1| hypothetical protein SS1G_10879 [Sclerotinia sclerotiorum 1980 UF-70]	ssl:SS1G_10879 hypothetical protein	No hits found	NO HITS FOUND	NO HITS FOUND	NO HITS FOUND
s10.90	53.05919917	56.07602589	1.056857751	0.773910087	gb|EFW14717.1| calcium sensor [Coccidioides posadasii str. Silveira]	fgr:FG09591.1 similar to neuronal calcium sensor 1	gnl|CDD|34727 COG5126, FRQ1, Ca2+-binding protein (EF-Hand superfamily) [Signal transduction mechanisms / Cytoskeleton / Cell division and chromosome partitioning / CCral function prediction only].	NO HITS FOUND	NO HITS FOUND	NO HITS FOUND
s10.91	33.60188354	27.24255998	-1.233433406	0.418948014	ref|XP_389766.1| hypothetical protein FG09590.1 [Gibberella zeae PH-1]	fgr:FG09590.1 hypothetical protein	gnl|CDD|192520 pfam10294, Methyltransf_16, Putative methyltransferase.	NO HITS FOUND	NO HITS FOUND	NO HITS FOUND
s10.92	NA	NA	NA	NA	No hits found	No hits found	No hits found	NO HITS FOUND	NO HITS FOUND	NO HITS FOUND
s10.93	350.2372828	248.408758	-1.409923248	3.07E-05	gb|EFQ30966.1| 3-isopropylmalate dehydratase [Glomerella graminicola M1.001]	ncr:NCU04385 3-isopropylmalate dehydratase; K01702 3-isopropylmalate dehydratase [EC:4.2.1.33]	gnl|CDD|180112 PRK05478, PRK05478, isopropylmalate isomerase large subunit; Validated.	GO:0006082:organic acid metabolic process,GO:0006519:amino acid and derivative metabolic process,GO:0009308:amine metabolic process,GO:0044249:cellular biosynthetic process,GO:0044271:nitrogen compound biosynthetic process,GO:0006082:organic acid metabolic process,GO:0006519:amino acid and derivative metabolic process,GO:0009308:amine metabolic process	GO:0051536:iron-sulfur cluster binding,GO:0016835:carbon-oxygen lyase activity	NO HITS FOUND
s10.94	47.62093291	49.0704241	1.03043811	0.883504897	gb|EFX02023.1| sulfate transporter [Grosmannia clavigera kw1407]	fgr:FG04242.1 hypothetical protein	gnl|CDD|31004 COG0659, SUL1, Sulfate permease and related transporters (MFS superfamily) [Inorganic ion transport and metabolism].	GO:0006810:transport	NO HITS FOUND	GO:0016020:membrane
s10.95	54.05723684	56.7625852	1.050045998	0.798215983	gb|EGS17157.1| 3-ketoacyl-CoA thiolase-like protein [Chaetomium thermophilum var. thermophilum DSM 1495]	pan:PODANSg323 hypothetical protein	gnl|CDD|177925 PLN02287, PLN02287, 3-ketoacyl-CoA thiolase.	NO HITS FOUND	GO:0016746:transferase activity, transferring acyl groups	NO HITS FOUND
s10.96	44.27315464	52.412596	1.183845977	0.410341466	ref|XP_003004376.1| integral membrane protein [Verticillium albo-atrum VaMs.102]_x0001_gb|EEY19380.1| integral membrane protein [Verticillium albo-atrum VaMs.102]	bra:BRADO0529 hypothetical protein; K08987 putative membrane protein	gnl|CDD|148549 pfam06993, DUF1304, Protein of unknown function (DUF1304). This family consists of several hypothetical bacterial proteins of around 120 residues in length. The function of this family is unknown.	NO HITS FOUND	NO HITS FOUND	NO HITS FOUND
s10.97	81.71938299	116.4700332	1.425243668	0.013605797	gb|EFQ33762.1| 5'-nucleotidase domain-containing protein [Glomerella graminicola M1.001]	mgr:MGG_09866 MG09866.4; hypothetical protein	gnl|CDD|163649 cd07406, MPP_CG11883_N, Drosophila melanogaster CG11883 and related proteins, N-terminal metallophosphatase domain. CG11883 is an uncharacterized Drosophila melanogaster UshA-like protein with two domains, an N-terminal metallophosphatase domain and a C-terminal nucleotidase domain. The N-terminal metallophosphatase domain belongs to a large superfamily of distantly related metallo…	NO HITS FOUND	NO HITS FOUND	NO HITS FOUND
s10.98	113.6950784	132.9824805	1.169641487	0.220291415	gb|EFQ33722.1| cytidylyltransferase [Glomerella graminicola M1.001]	fgr:FG04237.1 hypothetical protein; K00981 phosphatidate cytidylyltransferase [EC:2.7.7.41]	gnl|CDD|178204 PLN02594, PLN02594, phosphatidate cytidylyltransferase.	NO HITS FOUND	GO:0016772:transferase activity, transferring phosphorus-containing groups	NO HITS FOUND
s10.99	16.41801086	14.98560079	-1.095585762	0.801813895	gb|EFY89648.1| DNA repair protein Rad26 [Metarhizium acridum CQMa 102]	mgr:MGG_12011 MG09370.4; hypothetical protein	gnl|CDD|192374 pfam09770, PAT1, Topoisomerase II-associated protein PAT1. Members of this family are necessary for accurate chromosome transmission during cell division.	NO HITS FOUND	NO HITS FOUND	NO HITS FOUND
s100.1	1.898551003	5.440126445	2.865409692	0.218337754	No hits found	No hits found	No hits found	NO HITS FOUND	NO HITS FOUND	NO HITS FOUND
s100.2	4.605469425	3.075938161	-1.497256832	0.606788406	emb|CAE55867.1| Fot5 transposase [Fusarium oxysporum f. sp. lycopersici]	ssl:SS1G_01499 hypothetical protein	gnl|CDD|190555 pfam03184, DDE_1, DDE superfamily endonuclease. This family of proteins are related to pfam00665 and are probably endonucleases of the DDE superfamily. Transposase proteins are necessary for efficient DNA transposition. This domain is a member of the DDE superfamily, which contain three carboxylate residues that are believed to be responsible for coordinating metal ions needed for …	NO HITS FOUND	NO HITS FOUND	NO HITS FOUND
s100.3	16.42799594	2.267599631	-7.244663348	0.000820007	No hits found	No hits found	No hits found	NO HITS FOUND	NO HITS FOUND	NO HITS FOUND
s100.4	1.485260989	1.532117244	1.031547489	0.981850804	No hits found	No hits found	No hits found	NO HITS FOUND	NO HITS FOUND	NO HITS FOUND
s100.5	NA	NA	NA	NA	No hits found	No hits found	No hits found	NO HITS FOUND	NO HITS FOUND	NO HITS FOUND
s100.6	NA	NA	NA	NA	No hits found	No hits found	No hits found	NO HITS FOUND	NO HITS FOUND	NO HITS FOUND
s101.1	32.31027911	21.7376401	-1.486374738	0.153522443	ref|XP_001903535.1| hypothetical protein [Podospora anserina S mat+]_x0001_emb|CAP61310.1| unnamed protein product [Podospora anserina S mat+]	pan:PODANSg550 hypothetical protein	gnl|CDD|29257 cd00200, WD40, WD40 domain, found in a number of eukaryotic proteins that cover a wide variety of functions including adaptor/regulatory modules in signal transduction, pre-mRNA processing and cytoskeleton assembly; typically contains a GH dipeptide 11-24 residues from its N-terminus and the WD dipeptide at its C-terminus and is 40 residues long, hence the name WD40; between GH and …	NO HITS FOUND	NO HITS FOUND	NO HITS FOUND
s101.2	16.49280817	9.841801895	-1.675791522	0.20252308	ref|XP_001401168.2| alpha-galactosidase A [Aspergillus niger CBS 513.88]	ang:An14g05450 hypothetical protein	gnl|CDD|88612 cd05120, APH_ChoK_like, Aminoglycoside 3'-phosphotransferase (APH) and Choline Kinase (ChoK) family. The APH/ChoK family is part of a larger superfamily that includes the catalytic domains of other kinases, such as the typical serine/threonine/tyrosine protein kinases (PKs), RIO kinases, actin-fragmin kinase (AFK), and phosphoinositide 3-kinase (PI3K). The family is composed of APH,…	NO HITS FOUND	NO HITS FOUND	NO HITS FOUND
s101.3	55.73962396	46.55663601	-1.197243374	0.366321812	gb|EFQ28671.1| MBOAT family protein [Glomerella graminicola M1.001]	pan:PODANSg4820 hypothetical protein; K13519 lysophospholipid acyltransferase [EC:2.3.1.51 2.3.1.23 2.3.1.-]	gnl|CDD|34801 COG5202, COG5202, Predicted membrane protein [Function unknown].	NO HITS FOUND	GO:0016746:transferase activity, transferring acyl groups	GO:0016020:membrane,GO:0031090:organelle membrane,GO:0016020:membrane,GO:0044425:membrane part,GO:0005622:intracellular,GO:0043229:intracellular organelle,GO:0043231:intracellular membrane-bound organelle,GO:0044424:intracellular part
s101.4	204.0241908	241.6436165	1.184387085	0.074958126	ref|XP_003000832.1| GDP-mannose transporter [Verticillium albo-atrum VaMs.102]_x0001_gb|EEY22518.1| GDP-mannose transporter [Verticillium albo-atrum VaMs.102]	ssl:SS1G_00430 GDP-mannose transporter	gnl|CDD|34674 COG5070, VRG4, Nucleotide-sugar transporter [Carbohydrate transport and metabolism / Posttranslational modification, protein turnover, chaperones / Intracellular trafficking and secretion].	GO:0006810:transport,GO:0008643:carbohydrate transport	GO:0022891:substrate-specific transmembrane transporter activity	GO:0012505:endomembrane system,GO:0012506:vesicle membrane,GO:0016020:membrane,GO:0031090:organelle membrane,GO:0031988:membrane-bound vesicle,GO:0044425:membrane part,GO:0005622:intracellular,GO:0043229:intracellular organelle,GO:0043231:intracellular membrane-bound organelle,GO:0044424:intracellular part,GO:0016020:membrane,GO:0031224:intrinsic to membrane,GO:0044425:membrane part
s101.5	23.8260617	14.4763012	-1.645866673	0.134850706	gb|EGR44372.1| predicted protein [Trichoderma reesei QM6a]	ncr:NCU00148 similar to short chain dehydrogenase/reductase family protein	gnl|CDD|187632 cd05374, 17beta-HSD-like_SDR_c, 17beta hydroxysteroid dehydrogenase-like, classical (c) SDRs. 17beta-hydroxysteroid dehydrogenases are a group of isozymes that catalyze activation and inactivation of estrogen and androgens. SDRs are a functionally diverse family of oxidoreductases that have a single domain with a structurally conserved Rossmann fold (alpha/beta folding pattern with…	NO HITS FOUND	NO HITS FOUND	NO HITS FOUND
s101.6	NA	NA	NA	NA	No hits found	No hits found	No hits found	NO HITS FOUND	NO HITS FOUND	NO HITS FOUND
s101.7	110.5532965	85.62542039	-1.291127051	0.075592583	ref|XP_002265641.1| PREDICTED: hypothetical protein [Vitis vinifera]	dre:100149791 hypothetical LOC100149791	gnl|CDD|149018 pfam07727, RVT_2, Reverse transcriptase (RNA-dependent DNA polymerase). A reverse transcriptase gene is usually indicative of a mobile element such as a retrotransposon or retrovirus. Reverse transcriptases occur in a variety of mobile elements, including retrotransposons, retroviruses, group II introns, bacterial msDNAs, hepadnaviruses, and caulimoviruses. This Pfam entry includes…	NO HITS FOUND	NO HITS FOUND	NO HITS FOUND
s101.8	NA	NA	NA	NA	No hits found	No hits found	No hits found	NO HITS FOUND	NO HITS FOUND	NO HITS FOUND
s102.1	36.99876396	49.95596187	1.350206237	0.166732836	gb|EFX03841.1| ap-1 complex subunit theta-1 [Grosmannia clavigera kw1407]	act:ACLA_093370 clathrin coat assembly protein ap19	gnl|CDD|34635 COG5030, APS2, Clathrin adaptor complex, small subunit [Intracellular trafficking and secretion].	GO:0006810:transport	NO HITS FOUND	NO HITS FOUND
s102.10	52.13797175	56.89929538	1.091321612	0.650102324	gb|EFQ29200.1| hypothetical protein GLRG_04344 [Glomerella graminicola M1.001]	pno:SNOG_14631 hypothetical protein	gnl|CDD|147872 pfam05955, Herpes_gp2, Equine herpesvirus glycoprotein gp2. This family consists of a number of glycoprotein gp2 sequences from equine herpesviruses.	NO HITS FOUND	NO HITS FOUND	NO HITS FOUND
s102.11	16.42491236	16.51663992	1.005584661	0.987470184	No hits found	No hits found	No hits found	NO HITS FOUND	NO HITS FOUND	NO HITS FOUND
s102.2	55.14711294	51.92894407	-1.061972546	0.757062551	ref|XP_003051130.1| predicted protein [Nectria haematococca mpVI 77-13-4]_x0001_gb|EEU45417.1| predicted protein [Nectria haematococca mpVI 77-13-4]	fgr:FG10035.1 hypothetical protein	gnl|CDD|192221 pfam09174, Maf1, Maf1 regulator. Maf1 is a negative regulator of RNA polymerase III. It targets the initiation factor TFIIIB.	NO HITS FOUND	NO HITS FOUND	NO HITS FOUND
s102.3	12.43061482	9.024580313	-1.377417496	0.473183384	gb|EFQ28297.1| hsp90-like protein [Glomerella graminicola M1.001]	fgr:FG10042.1 hypothetical protein; K11231 osomolarity two-component system, sensor histidine kinase SLN1 [EC:2.7.13.3]	gnl|CDD|182968 PRK11107, PRK11107, hybrid sensory histidine kinase BarA; Provisional.	NO HITS FOUND	NO HITS FOUND	NO HITS FOUND
s102.4	12.04215811	11.54980691	-1.042628521	0.921192613	ref|XP_003051222.1| predicted protein [Nectria haematococca mpVI 77-13-4]_x0001_gb|EEU45509.1| predicted protein [Nectria haematococca mpVI 77-13-4]	pan:PODANSg7806 hypothetical protein	No hits found	NO HITS FOUND	NO HITS FOUND	NO HITS FOUND
s102.5	3.419523748	2.484710234	-1.376226371	0.725455164	No hits found	No hits found	No hits found	NO HITS FOUND	NO HITS FOUND	NO HITS FOUND
s102.6	33.44383969	32.03878766	-1.043854719	0.863353534	gb|EFY89658.1| hypothetical protein MAC_04311 [Metarhizium acridum CQMa 102]	ssl:SS1G_10429 hypothetical protein	gnl|CDD|192663 pfam10744, Med1, Mediator of RNA polymerase II transcription subunit 1. Mediator complexes are basic necessities for linking transcriptional regulators to RNA polymerase II. This domain, Med1, is conserved from plants to fungi to humans and forms part of the Med9 submodule of the Srb/Med complex. it is one of three subunits essential for viability of the whole organism via its role…	NO HITS FOUND	NO HITS FOUND	NO HITS FOUND
s102.7	12.75974213	16.72638704	1.310871871	0.473148391	gb|EFQ29144.1| hypothetical protein GLRG_04288 [Glomerella graminicola M1.001]	fgr:FG10228.1 hypothetical protein	gnl|CDD|189373 pfam00069, Pkinase, Protein kinase domain.	NO HITS FOUND	NO HITS FOUND	NO HITS FOUND
s102.8	15.86991996	14.92001871	-1.063666224	0.86656314	ref|XP_001912099.1| hypothetical protein [Podospora anserina S mat+]_x0001_emb|CAP73928.1| unnamed protein product [Podospora anserina S mat+]	pan:PODANSg9145 hypothetical protein; K11362 transcriptional coactivator HFI1/ADA1	gnl|CDD|193243 pfam12767, SAGA-Tad1, Transcriptional regulator of RNA polII, SAGA, subunit. The yeast SAGA complex is a multifunctional coactivator that regulates transcription by RNA polymerase II. It is formed of five major modular subunits and shows a high degree of structural conservation to human TFTC and STAGA. The complex can also be conceived of as consisting of two histone-fold-containin…	NO HITS FOUND	NO HITS FOUND	NO HITS FOUND
s102.9	22.11325111	25.5379064	1.154868919	0.623904697	gb|EFQ29143.1| Spc97/Spc98 family protein [Glomerella graminicola M1.001]	fgr:FG09910.1 hypothetical protein	gnl|CDD|190875 pfam04130, Spc97_Spc98, Spc97 / Spc98 family. The spindle pole body (SPB) functions as the microtubule-organising centre in yeast. Members of this family are spindle pole body (SBP) components such as Spc97 and Spc98 that form a complex with gamma-tubulin. This family of proteins includes the grip motif 1 and grip moti 2.	NO HITS FOUND	NO HITS FOUND	GO:0005622:intracellular,GO:0043229:intracellular organelle,GO:0043232:intracellular non-membrane-bound organelle,GO:0044424:intracellular part,GO:0005622:intracellular,GO:0043229:intracellular organelle,GO:0043232:intracellular non-membrane-bound organelle,GO:0044424:intracellular part,GO:0044430:cytoskeletal part,GO:0044446:intracellular organelle part
s103.1	23.93178897	11.60246982	-2.062646086	0.039877369	ref|XP_002484415.1| dibenzothiophene desulfurization enzyme A, putative [Talaromyces stipitatus ATCC 10500]_x0001_gb|EED17181.1| dibenzothiophene desulfurization enzyme A, putative [Talaromyces stipitatus ATCC 10500]	afv:AFLA_049780 xenobiotic compound monooxygenase, DszA family	gnl|CDD|163572 TIGR03860, FMN_nitrolo, FMN-dependent oxidoreductase, nitrilotriacetate monooxygenase family. This model represents a distinctive clade, in which all characterized members are FMN-binding, within the larger family of luciferase-like monooxygenases (LLM), among which there are both FMN- and F420-binding enzymes. A well-characterized member is nitrilotriacetate monooxygenase from Ami…	NO HITS FOUND	NO HITS FOUND	NO HITS FOUND
s103.10	59.62916979	59.23497464	-1.00665477	0.97129829	ref|XP_385405.1| hypothetical protein FG05229.1 [Gibberella zeae PH-1]	fgr:FG05229.1 hypothetical protein	gnl|CDD|191253 pfam05291, Bystin, Bystin. Trophinin and tastin form a cell adhesion molecule complex that potentially mediates an initial attachment of the blastocyst to uterine epithelial cells at the time of implantation. Trophinin and tastin bind to an intermediary cytoplasmic protein called bystin. Bystin may be involved in implantation and trophoblast invasion because bystin is found with tr…	NO HITS FOUND	NO HITS FOUND	NO HITS FOUND
s103.11	67.28846621	75.17522337	1.117208158	0.510386147	gb|EFQ27736.1| Cdc73 family RNA pol II accessory factor [Glomerella graminicola M1.001]	fgr:FG06227.1 hypothetical protein	gnl|CDD|34758 COG5157, CDC73, RNA polymerase II assessory factor [Transcription].	NO HITS FOUND	NO HITS FOUND	NO HITS FOUND
s103.12	22.22425171	57.35076537	2.580548768	7.02E-05	gb|EFW98942.1| developmental regulator [Grosmannia clavigera kw1407]	ncr:NCU08319 developmental regulator flbA	gnl|CDD|188663 cd08708, RGS_FLBA, Regulator of G protein signaling (RGS) domain found in the FLBA (Fluffy Low BrlA) protein. The RGS (Regulator of G-protein Signaling) domain is an essential part of the FLBA (Fluffy Low BrlA) protein. FLBA is a member of the RGS protein family, a diverse group of multifunctional proteins that regulate cellular signaling events downstream of G-protein coupled rece…	GO:0007165:signal transduction,GO:0044403:symbiosis, encompassing mutualism through parasitism,GO:0052371:regulation by organism of entry into other organism during symbiotic interaction	NO HITS FOUND	NO HITS FOUND
s103.13	NA	NA	NA	NA	No hits found	No hits found	No hits found	NO HITS FOUND	NO HITS FOUND	NO HITS FOUND
s103.2	9.334542432	8.414062235	-1.109397836	0.832410473	gb|EFY94951.1| hypothetical protein MAA_09529 [Metarhizium anisopliae ARSEF 23]	ure:UREG_07742 hypothetical protein	No hits found	NO HITS FOUND	NO HITS FOUND	NO HITS FOUND
s103.3	8.863961414	9.981314617	1.126055739	0.802774259	No hits found	No hits found	No hits found	NO HITS FOUND	NO HITS FOUND	NO HITS FOUND
s103.4	88.37302883	66.68357908	-1.325259233	0.082192279	gb|EFX04156.1| short chain dehydrogenase reductase [Grosmannia clavigera kw1407]	bfu:BC1G_01946 hypothetical protein	gnl|CDD|187544 cd05233, SDR_c, classical (c) SDRs. SDRs are a functionally diverse family of oxidoreductases that have a single domain with a structurally conserved Rossmann fold (alpha/beta folding pattern with a central beta-sheet), an NAD(P)(H)-binding region, and a structurally diverse C-terminal region. Classical SDRs are typically about 250 residues long, while extended SDRs are approximate…	NO HITS FOUND	NO HITS FOUND	NO HITS FOUND
s103.5	21.31082934	22.65473238	1.063061977	0.841444829	gb|EFW99291.1| hypothetical protein CMQ_5712 [Grosmannia clavigera kw1407]	ure:UREG_04115 hypothetical protein	No hits found	NO HITS FOUND	NO HITS FOUND	NO HITS FOUND
s103.6	37.89653203	31.95229069	-1.186034904	0.480330883	ref|XP_003046559.1| predicted protein [Nectria haematococca mpVI 77-13-4]_x0001_sp|C7Z7C3|CHO2_NECH7 RecName: Full=Phosphatidylethanolamine N-methyltransferase; Short=PEAMT_x0001_gb|EEU40846.1| predicted protein [Nectria haematococca mpVI 77-13-4]	fgr:FG05066.1 hypothetical protein	No hits found	NO HITS FOUND	NO HITS FOUND	NO HITS FOUND
s103.7	17.82448014	15.44727262	-1.153891731	0.685328957	gb|EGO59057.1| hypothetical protein NEUTE1DRAFT_78745 [Neurospora tetrasperma FGSC 2508]	fgr:FG05069.1 hypothetical protein	gnl|CDD|191180 pfam05057, DUF676, Putative serine esterase (DUF676). This family of proteins are probably serine esterase type enzymes with an alpha/beta hydrolase fold.	NO HITS FOUND	NO HITS FOUND	NO HITS FOUND
s103.8	61.26261863	57.11751004	-1.072571591	0.704579364	No hits found	No hits found	gnl|CDD|192374 pfam09770, PAT1, Topoisomerase II-associated protein PAT1. Members of this family are necessary for accurate chromosome transmission during cell division.	NO HITS FOUND	NO HITS FOUND	NO HITS FOUND
s103.9	34.61998965	31.97585433	-1.082691624	0.748027192	gb|EFQ27738.1| hypothetical protein GLRG_02882 [Glomerella graminicola M1.001]	fgr:FG05230.1 hypothetical protein	gnl|CDD|190850 pfam04063, DUF383, Domain of unknown function (DUF383).	NO HITS FOUND	NO HITS FOUND	NO HITS FOUND
s104.1	NA	NA	NA	NA	No hits found	No hits found	No hits found	NO HITS FOUND	NO HITS FOUND	NO HITS FOUND
s104.2	NA	NA	NA	NA	No hits found	No hits found	No hits found	NO HITS FOUND	NO HITS FOUND	NO HITS FOUND
s104.3	5.641689027	3.8797801	-1.454125977	0.589497308	No hits found	No hits found	No hits found	NO HITS FOUND	NO HITS FOUND	NO HITS FOUND
s104.4	4.526848086	0.718409042	-6.301212565	0.121193142	No hits found	No hits found	No hits found	NO HITS FOUND	NO HITS FOUND	NO HITS FOUND
s104.5	1.151547286	0.739122665	-1.557992118	0.81555361	No hits found	No hits found	gnl|CDD|190400 pfam02724, CDC45, CDC45-like protein. CDC45 is an essential gene required for initiation of DNA replication in S. cerevisiae, forming a complex with MCM5/CDC46. Homologues of CDC45 have been identified in human, mouse and smut fungus among others.	NO HITS FOUND	NO HITS FOUND	NO HITS FOUND
s104.6	0.750881944	0.105924155	-7.088864136	0.6563719	No hits found	No hits found	No hits found	NO HITS FOUND	NO HITS FOUND	NO HITS FOUND
s104.7	9.510733718	8.025560276	-1.185055422	0.731242799	No hits found	No hits found	No hits found	NO HITS FOUND	NO HITS FOUND	NO HITS FOUND
s105.1	NA	NA	NA	NA	No hits found	No hits found	No hits found	NO HITS FOUND	NO HITS FOUND	NO HITS FOUND
s105.2	6.997864274	6.974521083	-1.003346924	0.995215844	gb|EDP48589.1| Ankyrin repeat protein [Aspergillus fumigatus A1163]	aor:AO090138000202 ankyrin	gnl|CDD|165382 PHA03100, PHA03100, ankyrin repeat protein; Provisional.	NO HITS FOUND	NO HITS FOUND	NO HITS FOUND
s105.3	NA	NA	NA	NA	No hits found	No hits found	No hits found	NO HITS FOUND	NO HITS FOUND	NO HITS FOUND
s105.4	12.71227746	12.0205414	-1.057546165	0.891895892	dbj|BAD34493.1| Gag-Pol [Ipomoea batatas]	vvi:100249840 hypothetical protein LOC100249840	gnl|CDD|187696 cd09272, RNase_HI_RT_Ty1, Ty1/Copia family of RNase HI in long-term repeat retroelements. Ribonuclease H (RNase H) enzymes are divided into two major families, Type 1 and Type 2, based on amino acid sequence similarities and biochemical properties. RNase H is an endonuclease that cleaves the RNA strand of an RNA/DNA hybrid in a sequence non-specific manner in the presence of divale…	NO HITS FOUND	NO HITS FOUND	NO HITS FOUND
s105.5	80.13483514	54.42150908	-1.472484621	0.026840496	emb|CAL30200.1| NWD1 [Podospora anserina]	pan:PODANSg4742 hypothetical protein	gnl|CDD|29257 cd00200, WD40, WD40 domain, found in a number of eukaryotic proteins that cover a wide variety of functions including adaptor/regulatory modules in signal transduction, pre-mRNA processing and cytoskeleton assembly; typically contains a GH dipeptide 11-24 residues from its N-terminus and the WD dipeptide at its C-terminus and is 40 residues long, hence the name WD40; between GH and …	NO HITS FOUND	NO HITS FOUND	NO HITS FOUND
s105.6	0	0.205963635	1000000	0.866959416	gb|EFX00307.1| hypothetical protein CMQ_7309 [Grosmannia clavigera kw1407]	No hits found	No hits found	NO HITS FOUND	NO HITS FOUND	NO HITS FOUND
s105.7	NA	NA	NA	NA	No hits found	No hits found	No hits found	NO HITS FOUND	NO HITS FOUND	NO HITS FOUND
s106.1	14.87423843	14.45411681	-1.02906588	0.939364263	ref|XP_001241507.1| hypothetical protein CIMG_08670 [Coccidioides immitis RS]	ure:UREG_00265 hypothetical protein	gnl|CDD|181920 PRK09510, tolA, cell envelope integrity inner membrane protein TolA; Provisional.	NO HITS FOUND	NO HITS FOUND	NO HITS FOUND
s106.2	0.324418076	0.495781707	1.528218502	0.905750479	gb|EFQ29787.1| alkaline phosphatase [Glomerella graminicola M1.001]	fgr:FG07375.1 hypothetical protein	gnl|CDD|73179 cd00016, alkPPc, Alkaline phosphatase homologues; alkaline phosphatases are non-specific phosphomonoesterases that catalyze the hydrolysis reaction via a phosphoseryl intermediate to produce inorganic phosphate and the corresponding alcohol, optimally at high pH. Alkaline phosphatase exists as a dimer, each monomer binding 2 zinc atoms and one magnesium atom, which are essential for…	NO HITS FOUND	NO HITS FOUND	NO HITS FOUND
s106.3	0.267959457	0.737101079	2.750793304	0.754946344	gb|EFQ29787.1| alkaline phosphatase [Glomerella graminicola M1.001]	ncr:NCU01376 similar to alkaline phosphatase	gnl|CDD|73179 cd00016, alkPPc, Alkaline phosphatase homologues; alkaline phosphatases are non-specific phosphomonoesterases that catalyze the hydrolysis reaction via a phosphoseryl intermediate to produce inorganic phosphate and the corresponding alcohol, optimally at high pH. Alkaline phosphatase exists as a dimer, each monomer binding 2 zinc atoms and one magnesium atom, which are essential for…	NO HITS FOUND	NO HITS FOUND	NO HITS FOUND
s107.1	15.1206412	16.19907504	1.071321964	0.84993309	gb|EFY99581.1| Phospholipid:diacylglycerol acyltransferase, putative [Metarhizium anisopliae ARSEF 23]	pan:PODANSg9241 hypothetical protein; K00679 phospholipid:diacylglycerol acyltransferase [EC:2.3.1.158]	gnl|CDD|111356 pfam02450, LACT, Lecithin:cholesterol acyltransferase. Lecithin:cholesterol acyltransferase (LACT) is involved in extracellular metabolism of plasma lipoproteins, including cholesterol.	NO HITS FOUND	GO:0016746:transferase activity, transferring acyl groups	NO HITS FOUND
s107.10	9.268223999	9.72132871	1.048887976	0.919632831	ref|XP_003347106.1| hypothetical protein SMAC_05405 [Sordaria macrospora k-hell]_x0001_emb|CBI56586.1| unnamed protein product [Sordaria macrospora]	pan:PODANSg026 hypothetical protein; K10772 AP endonuclease 2 [EC:4.2.99.18]	gnl|CDD|31052 COG0708, XthA, Exonuclease III [DNA replication, recombination, and repair].	NO HITS FOUND	NO HITS FOUND	NO HITS FOUND
s107.11	NA	NA	NA	NA	No hits found	No hits found	No hits found	NO HITS FOUND	NO HITS FOUND	NO HITS FOUND
s107.12	24.53884652	20.21292056	-1.214017858	0.522936542	gb|EGR49872.1| predicted protein [Trichoderma reesei QM6a]	fgr:FG08887.1 hypothetical protein; K03352 anaphase-promoting complex subunit 5	gnl|CDD|193336 pfam12862, Apc5, Anaphase-promoting complex subunit 5. Apc5 is a subunit of the anaphase-promoting complex/cyclosome (APC/C) which is a multisubunit ubiquitin ligase that mediates the proteolysis of cell cycle proteins in mitosis and G1. Apc5, although it does not harbour a classical RNA binding domain, Apc5 binds the poly(A) binding protein (PABP), which directly binds the interna…	NO HITS FOUND	NO HITS FOUND	NO HITS FOUND
s107.13	83.06876533	96.85230242	1.16592924	0.305473604	gb|EGR50054.1| transmembrane actin-binding-like protein [Trichoderma reesei QM6a]	pan:PODANSg028 hypothetical protein	gnl|CDD|148965 pfam07651, ANTH, ANTH domain. AP180 is an endocytotic accessory proteins that has been implicated in the formation of clathrin-coated pits. The domain is involved in phosphatidylinositol 4,5-bisphosphate binding and is a universal adaptor for nucleation of clathrin coats.	NO HITS FOUND	NO HITS FOUND	NO HITS FOUND
s107.14	14.78700649	20.30852386	1.373403324	0.358292625	emb|CAD59610.3| putative mating type protein MAT-1-1 [Fusarium poae]	fgr:FG08892.1 similar to mating type protein MAT1-1-1	gnl|CDD|113536 pfam04769, MAT_Alpha1, Mating-type protein MAT alpha 1. This family includes Saccharomyces cerevisiae mating type protein alpha 1. Mat alpha 1 is a transcription activator which activates mating-type alpha-specific genes. MAT alpha 1 and MCM 1 bind cooperatively to PQ elements upstream of alpha-specific genes. Alpha 1 interacts in vivo with STE12, linking expression of alpha-specif…	NO HITS FOUND	NO HITS FOUND	NO HITS FOUND
s107.15	80.56543088	77.97166514	-1.033265491	0.837377778	gb|AAP03159.1| MAT-2 HMG box protein [Ceratocystis fimbriata]_x0001_gb|AAP03160.1| MAT-2 HMG box protein [Ceratocystis fimbriata]_x0001_gb|AAP03164.1| MAT-2 HMG box protein [Ceratocystis fimbriata]_x0001_gb|AAQ24261.1| MAT-2 HMG box [Ceratocystis fimbriata]_x0001_gb|AAQ24262.1| MAT-2 HMG box [Ceratocystis fimbriata]_x0001_gb|AAQ24263.1| MAT-2 HMG box [Ceratocystis fimbriata]_x0001_gb|AAQ24264.1| …	fgr:FG08893.1 similar to mating type protein MAT1-2-1	gnl|CDD|28967 cd01389, MATA_HMG-box, MATA_HMG-box, class I member of the HMG-box superfamily of DNA-binding proteins. These proteins contain a single HMG box, and bind the minor groove of DNA in a highly sequence-specific manner. Members include the fungal mating type gene products MC, MATA1 and Ste11..	NO HITS FOUND	NO HITS FOUND	NO HITS FOUND
s107.16	1.399572855	0.929294809	-1.506059047	0.803012615	No hits found	No hits found	No hits found	NO HITS FOUND	NO HITS FOUND	NO HITS FOUND
s107.2	11.59328716	13.73231011	1.184505302	0.677605901	gb|EFQ29487.1| transcription factor RfeG [Glomerella graminicola M1.001]	fgr:FG08913.1 hypothetical protein	gnl|CDD|192374 pfam09770, PAT1, Topoisomerase II-associated protein PAT1. Members of this family are necessary for accurate chromosome transmission during cell division.	NO HITS FOUND	NO HITS FOUND	NO HITS FOUND
s107.3	6.346900156	6.960781945	1.096721513	0.871871573	gb|EFQ29486.1| impB/mucB/samB family protein [Glomerella graminicola M1.001]	ncr:NCU01936 similar to sister chromatid cohesion protein Eso1; K03509 DNA polymerase eta subunit [EC:2.7.7.7]	gnl|CDD|176456 cd01702, PolY_Pol_eta, DNA Polymerase eta. Pol eta, also called Rad30A, is a translesion synthesis (TLS) polymerase. Translesion synthesis is a process that allows the bypass of a variety of DNA lesions. TLS polymerases lack proofreading activity and have low fidelity and low processivity. They use damaged DNA as templates and insert nucleotides opposite the lesions. Unlike other Y…	NO HITS FOUND	NO HITS FOUND	NO HITS FOUND
s107.4	48.04183584	30.19827596	-1.590880086	0.044328813	ref|XP_001903535.1| hypothetical protein [Podospora anserina S mat+]_x0001_emb|CAP61310.1| unnamed protein product [Podospora anserina S mat+]	pan:PODANSg550 hypothetical protein	gnl|CDD|29257 cd00200, WD40, WD40 domain, found in a number of eukaryotic proteins that cover a wide variety of functions including adaptor/regulatory modules in signal transduction, pre-mRNA processing and cytoskeleton assembly; typically contains a GH dipeptide 11-24 residues from its N-terminus and the WD dipeptide at its C-terminus and is 40 residues long, hence the name WD40; between GH and …	NO HITS FOUND	NO HITS FOUND	NO HITS FOUND
s107.5	37.51339652	35.92321486	-1.044266129	0.85392822	ref|XP_002540752.1| predicted protein [Uncinocarpus reesii 1704]_x0001_gb|EEP75419.1| predicted protein [Uncinocarpus reesii 1704]	ure:UREG_00265 hypothetical protein	gnl|CDD|163023 TIGR02794, tolA_full, TolA protein. TolA couples the inner membrane complex of itself with TolQ and TolR to the outer membrane complex of TolB and OprL (also called Pal). Most of the length of the protein consists of low-complexity sequence that may differ in both length and composition from one species to another, complicating efforts to discriminate TolA (the most divergent gene …	NO HITS FOUND	NO HITS FOUND	NO HITS FOUND
s107.6	0.573053452	0.131362633	-4.36237793	0.753060435	ref|XP_001219544.1| hypothetical protein CHGG_00323 [Chaetomium globosum CBS 148.51]_x0001_gb|EAQ92088.1| hypothetical protein CHGG_00323 [Chaetomium globosum CBS 148.51]	tml:GSTUM_00002312001 hypothetical protein	gnl|CDD|132855 cd07216, Pat17_PNPLA8_PNPLA9_like3, Patatin-like phospholipase. Patatin is a storage protein of the potato tuber that shows Phospholipase A2 activity (PLA2; EC 3.1.1.4). Patatin catalyzes the nonspecific hydrolysis of phospholipids, glycolipids, sulfolipids, and mono- and diacylglycerols, thereby showing lipid acyl hydrolase activity. The active site includes an oxyanion hole with …	NO HITS FOUND	NO HITS FOUND	NO HITS FOUND
s107.7	17.88846029	11.41699327	-1.566827612	0.239327216	ref|XP_001903535.1| hypothetical protein [Podospora anserina S mat+]_x0001_emb|CAP61310.1| unnamed protein product [Podospora anserina S mat+]	pan:PODANSg550 hypothetical protein	gnl|CDD|29257 cd00200, WD40, WD40 domain, found in a number of eukaryotic proteins that cover a wide variety of functions including adaptor/regulatory modules in signal transduction, pre-mRNA processing and cytoskeleton assembly; typically contains a GH dipeptide 11-24 residues from its N-terminus and the WD dipeptide at its C-terminus and is 40 residues long, hence the name WD40; between GH and …	NO HITS FOUND	NO HITS FOUND	NO HITS FOUND
s107.8	3.581378239	15.12501055	4.223237409	0.007525092	No hits found	No hits found	No hits found	NO HITS FOUND	NO HITS FOUND	NO HITS FOUND
s107.9	560.4814852	590.6932323	1.053903203	0.37344377	ref|XP_662341.1| hypothetical protein AN4737.2 [Aspergillus nidulans FGSC A4]_x0001_gb|EAA60779.1| hypothetical protein AN4737.2 [Aspergillus nidulans FGSC A4]	ani:AN4737.2 hypothetical protein	gnl|CDD|145298 pfam02046, COX6A, Cytochrome c oxidase subunit VIa.	NO HITS FOUND	NO HITS FOUND	GO:0005622:intracellular,GO:0016020:membrane,GO:0019866:organelle inner membrane,GO:0031090:organelle membrane,GO:0031967:organelle envelope,GO:0043229:intracellular organelle,GO:0044424:intracellular part,GO:0044446:intracellular organelle part,GO:0005622:intracellular,GO:0005737:cytoplasm,GO:0005740:mitochondrial envelope,GO:0016020:membrane,GO:0031090:organelle membrane,GO:0031966:mitochondria…
s108.1	NA	NA	NA	NA	No hits found	No hits found	No hits found	NO HITS FOUND	NO HITS FOUND	NO HITS FOUND
s108.2	28.2975062	32.15689484	1.136386175	0.622866237	gb|EGO55602.1| hypothetical protein NEUTE1DRAFT_131315 [Neurospora tetrasperma FGSC 2508]	ncr:NCU02359 hypothetical protein	gnl|CDD|193112 pfam12634, Inp1, Inheritance of peroxisomes protein 1. Inp1 is a family of peripheral membrane proteins of peroxisomes. Inp1p binds Pex25p, Pex30p, and Vps1p, all of which are involved in controlling peroxisome division. The levels of Inp1p vary with the cell cycle, and Inp1 acts as a factor that retains peroxisomes in cells and controls peroxisome division. Inp1p promotes the rete…	NO HITS FOUND	NO HITS FOUND	NO HITS FOUND
s108.3	43.53671273	29.45069813	-1.478291365	0.100855555	gb|EGP91639.1| hypothetical protein MYCGRDRAFT_28586 [Mycosphaerella graminicola IPO323]	mgr:MGG_02113 MG02113.4; hypothetical protein	gnl|CDD|191878 pfam07883, Cupin_2, Cupin domain. This family represents the conserved barrel domain of the 'cupin' superfamily ('cupa' is the Latin term for a small barrel).	NO HITS FOUND	NO HITS FOUND	NO HITS FOUND
s108.4	128.6312483	90.46116949	-1.421949871	0.009925398	ref|XP_003040938.1| hypothetical protein NECHADRAFT_73080 [Nectria haematococca mpVI 77-13-4]_x0001_gb|EEU35225.1| hypothetical protein NECHADRAFT_73080 [Nectria haematococca mpVI 77-13-4]	fgr:FG07929.1 hypothetical protein	gnl|CDD|192555 pfam10361, DUF2434, Protein of unknown function (DUF2434). This is a family of proteins conserved in fungi. The function is not known.	NO HITS FOUND	NO HITS FOUND	NO HITS FOUND
s108.5	10.85890812	2.17144518	-5.0007747	0.016909692	ref|XP_003352546.1| hypothetical protein SMAC_01380 [Sordaria macrospora k-hell]_x0001_emb|CBI51301.1| unnamed protein product [Sordaria macrospora]	ncr:NCU00700 hypothetical protein	No hits found	NO HITS FOUND	NO HITS FOUND	NO HITS FOUND
s108.6	28.22206853	29.14795021	1.03280701	0.90368027	gb|EGO54186.1| hypothetical protein NEUTE1DRAFT_131795 [Neurospora tetrasperma FGSC 2508]	pan:PODANSg3407 hypothetical protein	gnl|CDD|31017 COG0673, MviM, Predicted dehydrogenases and related proteins [CCral function prediction only].	NO HITS FOUND	NO HITS FOUND	NO HITS FOUND
s108.7	23.61939694	16.12822808	-1.464475628	0.240242017	gb|EFQ33486.1| hypothetical protein GLRG_08765 [Glomerella graminicola M1.001]	ssl:SS1G_14428 hypothetical protein	No hits found	NO HITS FOUND	NO HITS FOUND	NO HITS FOUND
s108.8	139.6164569	94.39324061	-1.479093799	0.003095007	gb|EGS18957.1| hypothetical protein CTHT_0055720 [Chaetomium thermophilum var. thermophilum DSM 1495]	fgr:FG05696.1 hypothetical protein; K00826 branched-chain amino acid aminotransferase [EC:2.6.1.42]	gnl|CDD|183996 PRK13357, PRK13357, branched-chain amino acid aminotransferase; Provisional.	NO HITS FOUND	GO:0016769:transferase activity, transferring nitrogenous groups	NO HITS FOUND
s108.9	33.24923079	36.19132065	1.088485953	0.726208567	ref|XP_003045865.1| hypothetical protein NECHADRAFT_34365 [Nectria haematococca mpVI 77-13-4]_x0001_gb|EEU40152.1| hypothetical protein NECHADRAFT_34365 [Nectria haematococca mpVI 77-13-4]	pan:PODANSg09843 hypothetical protein	gnl|CDD|35153 COG5594, COG5594, Uncharacterized integral membrane protein [Function unknown].	NO HITS FOUND	NO HITS FOUND	NO HITS FOUND
s109.1	0.137836721	0.126386776	-1.090594482	0.992709087	ref|XP_003006124.1| alkaline phosphatase H [Verticillium albo-atrum VaMs.102]_x0001_gb|EEY17968.1| alkaline phosphatase H [Verticillium albo-atrum VaMs.102]	pcs:Pc22g06490 Pc22g06490	No hits found	NO HITS FOUND	NO HITS FOUND	NO HITS FOUND
s109.2	NA	NA	NA	NA	No hits found	No hits found	No hits found	NO HITS FOUND	NO HITS FOUND	NO HITS FOUND
s109.3	NA	NA	NA	NA	No hits found	No hits found	No hits found	NO HITS FOUND	NO HITS FOUND	NO HITS FOUND
s109.4	NA	NA	NA	NA	No hits found	No hits found	No hits found	NO HITS FOUND	NO HITS FOUND	NO HITS FOUND
s11.1	27.18413848	23.78222653	-1.1430443	0.637423962	gb|EFQ35208.1| tRNA wybutosine-synthesizing protein [Glomerella graminicola M1.001]	fgr:FG01465.1 hypothetical protein; K07055	gnl|CDD|32590 COG2520, COG2520, Predicted methyltransferase [CCral function prediction only].	NO HITS FOUND	NO HITS FOUND	NO HITS FOUND
s11.10	39.2743572	24.32639214	-1.614475216	0.062074479	gb|EFY86505.1| ammecr1 family protein [Metarhizium acridum CQMa 102]	fgr:FG07025.1 hypothetical protein	gnl|CDD|145175 pfam01871, AMMECR1, AMMECR1. This family consists of several AMMECR1 as well as several uncharacterised proteins. The contiguous gene deletion syndrome AMME is characterised by Alport syndrome, midface hypoplasia, mental retardation and elliptocytosis and is caused by a deletion in Xq22.3, comprising several genes including COL4A5, FACL4 and AMMECR1. This family contains sequences …	NO HITS FOUND	NO HITS FOUND	NO HITS FOUND
s11.11	16.96092527	15.49544717	-1.094574754	0.800466243	gb|EGR48983.1| ras small GTPase, ras subfamily [Trichoderma reesei QM6a]	mgr:MGG_12077 hypothetical protein	gnl|CDD|133252 cd00876, Ras, Ras family. The Ras family of the Ras superfamily includes classical N-Ras, H-Ras, and K-Ras, as well as R-Ras, Rap, Ral, Rheb, Rhes, ARHI, RERG, Rin/Rit, RSR1, RRP22, Ras2, Ras-dva, and RGK proteins. Ras proteins regulate cell growth, proliferation and differentiation. Ras is activated by guanine nucleotide exchange factors (GEFs) that release GDP and allow GTP bindi…	NO HITS FOUND	GO:0017076:purine nucleotide binding,GO:0032553:ribonucleotide binding	NO HITS FOUND
s11.12	171.1415182	217.4958431	1.270853768	0.018742534	ref|XP_003051516.1| predicted protein [Nectria haematococca mpVI 77-13-4]_x0001_gb|EEU45803.1| predicted protein [Nectria haematococca mpVI 77-13-4]	fgr:FG06346.1 hypothetical protein	gnl|CDD|191354 pfam05719, GPP34, Golgi phosphoprotein 3 (GPP34). This family consists of several eukaryotic GPP34 like proteins. GPP34 localises to the Golgi complex and is conserved from yeast to humans. The cytosolic-ally exposed location of GPP34 predict a role for a novel coat protein in Golgi trafficking.	GO:0006810:transport,GO:0008104:protein localization,GO:0015031:protein transport,GO:0045184:establishment of protein localization,GO:0046907:intracellular transport,GO:0051641:cellular localization,GO:0051649:establishment of cellular localization	NO HITS FOUND	GO:0005622:intracellular,GO:0043229:intracellular organelle,GO:0043231:intracellular membrane-bound organelle,GO:0044424:intracellular part,GO:0005622:intracellular,GO:0005737:cytoplasm,GO:0044424:intracellular part,GO:0044444:cytoplasmic part
s11.13	7.401131029	10.88639993	1.470910309	0.428321386	gb|EFY97304.1| hypothetical protein MAA_07321 [Metarhizium anisopliae ARSEF 23]	fgr:FG07126.1 hypothetical protein	No hits found	NO HITS FOUND	NO HITS FOUND	NO HITS FOUND
s11.14	182.3857059	239.4886972	1.313089181	0.005426679	gb|EGR44895.1| methylenetetrahydrofolate reductase [Trichoderma reesei QM6a]	pan:PODANSg8765 hypothetical protein; K00297 methylenetetrahydrofolate reductase (NADPH) [EC:1.5.1.20]	gnl|CDD|145399 pfam02219, MTHFR, Methylenetetrahydrofolate reductase. This family includes the 5,10-methylenetetrahydrofolate reductase EC:1.7.99.5 from bacteria and methylenetetrahydrofolate reductase EC: 1.5.1.20 from eukaryotes. The structure for this domain is known to be a TIM barrel.	NO HITS FOUND	NO HITS FOUND	NO HITS FOUND
s11.15	47.09708445	37.57162883	-1.253527886	0.303392915	gb|EFQ27890.1| leucyl-tRNA synthetase [Glomerella graminicola M1.001]	ncr:NCU03814 leucyl-tRNA synthetase; K01869 leucyl-tRNA synthetase [EC:6.1.1.4]	gnl|CDD|178996 PRK00390, leuS, leucyl-tRNA synthetase; Validated.	GO:0006082:organic acid metabolic process,GO:0006139:nucleobase, nucleoside, nucleotide and nucleic acid metabolic process,GO:0006418:tRNA aminoacylation for protein translation,GO:0006519:amino acid and derivative metabolic process,GO:0009059:macromolecule biosynthetic process,GO:0009308:amine metabolic process,GO:0019538:protein metabolic process,GO:0043283:biopolymer metabolic process,GO:00442…	GO:0016875:ligase activity, forming carbon-oxygen bonds	NO HITS FOUND
s11.16	144.7285566	118.3454174	-1.22293334	0.104294409	gb|EFY97014.1| mitochondrial import receptor subunit TOM40 [Metarhizium anisopliae ARSEF 23]	fgr:FG07331.1 hypothetical protein; K11518 mitochondrial import receptor subunit TOM40	gnl|CDD|132766 cd07305, Porin3_Tom40, Translocase of outer mitochondrial membrane 40 (Tom40). Tom40 forms a channel in the mitochondrial outer membrane with a pore about 1.5 to 2.5 nanometers wide. It functions as a transport channel for unfolded protein chains and forms a complex with Tom5, Tom6, Tom7, and Tom22. The primary receptors Tom20 and Tom70 recruit the unfolded precursor protein from t…	GO:0006810:transport,GO:0006811:ion transport	NO HITS FOUND	NO HITS FOUND
s11.17	71.01488955	65.84774135	-1.078471153	0.660039484	gb|EFY97015.1| putative 6-phosphofructo-2-kinase/fructose-2, 6-bisphosphate 2-phosphatase [Metarhizium anisopliae ARSEF 23]	pan:PODANSg8915 hypothetical protein	gnl|CDD|110585 pfam01591, 6PF2K, 6-phosphofructo-2-kinase. This enzyme occurs as a bifunctional enzyme with fructose-2,6-bisphosphatase. The bifunctional enzyme catalyses both the synthesis and degradation of fructose-2,6-bisphosphate, a potent regulator of glycolysis. This enzyme contains a P-loop motif.	GO:0005975:carbohydrate metabolic process,GO:0006066:alcohol metabolic process	GO:0016772:transferase activity, transferring phosphorus-containing groups,GO:0017076:purine nucleotide binding,GO:0032553:ribonucleotide binding	NO HITS FOUND
s11.18	68.4239535	75.55700722	1.104247904	0.553728506	ref|XP_387546.1| hypothetical protein FG07370.1 [Gibberella zeae PH-1]	fgr:FG07370.1 hypothetical protein	gnl|CDD|190113 pfam01793, Glyco_transf_15, Glycolipid 2-alpha-mannosyltransferase. This is a family of alpha-1,2 mannosyl-transferases involved in N-linked and O-linked glycosylation of proteins. Some of the enzymes in this family have been shown to be involved in O- and N-linked glycan modifications in the Golgi.	GO:0019538:protein metabolic process,GO:0043283:biopolymer metabolic process,GO:0044260:cellular macromolecule metabolic process	NO HITS FOUND	NO HITS FOUND
s11.19	21.49156239	22.34238892	1.039588863	0.899076081	ref|XP_003050372.1| hypothetical protein NECHADRAFT_63448 [Nectria haematococca mpVI 77-13-4]_x0001_gb|EEU44659.1| hypothetical protein NECHADRAFT_63448 [Nectria haematococca mpVI 77-13-4]	fgr:FG07371.1 hypothetical protein	gnl|CDD|190875 pfam04130, Spc97_Spc98, Spc97 / Spc98 family. The spindle pole body (SPB) functions as the microtubule-organising centre in yeast. Members of this family are spindle pole body (SBP) components such as Spc97 and Spc98 that form a complex with gamma-tubulin. This family of proteins includes the grip motif 1 and grip moti 2.	NO HITS FOUND	NO HITS FOUND	NO HITS FOUND
s11.2	35.57014411	37.70370301	1.059981734	0.804678029	ref|XP_381642.1| hypothetical protein FG01466.1 [Gibberella zeae PH-1]	fgr:FG01466.1 hypothetical protein	No hits found	NO HITS FOUND	NO HITS FOUND	NO HITS FOUND
s11.20	NA	NA	NA	NA	No hits found	No hits found	No hits found	NO HITS FOUND	NO HITS FOUND	NO HITS FOUND
s11.21	64.67593541	59.38827773	-1.089035377	0.636518019	gb|EFY89947.1| CobW/HypB/UreG, nucleotide-binding domain containing protein [Metarhizium acridum CQMa 102]	fgr:FG05145.1 hypothetical protein	gnl|CDD|30869 COG0523, COG0523, Putative GTPases (G3E family) [CCral function prediction only].	NO HITS FOUND	NO HITS FOUND	NO HITS FOUND
s11.22	12.03141577	16.44665487	1.366975856	0.41660614	gb|EFQ29827.1| ABC transporter [Glomerella graminicola M1.001]	pan:PODANSg8963 hypothetical protein	gnl|CDD|178676 PLN03130, PLN03130, ABC transporter C family member; Provisional.	GO:0006810:transport	GO:0016817:hydrolase activity, acting on acid anhydrides	NO HITS FOUND
s11.23	165.7661655	194.8310222	1.175336484	0.12628025	ref|XP_001403183.1| hypothetical protein MGG_14270 [Magnaporthe oryzae 70-15]_x0001_gb|EDJ94943.1| hypothetical protein MGG_14270 [Magnaporthe oryzae 70-15]	mgr:MGG_14270 hypothetical protein	gnl|CDD|183374 PRK11907, PRK11907, bifunctional 2',3'-cyclic nucleotide 2'-phosphodiesterase/3'-nucleotidase precursor protein; Reviewed.	NO HITS FOUND	NO HITS FOUND	NO HITS FOUND
s11.24	32.64028954	29.59355887	-1.102952494	0.701942792	gb|EFY92968.1| FCF1 small subunit [Metarhizium acridum CQMa 102]	fgr:FG07199.1 hypothetical protein	gnl|CDD|189034 cd09864, PIN_Fcf1, PIN domain of rRNA-processing protein, Fcf1 (Utp24, YDR339C), and other eukaryotic homologs. Fcf1/Utp24 (FAF1-copurifying factor 1/U three-associated protein 24) is an essential protein involved in pre-rRNA processing and 40S ribosomal subunit assembly. Component of the small subunit (SSU) processome, Fcf1 is an essential nucleolar protein that is required for pr…	NO HITS FOUND	NO HITS FOUND	NO HITS FOUND
s11.25	41.56073093	42.91877807	1.032676209	0.88333356	gb|EFY95091.1| nitrogen metabolite repression-(nmr)-responsible protein [Metarhizium anisopliae ARSEF 23]	fgr:FG07197.1 similar to nitrogen metabolite repression-(nmr)-responsible protein	gnl|CDD|191263 pfam05368, NmrA, NmrA-like family. NmrA is a negative transcriptional regulator involved in the post-translational modification of the transcription factor AreA. NmrA is part of a system controlling nitrogen metabolite repression in fungi. This family only contains a few sequences as iteration results in significant matches to other Rossmann fold families.	NO HITS FOUND	NO HITS FOUND	NO HITS FOUND
s11.26	13.90985094	81.89360052	5.887453493	4.00E-13	gb|EFQ29833.1| POT family protein [Glomerella graminicola M1.001]	fgr:FG07209.1 hypothetical protein; K03305 proton-dependent oligopeptide transporter, POT family	gnl|CDD|32918 COG3104, PTR2, Dipeptide/tripeptide permease [Amino acid transport and metabolism].	NO HITS FOUND	NO HITS FOUND	NO HITS FOUND
s11.27	170.6114892	277.2497436	1.625035599	4.27E-07	ref|XP_001224797.1| hypothetical protein CHGG_07141 [Chaetomium globosum CBS 148.51]_x0001_gb|EAQ85888.1| hypothetical protein CHGG_07141 [Chaetomium globosum CBS 148.51]	ncr:NCU04156 C-8 sterol isomerase; K09829 C-8 sterol isomerase [EC:5.-.-.-]	gnl|CDD|113395 pfam04622, ERG2_Sigma1R, ERG2 and Sigma1 receptor like protein. This family consists of the fungal C-8 sterol isomerase and mammalian sigma1 receptor. C-8 sterol isomerase (delta-8--delta-7 sterol isomerase), catalyses a reaction in ergosterol biosynthesis, which results in unsaturation at C-7 in the B ring of sterols. Sigma 1 receptor is a low molecular mass mammalian protein loca…	GO:0006066:alcohol metabolic process,GO:0006629:lipid metabolic process,GO:0044255:cellular lipid metabolic process	NO HITS FOUND	GO:0005622:intracellular,GO:0043229:intracellular organelle,GO:0043231:intracellular membrane-bound organelle,GO:0044424:intracellular part
s11.28	39.71287976	25.10478864	-1.581884649	0.070951507	ref|XP_003006187.1| 3'-5' exoribonuclease CSL4 [Verticillium albo-atrum VaMs.102]_x0001_gb|EEY18031.1| 3'-5' exoribonuclease CSL4 [Verticillium albo-atrum VaMs.102]	ncr:NCU04155 similar to exosomal core protein CSL4; K07573 exosome complex component CSL4	gnl|CDD|88466 cd05791, S1_CSL4, S1_CSL4: CSL4, S1-like RNA-binding domain. S1-like RNA-binding domains are found in a wide variety of RNA-associated proteins. ScCSL4 protein is a subunit of the exosome complex. The exosome plays a central role in 3' to 5' RNA processing and degradation in eukarytes and archaea. Its functions include the removal of incorrectly processed RNA and the maintenance of …	NO HITS FOUND	NO HITS FOUND	NO HITS FOUND
s11.29	16.30806631	15.56713106	-1.047596134	0.897445683	ref|XP_387500.1| hypothetical protein FG07324.1 [Gibberella zeae PH-1]	fgr:FG07324.1 hypothetical protein; K07573 exosome complex component CSL4	gnl|CDD|191520 pfam06428, Sec2p, GDP/GTP exchange factor Sec2p. In Saccharomyces cerevisiae, Sec2p is a GDP/GTP exchange factor for Sec4p, which is required for vesicular transport at the post-Golgi stage of yeast secretion.	NO HITS FOUND	NO HITS FOUND	NO HITS FOUND
s11.3	38.29188487	40.0478424	1.045857171	0.843878796	gb|EFQ35210.1| origin recognition complex subunit 6 [Glomerella graminicola M1.001]	fgr:FG01467.1 hypothetical protein	gnl|CDD|191278 pfam05460, ORC6, Origin recognition complex subunit 6 (ORC6). This family consists of several eukaryotic origin recognition complex subunit 6 (ORC6) proteins. Despite differences in their structure and sequences among eukaryotic replicators, ORC is a conserved feature of replication initiation in all eukaryotes. ORC-related genes have been identified in organisms ranging from S. po…	NO HITS FOUND	NO HITS FOUND	NO HITS FOUND
s11.30	5.428988251	4.574385892	-1.186823407	0.798284928	No hits found	No hits found	No hits found	NO HITS FOUND	NO HITS FOUND	NO HITS FOUND
s11.31	31.58706076	36.77151585	1.164132242	0.533911781	gb|EGR53082.1| predicted protein [Trichoderma reesei QM6a]	ncr:NCU04153 similar to pseudouridine synthase; K03177 tRNA pseudouridine synthase B [EC:5.4.99.12]	gnl|CDD|30027 cd02867, PseudoU_synth_TruB_4, PseudoU_synth_TruB_4: Pseudouridine synthase homolog 4. This group consists of Eukaryotic TruB proteins similar to Saccharomyces cerevisiae Pus4. S. cerevisiae Pus4, makes psi55 in the T loop of both cytoplasmic and mitochondrial tRNAs. Psi55 is almost universally conserved. Pseudouridine synthases catalyze the isomerization of specific uridines in an …	NO HITS FOUND	NO HITS FOUND	NO HITS FOUND
s11.32	13.90876087	12.84980927	-1.082409908	0.841182001	ref|XP_003343777.1| hypothetical protein SMAC_04435 [Sordaria macrospora k-hell]_x0001_emb|CBI59810.1| unnamed protein product [Sordaria macrospora]	ncr:NCU04152 hypothetical protein	No hits found	NO HITS FOUND	NO HITS FOUND	NO HITS FOUND
s11.33	50.63415902	56.90344147	1.123815278	0.547530199	ref|XP_001227394.1| hypothetical protein CHGG_09467 [Chaetomium globosum CBS 148.51]_x0001_gb|EAQ85453.1| hypothetical protein CHGG_09467 [Chaetomium globosum CBS 148.51]	fgr:FG11203.1 hypothetical protein	No hits found	NO HITS FOUND	NO HITS FOUND	NO HITS FOUND
s11.34	245.7148113	353.3898981	1.438211625	1.05E-05	gb|EGO60872.1| H+-transporting ATPase, vacuolar, 67K chain [Neurospora tetrasperma FGSC 2508]	ncr:NCU01207 vacuolar ATP synthase catalytic subunit A; K02145 V-type H+-transporting ATPase subunit A [EC:3.6.3.14]	gnl|CDD|162171 TIGR01042, V-ATPase_V1_A, V-type (H+)-ATPase V1, A subunit. This models eukaryotic vacuolar (H+)-ATPase that is responsible for acidifying cellular compartments. This enzyme shares extensive sequence similarity with archaeal ATP synthase.	GO:0006119:oxidative phosphorylation,GO:0006139:nucleobase, nucleoside, nucleotide and nucleic acid metabolic process,GO:0006793:phosphorus metabolic process,GO:0006810:transport,GO:0006811:ion transport,GO:0006818:hydrogen transport,GO:0044249:cellular biosynthetic process,GO:0051186:cofactor metabolic process	GO:0022891:substrate-specific transmembrane transporter activity,GO:0016817:hydrolase activity, acting on acid anhydrides,GO:0022804:active transmembrane transporter activity,GO:0022891:substrate-specific transmembrane transporter activity,GO:0016817:hydrolase activity, acting on acid anhydrides,GO:0022804:active transmembrane transporter activity,GO:0022891:substrate-specific transmembrane trans…	GO:0016020:membrane,GO:0016469:proton-transporting two-sector ATPase complex,GO:0044425:membrane part
s11.35	101.2124838	135.0724407	1.334543286	0.02772918	gb|EFQ28041.1| GDA1/CD39 family protein [Glomerella graminicola M1.001]	ncr:NCU03713 guanosine-diphosphatase; K01526 guanosine-diphosphatase [EC:3.6.1.42]	gnl|CDD|34936 COG5371, COG5371, Golgi nucleoside diphosphatase [Carbohydrate transport and metabolism / Posttranslational modification, protein turnover, chaperones].	NO HITS FOUND	NO HITS FOUND	NO HITS FOUND
s11.36	17.8368167	22.13476509	1.240959385	0.502436536	gb|EFQ28042.1| hypothetical protein GLRG_03186 [Glomerella graminicola M1.001]	fgr:FG05142.1 hypothetical protein	No hits found	NO HITS FOUND	NO HITS FOUND	NO HITS FOUND
s11.37	103.8673291	150.9573469	1.453366984	0.00316155	ref|XP_001911098.1| hypothetical protein [Podospora anserina S mat+]_x0001_emb|CAP72923.1| unnamed protein product [Podospora anserina S mat+]	pan:PODANSg8140 hypothetical protein; K07897 Ras-related protein Rab-7A	gnl|CDD|133265 cd01862, Rab7, Rab7 subfamily. Rab7 is a small Rab GTPase that regulates vesicular traffic from early to late endosomal stages of the endocytic pathway. The yeast Ypt7 and mammalian Rab7 are both involved in transport to the vacuole/lysosome, whereas Ypt7 is also required for homotypic vacuole fusion. Mammalian Rab7 is an essential participant in the autophagic pathway for sequestr…	GO:0006810:transport	GO:0017076:purine nucleotide binding,GO:0032553:ribonucleotide binding	NO HITS FOUND
s11.38	29.27106656	25.44624126	-1.15031003	0.608774497	ref|XP_003006257.1| thiamine-repressible mitochondrial transport protein THI74 [Verticillium albo-atrum VaMs.102]_x0001_gb|EEY18101.1| thiamine-repressible mitochondrial transport protein THI74 [Verticillium albo-atrum VaMs.102]	pan:PODANSg8141 hypothetical protein	gnl|CDD|31041 COG0697, RhaT, Permeases of the drug/metabolite transporter (DMT) superfamily [Carbohydrate transport and metabolism / Amino acid transport and metabolism / CCral function prediction only].	NO HITS FOUND	NO HITS FOUND	NO HITS FOUND
s11.39	22.10431766	16.93152545	-1.305512473	0.413986185	ref|XP_362559.2| hypothetical protein MGG_08142 [Magnaporthe oryzae 70-15]_x0001_gb|EDK03622.1| hypothetical protein MGG_08142 [Magnaporthe oryzae 70-15]	mgr:MGG_08142 MG08142.4; hypothetical protein	No hits found	NO HITS FOUND	NO HITS FOUND	NO HITS FOUND
s11.4	30.03527777	30.68017493	1.021471323	0.934664229	gb|EFQ31742.1| hypothetical protein GLRG_06717 [Glomerella graminicola M1.001]	fgr:FG06352.1 hypothetical protein	gnl|CDD|192098 pfam08620, RPAP1_C, RPAP1-like, C-terminal. Inhibition of RPAP1 synthesis in Saccharomyces cerevisiae results in changes in global gene expression that are similar to those caused by the loss of the RNAPII subunit Rpb11. This entry represents the C-terminal region that contains the motif GLHHH. This region is conserved from yeast to humans.	NO HITS FOUND	NO HITS FOUND	GO:0005622:intracellular,GO:0044424:intracellular part
s11.40	15.44383028	15.27158935	-1.01127852	0.975667781	gb|EGR49494.1| predicted protein [Trichoderma reesei QM6a]	pno:SNOG_10282 hypothetical protein	gnl|CDD|29257 cd00200, WD40, WD40 domain, found in a number of eukaryotic proteins that cover a wide variety of functions including adaptor/regulatory modules in signal transduction, pre-mRNA processing and cytoskeleton assembly; typically contains a GH dipeptide 11-24 residues from its N-terminus and the WD dipeptide at its C-terminus and is 40 residues long, hence the name WD40; between GH and …	NO HITS FOUND	NO HITS FOUND	NO HITS FOUND
s11.41	49.54813388	51.93085664	1.048089051	0.814061861	ref|XP_003049953.1| predicted protein [Nectria haematococca mpVI 77-13-4]_x0001_gb|EEU44240.1| predicted protein [Nectria haematococca mpVI 77-13-4]	ncr:NCU03669 AdoMet-dependent rRNA methyltransferase spb1	gnl|CDD|191847 pfam07780, Spb1_C, Spb1 C-terminal domain. This presumed domain is found at the C-terminus of a family of FtsJ-like methyltransferases. Members of this family are involved in 60S ribosomal biogenesis.	GO:0006730:one-carbon compound metabolic process,GO:0006139:nucleobase, nucleoside, nucleotide and nucleic acid metabolic process,GO:0006364:rRNA processing,GO:0006996:organelle organization and biogenesis,GO:0022613:ribonucleoprotein complex biogenesis and assembly,GO:0043283:biopolymer metabolic process	GO:0016741:transferase activity, transferring one-carbon groups	GO:0005622:intracellular,GO:0044424:intracellular part
s11.42	NA	NA	NA	NA	No hits found	No hits found	No hits found	NO HITS FOUND	NO HITS FOUND	NO HITS FOUND
s11.43	NA	NA	NA	NA	No hits found	No hits found	No hits found	NO HITS FOUND	NO HITS FOUND	NO HITS FOUND
s11.44	4.999113264	9.487487823	1.89783414	0.253490305	ref|XP_003049955.1| predicted protein [Nectria haematococca mpVI 77-13-4]_x0001_gb|EEU44242.1| predicted protein [Nectria haematococca mpVI 77-13-4]	fgr:FG07449.1 hypothetical protein	No hits found	NO HITS FOUND	NO HITS FOUND	NO HITS FOUND
s11.45	7.900220457	5.853703309	-1.349610672	0.595870656	gb|EFQ28048.1| hypothetical protein GLRG_03192 [Glomerella graminicola M1.001]	fgr:FG07446.1 hypothetical protein	No hits found	NO HITS FOUND	NO HITS FOUND	NO HITS FOUND
s11.46	21.34404947	23.26493581	1.08999634	0.776458837	ref|XP_003050330.1| histone H3 methyltransferase complex protein [Nectria haematococca mpVI 77-13-4]_x0001_gb|EEU44617.1| histone H3 methyltransferase complex protein [Nectria haematococca mpVI 77-13-4]	fgr:FG07445.1 hypothetical protein; K11422 histone-lysine N-methyltransferase SETD1 [EC:2.1.1.43]	gnl|CDD|152200 pfam11764, N-SET, COMPASS (Complex proteins associated with Set1p) component N. The n-SET or N-SET domain is a component of the COMPASS complex, associated with SET1, conserved in yeasts and in other eukaryotes up to humans. The COMPASS complex functions to methylate the fourth lysine of Histone 3 and for the silencing of genes close to the telomeres of chromosomes. This domain pro…	NO HITS FOUND	NO HITS FOUND	NO HITS FOUND
s11.47	56.34708876	65.32777692	1.159381582	0.4175732	ref|XP_003006244.1| conserved hypothetical protein [Verticillium albo-atrum VaMs.102]_x0001_gb|EEY18088.1| conserved hypothetical protein [Verticillium albo-atrum VaMs.102]	pan:PODANSg8422 hypothetical protein	No hits found	NO HITS FOUND	NO HITS FOUND	NO HITS FOUND
s11.48	734.1796344	844.7598488	1.150617382	0.005386028	gb|EFQ28059.1| actin lateral binding protein [Glomerella graminicola M1.001]	fgr:FG07443.1 hypothetical protein	gnl|CDD|193194 pfam12718, Tropomyosin_1, Tropomyosin like. This family is a set of eukaryotic tropomyosins. Within the yeast Tmp1 and Tmp2, biochemical and sequence analyses indicate that Tpm2p spans four actin monomers along a filament, whereas Tpmlp spans five. Despite its shorter length, Tpm2p can compete with Tpm1p for binding to F-actin. Over-expression of Tpm2p in vivo alters the axial budd…	NO HITS FOUND	NO HITS FOUND	NO HITS FOUND
s11.49	28.6351425	19.35797455	-1.479242698	0.184484298	ref|XP_001911378.1| hypothetical protein [Podospora anserina S mat+]_x0001_emb|CAP73203.1| unnamed protein product [Podospora anserina S mat+]	pan:PODANSg8420 hypothetical protein	gnl|CDD|192387 pfam09805, Nop25, Nucleolar protein 12 (25kDa). Members of this family of proteins are part of the yeast nuclear pore complex-associated pre-60S ribosomal subunit. The family functions as a highly conserved exonuclease that is required for the 5'-end maturation of 5.8S and 25S rRNAs, demonstrating that 5'-end processing also has a redundant pathway. Nop25 binds late pre-60S ribosom…	NO HITS FOUND	NO HITS FOUND	NO HITS FOUND
s11.5	0.872336505	0.599904355	-1.454125977	0.868851665	gb|EFQ35216.1| hypothetical protein GLRG_10360 [Glomerella graminicola M1.001]	fgr:FG01477.1 hypothetical protein	gnl|CDD|33678 COG3889, COG3889, Predicted solute binding protein [CCral function prediction only].	NO HITS FOUND	NO HITS FOUND	NO HITS FOUND
s11.50	114.3461238	132.2466942	1.156547243	0.25523218	gb|EGR44996.1| predicted protein [Trichoderma reesei QM6a]	ncr:NCU01202 hypothetical protein	gnl|CDD|191379 pfam05827, ATP-synt_S1, Vacuolar ATP synthase subunit S1 (ATP6S1). This family consists of eukaryotic vacuolar ATP synthase subunit S1 proteins.	NO HITS FOUND	NO HITS FOUND	NO HITS FOUND
s11.51	59.41624135	37.53687247	-1.582876714	0.026547544	ref|XP_003006240.1| trm112p-like protein [Verticillium albo-atrum VaMs.102]_x0001_gb|EEY18084.1| trm112p-like protein [Verticillium albo-atrum VaMs.102]	fgr:FG07440.1 hypothetical protein	No hits found	NO HITS FOUND	NO HITS FOUND	NO HITS FOUND
s11.52	335.7066343	441.2842894	1.3144938	0.000150281	gb|EFY91535.1| peptidyl-prolyl cis-trans isomerase B precursor [Metarhizium acridum CQMa 102]	ncr:NCU01200 peptidyl-prolyl cis-trans isomerase B precursor; K03768 peptidyl-prolyl cis-trans isomerase B (cyclophilin B) [EC:5.2.1.8]	gnl|CDD|29397 cd01926, cyclophilin_ABH_like, cyclophilin_ABH_like: Cyclophilin A, B and H-like cyclophilin-type peptidylprolyl cis- trans isomerase (PPIase) domain. This family represents the archetypal cystolic cyclophilin similar to human cyclophilins A, B and H. PPIase is an enzyme which accelerates protein folding by catalyzing the cis-trans isomerization of the peptide bonds preceding prolin…	GO:0019538:protein metabolic process,GO:0044260:cellular macromolecule metabolic process	NO HITS FOUND	NO HITS FOUND
s11.53	108.0687419	104.8443679	-1.030753907	0.825578223	ref|XP_003006238.1| mitochondrial 37S ribosomal protein SWS2 [Verticillium albo-atrum VaMs.102]_x0001_gb|EEY18082.1| mitochondrial 37S ribosomal protein SWS2 [Verticillium albo-atrum VaMs.102]	fgr:FG07438.1 hypothetical protein; K02952 small subunit ribosomal protein S13	gnl|CDD|163364 TIGR03631, bact_S13, 30S ribosomal protein S13. This model describes bacterial ribosomal protein S13, to the exclusion of the homologous archaeal S13P and eukaryotic ribosomal protein S18. This model identifies some (but not all) instances of chloroplast and mitochondrial S13, which is of bacterial type.	NO HITS FOUND	NO HITS FOUND	GO:0005622:intracellular,GO:0030529:ribonucleoprotein complex,GO:0044424:intracellular part
s11.54	17.36383105	16.21157681	-1.071076013	0.845013066	gb|EFQ28066.1| membrane dipeptidase [Glomerella graminicola M1.001]	fgr:FG07437.1 hypothetical protein; K01273 membrane dipeptidase [EC:3.4.13.19]	gnl|CDD|189904 pfam01244, Peptidase_M19, Membrane dipeptidase (Peptidase family M19).	NO HITS FOUND	GO:0008233:peptidase activity,GO:0008233:peptidase activity	NO HITS FOUND
s11.55	57.2889811	76.36811985	1.333033306	0.099784866	gb|EGR44994.1| Rho-GTase activating protein [Trichoderma reesei QM6a]	fgr:FG07433.1 hypothetical protein	gnl|CDD|63868 cd04399, RhoGAP_fRGD2, RhoGAP_fRGD2: RhoGAP (GTPase-activator protein [GAP] for Rho-like small GTPases) domain of fungal RGD2-like proteins. Yeast Rgd2 is a GAP protein for Cdc42 and Rho5. Small GTPases cluster into distinct families, and all act as molecular switches, active in their GTP-bound form but inactive when GDP-bound. The Rho family of GTPases activates effectors involved …	GO:0050794:regulation of cellular process	NO HITS FOUND	NO HITS FOUND
s11.56	40.72917264	54.74525209	1.344128754	0.153216954	gb|EFQ28069.1| hypothetical protein GLRG_03213 [Glomerella graminicola M1.001]	pan:PODANSg8096 hypothetical protein	gnl|CDD|190050 pfam01602, Adaptin_N, Adaptin N terminal region. This family consists of the N terminal region of various alpha, beta and gamma subunits of the AP-1, AP-2 and AP-3 adaptor protein complexes. The adaptor protein (AP) complexes are involved in the formation of clathrin-coated pits and vesicles. The N-terminal region of the various adaptor proteins (APs) is constant by comparison to t…	GO:0006810:transport,GO:0008104:protein localization,GO:0015031:protein transport,GO:0045184:establishment of protein localization	NO HITS FOUND	GO:0005622:intracellular,GO:0043229:intracellular organelle,GO:0043231:intracellular membrane-bound organelle,GO:0044424:intracellular part
s11.57	17.3946912	19.06634792	1.096101547	0.785209167	ref|XP_003049964.1| hypothetical protein NECHADRAFT_48848 [Nectria haematococca mpVI 77-13-4]_x0001_gb|EEU44251.1| hypothetical protein NECHADRAFT_48848 [Nectria haematococca mpVI 77-13-4]	ssl:SS1G_05979 hypothetical protein	gnl|CDD|176855 cd07813, COQ10p_like, Coenzyme Q-binding protein COQ10p and similar proteins. Coenzyme Q-binding protein COQ10p and similar proteins. COQ10p is a hydrophobic protein located in the inner membrane of mitochondria that binds coenzyme Q (CoQ), also called ubiquinone, which is an essential electron carrier of the respiratory chain. Deletion of the gene encoding COQ10p (COQ10 or YOL008W…	NO HITS FOUND	NO HITS FOUND	NO HITS FOUND
s11.58	56.21879726	55.25090217	-1.017518177	0.927334945	gb|EGO61442.1| hypothetical protein NEUTE1DRAFT_98561 [Neurospora tetrasperma FGSC 2508]	ncr:NCU04650 hypothetical protein	gnl|CDD|173412 PTZ00121, PTZ00121, MAEBL; Provisional.	NO HITS FOUND	NO HITS FOUND	NO HITS FOUND
s11.59	42.1229018	56.67183036	1.345392362	0.144910063	ref|XP_003050338.1| hypothetical protein NECHADRAFT_49244 [Nectria haematococca mpVI 77-13-4]_x0001_gb|EEU44625.1| hypothetical protein NECHADRAFT_49244 [Nectria haematococca mpVI 77-13-4]	fgr:FG07429.1 hypothetical protein	gnl|CDD|29151 cd00189, TPR, Tetratricopeptide repeat domain; typically contains 34 amino acids [WLF]-X(2)-[LIM]-[GAS]-X(2)-[YLF]-X(8)-[ASE]-X(3)-[FYL]- X(2)-[ASL]-X(4)-[PKE] is the consensus sequence; found in a variety of organisms including bacteria, cyanobacteria, yeast, fungi, plants, and humans in various subcellular locations; involved in a variety of functions including protein-protein int…	NO HITS FOUND	NO HITS FOUND	NO HITS FOUND
s11.6	36.03002939	63.34295815	1.75806013	0.006122252	ref|XP_003344753.1| hypothetical protein SMAC_06408 [Sordaria macrospora k-hell]_x0001_emb|CBI59005.1| unnamed protein product [Sordaria macrospora]	ncr:NCU06112 similar to glutamic acid decarboxylase isoform 67	gnl|CDD|189485 pfam00282, Pyridoxal_deC, Pyridoxal-dependent decarboxylase conserved domain.	NO HITS FOUND	NO HITS FOUND	NO HITS FOUND
s11.60	209.1882617	171.572044	-1.219244446	0.054059747	gb|EGS17352.1| hypothetical protein CTHT_0066740 [Chaetomium thermophilum var. thermophilum DSM 1495]	mgr:MGG_13398 hypothetical protein	gnl|CDD|149354 pfam08242, Methyltransf_12, Methyltransferase domain. Members of this family are SAM dependent methyltransferases.	GO:0006730:one-carbon compound metabolic process	NO HITS FOUND	NO HITS FOUND
s11.61	30.32407852	29.07809487	-1.042849563	0.872803328	ref|XP_001593135.1| hypothetical protein SS1G_06057 [Sclerotinia sclerotiorum 1980]_x0001_gb|EDO03576.1| hypothetical protein SS1G_06057 [Sclerotinia sclerotiorum 1980 UF-70]	ssl:SS1G_06057 hypothetical protein	gnl|CDD|32512 COG2365, COG2365, Protein tyrosine/serine phosphatase [Signal transduction mechanisms].	NO HITS FOUND	NO HITS FOUND	NO HITS FOUND
s11.62	NA	NA	NA	NA	No hits found	No hits found	No hits found	NO HITS FOUND	NO HITS FOUND	NO HITS FOUND
s11.63	63.57781606	34.36622246	-1.850008861	0.003114859	ref|XP_387602.1| hypothetical protein FG07426.1 [Gibberella zeae PH-1]	fgr:FG07426.1 hypothetical protein	gnl|CDD|193233 pfam12757, DUF3812, Protein of unknown function (DUF3812). This is a family of fungal proteins whose function is not known.	NO HITS FOUND	NO HITS FOUND	NO HITS FOUND
s11.64	282.5288674	357.8357788	1.2665459	0.002914228	gb|EGR47739.1| proteosome beta subunit protease [Trichoderma reesei QM6a]	fgr:FG01160.1 hypothetical protein; K02732 20S proteasome subunit beta 6 [EC:3.4.25.1]	gnl|CDD|48455 cd03757, proteasome_beta_type_1, proteasome beta type-1 subunit. The 20S proteasome, multisubunit proteolytic complex, is the central enzyme of nonlysosomal protein degradation in both the cytosol and nucleus. It is composed of 28 subunits arranged as four homoheptameric rings that stack on top of one another forming an elongated alpha-beta-beta-alpha cylinder with a central cavity.…	GO:0019538:protein metabolic process,GO:0044260:cellular macromolecule metabolic process	GO:0008233:peptidase activity	NO HITS FOUND
s11.65	33.93264387	44.65219518	1.315906752	0.229306833	gb|EFQ28749.1| phosphatidylinositol 3 [Glomerella graminicola M1.001]	fgr:FG01161.1 hypothetical protein; K00888 phosphatidylinositol 4-kinase [EC:2.7.1.67]	gnl|CDD|119427 cd05167, PI4Kc_III_alpha, Phosphoinositide 4-kinase (PI4K), Type III, alpha isoform, catalytic domain; The PI4K catalytic domain family is part of a larger superfamily that includes the catalytic domains of other kinases such as the typical serine/threonine/tyrosine protein kinases (PKs), aminoglycoside phosphotransferase, choline kinase, and RIO kinases. PI4Ks catalyze the transfe…	NO HITS FOUND	GO:0016772:transferase activity, transferring phosphorus-containing groups	NO HITS FOUND
s11.66	41.14070859	43.59952885	1.059766113	0.790779487	ref|XP_003053445.1| predicted protein [Nectria haematococca mpVI 77-13-4]_x0001_gb|EEU47732.1| predicted protein [Nectria haematococca mpVI 77-13-4]	fgr:FG01162.1 hypothetical protein	gnl|CDD|30402 COG0053, MMT1, Predicted Co/Zn/Cd cation transporters [Inorganic ion transport and metabolism].	NO HITS FOUND	NO HITS FOUND	NO HITS FOUND
s11.67	NA	NA	NA	NA	No hits found	No hits found	No hits found	NO HITS FOUND	NO HITS FOUND	NO HITS FOUND
s11.68	118.0473057	131.0450315	1.110106077	0.411187223	ref|XP_001905109.1| hypothetical protein [Podospora anserina S mat+]_x0001_emb|CAP65016.1| unnamed protein product [Podospora anserina S mat+]	pan:PODANSg2131 hypothetical protein	gnl|CDD|150314 pfam09606, Med15, ARC105 or Med15 subunit of Mediator complex non-fungal. The approx. 70 residue Med15 domain of the ARC-Mediator co-activator is a three-helix bundle with marked similarity to the KIX domain. The sterol regulatory element binding protein (SREBP) family of transcription activators use the ARC105 subunit to activate target genes in the regulation of cholesterol and f…	NO HITS FOUND	NO HITS FOUND	NO HITS FOUND
s11.69	206.4475456	178.8188699	-1.154506489	0.159702388	ref|XP_362181.1| hypothetical protein MGG_04626 [Magnaporthe oryzae 70-15]_x0001_sp|Q9UVT8|RIB4_MAGO7 RecName: Full=6,7-dimethyl-8-ribityllumazine synthase; Short=DMRL synthase; Short=Lumazine synthase; AltName: Full=Riboflavin synthase beta chain_x0001_pdb|1C41|A Chain A, Crystal Structures Of A Pentameric Fungal And An Icosahedral Plant Lumazine Synthase Reveals The Structural Basis For Differe…	mgr:MGG_04626 MG04626.4; similar to 6,7-dimethyl-8-ribityllumazine synthase; K00794 riboflavin synthase beta chain [EC:2.5.1.-]	gnl|CDD|187742 cd09209, Lumazine_synthase-I, lumazine synthase (6,7-dimethyl-8-ribityllumazine synthase, LS), catalyzes the penultimate step in the biosynthesis of riboflavin (vitamin B2); type-I. Type-I LS, also known as RibH1, catalyzes the penultimate step in the biosynthesis of riboflavin in plants and microorganisms. LS catalyse the formation of 6,7-dimethyl-8-ribityllumazine by the condensa…	NO HITS FOUND	NO HITS FOUND	NO HITS FOUND
s11.7	36.49149449	40.73550321	1.116301313	0.631626593	gb|EFQ31740.1| surfeit locus protein 6 [Glomerella graminicola M1.001]	fgr:FG06345.1 hypothetical protein	gnl|CDD|191133 pfam04935, SURF6, Surfeit locus protein 6. The surfeit locus protein SURF-6 is shown to be a component of the nucleolar matrix and has a strong binding capacity for nucleic acids.	NO HITS FOUND	NO HITS FOUND	NO HITS FOUND
s11.70	80.36971602	34.32628466	-2.341346197	1.44E-05	gb|EFQ28719.1| acetate kinase [Glomerella graminicola M1.001]	fgr:FG01297.1 hypothetical protein; K00925 acetate kinase [EC:2.7.2.1]	gnl|CDD|178918 PRK00180, PRK00180, acetate kinase A/propionate kinase 2; Reviewed.	NO HITS FOUND	GO:0016772:transferase activity, transferring phosphorus-containing groups	NO HITS FOUND
s11.71	95.07239266	68.20079646	-1.394007073	0.035709991	No hits found	No hits found	gnl|CDD|184915 PRK14951, PRK14951, DNA polymerase III subunits gamma and tau; Provisional.	NO HITS FOUND	NO HITS FOUND	NO HITS FOUND
s11.72	45.53063927	51.76373496	1.136898928	0.529765539	gb|EFQ28722.1| Prp31 C terminal domain-containing protein [Glomerella graminicola M1.001]	fgr:FG01299.1 hypothetical protein; K12844 U4/U6 small nuclear ribonucleoprotein PRP31	gnl|CDD|31687 COG1498, SIK1, Protein implicated in ribosomal biogenesis, Nop56p homolog [Translation, ribosomal structure and biogenesis].	GO:0006139:nucleobase, nucleoside, nucleotide and nucleic acid metabolic process,GO:0008380:RNA splicing,GO:0043283:biopolymer metabolic process,GO:0022402:cell cycle process,GO:0022403:cell cycle phase	NO HITS FOUND	GO:0005622:intracellular,GO:0030529:ribonucleoprotein complex,GO:0030532:small nuclear ribonucleoprotein complex,GO:0043229:intracellular organelle,GO:0043231:intracellular membrane-bound organelle,GO:0044424:intracellular part,GO:0044428:nuclear part,GO:0044446:intracellular organelle part
s11.73	39.28592673	43.32132438	1.102718657	0.659235381	gb|EFQ28723.1| hypothetical protein GLRG_03867 [Glomerella graminicola M1.001]	fgr:FG01300.1 hypothetical protein; K12869 crooked neck	gnl|CDD|34790 COG5191, COG5191, Uncharacterized conserved protein, contains HAT (Half-A-TPR) repeat [CCral function prediction only].	GO:0006139:nucleobase, nucleoside, nucleotide and nucleic acid metabolic process,GO:0043283:biopolymer metabolic process	NO HITS FOUND	NO HITS FOUND
s11.74	18.58642802	11.77098814	-1.579003207	0.223017401	gb|EFQ28724.1| hypothetical protein GLRG_03868 [Glomerella graminicola M1.001]	ncr:NCU02718 hypothetical protein	No hits found	NO HITS FOUND	NO HITS FOUND	NO HITS FOUND
s11.75	35.11335759	30.74007252	-1.142266583	0.593080977	gb|EFQ28726.1| La domain-containing protein [Glomerella graminicola M1.001]	fgr:FG01304.1 hypothetical protein	gnl|CDD|153396 cd07323, LAM, LA motif RNA-binding domain. This domain is found at the N-terminus of La RNA-binding proteins as well as in other related proteins. Typically, the domain co-occurs with an RNA-recognition motif (RRM), and together these domains function to bind primary transcripts of RNA polymerase III in the La autoantigen (Lupus La protein, LARP3, or Sjoegren syndrome type B antige…	NO HITS FOUND	NO HITS FOUND	NO HITS FOUND
s11.76	24.83412687	24.90598173	1.002893392	0.991965117	gb|EFQ28727.1| hypothetical protein GLRG_03871 [Glomerella graminicola M1.001]	fgr:FG01306.1 hypothetical protein	gnl|CDD|34705 COG5102, SFT2, Membrane protein involved in ER to Golgi transport [Intracellular trafficking and secretion].	NO HITS FOUND	NO HITS FOUND	NO HITS FOUND
s11.77	31.14331774	25.12548722	-1.239510998	0.426756683	gb|EFZ03113.1| bHLH family transcription factor [Metarhizium anisopliae ARSEF 23]	mgr:MGG_05709 MG05709.4; hypothetical protein	gnl|CDD|189341 pfam00010, HLH, Helix-loop-helix DNA-binding domain.	NO HITS FOUND	NO HITS FOUND	NO HITS FOUND
s11.78	51.46551355	40.74816464	-1.263014273	0.266878086	gb|EFQ28729.1| hypothetical protein GLRG_03873 [Glomerella graminicola M1.001]	fgr:FG01308.1 hypothetical protein	gnl|CDD|146351 pfam03666, NPR3, Nitrogen Permease regulator of amino acid transport activity 3. This family, also known in yeasts as Rmd11, complexes with NPR2, pfam06218. This complex heterodimer is responsible for inactivating TORC1. an evolutionarily conserved protein complex that controls cell size via nutritional input signals, specifically, in response to amino acid starvation.	NO HITS FOUND	NO HITS FOUND	NO HITS FOUND
s11.79	82.56852232	88.16582801	1.067789825	0.66941624	gb|EFQ28730.1| choline/ethanolamine kinase [Glomerella graminicola M1.001]	pan:PODANSg2100 hypothetical protein	gnl|CDD|88620 cd05157, ETNK_euk, Ethanolamine kinase (ETNK) in eukaryotes. ETNK is part of a larger superfamily that includes the catalytic domains of other kinases, such as the typical serine/threonine/tyrosine protein kinases (PKs), RIO kinases, actin-fragmin kinase (AFK), and phosphoinositide 3-kinase (PI3K). ETNK catalyzes the transfer of the gamma-phosphoryl group from CTP to ethanolamine (E…	NO HITS FOUND	NO HITS FOUND	NO HITS FOUND
s11.8	7.91062918	5.491937173	-1.440407807	0.525582875	ref|XP_003006846.1| alpha/beta hydrolase fold-3 domain-containing protein [Verticillium albo-atrum VaMs.102]_x0001_gb|EEY16876.1| alpha/beta hydrolase fold-3 domain-containing protein [Verticillium albo-atrum VaMs.102]	fgr:FG03342.1 hypothetical protein	gnl|CDD|149109 pfam07859, Abhydrolase_3, alpha/beta hydrolase fold. This catalytic domain is found in a very wide range of enzymes.	NO HITS FOUND	NO HITS FOUND	NO HITS FOUND
s11.80	6.900518656	7.279679263	1.054946682	0.92293412	gb|EGO53404.1| hypothetical protein NEUTE1DRAFT_92658 [Neurospora tetrasperma FGSC 2508]	pan:PODANSg4364 hypothetical protein	gnl|CDD|192374 pfam09770, PAT1, Topoisomerase II-associated protein PAT1. Members of this family are necessary for accurate chromosome transmission during cell division.	GO:0006139:nucleobase, nucleoside, nucleotide and nucleic acid metabolic process,GO:0010468:regulation of gene expression,GO:0019222:regulation of metabolic process,GO:0031323:regulation of cellular metabolic process,GO:0045449:regulation of transcription,GO:0050794:regulation of cellular process	NO HITS FOUND	NO HITS FOUND
s11.81	2.190368413	4.295373417	1.96102783	0.444735805	gb|EFQ28732.1| methyltransferase domain-containing protein [Glomerella graminicola M1.001]	fgr:FG01120.1 hypothetical protein	gnl|CDD|149353 pfam08241, Methyltransf_11, Methyltransferase domain. Members of this family are SAM dependent methyltransferases.	NO HITS FOUND	NO HITS FOUND	NO HITS FOUND
s11.82	142.8799229	151.4232529	1.059793775	0.619153662	ref|XP_380712.1| hypothetical protein FG00536.1 [Gibberella zeae PH-1]	fgr:FG00536.1 hypothetical protein; K12833 pre-mRNA branch site protein p14	gnl|CDD|100104 cd00590, RRM, RRM (RNA recognition motif), also known as RBD (RNA binding domain) or RNP (ribonucleoprotein domain), is a highly abundant domain in eukaryotes found in proteins involved in post-transcriptional gene expression processes including mRNA and rRNA processing, RNA export, and RNA stability. This domain is 90 amino acids in length and consists of a four-stranded beta-shee…	NO HITS FOUND	NO HITS FOUND	NO HITS FOUND
s11.83	64.59028725	140.1376572	2.169639789	9.98E-08	ref|XP_384365.1| hypothetical protein FG04189.1 [Gibberella zeae PH-1]	fgr:FG04189.1 hypothetical protein	gnl|CDD|178407 PLN02811, PLN02811, hydrolase.	NO HITS FOUND	NO HITS FOUND	NO HITS FOUND
s11.84	NA	NA	NA	NA	No hits found	No hits found	No hits found	NO HITS FOUND	NO HITS FOUND	NO HITS FOUND
s11.9	0.915827875	0.95171787	1.039188582	0.983768552	No hits found	No hits found	No hits found	NO HITS FOUND	NO HITS FOUND	NO HITS FOUND
s110.1	NA	NA	NA	NA	No hits found	No hits found	No hits found	NO HITS FOUND	NO HITS FOUND	NO HITS FOUND
s110.2	2.559463508	2.465894896	-1.037945094	0.970102036	ref|XP_002540752.1| predicted protein [Uncinocarpus reesii 1704]_x0001_gb|EEP75419.1| predicted protein [Uncinocarpus reesii 1704]	ure:UREG_00265 hypothetical protein	No hits found	NO HITS FOUND	NO HITS FOUND	NO HITS FOUND
s110.3	40.05066975	22.8736218	-1.750954444	0.030868818	ref|XP_003003979.1| solute carrier family 25 member 38 [Verticillium albo-atrum VaMs.102]_x0001_gb|EEY18983.1| solute carrier family 25 member 38 [Verticillium albo-atrum VaMs.102]	pno:SNOG_06999 hypothetical protein	gnl|CDD|189424 pfam00153, Mito_carr, Mitochondrial carrier protein.	NO HITS FOUND	NO HITS FOUND	GO:0016020:membrane
s110.4	81.70626081	44.90076707	-1.81970746	0.001040736	gb|EGO53387.1| hypothetical protein NEUTE1DRAFT_92629 [Neurospora tetrasperma FGSC 2508]	ncr:NCU02972 hypothetical protein	gnl|CDD|162739 TIGR02168, SMC_prok_B, chromosome segregation protein SMC, common bacterial type. SMC (structural maintenance of chromosomes) proteins bind DNA and act in organizing and segregating chromosomes for partition. SMC proteins are found in bacteria, archaea, and eukaryotes. This family represents the SMC protein of most bacteria. The smc gene is often associated with scpB (TIGR00281) an…	NO HITS FOUND	NO HITS FOUND	NO HITS FOUND
s110.5	NA	NA	NA	NA	No hits found	No hits found	No hits found	NO HITS FOUND	NO HITS FOUND	NO HITS FOUND
s110.6	NA	NA	NA	NA	No hits found	No hits found	No hits found	NO HITS FOUND	NO HITS FOUND	NO HITS FOUND
s111.1	0.05351308	0.147203421	2.750793304	0.939223487	gb|EFY94119.1| Phosphatidylinositol-specific phospholipase [Metarhizium anisopliae ARSEF 23]	fgr:FG05655.1 hypothetical protein; K01771 1-phosphatidylinositol phosphodiesterase [EC:4.6.1.13]	gnl|CDD|176528 cd08586, PI-PLCc_BcPLC_like, Catalytic domain of Bacillus cereus phosphatidylinositol-specific phospholipases C and similar proteins. This subfamily corresponds to the catalytic domain present in Bacillus cereus phosphatidylinositol-specific phospholipase C (PI-PLC, EC 4.6.1.13) and its sequence homologs found in bacteria and eukaryota. Bacterial PI-PLCs participate in Ca2+-indepen…	NO HITS FOUND	NO HITS FOUND	NO HITS FOUND
s111.10	0.61329597	0.140587537	-4.36237793	0.739216045	gb|EFQ30992.1| phosphatidylinositol-specific phospholipase C [Glomerella graminicola M1.001]	fgr:FG05655.1 hypothetical protein; K01771 1-phosphatidylinositol phosphodiesterase [EC:4.6.1.13]	gnl|CDD|176528 cd08586, PI-PLCc_BcPLC_like, Catalytic domain of Bacillus cereus phosphatidylinositol-specific phospholipases C and similar proteins. This subfamily corresponds to the catalytic domain present in Bacillus cereus phosphatidylinositol-specific phospholipase C (PI-PLC, EC 4.6.1.13) and its sequence homologs found in bacteria and eukaryota. Bacterial PI-PLCs participate in Ca2+-indepen…	NO HITS FOUND	NO HITS FOUND	NO HITS FOUND
s111.11	3.528620046	1.668305443	-2.11509233	0.458975537	gb|EFY94119.1| Phosphatidylinositol-specific phospholipase [Metarhizium anisopliae ARSEF 23]	fgr:FG05655.1 hypothetical protein; K01771 1-phosphatidylinositol phosphodiesterase [EC:4.6.1.13]	gnl|CDD|176528 cd08586, PI-PLCc_BcPLC_like, Catalytic domain of Bacillus cereus phosphatidylinositol-specific phospholipases C and similar proteins. This subfamily corresponds to the catalytic domain present in Bacillus cereus phosphatidylinositol-specific phospholipase C (PI-PLC, EC 4.6.1.13) and its sequence homologs found in bacteria and eukaryota. Bacterial PI-PLCs participate in Ca2+-indepen…	NO HITS FOUND	NO HITS FOUND	NO HITS FOUND
s111.12	0.160539239	0.098135614	-1.635891724	0.96020929	gb|EGR45409.1| phospholipase C [Trichoderma reesei QM6a]	fgr:FG05655.1 hypothetical protein; K01771 1-phosphatidylinositol phosphodiesterase [EC:4.6.1.13]	gnl|CDD|176528 cd08586, PI-PLCc_BcPLC_like, Catalytic domain of Bacillus cereus phosphatidylinositol-specific phospholipases C and similar proteins. This subfamily corresponds to the catalytic domain present in Bacillus cereus phosphatidylinositol-specific phospholipase C (PI-PLC, EC 4.6.1.13) and its sequence homologs found in bacteria and eukaryota. Bacterial PI-PLCs participate in Ca2+-indepen…	NO HITS FOUND	NO HITS FOUND	NO HITS FOUND
s111.13	0	0.042128925	1000000	0.971220699	gb|EFQ30992.1| phosphatidylinositol-specific phospholipase C [Glomerella graminicola M1.001]	fgr:FG05655.1 hypothetical protein; K01771 1-phosphatidylinositol phosphodiesterase [EC:4.6.1.13]	gnl|CDD|176528 cd08586, PI-PLCc_BcPLC_like, Catalytic domain of Bacillus cereus phosphatidylinositol-specific phospholipases C and similar proteins. This subfamily corresponds to the catalytic domain present in Bacillus cereus phosphatidylinositol-specific phospholipase C (PI-PLC, EC 4.6.1.13) and its sequence homologs found in bacteria and eukaryota. Bacterial PI-PLCs participate in Ca2+-indepen…	NO HITS FOUND	NO HITS FOUND	NO HITS FOUND
s111.14	0.049041636	0.179871207	3.667724406	0.915914255	ref|XP_385831.1| hypothetical protein FG05655.1 [Gibberella zeae PH-1]	fgr:FG05655.1 hypothetical protein; K01771 1-phosphatidylinositol phosphodiesterase [EC:4.6.1.13]	gnl|CDD|176528 cd08586, PI-PLCc_BcPLC_like, Catalytic domain of Bacillus cereus phosphatidylinositol-specific phospholipases C and similar proteins. This subfamily corresponds to the catalytic domain present in Bacillus cereus phosphatidylinositol-specific phospholipase C (PI-PLC, EC 4.6.1.13) and its sequence homologs found in bacteria and eukaryota. Bacterial PI-PLCs participate in Ca2+-indepen…	NO HITS FOUND	NO HITS FOUND	NO HITS FOUND
s111.15	1.056451768	1.560672834	1.477277886	0.796863397	gb|EGR45409.1| phospholipase C [Trichoderma reesei QM6a]	fgr:FG05655.1 hypothetical protein; K01771 1-phosphatidylinositol phosphodiesterase [EC:4.6.1.13]	gnl|CDD|176528 cd08586, PI-PLCc_BcPLC_like, Catalytic domain of Bacillus cereus phosphatidylinositol-specific phospholipases C and similar proteins. This subfamily corresponds to the catalytic domain present in Bacillus cereus phosphatidylinositol-specific phospholipase C (PI-PLC, EC 4.6.1.13) and its sequence homologs found in bacteria and eukaryota. Bacterial PI-PLCs participate in Ca2+-indepen…	NO HITS FOUND	NO HITS FOUND	NO HITS FOUND
s111.2	0.538297252	0.345507044	-1.557992118	0.895520058	gb|EFQ30992.1| phosphatidylinositol-specific phospholipase C [Glomerella graminicola M1.001]	fgr:FG05655.1 hypothetical protein; K01771 1-phosphatidylinositol phosphodiesterase [EC:4.6.1.13]	gnl|CDD|176528 cd08586, PI-PLCc_BcPLC_like, Catalytic domain of Bacillus cereus phosphatidylinositol-specific phospholipases C and similar proteins. This subfamily corresponds to the catalytic domain present in Bacillus cereus phosphatidylinositol-specific phospholipase C (PI-PLC, EC 4.6.1.13) and its sequence homologs found in bacteria and eukaryota. Bacterial PI-PLCs participate in Ca2+-indepen…	NO HITS FOUND	NO HITS FOUND	NO HITS FOUND
s111.3	7.485403167	2.204367552	-3.395714639	0.101877271	gb|EFY88519.1| Phosphatidylinositol-specific phospholipase [Metarhizium acridum CQMa 102]	fgr:FG05655.1 hypothetical protein; K01771 1-phosphatidylinositol phosphodiesterase [EC:4.6.1.13]	gnl|CDD|176528 cd08586, PI-PLCc_BcPLC_like, Catalytic domain of Bacillus cereus phosphatidylinositol-specific phospholipases C and similar proteins. This subfamily corresponds to the catalytic domain present in Bacillus cereus phosphatidylinositol-specific phospholipase C (PI-PLC, EC 4.6.1.13) and its sequence homologs found in bacteria and eukaryota. Bacterial PI-PLCs participate in Ca2+-indepen…	NO HITS FOUND	NO HITS FOUND	NO HITS FOUND
s111.4	41.81683191	31.41510727	-1.331105813	0.227090787	No hits found	No hits found	No hits found	NO HITS FOUND	NO HITS FOUND	NO HITS FOUND
s111.5	0.488806042	0.348601137	-1.402192906	0.923142317	gb|EFQ30992.1| phosphatidylinositol-specific phospholipase C [Glomerella graminicola M1.001]	fgr:FG05655.1 hypothetical protein; K01771 1-phosphatidylinositol phosphodiesterase [EC:4.6.1.13]	gnl|CDD|176528 cd08586, PI-PLCc_BcPLC_like, Catalytic domain of Bacillus cereus phosphatidylinositol-specific phospholipases C and similar proteins. This subfamily corresponds to the catalytic domain present in Bacillus cereus phosphatidylinositol-specific phospholipase C (PI-PLC, EC 4.6.1.13) and its sequence homologs found in bacteria and eukaryota. Bacterial PI-PLCs participate in Ca2+-indepen…	NO HITS FOUND	NO HITS FOUND	NO HITS FOUND
s111.6	NA	NA	NA	NA	No hits found	No hits found	No hits found	NO HITS FOUND	NO HITS FOUND	NO HITS FOUND
s111.7	20.81396015	16.21756742	-1.283420602	0.456552197	gb|AAB71335.1| putative transposase [Nectria haematococca]	ssl:SS1G_10405 similar to transposase	gnl|CDD|190555 pfam03184, DDE_1, DDE superfamily endonuclease. This family of proteins are related to pfam00665 and are probably endonucleases of the DDE superfamily. Transposase proteins are necessary for efficient DNA transposition. This domain is a member of the DDE superfamily, which contain three carboxylate residues that are believed to be responsible for coordinating metal ions needed for …	NO HITS FOUND	NO HITS FOUND	NO HITS FOUND
s111.8	NA	NA	NA	NA	No hits found	No hits found	No hits found	NO HITS FOUND	NO HITS FOUND	NO HITS FOUND
s111.9	0.274288147	0.251503333	-1.090594482	0.986511361	gb|EFY94119.1| Phosphatidylinositol-specific phospholipase [Metarhizium anisopliae ARSEF 23]	fgr:FG05655.1 hypothetical protein; K01771 1-phosphatidylinositol phosphodiesterase [EC:4.6.1.13]	gnl|CDD|176528 cd08586, PI-PLCc_BcPLC_like, Catalytic domain of Bacillus cereus phosphatidylinositol-specific phospholipases C and similar proteins. This subfamily corresponds to the catalytic domain present in Bacillus cereus phosphatidylinositol-specific phospholipase C (PI-PLC, EC 4.6.1.13) and its sequence homologs found in bacteria and eukaryota. Bacterial PI-PLCs participate in Ca2+-indepen…	NO HITS FOUND	NO HITS FOUND	NO HITS FOUND
s113.1	8.959647397	4.462480533	-2.007772881	0.23545985	ref|XP_003190891.1| kinesin light chain [Aspergillus oryzae RIB40]	fgr:FG04718.1 hypothetical protein	gnl|CDD|132855 cd07216, Pat17_PNPLA8_PNPLA9_like3, Patatin-like phospholipase. Patatin is a storage protein of the potato tuber that shows Phospholipase A2 activity (PLA2; EC 3.1.1.4). Patatin catalyzes the nonspecific hydrolysis of phospholipids, glycolipids, sulfolipids, and mono- and diacylglycerols, thereby showing lipid acyl hydrolase activity. The active site includes an oxyanion hole with …	NO HITS FOUND	NO HITS FOUND	NO HITS FOUND
s113.10	15.7754323	15.82751318	1.003301391	0.992741871	emb|CAD37001.1| related to DNA repair protein RAD26 [Neurospora crassa]	pan:PODANSg9125 hypothetical protein	gnl|CDD|30899 COG0553, HepA, Superfamily II DNA/RNA helicases, SNF2 family [Transcription / DNA replication, recombination, and repair].	NO HITS FOUND	NO HITS FOUND	NO HITS FOUND
s113.2	0.592224318	0.648617849	1.09522326	0.971559235	gb|EFQ25647.1| phosphorylase superfamily protein [Glomerella graminicola M1.001]	pcs:Pc12g00510 Pc12g00510	gnl|CDD|132855 cd07216, Pat17_PNPLA8_PNPLA9_like3, Patatin-like phospholipase. Patatin is a storage protein of the potato tuber that shows Phospholipase A2 activity (PLA2; EC 3.1.1.4). Patatin catalyzes the nonspecific hydrolysis of phospholipids, glycolipids, sulfolipids, and mono- and diacylglycerols, thereby showing lipid acyl hydrolase activity. The active site includes an oxyanion hole with …	NO HITS FOUND	NO HITS FOUND	NO HITS FOUND
s113.3	1.999973272	2.710184912	1.355110566	0.770086894	gb|EFQ25647.1| phosphorylase superfamily protein [Glomerella graminicola M1.001]	fgr:FG04718.1 hypothetical protein	gnl|CDD|132855 cd07216, Pat17_PNPLA8_PNPLA9_like3, Patatin-like phospholipase. Patatin is a storage protein of the potato tuber that shows Phospholipase A2 activity (PLA2; EC 3.1.1.4). Patatin catalyzes the nonspecific hydrolysis of phospholipids, glycolipids, sulfolipids, and mono- and diacylglycerols, thereby showing lipid acyl hydrolase activity. The active site includes an oxyanion hole with …	NO HITS FOUND	NO HITS FOUND	NO HITS FOUND
s113.4	0.122227572	0.080053044	-1.526832275	0.972639691	gb|EFQ25647.1| phosphorylase superfamily protein [Glomerella graminicola M1.001]	ang:An03g03030 hypothetical protein	gnl|CDD|132855 cd07216, Pat17_PNPLA8_PNPLA9_like3, Patatin-like phospholipase. Patatin is a storage protein of the potato tuber that shows Phospholipase A2 activity (PLA2; EC 3.1.1.4). Patatin catalyzes the nonspecific hydrolysis of phospholipids, glycolipids, sulfolipids, and mono- and diacylglycerols, thereby showing lipid acyl hydrolase activity. The active site includes an oxyanion hole with …	NO HITS FOUND	NO HITS FOUND	NO HITS FOUND
s113.5	25.6973119	28.98035744	1.127758325	0.660346152	gb|EFY86920.1| protein MSF1 [Metarhizium acridum CQMa 102]	fgr:FG10319.1 hypothetical protein	gnl|CDD|147058 pfam04707, PRELI, PRELI-like family. This family includes a conserved region found in the PRELI protein and yeast YLR168C gene MSF1 product. The function of this protein is unknown, though it is thought to be involved in intra-mitochondrial protein sorting. This region is also found in a number of other eukaryotic proteins.	NO HITS FOUND	NO HITS FOUND	GO:0005622:intracellular,GO:0043229:intracellular organelle,GO:0043231:intracellular membrane-bound organelle,GO:0044424:intracellular part
s113.6	45.77769546	26.46830751	-1.729528624	0.023394196	ref|XP_003051369.1| hypothetical protein NECHADRAFT_104574 [Nectria haematococca mpVI 77-13-4]_x0001_gb|EEU45656.1| hypothetical protein NECHADRAFT_104574 [Nectria haematococca mpVI 77-13-4]	fgr:FG00249.1 hypothetical protein	gnl|CDD|30949 COG0604, Qor, NADPH:quinone reductase and related Zn-dependent oxidoreductases [Energy production and conversion / CCral function prediction only].	NO HITS FOUND	NO HITS FOUND	NO HITS FOUND
s113.7	25.9920673	14.55063394	-1.786318549	0.074598995	gb|EGR45085.1| predicted protein [Trichoderma reesei QM6a]	fgr:FG10323.1 hypothetical protein	No hits found	NO HITS FOUND	NO HITS FOUND	NO HITS FOUND
s113.8	21.90138663	21.75693614	-1.006639285	0.982787744	ref|XP_003040045.1| predicted protein [Nectria haematococca mpVI 77-13-4]_x0001_gb|EEU34332.1| predicted protein [Nectria haematococca mpVI 77-13-4]	fgr:FG10391.1 hypothetical protein; K12813 pre-mRNA-splicing factor ATP-dependent RNA helicase DHX16 [EC:3.6.4.13]	gnl|CDD|31829 COG1643, HrpA, HrpA-like helicases [DNA replication, recombination, and repair].	NO HITS FOUND	GO:0016817:hydrolase activity, acting on acid anhydrides,GO:0017076:purine nucleotide binding,GO:0032553:ribonucleotide binding	NO HITS FOUND
s113.9	237.4278911	332.0104684	1.39836338	7.23E-05	gb|EFQ32300.1| methyltransferase domain-containing protein [Glomerella graminicola M1.001]	mgr:MGG_06161 MG06161.4; hypothetical protein	gnl|CDD|149353 pfam08241, Methyltransf_11, Methyltransferase domain. Members of this family are SAM dependent methyltransferases.	NO HITS FOUND	NO HITS FOUND	NO HITS FOUND
s114.1	0.10765945	0	-1000000	0.928092528	gb|EGR45409.1| phospholipase C [Trichoderma reesei QM6a]	fgr:FG05655.1 hypothetical protein; K01771 1-phosphatidylinositol phosphodiesterase [EC:4.6.1.13]	gnl|CDD|176528 cd08586, PI-PLCc_BcPLC_like, Catalytic domain of Bacillus cereus phosphatidylinositol-specific phospholipases C and similar proteins. This subfamily corresponds to the catalytic domain present in Bacillus cereus phosphatidylinositol-specific phospholipase C (PI-PLC, EC 4.6.1.13) and its sequence homologs found in bacteria and eukaryota. Bacterial PI-PLCs participate in Ca2+-indepen…	NO HITS FOUND	NO HITS FOUND	NO HITS FOUND
s114.2	0.055640511	0.051018515	-1.090594482	0.996908961	gb|EFY94119.1| Phosphatidylinositol-specific phospholipase [Metarhizium anisopliae ARSEF 23]	fgr:FG05655.1 hypothetical protein; K01771 1-phosphatidylinositol phosphodiesterase [EC:4.6.1.13]	gnl|CDD|176528 cd08586, PI-PLCc_BcPLC_like, Catalytic domain of Bacillus cereus phosphatidylinositol-specific phospholipases C and similar proteins. This subfamily corresponds to the catalytic domain present in Bacillus cereus phosphatidylinositol-specific phospholipase C (PI-PLC, EC 4.6.1.13) and its sequence homologs found in bacteria and eukaryota. Bacterial PI-PLCs participate in Ca2+-indepen…	NO HITS FOUND	NO HITS FOUND	NO HITS FOUND
s114.3	NA	NA	NA	NA	No hits found	No hits found	No hits found	NO HITS FOUND	NO HITS FOUND	NO HITS FOUND
s114.4	0.081589449	0	-1000000	0.945015928	gb|EFY88519.1| Phosphatidylinositol-specific phospholipase [Metarhizium acridum CQMa 102]	fgr:FG05655.1 hypothetical protein; K01771 1-phosphatidylinositol phosphodiesterase [EC:4.6.1.13]	gnl|CDD|176528 cd08586, PI-PLCc_BcPLC_like, Catalytic domain of Bacillus cereus phosphatidylinositol-specific phospholipases C and similar proteins. This subfamily corresponds to the catalytic domain present in Bacillus cereus phosphatidylinositol-specific phospholipase C (PI-PLC, EC 4.6.1.13) and its sequence homologs found in bacteria and eukaryota. Bacterial PI-PLCs participate in Ca2+-indepen…	NO HITS FOUND	NO HITS FOUND	NO HITS FOUND
s114.5	0.568576472	0.426555369	-1.332948812	0.924793004	ref|XP_662858.1| hypothetical protein AN5254.2 [Aspergillus nidulans FGSC A4]_x0001_gb|EAA62204.1| hypothetical protein AN5254.2 [Aspergillus nidulans FGSC A4]_x0001_tpe|CBF82237.1| TPA: hypothetical protein ANIA_05254 [Aspergillus nidulans FGSC A4]	ani:AN5254.2 hypothetical protein	No hits found	NO HITS FOUND	NO HITS FOUND	NO HITS FOUND
s114.6	0.971233832	1.484257512	1.528218502	0.789055794	gb|EFY88519.1| Phosphatidylinositol-specific phospholipase [Metarhizium acridum CQMa 102]	fgr:FG05655.1 hypothetical protein; K01771 1-phosphatidylinositol phosphodiesterase [EC:4.6.1.13]	gnl|CDD|176528 cd08586, PI-PLCc_BcPLC_like, Catalytic domain of Bacillus cereus phosphatidylinositol-specific phospholipases C and similar proteins. This subfamily corresponds to the catalytic domain present in Bacillus cereus phosphatidylinositol-specific phospholipase C (PI-PLC, EC 4.6.1.13) and its sequence homologs found in bacteria and eukaryota. Bacterial PI-PLCs participate in Ca2+-indepen…	NO HITS FOUND	NO HITS FOUND	NO HITS FOUND
s115.1	37.28738544	28.83490889	-1.293133458	0.302188661	No hits found	No hits found	No hits found	NO HITS FOUND	NO HITS FOUND	NO HITS FOUND
s115.2	2.872807439	0.798232269	-3.598961792	0.340447996	ref|XP_001591159.1| hypothetical protein SS1G_07784 [Sclerotinia sclerotiorum 1980]_x0001_gb|EDN91923.1| hypothetical protein SS1G_07784 [Sclerotinia sclerotiorum 1980 UF-70]	ssl:SS1G_07784 hypothetical protein	No hits found	NO HITS FOUND	NO HITS FOUND	NO HITS FOUND
s115.3	2128.646344	487.5265163	-4.366216549	2.18E-243	No hits found	No hits found	No hits found	NO HITS FOUND	NO HITS FOUND	NO HITS FOUND
s115.4	66.07183509	56.15039463	-1.176694047	0.371508804	ref|XP_003048736.1| predicted protein [Nectria haematococca mpVI 77-13-4]_x0001_gb|EEU43023.1| predicted protein [Nectria haematococca mpVI 77-13-4]	fgr:FG05586.1 hypothetical protein	gnl|CDD|128516 smart00220, S_TKc, Serine/Threonine protein kinases, catalytic domain. Phosphotransferases. Serine or threonine-specific kinase subfamily.	NO HITS FOUND	NO HITS FOUND	NO HITS FOUND
s115.5	40.98823402	37.9554993	-1.07990238	0.734707599	ref|XP_385761.1| hypothetical protein FG05585.1 [Gibberella zeae PH-1]	fgr:FG05585.1 hypothetical protein	gnl|CDD|29257 cd00200, WD40, WD40 domain, found in a number of eukaryotic proteins that cover a wide variety of functions including adaptor/regulatory modules in signal transduction, pre-mRNA processing and cytoskeleton assembly; typically contains a GH dipeptide 11-24 residues from its N-terminus and the WD dipeptide at its C-terminus and is 40 residues long, hence the name WD40; between GH and …	NO HITS FOUND	NO HITS FOUND	NO HITS FOUND
s115.6	78.12909643	16.13785657	-4.841355236	3.76E-11	No hits found	No hits found	No hits found	NO HITS FOUND	NO HITS FOUND	NO HITS FOUND
s115.7	24.61601668	23.74881866	-1.036515417	0.901936345	No hits found	No hits found	No hits found	NO HITS FOUND	NO HITS FOUND	NO HITS FOUND
s115.8	0	0	-	1	No hits found	No hits found	No hits found	NO HITS FOUND	NO HITS FOUND	NO HITS FOUND
s115.9	0	0	-	1	No hits found	No hits found	No hits found	NO HITS FOUND	NO HITS FOUND	NO HITS FOUND
s116.1	2.666938502	2.228030071	-1.196993944	0.858926091	No hits found	No hits found	No hits found	NO HITS FOUND	NO HITS FOUND	NO HITS FOUND
s116.2	0.143263363	0	-1000000	0.905468675	gb|EFW99188.1| tyrosinase central domain containing protein [Grosmannia clavigera kw1407]	No hits found	No hits found	NO HITS FOUND	NO HITS FOUND	NO HITS FOUND
s116.3	19.71827015	24.3678785	1.235802041	0.489092661	gb|EFX01076.1| phosphotransferase-like protein [Grosmannia clavigera kw1407]	mgr:MGG_08663 MG08663.4; hypothetical protein	gnl|CDD|163023 TIGR02794, tolA_full, TolA protein. TolA couples the inner membrane complex of itself with TolQ and TolR to the outer membrane complex of TolB and OprL (also called Pal). Most of the length of the protein consists of low-complexity sequence that may differ in both length and composition from one species to another, complicating efforts to discriminate TolA (the most divergent gene …	NO HITS FOUND	NO HITS FOUND	NO HITS FOUND
s116.4	3.594422342	2.480372655	-1.449146093	0.679008875	ref|XP_386325.1| hypothetical protein FG06149.1 [Gibberella zeae PH-1]	fgr:FG06149.1 hypothetical protein; K10393 kinesin family member 2/24	gnl|CDD|30089 cd01367, KISc_KIF2_like, Kinesin motor domain, KIF2-like group. KIF2 is a protein expressed in neurons, which has been associated with axonal transport and neuron development; alternative splice forms have been implicated in lysosomal translocation. This catalytic (head) domain has ATPase activity and belongs to the larger group of P-loop NTPases. Kinesins are microtubule-dependent …	NO HITS FOUND	NO HITS FOUND	NO HITS FOUND
s116.5	74.54915326	71.39604796	-1.044163583	0.794884402	ref|XP_002540752.1| predicted protein [Uncinocarpus reesii 1704]_x0001_gb|EEP75419.1| predicted protein [Uncinocarpus reesii 1704]	ure:UREG_00265 hypothetical protein	gnl|CDD|163023 TIGR02794, tolA_full, TolA protein. TolA couples the inner membrane complex of itself with TolQ and TolR to the outer membrane complex of TolB and OprL (also called Pal). Most of the length of the protein consists of low-complexity sequence that may differ in both length and composition from one species to another, complicating efforts to discriminate TolA (the most divergent gene …	NO HITS FOUND	NO HITS FOUND	NO HITS FOUND
s117.1	31.47054652	11.9525097	-2.632965571	0.002947522	ref|XP_964549.1| hypothetical protein NCU00715 [Neurospora crassa OR74A]_x0001_gb|EAA35313.1| conserved hypothetical protein [Neurospora crassa OR74A]	ncr:NCU00715 hypothetical protein	gnl|CDD|143432 cd07114, ALDH_DhaS, Uncharacterized Candidatus pelagibacter aldehyde dehydrogenase, DhaS-like. Uncharacterized aldehyde dehydrogenase from Candidatus pelagibacter (DhaS) and other related sequences are present in this CD.	NO HITS FOUND	NO HITS FOUND	NO HITS FOUND
s118.1	291.5066853	278.0509072	-1.048393218	0.573251941	ref|XP_003052036.1| hypothetical protein NECHADRAFT_99958 [Nectria haematococca mpVI 77-13-4]_x0001_gb|EEU46323.1| hypothetical protein NECHADRAFT_99958 [Nectria haematococca mpVI 77-13-4]	fgr:FG05171.1 hypothetical protein	gnl|CDD|191823 pfam07716, bZIP_2, Basic region leucine zipper.	GO:0006139:nucleobase, nucleoside, nucleotide and nucleic acid metabolic process	NO HITS FOUND	NO HITS FOUND
s118.10	34.77358234	44.75941433	1.287167192	0.265705542	gb|EFQ32147.1| hypothetical protein GLRG_07291 [Glomerella graminicola M1.001]	mgr:MGG_11427 MG01126.4; hypothetical protein	gnl|CDD|191116 pfam04869, Uso1_p115_head, Uso1 / p115 like vesicle tethering protein, head region. Also known as CCral vesicular transport factor, Transcytosis associated protein (TAP) and Vesicle docking protein, this myosin-shaped molecule consists of an N-terminal globular head region, a coiled-coil tail which mediates dimerisation, and a short C-terminal acidic region. p115 tethers COP1 vesic…	NO HITS FOUND	NO HITS FOUND	NO HITS FOUND
s118.11	40.22496485	36.71915626	-1.095476284	0.691565519	ref|XP_390892.1| hypothetical protein FG10716.1 [Gibberella zeae PH-1]_x0001_sp|Q4HWE2|XRN2_GIBZE RecName: Full=5'-3' exoribonuclease 2	fgr:FG10716.1 hypothetical protein; K12619 5'-3' exoribonuclease 2 [EC:3.1.13.-]	gnl|CDD|34654 COG5049, XRN1, 5'-3' exonuclease [DNA replication, recombination, and repair / Cell division and chromosome partitioning / Translation].	NO HITS FOUND	NO HITS FOUND	NO HITS FOUND
s118.12	23.75762577	24.62238335	1.036399158	0.902225836	gb|EFQ32145.1| GTPase-activator protein for Ras-like GTPase [Glomerella graminicola M1.001]	pan:PODANSg7059 hypothetical protein; K08052 neurofibromin 1	gnl|CDD|88579 cd05392, RasGAP_Neurofibromin_like, Neurofibromin-like proteins include the Saccharomyces cerevisiae RasGAP proteins Ira1 and Ira2, the closest homolog of neurofibromin, which is responsible for the human autosomal dominant disease neurofibromatosis type I (NF1). The RasGAP Ira1/2 proteins are negative regulators of the Ras-cAMP signaling pathway and conserved from yeast to human. I…	NO HITS FOUND	NO HITS FOUND	NO HITS FOUND
s118.2	40.72190706	43.62666951	1.07133169	0.75341482	ref|XP_003048051.1| predicted protein [Nectria haematococca mpVI 77-13-4]_x0001_gb|EEU42338.1| predicted protein [Nectria haematococca mpVI 77-13-4]	fgr:FG10725.1 hypothetical protein; K06276 3-phosphoinositide dependent protein kinase-1 [EC:2.7.11.1]	gnl|CDD|173672 cd05581, STKc_PDK1, Catalytic domain of the Protein Serine/Threonine Kinase, Phosphoinositide-dependent kinase 1. Serine/Threonine Kinases (STKs), Phosphoinositide-dependent kinase 1 (PDK1) subfamily, catalytic (c) domain. STKs catalyze the transfer of the gamma-phosphoryl group from ATP to serine/threonine residues on protein substrates. The PDK1 subfamily is part of a larger supe…	NO HITS FOUND	GO:0016772:transferase activity, transferring phosphorus-containing groups	NO HITS FOUND
s118.3	66.99706798	79.40590266	1.185214593	0.306741027	gb|EFQ32155.1| SWIB/MDM2 domain-containing protein [Glomerella graminicola M1.001]	fgr:FG10724.1 hypothetical protein; K11650 SWI/SNF-related matrix-associated actin-dependent regulator of chromatin subfamily D	gnl|CDD|35090 COG5531, COG5531, SWIB-domain-containing proteins implicated in chromatin remodeling [Chromatin structure and dynamics].	NO HITS FOUND	NO HITS FOUND	NO HITS FOUND
s118.4	3.75000055	1.400867166	-2.67691373	0.345734909	ref|XP_001824353.1| NPP1 domain protein [Aspergillus oryzae RIB40]_x0001_dbj|BAE63220.1| unnamed protein product [Aspergillus oryzae RIB40]	aor:AO090113000178 hypothetical protein	gnl|CDD|191325 pfam05630, NPP1, Necrosis inducing protein (NPP1). This family consists of several NPP1 like necrosis inducing proteins from oomycetes, fungi and bacteria. Infiltration of NPP1 into leaves of Arabidopsis thaliana plants result in transcript accumulation of pathogenesis-related (PR) genes, production of ROS and ethylene, callose apposition, and HR-like cell death.	NO HITS FOUND	NO HITS FOUND	NO HITS FOUND
s118.5	28.59127403	32.91643085	1.151275414	0.584700248	gb|EFQ32153.1| hypothetical protein GLRG_07297 [Glomerella graminicola M1.001]	fgr:FG10723.1 hypothetical protein; K08272 calcium binding protein 39	gnl|CDD|117144 pfam08569, Mo25, Mo25-like. Mo25-like proteins are involved in both polarised growth and cytokinesis. In fission yeast Mo25 is localised alternately to the spindle pole body and to the site cell division in a cell cycle dependent manner.	NO HITS FOUND	NO HITS FOUND	NO HITS FOUND
s118.6	19.8986102	21.63128821	1.087075328	0.79086622	ref|XP_001727513.2| hypothetical protein AOR_1_882194 [Aspergillus oryzae RIB40]	ncr:NCU03573 hypothetical protein	gnl|CDD|192043 pfam08457, Sfi1, Sfi1 spindle body protein. This is a family of fungal spindle pole body proteins that play a role in spindle body duplication. They contain binding sites for calmodulin-like proteins called centrins which are present in microtubule-organising centres.	NO HITS FOUND	NO HITS FOUND	NO HITS FOUND
s118.7	25.81736334	27.41054499	1.061709696	0.82896993	gb|EFQ32150.1| WD repeat domain-containing protein [Glomerella graminicola M1.001]	fgr:FG10720.1 hypothetical protein	gnl|CDD|192963 pfam12234, Rav1p_C, RAVE protein 1 C terminal. This domain family is found in eukaryotes, and is typically between 621 and 644 amino acids in length. This family is the C terminal region of the protein RAVE (regulator of the ATPase of vacuolar and endosomal membranes). Rav1p is involved in regulating the glucose dependent assembly and disassembly of vacuolar ATPase V1 and V0 subuni…	NO HITS FOUND	NO HITS FOUND	NO HITS FOUND
s118.8	18.40238365	16.54005682	-1.112594948	0.756593731	gb|EFQ32149.1| OPT oligopeptide transporter [Glomerella graminicola M1.001]	pan:PODANSg6476 hypothetical protein	gnl|CDD|190551 pfam03169, OPT, OPT oligopeptide transporter protein. The OPT family of oligopeptide transporters is distinct from the ABC pfam00005 and PTR pfam00854 transporter families. OPT transporters were first recognised in fungi (Candida albicans and Schizosaccharomyces pombe), but this alignment also includes orthologues from Arabidopsis thaliana. OPT transporters are thought to have 12-1…	NO HITS FOUND	NO HITS FOUND	NO HITS FOUND
s118.9	63.56499218	57.67916278	-1.102044293	0.594669794	gb|EFW98969.1| arginine methyltransferase [Grosmannia clavigera kw1407]	pan:PODANSg6480 hypothetical protein; K11436 protein arginine N-methyltransferase 3 [EC:2.1.1.-]	gnl|CDD|179053 PRK00517, prmA, ribosomal protein L11 methyltransferase; Reviewed.	NO HITS FOUND	NO HITS FOUND	NO HITS FOUND
s119.1	4.164993917	0.301500984	-13.81419678	0.089597482	gb|EGS21734.1| hypothetical protein CTHT_0036010 [Chaetomium thermophilum var. thermophilum DSM 1495]	fgr:FG09742.1 hypothetical protein	No hits found	NO HITS FOUND	NO HITS FOUND	NO HITS FOUND
s119.2	30.50072364	25.15955782	-1.212291721	0.478307446	ref|XP_001222880.1| hypothetical protein CHGG_06785 [Chaetomium globosum CBS 148.51]_x0001_gb|EAQ90166.1| hypothetical protein CHGG_06785 [Chaetomium globosum CBS 148.51]	pcs:Pc21g00130 Pc21g00130	gnl|CDD|152115 pfam11679, DUF3275, Protein of unknown function (DUF3275). This family of proteins with unknown function appear to be restricted to Proteobacteria.	NO HITS FOUND	NO HITS FOUND	NO HITS FOUND
s119.3	3.572727797	1.880635227	-1.899745228	0.509638742	gb|EFQ36806.1| hypothetical protein GLRG_11952 [Glomerella graminicola M1.001]	mgr:MGG_11849 hypothetical protein	gnl|CDD|144795 pfam01328, Peroxidase_2, Peroxidase, family 2. The peroxidases in this family do not have similarity to other peroxidases.	NO HITS FOUND	NO HITS FOUND	NO HITS FOUND
s119.4	NA	NA	NA	NA	No hits found	No hits found	No hits found	NO HITS FOUND	NO HITS FOUND	NO HITS FOUND
s119.5	0.425601102	0	-1000000	0.744528458	ref|XP_754260.1| extracellular serine-rich protein [Aspergillus fumigatus Af293]_x0001_gb|EAL92222.1| extracellular serine-rich protein, putative [Aspergillus fumigatus Af293]_x0001_gb|EDP52392.1| extracellular serine-rich protein, putative [Aspergillus fumigatus A1163]	afm:AFUA_3G13640 extracellular serine-rich protein	No hits found	NO HITS FOUND	NO HITS FOUND	NO HITS FOUND
s12.1	28.94826385	24.04625438	-1.203857507	0.50508283	ref|XP_003345911.1| hypothetical protein SMAC_06312 [Sordaria macrospora k-hell]_x0001_emb|CBI57825.1| unnamed protein product [Sordaria macrospora]	ncr:NCU03885 hypothetical protein; K11370 ADA HAT complex component 1	No hits found	NO HITS FOUND	NO HITS FOUND	NO HITS FOUND
s12.10	72.22476574	92.74561263	1.284124797	0.110913742	gb|EGR48567.1| predicted protein [Trichoderma reesei QM6a]	ncr:NCU00302 hypothetical protein	gnl|CDD|187643 cd08939, KDSR-like_SDR_c, 3-ketodihydrosphingosine reductase (KDSR) and related proteins, classical (c) SDR. These proteins include members identified as KDSR, ribitol type dehydrogenase, and others. The group shows strong conservation of the active site tetrad and glycine rich NAD-binding motif of the classical SDRs. SDRs are a functionally diverse family of oxidoreductases that h…	NO HITS FOUND	NO HITS FOUND	NO HITS FOUND
s12.100	94.95044265	106.6964478	1.123706692	0.409362952	ref|XP_369439.2| hypothetical protein MGG_06025 [Magnaporthe oryzae 70-15]_x0001_gb|EDJ96355.1| hypothetical protein MGG_06025 [Magnaporthe oryzae 70-15]	mgr:MGG_06025 MG06025.4; hypothetical protein	gnl|CDD|34684 COG5080, YIP1, Rab GTPase interacting factor, Golgi membrane protein [Intracellular trafficking and secretion].	GO:0006810:transport,GO:0008104:protein localization,GO:0015031:protein transport,GO:0045184:establishment of protein localization	GO:0005083:small GTPase regulator activity	GO:0005622:intracellular,GO:0043229:intracellular organelle,GO:0043231:intracellular membrane-bound organelle,GO:0044424:intracellular part,GO:0016020:membrane,GO:0031224:intrinsic to membrane,GO:0044425:membrane part
s12.101	NA	NA	NA	NA	No hits found	No hits found	No hits found	NO HITS FOUND	NO HITS FOUND	NO HITS FOUND
s12.102	98.1096071	288.0911377	2.936421276	5.88E-23	ref|XP_003045866.1| predicted protein [Nectria haematococca mpVI 77-13-4]_x0001_gb|EEU40153.1| predicted protein [Nectria haematococca mpVI 77-13-4]	fgr:FG09697.1 hypothetical protein	gnl|CDD|119392 cd06174, MFS, The Major Facilitator Superfamily (MFS) is a large and diverse group of secondary transporters that includes uniporters, symporters, and antiporters. MFS proteins facilitate the transport across cytoplasmic or internal membranes of a variety of substrates including ions, sugar phosphates, drugs, neurotransmitters, nucleosides, amino acids, and peptides. They do so usi…	NO HITS FOUND	NO HITS FOUND	NO HITS FOUND
s12.11	17.07007117	9.559952539	-1.785581162	0.151810843	ref|XP_003048943.1| predicted protein [Nectria haematococca mpVI 77-13-4]_x0001_gb|EEU43230.1| predicted protein [Nectria haematococca mpVI 77-13-4]	ncr:NCU00188 similar to ATG1 protein; K08269 unc51-like kinase [EC:2.7.11.1]	gnl|CDD|128516 smart00220, S_TKc, Serine/Threonine protein kinases, catalytic domain. Phosphotransferases. Serine or threonine-specific kinase subfamily.	NO HITS FOUND	NO HITS FOUND	NO HITS FOUND
s12.12	NA	NA	NA	NA	No hits found	No hits found	No hits found	NO HITS FOUND	NO HITS FOUND	NO HITS FOUND
s12.13	191.3988605	255.6784046	1.335840788	0.002355289	gb|EFX02696.1| ornithine aminotransferase [Grosmannia clavigera kw1407]	pan:PODANSg5491 hypothetical protein; K00819 ornithine--oxo-acid transaminase [EC:2.6.1.13]	gnl|CDD|130940 TIGR01885, Orn_aminotrans, ornithine aminotransferase. This model describes the final step in the biosynthesis of ornithine from glutamate via the non-acetylated pathway. Ornithine amino transferase takes L-glutamate 5-semialdehyde and makes it into ornithine, which is used in the urea cycle, as well as in the biosynthesis of arginine. This model includes low-GC bacteria and eukary…	NO HITS FOUND	GO:0016769:transferase activity, transferring nitrogenous groups	NO HITS FOUND
s12.14	32.73773199	36.68583976	1.120598085	0.638338662	ref|XP_385721.1| hypothetical protein FG05545.1 [Gibberella zeae PH-1]_x0001_sp|Q4IB63|GPI10_GIBZE RecName: Full=GPI mannosyltransferase 3; AltName: Full=GPI mannosyltransferase III; Short=GPI-MT-III; AltName: Full=Glycosylphosphatidylinositol-anchor biosynthesis protein 10	fgr:FG05545.1 hypothetical protein; K05286 phosphatidylinositol glycan, class B [EC:2.4.1.-]	gnl|CDD|112701 pfam03901, Glyco_transf_22, Alg9-like mannosyltransferase family. Members of this family are mannosyltransferase enzymes. At least some members are localised in endoplasmic reticulum and involved in GPI anchor biosynthesis.	NO HITS FOUND	NO HITS FOUND	NO HITS FOUND
s12.15	15.56347818	11.51844288	-1.351179005	0.445903666	gb|EFQ24863.1| hypothetical protein GLRG_00007 [Glomerella graminicola M1.001]	fgr:FG05043.1 hypothetical protein	No hits found	NO HITS FOUND	NO HITS FOUND	NO HITS FOUND
s12.16	73.69585688	81.11943898	1.100732693	0.552173819	ref|XP_385691.1| hypothetical protein FG05515.1 [Gibberella zeae PH-1]	fgr:FG05515.1 hypothetical protein	gnl|CDD|192072 pfam08568, Kinetochor_Ybp2, Central kinetochore-associated. This is a family of proteins integrally involved in the central kinetochore. In baker's yeast the protein seems to be part of a macromolecular kinetochore complex and appears to contribute to the proper associations among the central kinetochore sub-complexes and the kinetochore-specific nucleosome. The family is localised…	NO HITS FOUND	NO HITS FOUND	NO HITS FOUND
s12.17	34.21906175	30.99334229	-1.104077819	0.692112534	ref|XP_003048766.1| hypothetical protein NECHADRAFT_122767 [Nectria haematococca mpVI 77-13-4]_x0001_gb|EEU43053.1| hypothetical protein NECHADRAFT_122767 [Nectria haematococca mpVI 77-13-4]	fgr:FG05514.1 hypothetical protein	gnl|CDD|99960 cd03784, GT1_Gtf_like, This family includes the Gtfs, a group of homologous glycosyltransferases involved in the final stages of the biosynthesis of antibiotics vancomycin and related chloroeremomycin. Gtfs transfer sugar moieties from an activated NDP-sugar donor to the oxidatively cross-linked heptapeptide core of vancomycin group antibiotics. The core structure is important for t…	NO HITS FOUND	NO HITS FOUND	NO HITS FOUND
s12.18	19.58989143	18.94683173	-1.033940224	0.918717268	gb|EFY84330.1| hypothetical protein MAC_09632 [Metarhizium acridum CQMa 102]	fgr:FG05592.1 hypothetical protein; K09709 hypothetical protein	gnl|CDD|33572 COG3777, COG3777, Uncharacterized conserved protein [Function unknown].	NO HITS FOUND	NO HITS FOUND	NO HITS FOUND
s12.19	NA	NA	NA	NA	No hits found	No hits found	No hits found	NO HITS FOUND	NO HITS FOUND	NO HITS FOUND
s12.2	8.837302883	11.51925187	1.303480487	0.562800162	ref|XP_003044868.1| hypothetical protein NECHADRAFT_43146 [Nectria haematococca mpVI 77-13-4]_x0001_gb|EEU39155.1| hypothetical protein NECHADRAFT_43146 [Nectria haematococca mpVI 77-13-4]	fgr:FG02539.1 hypothetical protein; K00077 2-dehydropantoate 2-reductase [EC:1.1.1.169]	gnl|CDD|180603 PRK06522, PRK06522, 2-dehydropantoate 2-reductase; Reviewed.	NO HITS FOUND	NO HITS FOUND	NO HITS FOUND
s12.20	64.54240713	67.4785649	1.045491916	0.79916629	gb|EFQ24887.1| hypothetical protein GLRG_00031 [Glomerella graminicola M1.001]	mgr:MGG_04698 MG04698.4; hypothetical protein	gnl|CDD|190905 pfam04193, PQ-loop, PQ loop repeat. Members of this family are all membrane bound proteins possessing a pair of repeats each spanning two transmembrane helices connected by a loop. The PQ motif found on loop 2 is critical for the localisation of cystinosin to lysosomes. However, the PQ motif appears not to be a general lysosome-targeting motif. It is thought likely to possess a mor…	NO HITS FOUND	NO HITS FOUND	NO HITS FOUND
s12.21	513.235029	1115.447556	2.173365988	1.73E-51	No hits found	No hits found	No hits found	NO HITS FOUND	NO HITS FOUND	NO HITS FOUND
s12.22	214.0449716	195.7681994	-1.09335925	0.367217917	gb|EFX02710.1| eukaryotic peptide chain release factor subunit 1 [Grosmannia clavigera kw1407]	fgr:FG06927.1 ERF1_PODAN Eukaryotic peptide chain release factor subunit 1 (eRF1) (Eukaryotic release factor 1); K03265 peptide chain release factor eRF subunit 1	gnl|CDD|161711 TIGR00108, eRF, peptide chain release factor eRF/aRF, subunit 1. This protein has been characterized in eukaryotes as the non-GTP-binding subunit of a cytosolic heterodimer that acts as a translation release factor for all three stop codons. Members of this orthologous family are found in Eukarya and Archaea. The name used should be eRF1 for the Archaea and aRF1 for the Eukarya. Al…	GO:0019538:protein metabolic process,GO:0022411:cellular component disassembly,GO:0044260:cellular macromolecule metabolic process	GO:0008079:translation termination factor activity,GO:0008135:translation factor activity, nucleic acid binding	NO HITS FOUND
s12.23	49.5484	37.45817882	-1.322765857	0.197200467	ref|XP_001908185.1| hypothetical protein [Podospora anserina S mat+]_x0001_emb|CAP68858.1| unnamed protein product [Podospora anserina S mat+]	pan:PODANSg5220 hypothetical protein	gnl|CDD|192082 pfam08589, DUF1770, Fungal protein of unknown function (DUF1770). The function of this family is unknown. These proteins are rather dissimilar except for a single strongly conserved motif (PDLRFEQ).	NO HITS FOUND	NO HITS FOUND	NO HITS FOUND
s12.24	32.45889365	34.46051723	1.061666414	0.80832319	ref|XP_001908184.1| hypothetical protein [Podospora anserina S mat+]_x0001_emb|CAP68857.1| unnamed protein product [Podospora anserina S mat+]	pan:PODANSg5219 hypothetical protein	No hits found	NO HITS FOUND	NO HITS FOUND	NO HITS FOUND
s12.25	3490.05171	3085.972527	-1.130940629	6.23E-07	ref|XP_001555047.1| 60S ribosomal protein L8 [Botryotinia fuckeliana B05.10]_x0001_gb|EDN26160.1| 60S ribosomal protein L8 [Botryotinia fuckeliana B05.10]	bfu:BC1G_06570 60S ribosomal protein L8 ; K02938 large subunit ribosomal protein L8e	gnl|CDD|173464 PTZ00180, PTZ00180, 60S ribosomal protein L8; Provisional.	NO HITS FOUND	NO HITS FOUND	GO:0005622:intracellular,GO:0030529:ribonucleoprotein complex,GO:0044424:intracellular part
s12.26	366.5106205	430.5862694	1.174826172	0.023262293	ref|XP_387108.1| hypothetical protein FG06932.1 [Gibberella zeae PH-1]	fgr:FG06932.1 hypothetical protein; K00856 adenosine kinase [EC:2.7.1.20]	gnl|CDD|178163 PLN02548, PLN02548, adenosine kinase.	GO:0006139:nucleobase, nucleoside, nucleotide and nucleic acid metabolic process,GO:0043094:metabolic compound salvage,GO:0006793:phosphorus metabolic process	GO:0016772:transferase activity, transferring phosphorus-containing groups	NO HITS FOUND
s12.27	44.00146684	37.64194099	-1.168947872	0.484439297	gb|EFY90767.1| hypothetical protein MAC_03130 [Metarhizium acridum CQMa 102]	fgr:FG06933.1 hypothetical protein	gnl|CDD|192559 pfam10374, EST1, Telomerase activating protein Est1. Est1 is a protein which recruits or activates telomerase at the site of polymerisation.	NO HITS FOUND	NO HITS FOUND	NO HITS FOUND
s12.28	29.51050568	35.4006277	1.199594073	0.468416536	ref|XP_003051765.1| predicted protein [Nectria haematococca mpVI 77-13-4]_x0001_gb|EEU46052.1| predicted protein [Nectria haematococca mpVI 77-13-4]	fgr:FG06934.1 hypothetical protein	No hits found	NO HITS FOUND	NO HITS FOUND	NO HITS FOUND
s12.29	24.8329616	23.89734824	-1.039151346	0.894628948	gb|EFQ24963.1| hypothetical protein GLRG_00107 [Glomerella graminicola M1.001]	mgr:MGG_06309 MG06309.4; hypothetical protein; K12873 bud site selection protein 31	gnl|CDD|189849 pfam01125, G10, G10 protein.	NO HITS FOUND	NO HITS FOUND	NO HITS FOUND
s12.3	4.535578507	4.780244823	1.053943795	0.939829247	ref|XP_001221631.1| hypothetical protein CHGG_05536 [Chaetomium globosum CBS 148.51]_x0001_gb|EAQ88917.1| hypothetical protein CHGG_05536 [Chaetomium globosum CBS 148.51]	fgr:FG02538.1 hypothetical protein	gnl|CDD|128956 smart00717, SANT, SANT SWI3, ADA2, N-CoR and TFIIIB'' DNA-binding domains.	NO HITS FOUND	NO HITS FOUND	NO HITS FOUND
s12.30	284.5611528	259.4548625	-1.096765542	0.282175593	gb|EFQ24964.1| complex 1 protein [Glomerella graminicola M1.001]	fgr:FG06936.1 hypothetical protein; K03950 NADH dehydrogenase (ubiquinone) 1 alpha subcomplex 6 [EC:1.6.5.3 1.6.99.3]	gnl|CDD|191260 pfam05347, Complex1_LYR, Complex 1 protein (LYR family). Proteins in this family have been identified as a component of the higher eukaryotic NADH complex. In Saccharomyces cerevisiae, the Isd11 protein has been shown to play a role in Fe/S cluster biogenesis in mitochondria. We have named this family LYR after a highly conserved tripeptide motif close to the N-terminus of these pr…	NO HITS FOUND	NO HITS FOUND	NO HITS FOUND
s12.31	32.58706946	26.26958571	-1.240486615	0.414412229	gb|EGR52778.1| predicted protein [Trichoderma reesei QM6a]	fgr:FG06937.1 hypothetical protein; K03020 DNA-directed RNA polymerase III subunit C19 [EC:2.7.7.6]	gnl|CDD|132907 cd07029, RNAP_I_III_AC19, AC19 subunit of Eukaryotic RNA polymerase (RNAP) I and RNAP III. The eukaryotic AC19 subunit of RNA polymerase (RNAP) I and RNAP III is involved in the assembly of RNAP subunits. RNAP is a large multi-subunit complex responsible for the synthesis of RNA. It is the principal enzyme of the transcription process, and is a final target in many regulatory pathw…	GO:0006139:nucleobase, nucleoside, nucleotide and nucleic acid metabolic process	NO HITS FOUND	NO HITS FOUND
s12.32	NA	NA	NA	NA	No hits found	No hits found	No hits found	NO HITS FOUND	NO HITS FOUND	NO HITS FOUND
s12.33	57.97178088	49.03602234	-1.182228454	0.38999242	ref|XP_003051767.1| hypothetical protein NECHADRAFT_38462 [Nectria haematococca mpVI 77-13-4]_x0001_gb|EEU46054.1| hypothetical protein NECHADRAFT_38462 [Nectria haematococca mpVI 77-13-4]	fgr:FG06938.1 hypothetical protein	No hits found	NO HITS FOUND	NO HITS FOUND	NO HITS FOUND
s12.34	58.89059821	58.56092576	-1.005629563	0.975852229	ref|XP_962991.1| serine/threonine-protein kinase hal4 [Neurospora crassa OR74A]_x0001_gb|EAA33755.1| serine/threonine-protein kinase hal4 [Neurospora crassa OR74A]	ncr:NCU06179 serine/threonine-protein kinase hal4; K08286 protein-serine/threonine kinase [EC:2.7.11.-]	gnl|CDD|189373 pfam00069, Pkinase, Protein kinase domain.	GO:0019538:protein metabolic process,GO:0043283:biopolymer metabolic process,GO:0044260:cellular macromolecule metabolic process	GO:0016772:transferase activity, transferring phosphorus-containing groups,GO:0017076:purine nucleotide binding,GO:0032553:ribonucleotide binding	NO HITS FOUND
s12.35	53.11560055	42.05043857	-1.263140228	0.259060958	gb|EFQ24971.1| hypothetical protein GLRG_00115 [Glomerella graminicola M1.001]	ncr:NCU06177 similar to calcium/calmodulin dependent protein kinase C; K07359 calcium/calmodulin-dependent protein kinase kinase [EC:2.7.11.17]	gnl|CDD|128516 smart00220, S_TKc, Serine/Threonine protein kinases, catalytic domain. Phosphotransferases. Serine or threonine-specific kinase subfamily.	NO HITS FOUND	NO HITS FOUND	NO HITS FOUND
s12.36	59.04158335	60.65560849	1.027337091	0.883279575	gb|EFY90775.1| TRAPP complex subunit (Bet5), putative [Metarhizium acridum CQMa 102]	fgr:FG06941.1 hypothetical protein	gnl|CDD|146632 pfam04099, Sybindin, Sybindin-like family. Sybindin is a physiological syndecan-2 ligand on dendritic spines, the small protrusions on the surface of dendrites that receive the vast majority of excitatory synapses.	GO:0006810:transport,GO:0016192:vesicle-mediated transport,GO:0046907:intracellular transport,GO:0051641:cellular localization,GO:0051649:establishment of cellular localization	NO HITS FOUND	NO HITS FOUND
s12.37	27.27692638	25.38960796	-1.074334288	0.796990366	ref|XP_002340755.1| WD repeat protein [Talaromyces stipitatus ATCC 10500]_x0001_gb|EED23368.1| WD repeat protein [Talaromyces stipitatus ATCC 10500]	act:ACLA_089880 WD repeat protein	gnl|CDD|191955 pfam08159, NUC153, NUC153 domain. This small domain is found in a a novel nucleolar family.	NO HITS FOUND	NO HITS FOUND	NO HITS FOUND
s12.38	42.4805454	48.64660562	1.145150213	0.520832959	ref|XP_387118.1| hypothetical protein FG06942.1 [Gibberella zeae PH-1]	fgr:FG06942.1 hypothetical protein; K13336 peroxin-3	gnl|CDD|191118 pfam04882, Peroxin-3, Peroxin-3. Peroxin-3 is a peroxisomal protein. It is thought to be involve in membrane vesicle assembly prior to the translocation of matrix proteins.	NO HITS FOUND	NO HITS FOUND	NO HITS FOUND
s12.39	NA	NA	NA	NA	No hits found	No hits found	No hits found	NO HITS FOUND	NO HITS FOUND	NO HITS FOUND
s12.4	201.1610782	193.0735513	-1.041888321	0.684202672	gb|EGS20462.1| hypothetical protein CTHT_0022940 [Chaetomium thermophilum var. thermophilum DSM 1495]	fgr:FG06697.1 hypothetical protein	gnl|CDD|190978 pfam04418, DUF543, Domain of unknown function (DUF543). This family of short eukaryotic proteins has no known function. Most of the members of this family are only 80 amino acid residues long. However the Arabidopsis homologue is over 300 residues long. The presumed domain contains a conserved amino terminal cysteine and a conserved motif GXGXGXG in the carboxy terminal half that m…	NO HITS FOUND	NO HITS FOUND	NO HITS FOUND
s12.40	40.37890456	41.64491783	1.031353334	0.8896051	gb|EFQ24975.1| fork head domain-containing protein [Glomerella graminicola M1.001]	fgr:FG06944.1 hypothetical protein	gnl|CDD|189470 pfam00250, Fork_head, Fork head domain.	NO HITS FOUND	NO HITS FOUND	NO HITS FOUND
s12.41	NA	NA	NA	NA	No hits found	No hits found	No hits found	NO HITS FOUND	NO HITS FOUND	NO HITS FOUND
s12.42	72.48974971	80.58707625	1.111703056	0.514315732	ref|XP_001908174.1| hypothetical protein [Podospora anserina S mat+]_x0001_sp|B2AWS3|PAN1_PODAN RecName: Full=Actin cytoskeleton-regulatory complex protein PAN1_x0001_emb|CAP68847.1| unnamed protein product [Podospora anserina S mat+]	pan:PODANSg5209 hypothetical protein	gnl|CDD|128342 smart00027, EH, Eps15 homology domain. Pair of EF hand motifs that recognise proteins containing Asn-Pro-Phe (NPF) sequences.	NO HITS FOUND	NO HITS FOUND	NO HITS FOUND
s12.43	159.1720664	215.4804837	1.35375816	0.003613581	ref|XP_001907760.1| hypothetical protein [Podospora anserina S mat+]_x0001_emb|CAP68433.1| unnamed protein product [Podospora anserina S mat+]	pan:PODANSg4795 hypothetical protein	gnl|CDD|99780 cd06183, cyt_b5_reduct_like, Cytochrome b5 reductase catalyzes the reduction of 2 molecules of cytochrome b5 using NADH as an electron donor. Like ferredoxin reductases, these proteins have an N-terminal FAD binding subdomain and a C-terminal NADH binding subdomain, separated by a cleft, which accepts FAD. The NADH-binding moiety interacts with part of the FAD and resembles a Rossma…	NO HITS FOUND	NO HITS FOUND	NO HITS FOUND
s12.44	45.39678334	55.46910815	1.221873094	0.318303014	ref|XP_387124.1| hypothetical protein FG06948.1 [Gibberella zeae PH-1]	fgr:FG06948.1 hypothetical protein	gnl|CDD|185451 PTZ00108, PTZ00108, DNA topoisomerase 2-like protein; Provisional.	NO HITS FOUND	NO HITS FOUND	NO HITS FOUND
s12.45	52.39521178	51.67074519	-1.014020827	0.943698625	gb|EFX00165.1| autophagy protein [Grosmannia clavigera kw1407]	fgr:FG06950.1 hypothetical protein	gnl|CDD|132777 cd06867, PX_SNX41_42, The phosphoinositide binding Phox Homology domain of fungal Sorting Nexins 41 and 42. The PX domain is a phosphoinositide (PI) binding module present in many proteins with diverse functions. Sorting nexins (SNXs) make up the largest group among PX domain containing proteins. They are involved in regulating membrane traffic and protein sorting in the endosomal …	NO HITS FOUND	NO HITS FOUND	NO HITS FOUND
s12.46	3.981198039	3.616367627	-1.10088311	0.902068094	No hits found	No hits found	gnl|CDD|185581 PTZ00372, PTZ00372, endonuclease 4-like protein; Provisional.	NO HITS FOUND	NO HITS FOUND	NO HITS FOUND
s12.47	96.9740402	98.49502006	1.015684402	0.91362618	ref|XP_003052219.1| hypothetical protein NECHADRAFT_68506 [Nectria haematococca mpVI 77-13-4]_x0001_gb|EEU46506.1| hypothetical protein NECHADRAFT_68506 [Nectria haematococca mpVI 77-13-4]	fgr:FG06951.1 hypothetical protein; K00987 mRNA guanylyltransferase [EC:2.7.7.50]	gnl|CDD|34823 COG5226, CEG1, mRNA capping enzyme, guanylyltransferase (alpha) subunit [RNA processing and modification].	GO:0006139:nucleobase, nucleoside, nucleotide and nucleic acid metabolic process,GO:0006397:mRNA processing,GO:0043283:biopolymer metabolic process	GO:0016772:transferase activity, transferring phosphorus-containing groups	GO:0005622:intracellular,GO:0043229:intracellular organelle,GO:0043231:intracellular membrane-bound organelle,GO:0044424:intracellular part
s12.48	33.09347141	33.4937853	1.012096461	0.961212535	No hits found	No hits found	No hits found	NO HITS FOUND	NO HITS FOUND	NO HITS FOUND
s12.49	43.54237075	48.86469995	1.122233335	0.582082129	gb|EFQ24866.1| hypothetical protein GLRG_00010 [Glomerella graminicola M1.001]	pan:PODANSg5251 hypothetical protein; K11267 sister chromatid cohesion protein PDS5	gnl|CDD|147767 pfam05793, TFIIF_alpha, Transcription initiation factor IIF, alpha subunit (TFIIF-alpha). Transcription initiation factor IIF, alpha subunit (TFIIF-alpha) or RNA polymerase II-associating protein 74 (RAP74) is the large subunit of transcription factor IIF (TFIIF), which is essential for accurate initiation and stimulates elongation by RNA polymerase II.	GO:0006996:organelle organization and biogenesis,GO:0022402:cell cycle process	NO HITS FOUND	GO:0005622:intracellular,GO:0043229:intracellular organelle,GO:0043232:intracellular non-membrane-bound organelle,GO:0044424:intracellular part,GO:0044427:chromosomal part,GO:0044446:intracellular organelle part,GO:0005622:intracellular,GO:0043229:intracellular organelle,GO:0043232:intracellular non-membrane-bound organelle,GO:0044424:intracellular part
s12.5	10.1109904	9.075385915	-1.114111345	0.818457316	gb|EFQ25065.1| Urb2/Npa2 family protein [Glomerella graminicola M1.001]	fgr:FG06696.1 hypothetical protein	gnl|CDD|192588 pfam10441, Urb2, Urb2/Npa2 family. This family includes the Urb2 protein from yeast that are involved in ribosome biogenesis.	NO HITS FOUND	NO HITS FOUND	NO HITS FOUND
s12.50	58.49310315	70.69210003	1.208554449	0.284955702	ref|XP_003052223.1| Snf5 subunit [Nectria haematococca mpVI 77-13-4]_x0001_gb|EEU46510.1| Snf5 subunit [Nectria haematococca mpVI 77-13-4]	fgr:FG06954.1 hypothetical protein; K11648 SWI/SNF-related matrix-associated actin-dependent regulator of chromatin subfamily B member 1	gnl|CDD|147158 pfam04855, SNF5, SNF5 / SMARCB1 / INI1. SNF5 is a component of the yeast SWI/SNF complex, which is an ATP-dependent nucleosome-remodelling complex that regulates the transcription of a subset of yeast genes. SNF5 is a key component of all SWI/SNF-class complexes characterised so far. This family consists of the conserved region of SNF5, including a direct repeat motif. SNF5 is esse…	NO HITS FOUND	NO HITS FOUND	NO HITS FOUND
s12.51	575.9868705	531.0416763	-1.084635907	0.176915402	gb|EFY98681.1| hypothetical protein MAA_05820 [Metarhizium anisopliae ARSEF 23]	mgr:MGG_06316 MG06316.4; hypothetical protein; K01265 methionyl aminopeptidase [EC:3.4.11.18]	gnl|CDD|129586 TIGR00495, crvDNA_42K, 42K curved DNA binding protein. Proteins identified by this HMM have been identified in a number of species as a nuclear (but not nucleolar) protein with a cell cycle dependence. Various names given to members of this family have included cell cycle protein p38-2G4, DNA-binding protein GBP16, and proliferation-associated protein 1. This protein is closely rel…	NO HITS FOUND	NO HITS FOUND	NO HITS FOUND
s12.52	27.25694844	25.12009532	-1.085065486	0.770247612	gb|EGR52282.1| predicted protein [Trichoderma reesei QM6a]	fgr:FG06956.1 hypothetical protein	gnl|CDD|189641 pfam00628, PHD, PHD-finger. PHD folds into an interleaved type of Zn-finger chelating 2 Zn ions in a similar manner to that of the RING and FYVE domains. Several PHD fingers have been identified as binding modules of methylated histone H3.	NO HITS FOUND	NO HITS FOUND	NO HITS FOUND
s12.53	120.8362246	134.1691507	1.110338817	0.404723635	ref|XP_003052224.1| hypothetical protein NECHADRAFT_37587 [Nectria haematococca mpVI 77-13-4]_x0001_gb|EEU46511.1| hypothetical protein NECHADRAFT_37587 [Nectria haematococca mpVI 77-13-4]	mgr:MGG_06318 MG06318.4; hypothetical protein	gnl|CDD|34702 COG5099, COG5099, RNA-binding protein of the Puf family, translational repressor [Translation, ribosomal structure and biogenesis].	NO HITS FOUND	NO HITS FOUND	NO HITS FOUND
s12.54	NA	NA	NA	NA	No hits found	No hits found	No hits found	NO HITS FOUND	NO HITS FOUND	NO HITS FOUND
s12.55	34.1899552	36.35800166	1.063411796	0.797929434	gb|EGR46527.1| predicted protein [Trichoderma reesei QM6a]	mgr:MGG_06302 MG06302.4; hypothetical protein	gnl|CDD|34844 COG5247, BUR6, Class 2 transcription repressor NC2, alpha subunit (DRAP1 homolog) [Transcription].	NO HITS FOUND	GO:0003677:DNA binding	GO:0005622:intracellular,GO:0043229:intracellular organelle,GO:0043231:intracellular membrane-bound organelle,GO:0044424:intracellular part
s12.56	3.892190724	3.512221985	-1.108184716	0.896895611	gb|EFQ25043.1| hypothetical protein GLRG_00187 [Glomerella graminicola M1.001]	pan:PODANSg4809 hypothetical protein	gnl|CDD|31002 COG0657, Aes, Esterase/lipase [Lipid metabolism].	NO HITS FOUND	NO HITS FOUND	NO HITS FOUND
s12.57	6.634076384	5.811966616	-1.14145122	0.823741091	ref|XP_369786.2| hypothetical protein MGG_06301 [Magnaporthe oryzae 70-15]_x0001_gb|EDK00792.1| hypothetical protein MGG_06301 [Magnaporthe oryzae 70-15]	mgr:MGG_06301 MG06301.4; hypothetical protein	No hits found	NO HITS FOUND	NO HITS FOUND	NO HITS FOUND
s12.58	11.54047788	11.66224948	1.010551694	0.98032447	ref|XP_001409032.1| hypothetical protein MGG_12861 [Magnaporthe oryzae 70-15]_x0001_gb|EDK00793.1| hypothetical protein MGG_12861 [Magnaporthe oryzae 70-15]	mgr:MGG_12861 MG06299.4, MG06300.4; hypothetical protein	gnl|CDD|162101 TIGR00911, 2A0308, L-type amino acid transporter.	GO:0006810:transport	NO HITS FOUND	NO HITS FOUND
s12.59	22.79830519	25.8519801	1.133943066	0.665188337	gb|EFQ25041.1| phosphatidylinositol 3 [Glomerella graminicola M1.001]	pan:PODANSg4805 hypothetical protein; K00888 phosphatidylinositol 4-kinase [EC:2.7.1.67]	gnl|CDD|119428 cd05168, PI4Kc_III_beta, Phosphoinositide 4-kinase (PI4K), Type III, beta isoform, catalytic domain; The PI4K catalytic domain family is part of a larger superfamily that includes the catalytic domains of other kinases such as the typical serine/threonine/tyrosine protein kinases (PKs), aminoglycoside phosphotransferase, choline kinase, and RIO kinases. PI4Ks catalyze the transfer …	NO HITS FOUND	GO:0016772:transferase activity, transferring phosphorus-containing groups	NO HITS FOUND
s12.6	1.480490343	0.928821018	-1.593945782	0.772150225	ref|XP_957126.1| hypothetical protein NCU06486 [Neurospora crassa OR74A]_x0001_gb|EAA27890.1| predicted protein [Neurospora crassa OR74A]	ncr:NCU06486 hypothetical protein	gnl|CDD|128516 smart00220, S_TKc, Serine/Threonine protein kinases, catalytic domain. Phosphotransferases. Serine or threonine-specific kinase subfamily.	NO HITS FOUND	NO HITS FOUND	NO HITS FOUND
s12.60	10.9633207	13.97384046	1.274599262	0.555335409	gb|EGO57915.1| hypothetical protein NEUTE1DRAFT_122252 [Neurospora tetrasperma FGSC 2508]	ncr:NCU00215 hypothetical protein	gnl|CDD|192964 pfam12239, DUF3605, Protein of unknown function (DUF3605). This family of proteins is found in eukaryotes and viruses. Proteins in this family are typically between 161 and 256 amino acids in length.	NO HITS FOUND	NO HITS FOUND	NO HITS FOUND
s12.61	36.49849933	46.63215214	1.277645739	0.269142577	ref|XP_001907762.1| hypothetical protein [Podospora anserina S mat+]_x0001_emb|CAP68435.1| unnamed protein product [Podospora anserina S mat+]	pan:PODANSg4797 hypothetical protein	gnl|CDD|191319 pfam05620, DUF788, Protein of unknown function (DUF788). This family consists of several eukaryotic proteins of unknown function.	NO HITS FOUND	NO HITS FOUND	NO HITS FOUND
s12.62	NA	NA	NA	NA	No hits found	No hits found	No hits found	NO HITS FOUND	NO HITS FOUND	NO HITS FOUND
s12.63	18.52727237	21.13865068	1.140947802	0.682706751	gb|EFQ25037.1| tetratricopeptide [Glomerella graminicola M1.001]	fgr:FG05492.1 hypothetical protein; K03350 anaphase-promoting complex subunit 3	gnl|CDD|193368 pfam12895, Apc3, Anaphase-promoting complex, cyclosome, subunit 3. Apc3, otherwise known as Cdc27, is one of the subunits of the anaphase-promoting complex or cyclosome. The anaphase-promoting complex is a multiprotein subunit E3 ubiquitin ligase complex that controls segregation of chromosomes and exit from mitosis in eukaryotes. The protein members of this family contain TPR repe…	NO HITS FOUND	NO HITS FOUND	NO HITS FOUND
s12.64	841.3182324	1015.099697	1.206558538	5.46E-05	ref|XP_001910030.1| hypothetical protein [Podospora anserina S mat+]_x0001_emb|CAP71164.1| unnamed protein product [Podospora anserina S mat+]	pan:PODANSg7067 hypothetical protein	gnl|CDD|177669 PLN00035, PLN00035, histone H4; Provisional.	NO HITS FOUND	NO HITS FOUND	GO:0005622:intracellular,GO:0043229:intracellular organelle,GO:0043231:intracellular membrane-bound organelle,GO:0044424:intracellular part
s12.65	24.22205536	30.60265813	1.263421195	0.393324374	ref|XP_003003246.1| trafficking protein particle complex subunit 2 [Verticillium albo-atrum VaMs.102]_x0001_gb|EEY20698.1| trafficking protein particle complex subunit 2 [Verticillium albo-atrum VaMs.102]	mgr:MGG_06294 MG06294.4; trafficking protein particle complex subunit 2, putative	gnl|CDD|147000 pfam04628, Sedlin_N, Sedlin, N-terminal conserved region. Mutations in this protein are associated with the X-linked spondyloepiphyseal dysplasia tarda syndrome (OMIM:313400). This family represents an N-terminal conserved region.	GO:0006810:transport,GO:0016192:vesicle-mediated transport,GO:0046907:intracellular transport,GO:0051641:cellular localization,GO:0051649:establishment of cellular localization	NO HITS FOUND	NO HITS FOUND
s12.66	113.2645311	106.5611315	-1.062906611	0.65201787	ref|XP_003048778.1| predicted protein [Nectria haematococca mpVI 77-13-4]_x0001_gb|EEU43065.1| predicted protein [Nectria haematococca mpVI 77-13-4]	fgr:FG05489.1 hypothetical protein	gnl|CDD|118315 pfam09784, L31, Mitochondrial ribosomal protein L31. This is a family of mitochondrial ribosomal proteins. L31 is essential for mitochondrial function in yeast.	NO HITS FOUND	NO HITS FOUND	NO HITS FOUND
s12.67	62.66976228	71.41053458	1.139473519	0.4521378	gb|EGR46523.1| predicted protein [Trichoderma reesei QM6a]	fgr:FG05488.1 hypothetical protein; K12883 nuclear cap-binding protein subunit 2	gnl|CDD|100104 cd00590, RRM, RRM (RNA recognition motif), also known as RBD (RNA binding domain) or RNP (ribonucleoprotein domain), is a highly abundant domain in eukaryotes found in proteins involved in post-transcriptional gene expression processes including mRNA and rRNA processing, RNA export, and RNA stability. This domain is 90 amino acids in length and consists of a four-stranded beta-shee…	NO HITS FOUND	NO HITS FOUND	NO HITS FOUND
s12.68	61.86899657	76.91538082	1.243197483	0.202983513	gb|EFQ25032.1| nuclear pore complex protein An-Nup82 [Glomerella graminicola M1.001]	fgr:FG05487.1 hypothetical protein	No hits found	NO HITS FOUND	NO HITS FOUND	NO HITS FOUND
s12.69	19.61588829	15.3796908	-1.275441005	0.480691679	gb|EGO58050.1| hypothetical protein NEUTE1DRAFT_42660 [Neurospora tetrasperma FGSC 2508]	ncr:NCU00346 hypothetical protein; K01824 cholestenol delta-isomerase [EC:5.3.3.5]	gnl|CDD|191242 pfam05241, EBP, Emopamil binding protein. Emopamil binding protein (EBP) is as a gene that encodes a non-glycosylated type I integral membrane protein of endoplasmic reticulum and shows high level expression in epithelial tissues. The EBP protein has emopamil binding domains, including the sterol acceptor site and the catalytic centre, which show Delta8-Delta7 sterol isomerase acti…	NO HITS FOUND	NO HITS FOUND	NO HITS FOUND
s12.7	49.517602	53.22320149	1.074833985	0.716186647	ref|XP_385726.1| hypothetical protein FG05550.1 [Gibberella zeae PH-1]	fgr:FG05550.1 hypothetical protein; K03005 DNA-directed RNA polymerase I subunit A49 [EC:2.7.7.6]	gnl|CDD|191626 pfam06870, RNA_pol_I_A49, A49-like RNA polymerase I associated factor. Saccharomyces cerevisiae A49 is a specific subunit associated with RNA polymerase I (Pol I) in eukaryotes. Pol I maintains transcription activities in A49 deletion mutants. However, such mutants are deficient in transcription activity at low temperatures. Deletion analysis of the fusion yeast homolog indicate th…	NO HITS FOUND	NO HITS FOUND	NO HITS FOUND
s12.70	18.56623658	15.38335287	-1.20690442	0.590971774	ref|XP_003003240.1| predicted protein [Verticillium albo-atrum VaMs.102]_x0001_gb|EEY20692.1| predicted protein [Verticillium albo-atrum VaMs.102]	ssl:SS1G_13772 hypothetical protein	No hits found	NO HITS FOUND	NO HITS FOUND	NO HITS FOUND
s12.71	29.12375041	20.79589077	-1.400456982	0.242926393	gb|EFQ25029.1| 2OG-Fe(II) oxygenase family Oxidoreductase [Glomerella graminicola M1.001]	fgr:FG05473.1 hypothetical protein	gnl|CDD|128942 smart00702, P4Hc, Prolyl 4-hydroxylase alpha subunit homologues. Mammalian enzymes catalyse hydroxylation of collagen, for example. Prokaryotic enzymes might catalyse hydroxylation of antibiotic peptides. These are 2-oxoglutarate-dependent dioxygenases, requiring 2-oxoglutarate and dioxygen as cosubstrates and ferrous iron as a cofactor.	GO:0006139:nucleobase, nucleoside, nucleotide and nucleic acid metabolic process	GO:0046872:metal ion binding	NO HITS FOUND
s12.72	136.9157556	124.9831061	-1.0954741	0.461832947	ref|XP_003052331.1| hypothetical protein NECHADRAFT_79391 [Nectria haematococca mpVI 77-13-4]_x0001_gb|EEU46618.1| hypothetical protein NECHADRAFT_79391 [Nectria haematococca mpVI 77-13-4]	fgr:FG06711.1 hypothetical protein	No hits found	NO HITS FOUND	NO HITS FOUND	NO HITS FOUND
s12.73	NA	NA	NA	NA	No hits found	No hits found	No hits found	NO HITS FOUND	NO HITS FOUND	NO HITS FOUND
s12.74	199.6298279	163.3396862	-1.222175899	0.05699578	gb|EFQ24859.1| hypothetical protein GLRG_00003 [Glomerella graminicola M1.001]	bfu:BC1G_11734 hypothetical protein	gnl|CDD|153420 cd07920, Pumilio, Pumilio-family RNA binding domain. Puf repeats (also labelled PUM-HD or Pumilio homology domain) mediate sequence specific RNA binding in fly Pumilio, worm FBF-1 and FBF-2, and many other proteins such as vertebrate Pumilio. These proteins function as translational repressors in early embryonic development by binding to sequences in the 3' UTR of target mRNAs, suc…	NO HITS FOUND	NO HITS FOUND	NO HITS FOUND
s12.75	21.94734874	29.05377887	1.323794469	0.324433544	gb|EGO58232.1| hypothetical protein NEUTE1DRAFT_146655 [Neurospora tetrasperma FGSC 2508]	ncr:NCU08994 hypothetical protein	gnl|CDD|191851 pfam07798, DUF1640, Protein of unknown function (DUF1640). This family consists of sequences derived from hypothetical eukaryotic proteins. A region approximately 100 residues in length is featured.	NO HITS FOUND	NO HITS FOUND	NO HITS FOUND
s12.76	11.87076732	13.27523539	1.118313166	0.784229173	gb|EFQ24984.1| hypothetical protein GLRG_00128 [Glomerella graminicola M1.001]	ncr:NCU07571 hypothetical protein	gnl|CDD|190817 pfam03980, Nnf1, Nnf1. NNF1 is an essential yeast gene that is necessary for chromosome segregation. It is associated with the spindle poles and forms part of a kinetochore subcomplex called MIND.	NO HITS FOUND	NO HITS FOUND	NO HITS FOUND
s12.77	555.6148292	346.2547035	-1.604641969	2.58E-12	ref|XP_958266.1| hypothetical protein NCU07572 [Neurospora crassa OR74A]_x0001_gb|EAA29030.1| predicted protein [Neurospora crassa OR74A]	ncr:NCU07572 hypothetical protein	gnl|CDD|176329 cd01253, PH_beta_spectrin, Beta-spectrin pleckstrin homology (PH) domain. Beta-spectrin pleckstrin homology (PH) domain. Beta spectrin binds actin and functions as a major component of the cytoskeleton underlying cellular membranes. Beta spectrin consists of multiple spectrin repeats followed by a PH domain, which binds to Inositol-1,4,5-Trisphosphate. PH domains share little seque…	NO HITS FOUND	NO HITS FOUND	NO HITS FOUND
s12.78	NA	NA	NA	NA	No hits found	No hits found	No hits found	NO HITS FOUND	NO HITS FOUND	NO HITS FOUND
s12.79	94.38008439	83.41527216	-1.131448498	0.41227928	gb|EFQ34716.1| thymidylate synthase [Glomerella graminicola M1.001]	fgr:FG01063.1 hypothetical protein; K00560 thymidylate synthase [EC:2.1.1.45]	gnl|CDD|185491 PTZ00164, PTZ00164, bifunctional dihydrofolate reductase-thymidylate synthase; Provisional.	GO:0006139:nucleobase, nucleoside, nucleotide and nucleic acid metabolic process,GO:0044249:cellular biosynthetic process	NO HITS FOUND	NO HITS FOUND
s12.8	31.23240345	40.63130999	1.300934462	0.27075136	gb|EFQ25062.1| hypothetical protein GLRG_00206 [Glomerella graminicola M1.001]	fgr:FG05557.1 hypothetical protein	gnl|CDD|192128 pfam08700, Vps51, Vps51/Vps67. This family includes a presumed domain found in a number of components of vesicular transport. The VFT tethering complex (also known as GARP complex, Golgi associated retrograde protein complex, Vps53 tethering complex) is a conserved eukaryotic docking complex which is involved recycling of proteins from endosomes to the late Golgi. Vps51 (also known…	NO HITS FOUND	NO HITS FOUND	NO HITS FOUND
s12.80	97.04862534	118.819006	1.224324462	0.139142058	gb|EFQ24982.1| nuclear transport factor 2 domain-containing protein [Glomerella graminicola M1.001]	afm:AFUA_5G04160 NTF2 and RRM domain protein	gnl|CDD|29630 cd00780, NTF2, Nuclear transport factor 2 (NTF2) domain plays an important role in the trafficking of macromolecules, ions and small molecules between the cytoplasm and nucleus. This bi-directional transport of macromolecules across the nuclear envelope requires many soluble factors that includes GDP-binding protein Ran (RanGDP). RanGDP is required for both import and export of prot…	NO HITS FOUND	NO HITS FOUND	NO HITS FOUND
s12.81	23.75761914	30.60627272	1.288271882	0.357475444	gb|EFQ24981.1| GPI ethanolamine phosphate transferase [Glomerella graminicola M1.001]	pan:PODANSg5224 hypothetical protein; K05288 phosphatidylinositol glycan, class O	gnl|CDD|31713 COG1524, COG1524, Uncharacterized proteins of the AP superfamily [CCral function prediction only].	NO HITS FOUND	NO HITS FOUND	NO HITS FOUND
s12.82	10.23711663	13.64794453	1.333182479	0.49499495	gb|EFZ00809.1| hypothetical protein MAA_03405 [Metarhizium anisopliae ARSEF 23]	fgr:FG05590.1 hypothetical protein	gnl|CDD|176490 cd08760, Cyt_b561_FRRS1_like, Eukaryotic cytochrome b(561), including the FRRS1 gene product. Cytochrome b(561), as found in eukaryotes, similar to and including the human FRRS1 gene product (ferric-chelate reductase 1), also called SDR-2 (stromal cell-derived receptor 2). This family comprises a variety of domain architectures, many of which contain dopamine beta-monooxygenase (DO…	NO HITS FOUND	NO HITS FOUND	NO HITS FOUND
s12.83	27.48218844	21.137692	-1.30015086	0.367934261	gb|EFX02738.1| g-patch domain containing protein [Grosmannia clavigera kw1407]	fgr:FG05513.1 hypothetical protein	gnl|CDD|193133 pfam12656, G-patch_2, DExH-box splicing factor binding site. Yeast Spp2, a G-patch protein and spliceosome component, interacts with the ATP-dependent DExH-box splicing factor Prp2. As this interaction involves the G-patch sequence in Spp2 and is required for the recruitment of Prp2 to the spliceosome before the first catalytic step of splicing, it is proposed that Spp2 might be an…	NO HITS FOUND	NO HITS FOUND	NO HITS FOUND
s12.84	28.93560624	28.49530069	-1.015451866	0.954132958	ref|XP_003048767.1| hypothetical protein NECHADRAFT_95544 [Nectria haematococca mpVI 77-13-4]_x0001_gb|EEU43054.1| hypothetical protein NECHADRAFT_95544 [Nectria haematococca mpVI 77-13-4]	fgr:FG05512.1 hypothetical protein; K11397 chromatin modification-related protein VID21	gnl|CDD|181920 PRK09510, tolA, cell envelope integrity inner membrane protein TolA; Provisional.	NO HITS FOUND	NO HITS FOUND	NO HITS FOUND
s12.85	33.29015245	40.95168517	1.230144116	0.377224662	gb|EGR45956.1| predicted protein [Trichoderma reesei QM6a]	fgr:FG05511.1 hypothetical protein; K03316 monovalent cation:H+ antiporter, CPA1 family	gnl|CDD|162063 TIGR00840, b_cpa1, sodium/hydrogen exchanger 3. The Monovalent Cation:Proton Antiporter-1 (CPA1) Family (TC 2.A.36)The CPA1 family is a large family of proteins derived from Gram-positive and Gram-negative bacteria, blue green bacteria, yeast, plants and animals.Transporters from eukaryotes have been functionally characterized, and all of these catalyze Na+:H+ exchange. Their prima…	GO:0006810:transport	NO HITS FOUND	NO HITS FOUND
s12.86	34.56944951	30.68231315	-1.126689808	0.633300497	ref|XP_003052190.1| hypothetical protein NECHADRAFT_68447 [Nectria haematococca mpVI 77-13-4]_x0001_gb|EEU46477.1| hypothetical protein NECHADRAFT_68447 [Nectria haematococca mpVI 77-13-4]	fgr:FG06890.1 hypothetical protein	gnl|CDD|162292 TIGR01301, GPH_sucrose, GPH family sucrose/H+ symporter. This model represents sucrose/proton symporters, found in plants, from the Glycoside-Pentoside-Hexuronide (GPH)/cation symporter family. These proteins are predicted to have 12 transmembrane domains. Members may export sucrose (e.g. SUT1, SUT4) from green parts to the phloem for long-distance transport or import sucrose (e.g …	GO:0006810:transport,GO:0008643:carbohydrate transport	GO:0022891:substrate-specific transmembrane transporter activity,GO:0022804:active transmembrane transporter activity	GO:0005622:intracellular,GO:0043229:intracellular organelle,GO:0043231:intracellular membrane-bound organelle,GO:0044424:intracellular part,GO:0016020:membrane
s12.87	17.362209	17.31458961	-1.002750246	0.993654429	gb|EFZ03368.1| cellobiose dehydrogenase, putative [Metarhizium anisopliae ARSEF 23]	nfi:NFIA_033480 cellobiose dehydrogenase, putative	gnl|CDD|187688 cd09630, CDH_like_cytochrome, Heme-binding cytochrome domain of fungal cellobiose dehydrogenases. Cellobiose dehydrogenase (CellobioseDH or CDH) is an extracellular fungal oxidoreductase that degrades both lignin and cellulose. Specifically, CDHs oxidize cellobiose, cellodextrins, and lactose to corresponding lactones, utilizing a variety of electron acceptors. Class-II CDHs are mo…	NO HITS FOUND	NO HITS FOUND	NO HITS FOUND
s12.88	253.462644	446.8812792	1.763105095	1.98E-13	gb|EFZ00806.1| cyclopropane-fatty-acyl-phospholipid synthase [Metarhizium anisopliae ARSEF 23]	ncr:NCU07859 similar to cyclopropane-fatty-acyl-phospholipid synthase	gnl|CDD|32411 COG2230, Cfa, Cyclopropane fatty acid synthase and related methyltransferases [Cell envelope biogenesis, outer membrane].	NO HITS FOUND	GO:0016741:transferase activity, transferring one-carbon groups	NO HITS FOUND
s12.89	26.38284814	24.81831243	-1.063039569	0.828828172	gb|EFQ24909.1| hypothetical protein GLRG_00053 [Glomerella graminicola M1.001]	mgr:MGG_08917 MG08917.4; hypothetical protein	gnl|CDD|150314 pfam09606, Med15, ARC105 or Med15 subunit of Mediator complex non-fungal. The approx. 70 residue Med15 domain of the ARC-Mediator co-activator is a three-helix bundle with marked similarity to the KIX domain. The sterol regulatory element binding protein (SREBP) family of transcription activators use the ARC105 subunit to activate target genes in the regulation of cholesterol and f…	GO:0006139:nucleobase, nucleoside, nucleotide and nucleic acid metabolic process,GO:0010468:regulation of gene expression,GO:0019222:regulation of metabolic process,GO:0031323:regulation of cellular metabolic process,GO:0045449:regulation of transcription,GO:0050794:regulation of cellular process	GO:0046872:metal ion binding	NO HITS FOUND
s12.9	53.05735545	49.21501057	-1.078072621	0.705555283	ref|XP_003048750.1| hypothetical protein NECHADRAFT_46921 [Nectria haematococca mpVI 77-13-4]_x0001_gb|EEU43037.1| hypothetical protein NECHADRAFT_46921 [Nectria haematococca mpVI 77-13-4]	fgr:FG05556.1 hypothetical protein	gnl|CDD|192269 pfam09368, Sas10_Utp3_C, Sas10 C-terminal domain. This family contains a C-terminal presumed domain in Sas10 which hash been identified as a regulator of chromatin silencing.	NO HITS FOUND	NO HITS FOUND	NO HITS FOUND
s12.90	44.86997117	50.3150287	1.121351929	0.578991034	ref|XP_003051874.1| predicted protein [Nectria haematococca mpVI 77-13-4]_x0001_gb|EEU46161.1| predicted protein [Nectria haematococca mpVI 77-13-4]	fgr:FG06705.1 hypothetical protein	gnl|CDD|88596 cd05796, Ribosomal_P0_like, Ribosomal protein L10 family, P0-like protein subfamily; composed of uncharacterized eukaryotic proteins with similarity to the 60S ribosomal protein P0, including the Saccharomyces cerevisiae protein called mRNA turnover protein 4 (MRT4). MRT4 may be involved in mRNA decay. P0 forms a tight complex with multiple copies of the small acidic protein L12(e).…	GO:0022613:ribonucleoprotein complex biogenesis and assembly	NO HITS FOUND	NO HITS FOUND
s12.91	73.1491037	79.62753786	1.088564778	0.601518855	gb|EFW99588.1| u1 small nuclear ribonucleoprotein [Grosmannia clavigera kw1407]	mgr:MGG_08907 MG08907.4; hypothetical protein; K11093 U1 small nuclear ribonucleoprotein 70kDa	gnl|CDD|192956 pfam12220, U1snRNP70_N, U1 small nuclear ribonucleoprotein of 70kDa MW N terminal. This domain is found in eukaryotes. This domain is about 90 amino acids in length. This domain is found associated with pfam00076. This domain is part of U1 snRNP, which is the pre-mRNA binding protein of the penta-snRNP spliceosome complex. It extends over a distance of 180 A from its RNA binding do…	NO HITS FOUND	NO HITS FOUND	NO HITS FOUND
s12.92	110.3532771	92.96571636	-1.187031966	0.223734503	gb|EFW99554.1| mitochondrial ribosomal protein [Grosmannia clavigera kw1407]	pan:PODANSg5176 hypothetical protein	gnl|CDD|191176 pfam05047, L51_S25_CI-B8, Mitochondrial ribosomal protein L51 / S25 / CI-B8 domain. The proteins in this family are located in the mitochondrion. The family includes ribosomal protein L51, and S25. This family also includes mitochondrial NADH-ubiquinone oxidoreductase B8 subunit (CI-B8) EC:1.6.5.3. It is not known whether all members of this family form part of the NADH-ubiquinone …	GO:0015980:energy derivation by oxidation of organic compounds	NO HITS FOUND	GO:0005622:intracellular,GO:0005737:cytoplasm,GO:0005840:ribosome,GO:0030529:ribonucleoprotein complex,GO:0033279:ribosomal subunit,GO:0043229:intracellular organelle,GO:0043232:intracellular non-membrane-bound organelle,GO:0044424:intracellular part,GO:0044444:cytoplasmic part,GO:0044446:intracellular organelle part,GO:0005622:intracellular,GO:0043229:intracellular organelle,GO:0043231:intracell…
s12.93	722.3923282	692.7471522	-1.042793645	0.430839893	gb|EFQ24919.1| triosephosphate isomerase [Glomerella graminicola M1.001]	ssl:SS1G_11433 triosephosphate isomerase ; K01803 triosephosphate isomerase (TIM) [EC:5.3.1.1]	gnl|CDD|185560 PTZ00333, PTZ00333, triosephosphate isomerase; Provisional.	NO HITS FOUND	GO:0016860:intramolecular oxidoreductase activity	NO HITS FOUND
s12.94	33.54716516	24.36470424	-1.376875534	0.231287786	gb|EFQ24921.1| C2H2 transcription factor [Glomerella graminicola M1.001]	fgr:FG06701.1 hypothetical protein	gnl|CDD|163397 TIGR03685, L21P_arch, 50S ribosomal protein L12P. This model represents the L12P protein of the large (50S) subunit of the archaeal ribosome.	NO HITS FOUND	NO HITS FOUND	NO HITS FOUND
s12.95	15.93299041	14.5151999	-1.097676265	0.800914071	ref|XP_003051876.1| hypothetical protein NECHADRAFT_6087 [Nectria haematococca mpVI 77-13-4]_x0001_gb|EEU46163.1| hypothetical protein NECHADRAFT_6087 [Nectria haematococca mpVI 77-13-4]	mgr:MGG_04675 MG04675.4; hypothetical protein	No hits found	NO HITS FOUND	NO HITS FOUND	NO HITS FOUND
s12.96	9.027779102	8.468878776	-1.065994607	0.897093476	ref|XP_387211.1| hypothetical protein FG07035.1 [Gibberella zeae PH-1]	fgr:FG07035.1 hypothetical protein	No hits found	NO HITS FOUND	NO HITS FOUND	NO HITS FOUND
s12.97	31.45480687	30.96261797	-1.01589623	0.950783552	gb|EFY90174.1| hypothetical protein MAC_03689 [Metarhizium acridum CQMa 102]	mgr:MGG_00207 MG00207.4; hypothetical protein	No hits found	NO HITS FOUND	NO HITS FOUND	NO HITS FOUND
s12.98	62.84356544	66.17863221	1.053069344	0.770052486	ref|XP_001411450.1| hypothetical protein MGG_11635 [Magnaporthe oryzae 70-15]_x0001_gb|EDK03211.1| hypothetical protein MGG_11635 [Magnaporthe oryzae 70-15]	mgr:MGG_11635 hypothetical protein	gnl|CDD|34798 COG5199, SCP1, Calponin [Cytoskeleton].	NO HITS FOUND	NO HITS FOUND	NO HITS FOUND
s12.99	77.34609119	69.00717969	-1.120841216	0.492241622	ref|XP_382121.1| hypothetical protein FG01945.1 [Gibberella zeae PH-1]	fgr:FG01945.1 hypothetical protein; K06877	gnl|CDD|176272 cd00835, RanBD, Ran-binding domain. Ran-binding domain; This domain of approximately 150 residues shares structural similarity to the PH domain, but lacks detectable sequence similarity. Ran is a Ras-like nuclear small GTPase, which regulates receptor-mediated transport between the nucleus and the cytoplasm. RanGTP hydrolysis is stimulated by RanGAP together with the Ran-binding do…	NO HITS FOUND	NO HITS FOUND	NO HITS FOUND
s120.1	100.1082808	84.45944626	-1.18528223	0.250586622	gb|EFY87040.1| serine/threonine-protein kinase Sgk2 [Metarhizium acridum CQMa 102]	cim:CIMG_07606 hypothetical protein	gnl|CDD|173623 cd00180, PKc, Catalytic domain of Protein Kinases. Protein Kinases (PKs), catalytic (c) domain. PKs catalyze the transfer of the gamma-phosphoryl group from ATP to serine/threonine or tyrosine residues on protein substrates. The PK family is part of a larger superfamily that includes the catalytic domains of RIO kinases, aminoglycoside phosphotransferase, choline kinase, phosphoino…	NO HITS FOUND	NO HITS FOUND	NO HITS FOUND
s120.2	55.61711674	55.2942145	-1.005839711	0.975667908	No hits found	No hits found	No hits found	NO HITS FOUND	NO HITS FOUND	NO HITS FOUND
s120.3	607.1620132	52.49058589	-11.56706489	6.63E-121	gb|EFW99214.1| rrm domain containing protein [Grosmannia clavigera kw1407]	mgr:MGG_02774 MG02774.4; hypothetical protein	gnl|CDD|190883 pfam04145, Ctr, Ctr copper transporter family. The redox active metal copper is an essential cofactor in critical biological processes such as respiration, iron transport, oxidative stress protection, hormone production, and pigmentation. A widely conserved family of high-affinity copper transport proteins (Ctr proteins) mediates copper uptake at the plasma membrane. A series of cl…	GO:0006810:transport,GO:0006811:ion transport	NO HITS FOUND	NO HITS FOUND
s120.4	164.1751279	146.7173292	-1.118989344	0.322899771	gb|EFQ26733.1| SRF-type transcription factor [Glomerella graminicola M1.001]	pan:PODANSg4424 hypothetical protein	gnl|CDD|128709 smart00432, MADS, MADS domain.	GO:0006139:nucleobase, nucleoside, nucleotide and nucleic acid metabolic process	NO HITS FOUND	NO HITS FOUND
s122.1	8.888392026	9.897335735	1.113512512	0.821317208	gb|EFQ28260.1| nuclear migration protein [Glomerella graminicola M1.001]	fgr:FG10111.1 hypothetical protein	gnl|CDD|193290 pfam12814, Mcp5_PH, Meiotic cell cortex C-terminal pleckstrin homology. The PH domain of these largely fungal proteins is necessary for the cortical localisation of the protein during meiosis, since the overall function of the protein is to anchor dynein at the cell cortex during the horsetail phase. During prophase I of fission yeast, horsetail nuclear movement occurs, and this st…	NO HITS FOUND	NO HITS FOUND	NO HITS FOUND
s122.10	451.6345764	523.9136552	1.160038851	0.020678285	gb|EFQ30131.1| Ras family protein [Glomerella graminicola M1.001]	mgr:MGG_06962 MG06962.4; secretion related GTPase; K07874 Ras-related protein Rab-1A	gnl|CDD|133272 cd01869, Rab1_Ypt1, Rab1/Ypt1 subfamily. Rab1 is found in every eukaryote and is a key regulatory component for the transport of vesicles from the ER to the Golgi apparatus. Studies on mutations of Ypt1, the yeast homolog of Rab1, showed that this protein is necessary for the budding of vesicles of the ER as well as for their transport to, and fusion with, the Golgi apparatus. GTPa…	GO:0019538:protein metabolic process,GO:0006810:transport	GO:0043169:cation binding,GO:0046872:metal ion binding,GO:0017076:purine nucleotide binding,GO:0032553:ribonucleotide binding	NO HITS FOUND
s122.11	52.16339025	51.61063144	-1.010710173	0.956968252	ref|XP_001406686.1| hypothetical protein MGG_11879 [Magnaporthe oryzae 70-15]_x0001_gb|EDJ98446.1| hypothetical protein MGG_11879 [Magnaporthe oryzae 70-15]	mgr:MGG_11879 hypothetical protein	No hits found	NO HITS FOUND	NO HITS FOUND	NO HITS FOUND
s122.12	30.46512075	29.03866183	-1.04912275	0.854690722	ref|XP_003053699.1| predicted protein [Nectria haematococca mpVI 77-13-4]_x0001_gb|EEU47986.1| predicted protein [Nectria haematococca mpVI 77-13-4]	fgr:FG00827.1 hypothetical protein	gnl|CDD|192087 pfam08598, Sds3, Sds3-like. Repression of gene transcription is mediated by histone deacetylases containing repressor-co-repressor complexes, which are recruited to promoters of target genes via interactions with sequence-specific transcription factors. The co-repressor complex contains a core of at least seven proteins. This family represents the conserved region found in Sds3, De…	NO HITS FOUND	NO HITS FOUND	NO HITS FOUND
s122.13	33.01739923	23.3456161	-1.414286909	0.201199815	gb|EFQ29980.1| methyltransferase [Glomerella graminicola M1.001]	fgr:FG00828.1 hypothetical protein	No hits found	NO HITS FOUND	NO HITS FOUND	NO HITS FOUND
s122.14	21.95579916	22.3376474	1.01739168	0.954839476	gb|EFQ29979.1| ARS binding protein 2 [Glomerella graminicola M1.001]	pan:PODANSg7003 hypothetical protein	gnl|CDD|192297 pfam09441, Abp2, ARS binding protein 2. This DNA-binding protein binds to the autonomously replicating sequence (ARS) binding element. It may play a role in regulating the cell cycle response to stress signals.	NO HITS FOUND	NO HITS FOUND	NO HITS FOUND
s122.15	10.34889829	9.915177031	-1.043743168	0.9253739	ref|XP_381805.1| hypothetical protein FG01629.1 [Gibberella zeae PH-1]	fgr:FG01629.1 hypothetical protein	gnl|CDD|100068 cd02639, R3H_RRM, R3H domain of mainly fungal proteins which are associated with a RNA recognition motif (RRM) domain. Present in this group is the RNA-binding post-transcriptional regulator Cip2 (Csx1-interacting protein 2) involved in counteracting Csx1 function. Csx1 plays a central role in controlling gene expression during oxidative stress. The name of the R3H domain comes fro…	NO HITS FOUND	NO HITS FOUND	NO HITS FOUND
s122.16	2.759831865	3.092925821	1.120693568	0.900186506	No hits found	No hits found	No hits found	NO HITS FOUND	NO HITS FOUND	NO HITS FOUND
s122.17	127.4883637	121.6812991	-1.047723558	0.713589234	gb|EFX06245.1| histone h2a [Grosmannia clavigera kw1407]	mgr:MGG_06213 MG06213.4; histone H2A; K11251 histone H2A	gnl|CDD|185399 PTZ00017, PTZ00017, histone H2A; Provisional.	NO HITS FOUND	NO HITS FOUND	GO:0005622:intracellular,GO:0043229:intracellular organelle,GO:0043231:intracellular membrane-bound organelle,GO:0044424:intracellular part
s122.18	138.6365618	138.1051443	-1.00384792	0.974569728	ref|XP_370460.2| hypothetical protein MGG_06957 [Magnaporthe oryzae 70-15]_x0001_gb|EDJ98108.1| hypothetical protein MGG_06957 [Magnaporthe oryzae 70-15]	mgr:MGG_06957 MG06957.4; hypothetical protein; K01061 carboxymethylenebutenolidase [EC:3.1.1.45]	gnl|CDD|30761 COG0412, COG0412, Dienelactone hydrolase and related enzymes [Secondary metabolites biosynthesis, transport, and catabolism].	NO HITS FOUND	NO HITS FOUND	NO HITS FOUND
s122.19	92.96997297	100.787709	1.084088828	0.575464705	gb|EGR52078.1| predicted protein [Trichoderma reesei QM6a]	mgr:MGG_03937 MG03937.4; hypothetical protein	gnl|CDD|144501 pfam00924, MS_channel, Mechanosensitive ion channel. Two members of this protein family from M. jannaschii have been functionally characterised. Both proteins form mechanosensitive (MS) ion channels upon reconstitution into liposomes and functional examination by the patch-clamp technique. Therefore this family are likely to also be MS channel proteins.	NO HITS FOUND	NO HITS FOUND	NO HITS FOUND
s122.2	4.766596368	4.423940951	-1.07745479	0.915300312	gb|EFW98896.1| siderochrome-iron transporter [Grosmannia clavigera kw1407]	cim:CIMG_07855 hypothetical protein	gnl|CDD|119392 cd06174, MFS, The Major Facilitator Superfamily (MFS) is a large and diverse group of secondary transporters that includes uniporters, symporters, and antiporters. MFS proteins facilitate the transport across cytoplasmic or internal membranes of a variety of substrates including ions, sugar phosphates, drugs, neurotransmitters, nucleosides, amino acids, and peptides. They do so usi…	NO HITS FOUND	NO HITS FOUND	NO HITS FOUND
s122.20	28.0279343	28.90356344	1.031241301	0.908543129	gb|EFQ31143.1| DNA repair protein [Glomerella graminicola M1.001]	fgr:FG01699.1 hypothetical protein; K10865 double-strand break repair protein MRE11	gnl|CDD|161939 TIGR00583, mre11, DNA repair protein (mre11). All proteins in this family for which functions are known are subunits of a nuclease complex made up of multiple proteins including MRE11 and RAD50 homologs. The functions of this nuclease complex include recombinational repair and non-homolgous end joining. This family is based on the phylogenomic analysis of JA Eisen (1999, Ph.D. Thes…	GO:0006139:nucleobase, nucleoside, nucleotide and nucleic acid metabolic process,GO:0006974:response to DNA damage stimulus,GO:0043283:biopolymer metabolic process	GO:0043169:cation binding,GO:0046872:metal ion binding,GO:0016788:hydrolase activity, acting on ester bonds	GO:0005622:intracellular,GO:0043229:intracellular organelle,GO:0043231:intracellular membrane-bound organelle,GO:0044424:intracellular part
s122.3	22.9697339	18.01326475	-1.275156626	0.444704863	ref|XP_381847.1| hypothetical protein FG01671.1 [Gibberella zeae PH-1]	fgr:FG01671.1 hypothetical protein	gnl|CDD|111998 pfam03162, Y_phosphatase2, Tyrosine phosphatase family. This family is closely related to the pfam00102 and pfam00782 families.	NO HITS FOUND	NO HITS FOUND	NO HITS FOUND
s122.4	84.25616448	65.0527156	-1.295198267	0.116973066	gb|EGR48010.1| predicted protein [Trichoderma reesei QM6a]	mgr:MGG_03908 MG03908.4; hypothetical protein	No hits found	NO HITS FOUND	NO HITS FOUND	NO HITS FOUND
s122.5	56.76469195	64.09565871	1.129146597	0.506795633	gb|EGR44594.1| predicted protein [Trichoderma reesei QM6a]	fgr:FG01620.1 hypothetical protein; K09518 DnaJ homolog subfamily B member 12	gnl|CDD|188212 TIGR02349, DnaJ_bact, chaperone protein DnaJ. This model represents bacterial forms of DnaJ, part of the DnaK-DnaJ-GrpE chaperone system. The three components typically are encoded by consecutive genes. DnaJ homologs occur in many genomes, typically not near DnaK and GrpE-like genes; most such genes are not included by this family. Eukaryotic (mitochondrial and chloroplast) forms a…	NO HITS FOUND	NO HITS FOUND	NO HITS FOUND
s122.6	35.23465551	35.4549721	1.006252838	0.97926541	ref|XP_003049812.1| hypothetical protein NECHADRAFT_74155 [Nectria haematococca mpVI 77-13-4]_x0001_gb|EEU44099.1| hypothetical protein NECHADRAFT_74155 [Nectria haematococca mpVI 77-13-4]	fgr:FG01602.1 hypothetical protein	No hits found	NO HITS FOUND	NO HITS FOUND	NO HITS FOUND
s122.7	19.30888728	17.37170248	-1.111513814	0.752817017	gb|EFQ34847.1| hypothetical protein GLRG_09991 [Glomerella graminicola M1.001]	pan:PODANSg6406 hypothetical protein	gnl|CDD|113205 pfam04424, DUF544, Protein of unknown function (DUF544). Eukaryotic protein of unknown function.	NO HITS FOUND	NO HITS FOUND	NO HITS FOUND
s122.8	5.455385277	4.109925889	-1.327368285	0.68122395	gb|EGR48134.1| predicted protein [Trichoderma reesei QM6a]	fgr:FG01603.1 hypothetical protein	gnl|CDD|29383 cd00312, Esterase_lipase, Esterases and lipases (includes fungal lipases, cholinesterases, etc.) These enzymes act on carboxylic esters (EC: 3.1.1.-). The catalytic apparatus involves three residues (catalytic triad): a serine, a glutamate or aspartate and a histidine.These catalytic residues are responsible for the nucleophilic attack on the carbonyl carbon atom of the ester bond. …	NO HITS FOUND	NO HITS FOUND	NO HITS FOUND
s122.9	4.434554311	2.543454637	-1.743516179	0.506430589	gb|EFQ30130.1| hypothetical protein GLRG_05274 [Glomerella graminicola M1.001]	fgr:FG10871.1 hypothetical protein	No hits found	NO HITS FOUND	NO HITS FOUND	NO HITS FOUND
s123.1	5.560103893	5.189272047	-1.071461246	0.914520508	gb|EGR50993.1| multicopper oxidase [Trichoderma reesei QM6a]	fgr:FG07677.1 hypothetical protein	gnl|CDD|163245 TIGR03388, ascorbase, L-ascorbate oxidase, plant type. Members of this protein family are the copper-containing enzyme L-ascorbate oxidase (EC 1.10.3.3), also called ascorbase. This family is found in flowering plants, and shows greater sequence similarity to a family of laccases (EC 1.10.3.2) from plants than to other known ascorbate oxidases.	NO HITS FOUND	NO HITS FOUND	NO HITS FOUND
s123.2	11.12823161	16.10108742	1.446868468	0.349541437	gb|EFY85134.1| acid phosphatase [Metarhizium acridum CQMa 102]	fgr:FG07678.1 hypothetical protein	gnl|CDD|146693 pfam04185, Phosphoesterase, Phosphoesterase family. This family includes both bacterial phospholipase C enzymes EC:3.1.4.3, but also eukaryotic acid phosphatases EC:3.1.3.2.	NO HITS FOUND	NO HITS FOUND	GO:0016020:membrane
s123.3	8.324902504	7.608658586	-1.094135374	0.862530188	ref|XP_003050322.1| hypothetical protein NECHADRAFT_96061 [Nectria haematococca mpVI 77-13-4]_x0001_gb|EEU44609.1| hypothetical protein NECHADRAFT_96061 [Nectria haematococca mpVI 77-13-4]	fgr:FG07461.1 hypothetical protein	gnl|CDD|190901 pfam04182, B-block_TFIIIC, B-block binding subunit of TFIIIC. Yeast transcription factor IIIC (TFIIIC) is a multi-subunit protein complex that interacts with two control elements of class III promoters called the A and B blocks. This family represents the subunit within TFIIIC involved in B-block binding.	NO HITS FOUND	NO HITS FOUND	NO HITS FOUND
s123.4	189.416074	235.7413052	1.244568638	0.024715029	ref|XP_003008398.1| serine/threonine-protein phosphatase 2B catalytic subunit [Verticillium albo-atrum VaMs.102]_x0001_gb|EEY13972.1| serine/threonine-protein phosphatase 2B catalytic subunit [Verticillium albo-atrum VaMs.102]	ncr:NCU03804 serine/threonine-protein phosphatase 2B catalytic subunit; K04348 protein phosphatase 3, catalytic subunit [EC:3.1.3.16]	gnl|CDD|163659 cd07416, MPP_PP2B, PP2B, metallophosphatase domain. PP2B (calcineurin) is a unique serine/threonine protein phosphatase in its regulation by a second messenger (calcium and calmodulin). PP2B is involved in many biological processes including immune responses, the second messenger cAMP pathway, sodium/potassium ion transport in the nephron, cell cycle progression in lower eukaryotes…	NO HITS FOUND	GO:0043169:cation binding,GO:0016788:hydrolase activity, acting on ester bonds	NO HITS FOUND
s124.1	70.29093061	81.29091125	1.156492175	0.373246645	gb|EFQ27489.1| VID27 cytoplasmic protein [Glomerella graminicola M1.001]	pno:SNOG_02775 hypothetical protein	gnl|CDD|117130 pfam08553, VID27, VID27 cytoplasmic protein. This is a family of fungal and plant proteins and contains many hypothetical proteins. VID27 is a cytoplasmic protein that plays a potential role in vacuolar protein degradation.	NO HITS FOUND	NO HITS FOUND	NO HITS FOUND
s124.2	12.97029893	18.99555703	1.464542731	0.293915064	ref|XP_001227876.1| hypothetical protein CHGG_09949 [Chaetomium globosum CBS 148.51]_x0001_gb|EAQ83545.1| hypothetical protein CHGG_09949 [Chaetomium globosum CBS 148.51]	mgr:MGG_03853 MG03853.4; hypothetical protein; K01785 aldose 1-epimerase [EC:5.1.3.3]	gnl|CDD|185696 cd09019, galactose_mutarotase_like, galactose mutarotase_like. Galactose mutarotase catalyzes the conversion of beta-D-galactose to alpha-D-galactose. Beta-D-galactose is produced by the degradation of lactose, a disaccharide composed of beta-D-glucose and beta-D-galactose. This epimerization reaction is the first step in the four-step Leloir pathway, which converts galactose into …	GO:0005975:carbohydrate metabolic process	NO HITS FOUND	NO HITS FOUND
s124.3	17.87444427	18.3178261	1.024805349	0.942176417	gb|EGR49187.1| predicted protein [Trichoderma reesei QM6a]	pcs:Pc20g03990 Pc20g03990	gnl|CDD|190885 pfam04147, Nop14, Nop14-like family. Emg1 and Nop14 are novel proteins whose interaction is required for the maturation of the 18S rRNA and for 40S ribosome production.	NO HITS FOUND	NO HITS FOUND	NO HITS FOUND
s124.4	NA	NA	NA	NA	No hits found	No hits found	No hits found	NO HITS FOUND	NO HITS FOUND	NO HITS FOUND
s124.5	160.0031156	144.6999619	-1.105757828	0.381470038	gb|EFQ27488.1| glycosyltransferase family 20 [Glomerella graminicola M1.001]	fgr:FG06051.1 similar to trehalose-6-phosphate synthase subunit 1; K00697 alpha,alpha-trehalose-phosphate synthase (UDP-forming) [EC:2.4.1.15]	gnl|CDD|189791 pfam00982, Glyco_transf_20, Glycosyltransferase family 20. Members of this family belong to glycosyl transferase family 20. OtsA (Trehalose-6-phosphate synthase) is homologous to regions in the subunits of yeast trehalose-6-phosphate synthase/phosphate complex,.	GO:0005975:carbohydrate metabolic process,GO:0015980:energy derivation by oxidation of organic compounds	GO:0016757:transferase activity, transferring glycosyl groups	NO HITS FOUND
s125.1	41.58050348	36.29219433	-1.145714781	0.551814386	gb|EFQ33764.1| hypothetical protein GLRG_08908 [Glomerella graminicola M1.001]	fgr:FG02695.1 hypothetical protein	gnl|CDD|31444 COG1252, Ndh, NADH dehydrogenase, FAD-containing subunit [Energy production and conversion].	NO HITS FOUND	NO HITS FOUND	NO HITS FOUND
s125.10	2.638889276	1.146164045	-2.30236613	0.501230199	No hits found	No hits found	No hits found	NO HITS FOUND	NO HITS FOUND	NO HITS FOUND
s125.11	51.66160531	46.2335742	-1.117404531	0.585411753	gb|EFY91517.1| rRNA processing protein (Ebp2), putative [Metarhizium acridum CQMa 102]	fgr:FG07457.1 hypothetical protein	gnl|CDD|191395 pfam05890, Ebp2, Eukaryotic rRNA processing protein EBP2. This family consists of several Eukaryotic rRNA processing protein EBP2 sequences. Ebp2p is required for the maturation of 25S rRNA and 60S subunit assembly. Ebp2p may be one of the target proteins of Rrs1p for executing the signal to regulate ribosome biogenesis. This family also plays a role in chromosome segregation.	NO HITS FOUND	NO HITS FOUND	NO HITS FOUND
s125.2	18.6146422	19.457142	1.045260059	0.893014074	gb|EGR44750.1| predicted protein [Trichoderma reesei QM6a]	fgr:FG05184.1 hypothetical protein	gnl|CDD|178217 PLN02607, PLN02607, 1-aminocyclopropane-1-carboxylate synthase.	NO HITS FOUND	NO HITS FOUND	NO HITS FOUND
s125.3	NA	NA	NA	NA	No hits found	No hits found	No hits found	NO HITS FOUND	NO HITS FOUND	NO HITS FOUND
s125.4	4.159931326	8.707552659	2.093196252	0.220864466	gb|EFX04384.1| hypothetical protein CMQ_1312 [Grosmannia clavigera kw1407]	ssl:SS1G_11915 hypothetical protein	gnl|CDD|190093 pfam01757, Acyl_transf_3, Acyltransferase family. This family includes a range of acyltransferase enzymes. This domain is found in many as yet uncharacterised C. elegans proteins and it is approximately 300 amino acids long.	NO HITS FOUND	NO HITS FOUND	NO HITS FOUND
s125.5	3.304278901	2.416166504	-1.367570859	0.735373526	ref|XP_364253.1| hypothetical protein MGG_09098 [Magnaporthe oryzae 70-15]_x0001_gb|EDK00924.1| hypothetical protein MGG_09098 [Magnaporthe oryzae 70-15]	mgr:MGG_09098 MG09098.4; hypothetical protein	gnl|CDD|185724 cd08983, GH43_4, Glycosyl hydrolase family 43. This glycosyl hydrolase family 43 (GH43) includes enzymes with beta-1,4-xylosidase (xylan 1,4-beta-xylosidase; EC 3.2.1.37), beta-1,3-xylosidase (EC 3.2.1.-), alpha-L-arabinofuranosidase (EC 3.2.1.55), arabinanase (EC 3.2.1.99), xylanase (EC 3.2.1.8), endo-alpha-L-arabinanase and galactan 1,3-beta-galactosidase (EC 3.2.1.145) activitie…	GO:0005975:carbohydrate metabolic process	NO HITS FOUND	NO HITS FOUND
s125.6	115.9695447	125.8732043	1.085398797	0.525171213	ref|XP_002153412.1| amidophosphoribosyltransferase [Penicillium marneffei ATCC 18224]_x0001_gb|EEA19027.1| amidophosphoribosyltransferase [Penicillium marneffei ATCC 18224]	bfu:BC1G_09967 hypothetical protein ; K00764 amidophosphoribosyltransferase [EC:2.4.2.14]	gnl|CDD|181724 PRK09246, PRK09246, amidophosphoribosyltransferase; Provisional.	GO:0006139:nucleobase, nucleoside, nucleotide and nucleic acid metabolic process,GO:0006725:aromatic compound metabolic process,GO:0046483:heterocycle metabolic process,GO:0006139:nucleobase, nucleoside, nucleotide and nucleic acid metabolic process	GO:0043169:cation binding	NO HITS FOUND
s125.7	15.52285741	12.71290983	-1.221031032	0.604087731	gb|EFQ28152.1| hypothetical protein GLRG_03296 [Glomerella graminicola M1.001]	pno:SNOG_16060 hypothetical protein	gnl|CDD|176519 cd08577, PI-PLCc_GDPD_SF_unchar3, Uncharacterized hypothetical proteins similar to the catalytic domains of Phosphoinositide-specific phospholipaseand Glycerophosphodiester phosphodiesterases. This subfamily corresponds to a group of uncharacterized hypothetical proteins similar to the catalytic domains of Phosphoinositide-specific phospholipase C (PI-PLC), and glycerophosphodieste…	NO HITS FOUND	NO HITS FOUND	NO HITS FOUND
s125.8	32.50270164	28.72292866	-1.131594275	0.632186791	gb|EFQ28153.1| hypothetical protein GLRG_03297 [Glomerella graminicola M1.001]	mgr:MGG_02448 MG02448.4; hypothetical protein	No hits found	NO HITS FOUND	NO HITS FOUND	NO HITS FOUND
s125.9	1.727553564	1.482938172	-1.164953197	0.907489625	gb|EFQ27946.1| carbon-nitrogen hydrolase [Glomerella graminicola M1.001]	fgr:FG07204.1 hypothetical protein	gnl|CDD|143590 cd07566, ScNTA1_like, Saccharomyces cerevisiae N-terminal amidase NTA1, and related proteins (class 3 nitrilases). Saccharomyces cerevisiae NTA1 functions in the N-end rule protein degradation pathway. It specifically deaminates the N-terminal asparagine and glutamine residues of substrates of this pathway, to aspartate and glutamate respectively, these latter are the destabilizing…	NO HITS FOUND	NO HITS FOUND	NO HITS FOUND
s126.1	5.657250356	4.618378157	-1.224943078	0.758819768	ref|XP_001903535.1| hypothetical protein [Podospora anserina S mat+]_x0001_emb|CAP61310.1| unnamed protein product [Podospora anserina S mat+]	pan:PODANSg550 hypothetical protein	gnl|CDD|29257 cd00200, WD40, WD40 domain, found in a number of eukaryotic proteins that cover a wide variety of functions including adaptor/regulatory modules in signal transduction, pre-mRNA processing and cytoskeleton assembly; typically contains a GH dipeptide 11-24 residues from its N-terminus and the WD dipeptide at its C-terminus and is 40 residues long, hence the name WD40; between GH and …	NO HITS FOUND	NO HITS FOUND	NO HITS FOUND
s126.2	36.52234983	24.55549821	-1.487338987	0.128134308	emb|CAL30200.1| NWD1 [Podospora anserina]	pan:PODANSg8487 hypothetical protein	gnl|CDD|29257 cd00200, WD40, WD40 domain, found in a number of eukaryotic proteins that cover a wide variety of functions including adaptor/regulatory modules in signal transduction, pre-mRNA processing and cytoskeleton assembly; typically contains a GH dipeptide 11-24 residues from its N-terminus and the WD dipeptide at its C-terminus and is 40 residues long, hence the name WD40; between GH and …	NO HITS FOUND	NO HITS FOUND	NO HITS FOUND
s126.3	140.6109119	91.05983799	-1.544159477	0.001114934	emb|CAL30200.1| NWD1 [Podospora anserina]	pan:PODANSg550 hypothetical protein	gnl|CDD|132855 cd07216, Pat17_PNPLA8_PNPLA9_like3, Patatin-like phospholipase. Patatin is a storage protein of the potato tuber that shows Phospholipase A2 activity (PLA2; EC 3.1.1.4). Patatin catalyzes the nonspecific hydrolysis of phospholipids, glycolipids, sulfolipids, and mono- and diacylglycerols, thereby showing lipid acyl hydrolase activity. The active site includes an oxyanion hole with …	NO HITS FOUND	NO HITS FOUND	NO HITS FOUND
s128.1	12.9306448	10.33509976	-1.251138848	0.599243239	gb|EFQ28209.1| hypothetical protein GLRG_03353 [Glomerella graminicola M1.001]	ssl:SS1G_04947 hypothetical protein	No hits found	NO HITS FOUND	NO HITS FOUND	NO HITS FOUND
s128.2	118.9231253	105.4175613	-1.128114935	0.368320055	gb|EGO60245.1| hypothetical protein NEUTE1DRAFT_143707 [Neurospora tetrasperma FGSC 2508]	ncr:NCU04317 hypothetical protein	gnl|CDD|113039 pfam04252, RNA_Me_trans, Predicted SAM-dependent RNA methyltransferase. This family of proteins are predicted to be alpha/beta-knot SAM-dependent RNA methyltransferases.	GO:0019538:protein metabolic process	NO HITS FOUND	NO HITS FOUND
s128.3	117.9511892	139.2774372	1.180805706	0.18435949	ref|XP_003008826.1| carboxypeptidase KEX1 [Verticillium albo-atrum VaMs.102]_x0001_gb|EEY14400.1| carboxypeptidase KEX1 [Verticillium albo-atrum VaMs.102]	mgr:MGG_00775 MG00775.4; hypothetical protein; K01288 carboxypeptidase D [EC:3.4.16.6]	gnl|CDD|144153 pfam00450, Peptidase_S10, Serine carboxypeptidase.	NO HITS FOUND	NO HITS FOUND	NO HITS FOUND
s128.4	111.524273	83.46226667	-1.33622387	0.0447406	gb|EGR53131.1| predicted protein [Trichoderma reesei QM6a]	fgr:FG10144.1 hypothetical protein	gnl|CDD|191190 pfam05093, CIAPIN1, Cytokine-induced anti-apoptosis inhibitor 1, Fe-S biogenesis. Anamorsin, subsequently named CIAPIN1 for cytokine-induced anti-apoptosis inhibitor 1, in humans is the homologue of yeast Dre2, a conserved soluble eukaryotic Fe-S cluster protein, that functions in cytosolic Fe-S protein biogenesis. It is found in both the cytoplasm and in the mitochondrial intermem…	NO HITS FOUND	NO HITS FOUND	NO HITS FOUND
s128.5	7.05944548	8.908751066	1.261961877	0.654877771	ref|XP_001912150.1| hypothetical protein [Podospora anserina S mat+]_x0001_emb|CAP73979.1| unnamed protein product [Podospora anserina S mat+]	pan:PODANSg9196 hypothetical protein	gnl|CDD|88409 cd05014, SIS_Kpsf, KpsF-like protein. KpsF is an arabinose-5-phosphate isomerase which contains SIS (Sugar ISomerase) domains. SIS domains are found in many phosphosugar isomerases and phosphosugar binding proteins. KpsF catalyzes the reversible reaction of ribulose 5-phosphate to arabinose 5-phosphate. This is the second step in the CMP-Kdo biosynthesis pathway..	NO HITS FOUND	NO HITS FOUND	NO HITS FOUND
s128.6	NA	NA	NA	NA	No hits found	No hits found	No hits found	NO HITS FOUND	NO HITS FOUND	NO HITS FOUND
s128.7	NA	NA	NA	NA	No hits found	No hits found	No hits found	NO HITS FOUND	NO HITS FOUND	NO HITS FOUND
s128.8	45.97613217	83.61062408	1.818565855	0.000917502	gb|EFQ35028.1| F-box domain-containing protein [Glomerella graminicola M1.001]	ncr:NCU03881 hypothetical protein	No hits found	NO HITS FOUND	NO HITS FOUND	NO HITS FOUND
s129.1	27.96809549	20.86014697	-1.340742974	0.313970381	ref|XP_003004408.1| conserved hypothetical protein [Verticillium albo-atrum VaMs.102]_x0001_gb|EEY19412.1| conserved hypothetical protein [Verticillium albo-atrum VaMs.102]	afv:AFLA_007480 hypothetical protein	gnl|CDD|184914 PRK14950, PRK14950, DNA polymerase III subunits gamma and tau; Provisional.	NO HITS FOUND	NO HITS FOUND	NO HITS FOUND
s129.2	264.2946468	243.5757634	-1.085061351	0.358387848	gb|EFQ29488.1| importin-beta domain-containing protein [Glomerella graminicola M1.001]	fgr:FG08910.1 hypothetical protein	gnl|CDD|35215 COG5656, SXM1, Importin, protein involved in nuclear import [Posttranslational modification, protein turnover, chaperones].	NO HITS FOUND	NO HITS FOUND	NO HITS FOUND
s129.3	NA	NA	NA	NA	No hits found	No hits found	No hits found	NO HITS FOUND	NO HITS FOUND	NO HITS FOUND
s129.4	8.297004818	6.487854501	-1.278851863	0.650378711	emb|CAE55867.1| Fot5 transposase [Fusarium oxysporum f. sp. lycopersici]	ssl:SS1G_05956 hypothetical protein	gnl|CDD|190555 pfam03184, DDE_1, DDE superfamily endonuclease. This family of proteins are related to pfam00665 and are probably endonucleases of the DDE superfamily. Transposase proteins are necessary for efficient DNA transposition. This domain is a member of the DDE superfamily, which contain three carboxylate residues that are believed to be responsible for coordinating metal ions needed for …	NO HITS FOUND	NO HITS FOUND	NO HITS FOUND
s129.5	117.2092799	30.70877031	-3.816801479	2.62E-13	gb|EFY95779.1| cation transport ATPase [Metarhizium anisopliae ARSEF 23]	ure:UREG_03448 hypothetical protein; K01533 Cu2+-exporting ATPase [EC:3.6.3.4]	gnl|CDD|188148 TIGR01511, ATPase-IB1_Cu, copper-(or silver)-translocating P-type ATPase. This model describes the P-type ATPase primarily responsible for translocating copper ions accross biological membranes. These transporters are found in prokaryotes and eukaryotes. This model encompasses those species which pump copper ions out of cells or organelles (efflux pumps such as CopA of Escherichia …	NO HITS FOUND	GO:0016817:hydrolase activity, acting on acid anhydrides,GO:0022891:substrate-specific transmembrane transporter activity	NO HITS FOUND
s129.6	60.59649762	32.05874855	-1.890170402	0.002980489	ref|XP_001903535.1| hypothetical protein [Podospora anserina S mat+]_x0001_emb|CAP61310.1| unnamed protein product [Podospora anserina S mat+]	pan:PODANSg550 hypothetical protein	gnl|CDD|29257 cd00200, WD40, WD40 domain, found in a number of eukaryotic proteins that cover a wide variety of functions including adaptor/regulatory modules in signal transduction, pre-mRNA processing and cytoskeleton assembly; typically contains a GH dipeptide 11-24 residues from its N-terminus and the WD dipeptide at its C-terminus and is 40 residues long, hence the name WD40; between GH and …	NO HITS FOUND	NO HITS FOUND	NO HITS FOUND
s13.1	28.90668339	35.07190432	1.213280121	0.444629712	gb|EFQ33295.1| guanylate kinase [Glomerella graminicola M1.001]	fgr:FG05424.1 hypothetical protein; K12878 THO complex subunit 1	gnl|CDD|192896 pfam11957, efThoc1, THO complex subunit 1 transcription elongation factor. The THO complex is a nuclear complex that is required for transcription elongation through genes containing tandemly repeated DNA sequences. The THO complex is also part of the TREX (TRanscription EXport) complex that is involved in coupling transcription to export of mRNAs to the cytoplasm.	NO HITS FOUND	NO HITS FOUND	NO HITS FOUND
s13.10	301.6537306	258.0416363	-1.16901185	0.065407895	gb|EFZ00070.1| glutaredoxin Grx1, putative [Metarhizium anisopliae ARSEF 23]	pif:PITG_04906 glutaredoxin; K03676 glutaredoxin 3	gnl|CDD|48634 cd03419, GRX_GRXh_1_2_like, Glutaredoxin (GRX) family, GRX human class 1 and 2 (h_1_2)-like subfamily; composed of proteins similar to human GRXs, approximately 10 kDa in size, and proteins containing a GRX or GRX-like domain. GRX is a glutathione (GSH) dependent reductase, catalyzing the disulfide reduction of target proteins such as ribonucleotide reductase. It contains a redox ac…	NO HITS FOUND	NO HITS FOUND	NO HITS FOUND
s13.11	3.129857632	1.955291824	-1.600711257	0.638613562	No hits found	No hits found	No hits found	NO HITS FOUND	NO HITS FOUND	NO HITS FOUND
s13.12	45.23143627	44.96765063	-1.00586612	0.977984023	ref|XP_003348074.1| hypothetical protein SMAC_03920 [Sordaria macrospora k-hell]_x0001_emb|CBI61345.1| unnamed protein product [Sordaria macrospora]	fgr:FG02095.1 hypothetical protein; K03360 F-box and leucine-rich repeat protein GRR1	gnl|CDD|187754 cd09293, AMN1, Antagonist of mitotic exit network protein 1. Amn1 has been functionally characterized in Saccharomyces cerevisiae as a component of the Antagonist of MEN pathway (AMEN). The AMEN network is activated by MEN (mitotic exit network) via an active Cdc14, and in turn switches off MEN. Amn1 constitutes one of the alternative mechanisms by which MEN may be disrupted. Speci…	NO HITS FOUND	NO HITS FOUND	NO HITS FOUND
s13.13	2868.448697	2476.324119	-1.158349456	8.07E-08	gb|EEH04956.1| AMP dependent synthetase and ligase [Ajellomyces capsulatus G186AR]	pan:PODANSg8264 hypothetical protein; K02872 large subunit ribosomal protein L13Ae	gnl|CDD|185423 PTZ00068, PTZ00068, 60S ribosomal protein L13a; Provisional.	NO HITS FOUND	NO HITS FOUND	GO:0005622:intracellular,GO:0030529:ribonucleoprotein complex,GO:0044424:intracellular part
s13.14	66.73535214	64.70070187	-1.031447113	0.859749683	gb|EGR44762.1| predicted protein [Trichoderma reesei QM6a]	bfu:BC1G_05107 hypothetical protein	gnl|CDD|190235 pfam02179, BAG, BAG domain. Domain present in Hsp70 regulators.	NO HITS FOUND	NO HITS FOUND	NO HITS FOUND
s13.15	1899.375872	1516.16169	-1.252752846	5.28E-11	gb|EFX00388.1| 40S ribosomal protein s20 [Grosmannia clavigera kw1407]	cpw:CPC735_066520 40S ribosomal protein S20, putative; K02969 small subunit ribosomal protein S20e	gnl|CDD|173336 PTZ00039, PTZ00039, 40S ribosomal protein S20; Provisional.	NO HITS FOUND	NO HITS FOUND	GO:0005622:intracellular,GO:0030529:ribonucleoprotein complex,GO:0044424:intracellular part
s13.16	39.75412733	40.2156556	1.011609569	0.959136737	gb|EFY87617.1| hypothetical protein MAC_06329 [Metarhizium acridum CQMa 102]	pan:PODANSg185 hypothetical protein	gnl|CDD|33576 COG3781, COG3781, Predicted membrane protein [Function unknown].	NO HITS FOUND	NO HITS FOUND	NO HITS FOUND
s13.17	100.6318329	93.97109569	-1.070880702	0.634009397	gb|EGO61361.1| hypothetical protein NEUTE1DRAFT_58625 [Neurospora tetrasperma FGSC 2508]	pan:PODANSg8183 hypothetical protein; K01358 ATP-dependent Clp protease, protease subunit [EC:3.4.21.92]	gnl|CDD|178955 PRK00277, clpP, ATP-dependent Clp protease proteolytic subunit; Reviewed.	GO:0019538:protein metabolic process	NO HITS FOUND	NO HITS FOUND
s13.18	39.48735453	39.14736535	-1.008684855	0.969641035	gb|EGR46308.1| predicted protein [Trichoderma reesei QM6a]	fgr:FG02057.1 hypothetical protein	No hits found	NO HITS FOUND	NO HITS FOUND	NO HITS FOUND
s13.19	35.05059864	37.47113364	1.069058307	0.77794773	gb|EFQ25982.1| ubiquitination network signaling protein [Glomerella graminicola M1.001]	fgr:FG02047.1 hypothetical protein	gnl|CDD|162740 TIGR02169, SMC_prok_A, chromosome segregation protein SMC, primarily archaeal type. SMC (structural maintenance of chromosomes) proteins bind DNA and act in organizing and segregating chromosomes for partition. SMC proteins are found in bacteria, archaea, and eukaryotes. It is found in a single copy and is homodimeric in prokaryotes, but six paralogs (excluded from this family) are…	NO HITS FOUND	NO HITS FOUND	NO HITS FOUND
s13.2	37.35708526	40.75645986	1.090996783	0.702584613	gb|EFQ33296.1| intron-binding protein aquarius [Glomerella graminicola M1.001]	pan:PODANSg5524 hypothetical protein; K12874 intron-binding protein aquarius	gnl|CDD|31309 COG1112, COG1112, Superfamily I DNA and RNA helicases and helicase subunits [DNA replication, recombination, and repair].	NO HITS FOUND	NO HITS FOUND	NO HITS FOUND
s13.20	17.00415618	13.46078224	-1.263236852	0.528297926	No hits found	No hits found	No hits found	NO HITS FOUND	NO HITS FOUND	NO HITS FOUND
s13.21	NA	NA	NA	NA	No hits found	No hits found	No hits found	NO HITS FOUND	NO HITS FOUND	NO HITS FOUND
s13.22	24.60385462	13.27061148	-1.85401062	0.067722225	gb|EFY99812.1| NADH-ubiquinone oxidoreductase complex 1/LYR family protein [Metarhizium anisopliae ARSEF 23]	act:ACLA_051750 LYR family protein	No hits found	NO HITS FOUND	NO HITS FOUND	NO HITS FOUND
s13.23	36.93786461	34.66048377	-1.065705397	0.789474821	gb|EFY99811.1| SAM binding domain-containing protein containing protein [Metarhizium anisopliae ARSEF 23]	fgr:FG02044.1 hypothetical protein	gnl|CDD|100107 cd02440, AdoMet_MTases, S-adenosylmethionine-dependent methyltransferases (SAM or AdoMet-MTase), class I; AdoMet-MTases are enzymes that use S-adenosyl-L-methionine (SAM or AdoMet) as a substrate for methyltransfer, creating the product S-adenosyl-L-homocysteine (AdoHcy). There are at least five structurally distinct families of AdoMet-MTases, class I being the largest and most div…	NO HITS FOUND	NO HITS FOUND	NO HITS FOUND
s13.24	31.8723601	36.94272984	1.159083598	0.544279469	ref|XP_382219.1| hypothetical protein FG02043.1 [Gibberella zeae PH-1]	fgr:FG02043.1 hypothetical protein; K12603 CCR4-NOT transcription complex subunit 6 [EC:3.1.-.-]	gnl|CDD|34836 COG5239, CCR4, mRNA deadenylase, exonuclease subunit and related nucleases [RNA processing and modification].	GO:0006139:nucleobase, nucleoside, nucleotide and nucleic acid metabolic process	GO:0016788:hydrolase activity, acting on ester bonds	GO:0005622:intracellular,GO:0044424:intracellular part
s13.25	6.563514078	3.916313839	-1.675941804	0.436346701	No hits found	No hits found	gnl|CDD|177864 PLN02217, PLN02217, probable pectinesterase/pectinesterase inhibitor.	NO HITS FOUND	NO HITS FOUND	NO HITS FOUND
s13.26	9.894508318	5.398561434	-1.832804616	0.264947988	No hits found	No hits found	No hits found	NO HITS FOUND	NO HITS FOUND	NO HITS FOUND
s13.27	24.17463748	21.51984696	-1.123364749	0.69809325	ref|XP_382697.1| hypothetical protein FG02521.1 [Gibberella zeae PH-1]	fgr:FG02521.1 hypothetical protein	No hits found	NO HITS FOUND	NO HITS FOUND	NO HITS FOUND
s13.28	22.36761792	24.62736606	1.101027662	0.744681176	ref|XP_382696.1| hypothetical protein FG02520.1 [Gibberella zeae PH-1]	fgr:FG02520.1 hypothetical protein; K11664 vacuolar protein sorting-associated protein 72	gnl|CDD|191368 pfam05764, YL1, YL1 nuclear protein. The proteins in this family are designated YL1. These proteins have been shown to be DNA-binding and may be a transcription factor.	NO HITS FOUND	NO HITS FOUND	NO HITS FOUND
s13.29	37.02358424	33.75408687	-1.096862267	0.699852257	gb|EGR48714.1| predicted protein [Trichoderma reesei QM6a]	fgr:FG06677.1 hypothetical protein	gnl|CDD|150423 pfam09748, Med10, Transcription factor subunit Med10 of Mediator complex. Med10 is one of the protein subunits of the Mediator complex, tethered to Rgr1 protein. The Mediator complex is required for the transcription of most RNA polymerase II (Pol II)-transcribed genes. Med10 specifically mediates basal-level HIS4 transcription via Gcn4, and, additionally, there is a putative requi…	NO HITS FOUND	NO HITS FOUND	NO HITS FOUND
s13.3	187.6422396	179.2166262	-1.04701357	0.66050286	gb|EGR53003.1| hypothetical protein TRIREDRAFT_2050 [Trichoderma reesei QM6a]	mgr:MGG_06396 MG06396.4; hypothetical protein; K03260 translation initiation factor eIF-4F	gnl|CDD|190452 pfam02854, MIF4G, MIF4G domain. MIF4G is named after Middle domain of eukaryotic initiation factor 4G (eIF4G). Also occurs in NMD2p and CBP80. The domain is rich in alpha-helices and may contain multiple alpha-helical repeats. In eIF4G, this domain binds eIF4A, eIF3, RNA and DNA.	NO HITS FOUND	NO HITS FOUND	NO HITS FOUND
s13.30	NA	NA	NA	NA	No hits found	No hits found	No hits found	NO HITS FOUND	NO HITS FOUND	NO HITS FOUND
[truncated: 6,510 more rows]

## Sheet: C. fimbriata
C. fimbriata total proteome Annotation
Gene ID	NR	UNIREF90	UNIREF100	KEGG Annotation
[truncated: 7,609 more rows]
[truncated: 1 more columns]
