# Supplementary material for: Ceratocystis cacaofunesta genome analysis reveals a large expansion of extracellular phosphatidylinositol-specific phospholipase-C genes (PI-PLC)
Source: BMC Genomics. 2018 Jan 17;19:58. doi: 10.1186/s12864-018-4440-4 (PMC5773145; doi:10.1186/s12864-018-4440-4)
Supplement: Supplementary file 3 — No-hits proteins identified in C. cacaofunesta and C. fimbriata genomes. (XLSX 79 kb) [file 12864_2018_4440_MOESM3_ESM.xlsx]

## Sheet: C. cacaofunesta No hits
No hits identified in C. cacaofunesta genome
No hits -CC	CER 1	CER 2	(aa)	SignalP/Experim		Experim: Yes/No identified in Experimental secretome using LC-MS/MS
s40.27	313.378	751.697	486	yes/yes		CER 1: RNAseq library (control)
s38.13	14.7244	14.4472	387	yes		CER 2: RNAseq library (sample)
s3.45	5.55809	3.44115	382	yes
s24.25	6.9539	0.393056	381	yes
s41.20	11.4784	5.93424	297	yes
s62.14	3.57721	0.848291	294	yes
s62.10	122.172	180.188	290	yes/yes
s62.23	0.0671382	0	270	yes
s42.63	135.138	191.586	247	yes
s15.89	6.13878	2.44142	245	yes
s7.7	67.1993	202.321	211	yes
s31.14	2235.82	676.065	207	yes/yes
s91.9	2.56432	1.45557	205	yes
s21.65	2653.22	2697.69	194	yes
s4.147	33.9565	27.478	186	yes/yes
s55.1	7.89759	10.2665	181	yes
s115.3	2128.65	487.527	174	yes/yes
s2.295	85.5139	119.039	169	yes/yes
s1.163	65.6535	95.6763	165	yes
s70.6	2.21284	1.35268	147	yes
s3.80	262.08	144.259	135	yes
s29.31	0.673868	0	134	yes
s68.20	366.874	461	127	yes
s47.31	22.1697	27.7584	118	yes
s100.3	16.428	2.2676	102	yes
s10.32	10.0069	6.33956	99	yes
s100.4	1.48526	1.53212	97	yes
s57.3	59.8656	55.969	92	yes
s115.9	0	0	85	yes
s94.19	1.49837	0	84	yes
s96.2	3.8834	3.16516	83	yes
s100.1	1.89855	5.44013	76	yes
s57.7	0.485185	0	74	yes
s6.64	385.28	624.713	73	yes
s93.1	2.83215	6.1381	70	yes
s62.35	7.70951	8.20015	58	yes
s159.1	47.3538	8.28629	50	yes
s14.15	10.0799	12.7303	287	no
s14.16	21.4609	15.4234	593	no
s14.62	11.0942	5.74186	261	no
s14.96	22.4562	15.0298	222	no
s140.3	0.573957	0.157884	317	no
s140.4	0.116631	0.160414	312	no
s140.2	2.49489	1.06013	299	no
s141.3	5.66431	7.16112	190	no
s145.1	2.13587	1.74084	78	no
s147.2	1.13715	0.312807	102	no
s15.12	16.3486	14.2169	229	no
s15.65	43.4961	102.314	267	no
s15.62	7.20389	6.09736	206	no
s1.274	6.70108	5.36241	448	no
s15.13	535.22	433.127	108	no
s15.79	17.3753	11.4647	425	no
s1.4	5.10492	1.68031	139	no
s15.6	71.9582	64.628	529	no
s15.17	4.43316	3.21805	300	no
s15.48	42.2671	27.5912	130	no
s15.59	4.53179	1.11083	811	no
s15.77	34.8766	38.7394	385	no
s156.1	3.08515	3.33661	210	no
s16.268	30.1094	32.185	837	no
s16.58	4.6378	4.08898	2337	no
s16.267	28.3926	22.2618	330	no
s16.189	188.745	168.126	146	no
s16.263	16.9576	15.0416	559	no
s16.204	15.1995	11.6713	243	no
s16.83	5.25201	7.39558	97	no
s16.53	5.86433	6.48019	134	no
s16.218	0.152255	0.139607	239	no
s16.4	161.052	141.521	293	no
s16.181	22.2269	10.3573	528	no
s16.260	14.1899	14.3682	875	no
s16.7	2.43599	2.21387	622	no
s16.56	0.685407	0.857006	292	no
s16.52	4.48954	4.1166	152	no
s164.3	1.92971	3.53883	114	no
s165.3	15.15	4.91851	274	no
s169.1	8.24101	6.18254	166	no
s17.21	7.15985	4.63418	146	no
s17.4	0	0	209	no
s17.53	47.8224	49.355	663	no
s17.11	0.0443767	0.0406904	543	no
s17.12	0.0710721	0.0651682	449	no
s17.10	0	0	195	no
s17.14	8.99326	7.91253	600	no
s17.9	0	0	170	no
s17.5	39.7256	27.5934	289	no
s17.8	3.67474	13.7245	203	no
s17.36	18.6018	15.189	72	no
s173.1	0.35329	0	206	no
s175.1	0	0	203	no
s18.218	6.84737	4.75377	163	no
s18.148	212.348	113.708	76	no
s18.95	3.07512	3.14276	315	no
s18.233	1.75671	1.95594	204	no
s18.99	20.115	24.8392	431	no
s18.37	10.7879	8.85826	262	no
s18.244	0	0	195	no
s184.1	143.818	112.751	245	no
s19.70	1.15783	0.909985	667	no
s19.30	73.9095	66.5327	418	no
s19.65	22.5351	22.1556	503	no
s2.234	46.2198	45.8784	620	no
s2.166	28.2421	29.2754	415	no
s2.154	4.90961	3.17772	195	no
s2.282	11.8264	14.7367	1384	no
s2.168	385.595	399.808	114	no
s2.74	18.7305	16.3864	3917	no
s2.211	31.1633	21.5616	314	no
s2.210	4.42568	4.89541	232	no
s2.9	169.326	131.043	62	no
s2.216	11.046	13.1093	820	no
s2.233	17.7554	13.1496	373	no
s2.308	66.3729	96.0656	1088	no
s2.40	0.764811	0.812007	452	no
s2.51	44.5828	31.0589	282	no
s2.84	60.2428	68.7479	429	no
s20.26	9.30684	0.794431	940	no
s20.27	101.404	65.3976	128	no
s20.38	9.81834	8.95188	328	no
s20.16	9.50283	6.58821	157	no
s21.2	0.548026	0.402001	166	no
s21.37	120.773	138.225	417	no
s21.50	58.6167	36.8215	618	no
s21.102	0.917059	0.706339	398	no
s21.57	39.5911	47.5133	250	no
s1.14	443.449	329.021	169	no
s219.1	16.6008	14.3693	137	no
s22.75	37.8605	30.7287	272	no
s22.57	126.63	162.22	411	no
s22.19	137.769	981.755	236	no
s22.21	5.90774	8.5365	1506	no
s1.23	256.522	262.162	91	no
s22.2	41.3777	31.0789	152	no
s22.42	13.7609	8.3607	670	no
s23.9	5.10054	0.837643	276	no
s23.15	0	0.115454	289	no
s23.8	0.339449	0.809253	268	no
s23.83	1.66667	1.91027	131	no
s23.1	0	0	279	no
s23.30	64.2702	77.3908	308	no
s23.10	20.3824	5.96578	316	no
s23.11	0.456287	0.313788	338	no
s23.17	6.33399	3.84104	517	no
s23.13	0.635614	0.218555	275	no
s23.5	3.57734	1.69299	473	no
s23.14	39.0177	20.9331	92	no
s23.6	0.324901	0.417076	280	no
s23.3	0	0	288	no
s23.4	0	0	97	no
s23.65	6.78437	6.05114	332	no
s23.12	0	0.0639197	210	no
s23.59	0.115643	0.0530182	853	no
s23.2	1.01787	0.524991	286	no
s24.14	96.415	92.1133	117	no
s24.26	0	0	266	no
s24.27	0	0	132	no
s24.23	0.553744	0.72535	291	no
s24.28	20.0637	13.9406	209	no
s1.224	0.547518	0.463418	176	no
s24.21	4.1195	6.19057	136	no
s24.28	0.192534	0.17654	209	no
s24.22	31.0799	3.34675	329	no
s25.15	20.2392	17.104	354	no
s25.43	0.418263	0.671157	174	no
s25.67	12.0509	29.4662	77	no
s25.18	1.24053	0.80045	98	no
s25.13	20.4223	17.7555	823	no
s1.139	1.22154	1.12006	283	no
s26.25	5.08936	3.67494	669	no
s26.55	48.4366	44.1875	369	no
s26.56	48.4366	44.1875	74	no
s1.165	2.38877	3.249	457	no
s26.113	27.795	38.747	741	no
s26.20	24.9524	17.3908	1060	no
s10.62	88.9753	48.8285	82	no
s26.25	29.9177	26.0565	669	no
s27.1	37.0276	29.2507	410	no
s27.36	16.7228	8.34153	89	no
s27.73	63.8273	58.2561	124	no
s27.44	1695.3	5660.59	424	no
s28.6	25.8262	14.5026	329	no
s10.31	3.9188	3.50772	195	no
s28.4	126.394	37.9664	301	no
s28.86	7.76214	6.51949	384	no
s28.2	0.232889	0.0533858	126	no
s28.95	26.989	19.371	571	no
s28.112	43.2077	38.4595	2377	no
s3.207	9.79281	11.0053	584	no
s3.231	150.454	163.301	104	no
s3.262	35.559	27.8636	1103	no
s3.194	2.19894	2.43904	477	no
s3.99	16.0788	17.6622	555	no
s3.312	0.53662	0.956235	1608	no
s3.287	14.6581	9.82185	217	no
s3.103	1.5162	0.278051	186	no
s10.114	8.24436	11.5999	299	no
s3.70	3.41146	3.44088	131	no
s3.217	18.6884	19.4258	626	no
s3.305	5.69466	6.42258	210	no
s3.222	49.5757	24.795	109	no
s10.6	4.58333	3.6932	188	no
s10.46	38.4025	33.3661	253	no
s3.262	19.8437	16.9757	1103	no
s10.81	3.33138	2.29098	166	no
s3.336	9.47403	5.4294	266	no
s3.203	33.9935	38.7869	346	no
s3.49	62.033	52.151	250	no
s3.265	0	0	284	no
s3.334	132.202	104.996	283	no
s3.117	2.50066	3.16266	211	no
s3.190	22.4278	25.1567	1039	no
s30.13	34.5035	29.7356	193	no
s31.7	23.2611	13.8778	152	no
s31.39	0.0850208	0.0779582	214	no
s31.10	21.8006	27.3542	169	no
s1.57	6.65906	3.99047	261	no
s32.63	7.484	5.06286	565	no
s32.35	5.13356	2.01734	521	no
s32.66	377.322	154.513	88	no
s32.19	8.46253	8.875	76	no
s32.31	16.4353	10.6458	362	no
s32.20	8.52778	5.62894	282	no
s10.30	42.0634	18.7478	202	no
S32.64	4193.76	3637.9	218	no
s32.65	4193.76	3637.9	118	no
s32.60	24.6595	31.0796	222	no
s33.36	162.713	128.451	207	no
s34.14	49.6056	37.5369	216	no
s34.14	68.3728	53.3858	216	no
s35.36	35.0893	20.7876	109	no
s35.33	3.57505	4.09759	285	no
s35.15	17.4202	21.3482	300	no
s35.37	69.2347	43.2881	220	no
s35.38	0.944052	1.10171	212	no
s36.6	0	0.323315	258	no
s36.3	119.902	77.1831	522	no
s36.29	80.5754	64.3149	300	no
s10.29	97.9131	42.5727	270	no
s36.17	9.23684	4.85437	1548	no
s36.10	42.1609	43.7499	580	no
s36.39	8.45399	8.08875	149	no
s36.16	1.70511	0.578394	1846	no
s37.40	8.32844	10.1626	284	no
s37.30	82.3331	70.933	110	no
s38.40	7.08456	7.8248	133	no
s38.1	714.009	422.938	74	no
s38.34	15.281	14.0661	281	no
s38.79	0.578436	0.867905	610	no
s38.49	7.27778	5.10919	320	no
s38.25	93.7933	101.319	554	no
s38.2	2.49331	1.60652	550	no
s10.7	2.22882	2.08538	287	no
s38.41	3.57972	4.47594	346	no
s38.58	15.7452	10.1061	104	no
s39.49	24.6925	24.0315	168	no
s39.68	3.6719	7.41469	441	no
S39.41	9.16528	6.01172	250	no
s39.42	9.16528	6.01172	477	no
s39.67	44.8184	62.2171	213	no
s10.65	165.605	179.975	339	no
S10.50	66.1968	57.7614	371	no
s10.51	66.1968	57.7614	93	no
s39.66	0.800342	1.2231	341	no
s39.65	19.3824	15.3645	226	no
s4.220	31.2944	34.7008	75	no
s4.219	3.79884	4.12493	146	no
s4.150	610.269	1102.68	279	no
s10.49	156.208	122.4	207	no
s10.82	2.91194	2.40494	363	no
s4.195	8.56954	6.30937	431	no
s4.189	10.6184	9.84574	308	no
s4.199	0.729167	0.318379	244	no
s4.128	6411.17	11917.2	180	no
s4.46	470.438	264.408	278	no
s4.76	37.582	33.5029	122	no
s4.197	38.1883	52.8908	195	no
s4.7	22.0539	16.9358	91	no
s4.229	64.0716	52.2959	309	no
s4.43	15.8416	11.1323	1948	no
s4.244	14.1219	16.3678	364	no
S4.222	1.52551	1.53525	370	no
s4.223	1.52551	1.53525	810	no
s4.187	141.773	165.674	101	no
s4.15	55.0344	47.1538	101	no
s4.154	16.1071	6.68279	1116	no
s4.3	52.0795	28.9275	109	no
s4.251	1134.54	829.078	286	no
s4.241	252.087	207.074	161	no
s4.230	34.5587	28.3316	91	no
S40.4	8.82306	10.0555	156	no
s40.5	8.82306	10.0555	106	no
s40.43	3.74336	3.2528	353	no
s40.18	2.69833	1.62589	662	no
s40.40	176.486	195.933	90	no
s40.6	12.1296	12.7826	126	no
s41.27	1.29039	0.295799	282	no
s41.21	7.05763	3.206	281	no
s41.29	0	0	85	no
s41.19	5.25201	4.29976	291	no
s41.15	0.662956	0.675427	247	no
s41.25	0.0629566	0	289	no
s41.17	2.61051	0.797885	230	no
s41.24	0.12462	0.114267	292	no
s41.16	0	0.200197	250	no
s41.1	57.9512	52.3209	415	no
s41.23	14.4575	4.26906	297	no
s41.26	1.22154	0.0589507	283	no
s42.36	126.448	159.655	279	no
s42.29	8.52467	7.58321	103	no
s42.44	78.1291	37.1131	127	no
s102.5	3.41952	2.48471	110	no
s42.18	186.448	221.34	101	no
s43.93	0.379051	0.782018	192	no
s43.2	8.81914	7.50373	237	no
s43.84	63.974	64.0414	164	no
S43.23	2.14955	2.39335	204	no
s43.24	2.14955	2.39335	428	no
s43.87	0.315876	0.0579273	216	no
s43.83	0.353978	0.389488	257	no
s102.11	16.4249	16.5166	401	no
s43.82	0.0558112	0.255875	285	no
s43.81	0.41195	0.12591	265	no
s43.64	0	0.0712951	222	no
s43.80	0.0577601	0.0529621	316	no
s43.61	9.60479	7.94772	227	no
s43.65	8.11293	5.14166	305	no
s43.45	58.8745	56.6594	106	no
s103.8	61.2626	57.1175	912	no
s43.86	4.54861	1.64303	264	no
s43.69	0.341146	0.417076	160	no
s43.89	0.0618859	0.453961	294	no
s43.62	0.141591	0.129829	257	no
s43.48	243.42	105.659	132	no
s44.28	0.359101	0	304	no
s44.7	32.3492	27.0202	898	no
s103.3	8.86396	9.98131	96	no
s46.14	30.9449	32.3809	562	no
s47.8	55.8109	52.0592	415	no
s47.12	8.64687	2.56027	202	no
s104.6	0.750882	0.105924	276	no
s47.33	148.951	122.517	196	no
s47.9	19.9328	8.34153	314	no
s104.7	9.51073	8.02556	264	no
s49.26	0.0707955	0	257	no
s104.3	5.64169	3.87978	69	no
s49.17	5.4897	3.02021	123	no
s49.10	15.7946	13.3055	326	no
s49.34	1.86493	0.834153	326	no
s104.4	4.52685	0.718409	209	no
s49.33	14.4773	7.05592	279	no
s49.31	0.0896278	0.0410913	273	no
s104.5	1.15155	0.739123	158	no
s49.30	0	0.0533005	83	no
s49.36	0	0	168	no
s105.6	0	0.205964	162	no
s5.154	49.837	64.2842	1715	no
s5.160	44.4545	62.0885	266	no
s5.10	1808.81	373.059	260	no
s5.212	0.286527	0.262725	508	no
s5.197	3.01694	2.34073	264	no
s107.8	575.155	395.706	346	no
s5.192	3.58138	15.125	680	no
s107.16	1.39957	0.929295	442	no
s5.292	7.38586	3.30358	69	no
s5.169	1.16566	0.418238	359	no
s5.154	16.9898	20.3418	1715	no
s5.170	3.69384	3.33101	596	no
s5.267	1.34574	1.56712	1152	no
s5.211	0.848162	1.07875	123	no
s5.116	7.19575	6.44417	976	no
s5.213	2.16825	0.777966	117	no
s5.218	21.2801	20.179	118	no
s5.219	5.19841	4.76659	224	no
s5.146	13.0046	18.0505	305	no
s5.181	52.9913	62.6657	160	no
s5.111	40.2309	40.5536	824	no
s5.38	7.17075	5.29932	170	no
s5.70	17.5616	12.5123	376	no
s50.45	9.54016	8.37277	534	no
s50.1	1.89649	0.543422	307	no
s51.40	7.76763	14.3731	181	no
s51.50	9.41092	9.54284	342	no
s51.16	39.619	45.8842	610	no
s52.28	87.4249	79.2183	137	no
s52.22	9.09722	4.96177	232	no
s52.34	1.96167	0.944324	356	no
s52.2	0	0	216	no
s52.23	6.54362	9.07324	228	no
s53.24	32.6688	32.8079	269	no
s53.37	32.4441	46.0629	226	no
s53.41	23.0241	11.6438	437	no
s11.30	2.30634	3.05464	167	no
s54.92	296.749	435.169	142	no
s54.26	15.2999	12.4365	207	no
s54.72	5.49401	4.44881	326	no
s54.32	2985.67	4460.95	727	no
s54.62	459.754	411.328	119	no
s54.61	1.5575	1.29829	257	no
s54.7	18.2729	14.9572	232	no
s54.4	1.45028	1.81338	138	no
s54.27	158.501	182.192	669	no
s55.27	9.26415	5.0891	436	no
s55.2	140.216	249.342	174	no
s55.3	0	0	218	no
s55.32	2047.93	1521.48	417	no
s55.40	0.206755	0.18958	139	no
s55.39	30.3886	1.95227	72	no
s56.23	0.770951	0.706909	394	no
s56.24	11.1188	10.9896	646	no
s56.17	5.75939	1.17622	695	no
s56.61	4.96823	1.16966	355	no
s56.63	9.09722	9.53317	1694	no
s56.60	4.15873	3.01884	122	no
s56.18	0.454861	0.318941	669	no
s56.65	0.363889	0.166831	200	no
s57.4	31.0842	25.2291	147	no
s58.10	4.39274	2.26079	79	no
s58.23	27.2917	23.5864	174	no
s58.62	5.18959	3.71049	589	no
s58.51	3.03975	1.79757	826	no
s11.9	0.915828	0.951718	298	no
s11.30	5.42899	4.57439	167	no
s59.29	23.1361	24.7156	324	no
s59.25	18.5414	20.8986	805	no
s6.276	13.8161	4.46071	187	no
s6.41	0.257165	0.176852	283	no
s11.71	95.0724	68.2008	568	no
s6.208	3.75086	3.23395	325	no
s6.132	41.1806	33.6845	262	no
s6.95	1.76075	0.645796	706	no
s6.105	0.241386	0.387335	295	no
s6.236	7.71155	7.47607	453	no
s6.242	13.147	13.2119	620	no
s6.207	9.09722	7.61164	160	no
s6.145	22.9825	46.4272	304	no
s6.301	174.877	140.394	260	no
s6.39	34.9074	23.8572	311	no
s6.193	4.87095	5.38587	127	no
s6.300	30.1824	44.4362	456	no
s6.44	2.14487	0.542538	289	no
s6.49	5.11148	7.53248	299	no
s6.277	0.653134	0	195	no
s6.43	0.192195	0.0587431	284	no
s6.172	10.3102	6.67322	85	no
s60.35	2.585	2.37027	183	no
s60.7	5.49266	2.72805	159	no
s61.10	152.281	122.079	211	no
s62.25	1.8772	0	219	no
s62.15	1.93084	0.374518	480	no
s62.26	0.036535	0.0670002	464	no
s62.24	0.404321	0.0463418	360	no
s62.1	49.9048	64.8689	98	no
s62.12	0.375347	0.633992	935	no
s62.11	1.01412	3.28191	305	no
s62.41	24.7178	20.3452	779	no
s62.13	0.508662	0.43053	930	no
s62.16	1.41367	0.840154	695	no
s62.21	46.0011	41.3929	106	no
s62.32	0.340083	0	214	no
s62.17	0.226487	0.623019	241	no
s63.2	0	0	201	no
s63.8	0	0.0728518	229	no
s63.24	20.0543	16.3494	371	no
s63.4	38.0192	35.1899	484	no
s63.7	0	0	202	no
s63.3	0	0	201	no
s63.1	0	0	201	no
s63.9	7.55442	4.53662	342	no
s63.34	11.6339	10.6114	834	no
s63.5	0.0905196	0	201	no
s63.6	0	0	199	no
s63.60	19.1852	14.288	202	no
s111.4	41.8168	31.4151	432	no
s64.11	8.16349	8.26814	303	no
s66.18	248.879	108.257	108	no
s67.45	1.75509	2.73581	311	no
s67.10	11.0729	7.54108	217	no
s67.11	19.7107	12.9757	108	no
s67.44	4.85185	10.8787	480	no
s67.48	23.0789	29.5592	149	no
s67.34	20.3319	23.5666	698	no
s68.19	17.5504	20.8907	289	no
s68.26	3.56675	2.71926	454	no
s68.37	104.439	127.017	470	no
s68.77	54.1341	38.3092	81	no
s68.9	26.9266	43.8365	623	no
s68.53	83.9935	85.872	292	no
s68.33	1.39308	0.270954	344	no
s68.24	34.395	26.8039	511	no
s68.15	64.0811	32.789	80	no
s68.66	15.7382	15.8739	2000	no
s68.75	1.6447	1.22531	479	no
s69.77	0.25626	0.0391621	357	no
s69.75	0	0.0629549	265	no
s69.58	3.48338	2.32422	307	no
s69.59	3.48338	2.32422	69	no
s69.60	3.48338	2.32422	446	no
s69.51	2.67263	1.22531	177	no
s69.74	9.32597	9.29346	517	no
s69.73	27.4235	24.4201	552	no
s69.41	5.20696	2.46953	304	no
s69.83	500.264	235.859	97	no
s69.81	83.1938	47.6307	427	no
s69.11	46.6393	41.7076	142	no
s69.34	8.32426	6.10622	288	no
s69.35	4.65778	4.93818	267	no
s69.36	333.877	28.7151	113	no
s7.39	4.3357	0.709917	235	no
s115.6	78.1291	16.1379	194	no
s7.25	24.9664	16.6831	197	no
s7.4	446.387	211.989	249	no
s115.7	24.616	23.7488	231	no
s7.45	6.61616	4.28228	169	no
s7.112	6.17713	5.61251	362	no
s7.44	10.3639	13.7266	77	no
s115.1	33.8748	26.6929	898	no
s7.3	1.24762	0.381327	193	no
s7.41	2.11563	2.61885	172	no
s115.1	37.2874	28.8349	898	no
s115.8	0	0	284	no
s7.2	1.90269	0	186	no
s70.12	1.33673	0.612847	84	no
s70.11	23.6701	18.8757	525	no
s71.11	16.7753	10.9926	879	no
s116.2	0.143263	0	107	no
s71.16	0.620265	0.18958	187	no
s72.6	16.145	12.0041	435	no
s116.1	2.66694	2.22803	302	no
s72.23	14.5556	22.8002	120	no
s73.16	29.7409	24.8963	260	no
s73.15	25.2074	15.8287	394	no
s73.18	39.363	9.1436	208	no
s74.26	2.05008	2.11475	213	no
s74.6	43.2935	42.0071	390	no
s75.32	9.57602	6.38279	238	no
s75.51	123.192	79.1673	351	no
s75.26	1.06034	0.905967	247	no
s75.39	23.5012	27.3417	807	no
s75.19	26.5981	32.0868	4224	no
s75.68	37.9596	23.4643	278	no
s75.39	28.4323	26.6827	807	no
s75.42	74.3888	68.6438	392	no
s75.10	10.8982	8.68027	242	no
s75.13	122.1	109.385	465	no
s75.14	2.97409	3.20828	521	no
s75.5	162.713	128.451	207	no
s75.69	220.183	12.3072	305	no
s76.2	47.9305	42.1169	547	no
s77.10	0.0631752	0.0579273	288	no
s77.11	0.663627	0.811334	329	no
s78.4	38.5155	41.166	77	no
s78.8	20.5593	17.6274	553	no
s78.5	94.0603	217.415	218	no
s79.27	17.0887	14.1483	200	no
s8.70	30.2028	37.9261	150	no
s8.75	7.55146	6.78475	359	no
s8.59	21.5638	14.6749	108	no
s12.21	513.235	1115.45	72	no
s80.6	9.22907	6.56269	483	no
s80.21	1.66961	1.41315	425	no
s80.23	67.1923	49.9985	395	no
s80.1	718.712	741.386	289	no
s82.8	31.2675	30.0913	270	no
s82.23	978.913	799.352	573	no
s82.17	0.268883	0.164365	133	no
s83.4	0	0	243	no
s83.20	16.0455	12.8735	508	no
s83.3	0.147922	0	246	no
s83.22	15.2027	9.7971	298	no
s83.7	3.95809	0.409759	285	no
s83.2	0	0.120455	277	no
s83.10	1.01787	1.16665	286	no
s83.5	0.231285	0.141382	236	no
s83.8	0	0	244	no
s83.11	0.0702488	0.515307	259	no
s83.6	0	0	238	no
s83.9	0	0	132	no
s83.1	4.56446	2.38329	287	no
s86.23	0.178377	0.327119	130	no
s86.13	4.7541	2.58699	707	no
s87.2	0	0.184854	178	no
s87.1	0	0.0407899	173	no
s88.16	7.43494	10.6417	301	no
s88.2	87.237	53.2532	302	no
s89.7	352.814	230.178	69	no
s9.30	44.0153	36.2132	334	no
s9.11	7.02854	2.55959	898	no
s9.28	13.8501	7.58321	913	no
s9.22	11.161	19.11	927	no
s90.1	4.93534	2.364	173	no
s90.6	67.6244	49.567	289	no
s12.46	3.9812	3.61637	249	no
s91.5	0.166922	0	218	no
s92.15	0	0	119	no
s92.10	8.9726	4.41834	219	no
s92.14	16.5206	5.93917	250	no
s92.9	6.81214	0.316266	211	no
s92.8	2.30309	2.11178	316	no
s92.16	0	0	156	no
s93.8	0.179256	0.0821825	203	no
s95.14	1.51289	1.82528	457	no
s95.1	21.0146	22.6055	200	no
s97.15	3.68495	2.81571	232	no
s97.4	8.08642	5.56102	117	no
s99.12	2.78486	1.02141	196	no
s99.27	0.891885	0	112	no
s99.31	0.78618	0.617891	114	no
s99.9	10.6284	7.59822	193	no
s99.29	34.2343	26.049	228	no
s99.30	7.77055	5.30035	208	no
s1.211	237.415	203.859	82	no
s12.48	33.0935	33.4938	463	no
s120.2	55.6171	55.2942	264	no
s122.16	2.75983	3.09293	178	no
s125.10	2.63889	1.14616	132	no
s128.1	10.7367	8.54785	913	no
s13.11	3.12986	1.95529	926	no
s13.20	17.0042	13.4608	321	no
s13.26	9.89451	5.39856	445	no
s13.8	97.6688	55.4943	144	no
s13.47	0.670763	0.538163	254	no
s13.25	6.56351	3.91631	436	no
s13.7	20.8828	9.9262	660	no
s131.1	1295.19	1434.47	242	no
s133.8	6.1215	5.2232	214	no
s137.4	22.5098	18.608	156	no
s137.3	25.5733	20.7148	201	no
s14.83	3.65673	3.43475	215	no
s14.102	100.281	87.1011	84	no
s14.11	0.0408864	0.03749	302	no

## Sheet: C. fimbriata No hits
No Hits identified in C. fimbriata genome
No hits- Cf	(aa)	SignalP
g189.t1	596	yes
g5600.t1	486	yes
g6601.t1	382	yes
g3843.t1	327	yes
g5733.t1	315	yes
g2243.t1	302	yes
g296.t1	298	yes
g775.t1	297	yes
g1296.t1	290	yes
g560.t1	252	yes
g1251.t1	247	yes
g1960.t2	247	yes
g6061.t1	245	yes
g424.t1	242	yes
g2998.t1	241	yes
g5732.t1	218	yes
g287.t1	208	yes
g201.t1	207	yes
g2785.t1	207	yes
g444.t1	203	yes
g742.t1	194	yes
g4207.t1	186	yes
g1399.t1	182	yes
g2402.t1	181	yes
g2755.t1	181	yes
g886.t1	174	yes
g5704.t1	169	yes
g1960.t3	166	yes
g1969.t1	166	yes
g3688.t1	165	yes
g1262.t1	161	yes
g5032.t1	147	yes
g4950.t1	146	yes
g6873.t1	145	yes
g2973.t1	135	yes
g137.t1	129	yes
g2721.t1	127	yes
g2845.t1	118	yes
g977.t1	117	yes
g161.t1	113	yes
g338.t1	109	yes
g360.t1	109	yes
g350.t1	98	yes
g4778.t1	97	yes
g900.t1	97	yes
g976.t1	95	yes
g1583.t1	90	yes
g2097.t1	86	yes
g2187.t1	86	yes
g5987.t1	81	yes
g2106.t1	78	yes
g1298.t1	77	yes
g195.t1	77	yes
g46.t1	77	yes
g1386.t1	74	yes
g15.t1	74	yes
g3953.t1	74	yes
g586.t1	73	yes
g609.t1	73	yes
g1751.t1	69	yes
g274.t1	69	yes
g363.t1	69	yes
g630.t1	68	yes
g6820.t1	68	yes
g19.t1	66	yes
g996.t1	66	yes
g1.t1	70	no
g1008.t1	282	no
g1009.t1	423	no
g1016.t1	497	no
g1019.t1	760	no
g1023.t1	542	no
g1030.t1	220	no
g1035.t1	595	no
g1039.t1	262	no
g1040.t1	258	no
g1041.t1	326	no
g1042.t1	504	no
g1044.t1	507	no
g105.t1	270	no
g1052.t1	114	no
g1056.t1	180	no
g107.t1	187	no
g1075.t1	162	no
g1089.t1	392	no
g1096.t1	187	no
g110.t1	290	no
g1100.t1	905	no
g1115.t1	98	no
g1148.t1	292	no
g1154.t1	163	no
g1160.t1	339	no
g1161.t1	814	no
g1165.t1	481	no
g117.t1	246	no
g1173.t1	132	no
g1178.t1	784	no
g1184.t1	108	no
g12.t1	86	no
g120.t1	229	no
g1204.t1	255	no
g121.t1	240	no
g1223.t1	172	no
g1224.t1	230	no
g1228.t1	217	no
g1232.t1	566	no
g124.t1	175	no
g1258.t1	445	no
g1261.t1	359	no
g1278.t1	437	no
g129.t1	172	no
g1295.t1	91	no
g1306.t1	215	no
g1340.t1	345	no
g1351.t1	850	no
g1353.t1	221	no
g1378.t1	174	no
g138.t1	241	no
g139.t1	251	no
g1402.t1	1205	no
g1403.t1	553	no
g141.t1	286	no
g1420.t1	78	no
g1427.t1	801	no
g144.t1	265	no
g1451.t1	571	no
g1452.t1	201	no
g1457.t1	1337	no
g1475.t1	886	no
g1492.t1	700	no
g1498.t1	117	no
g1501.t1	184	no
g1516.t1	893	no
g1534.t1	783	no
g1544.t1	640	no
g1545.t1	355	no
g1546.t1	500	no
g1547.t1	252	no
g1550.t1	669	no
g1560.t1	444	no
g1578.t1	1019	no
g1589.t1	124	no
g1590.t1	482	no
g1606.t1	1547	no
g1607.t1	460	no
g1609.t1	700	no
g1615.t1	367	no
g162.t1	334	no
g164.t1	176	no
g1646.t1	290	no
g1648.t1	368	no
g1656.t1	298	no
g166.t1	159	no
g1667.t1	1497	no
g1668.t1	679	no
g167.t1	211	no
g1670.t1	316	no
g1688.t1	250	no
g1696.t1	659	no
g17.t1	75	no
g171.t1	283	no
g1714.t1	179	no
g1718.t1	729	no
g1720.t1	1392	no
g173.t1	313	no
g1731.t1	978	no
g1739.t1	292	no
g176.t1	117	no
g177.t1	226	no
g1774.t1	1153	no
g1775.t1	222	no
g1784.t1	183	no
g1787.t1	438	no
g18.t1	96	no
g1815.t1	172	no
g183.t1	499	no
g1831.t1	529	no
g1842.t1	729	no
g185.t1	525	no
g186.t1	421	no
g187.t1	473	no
g1870.t1	563	no
g1876.t1	256	no
g1884.t1	349	no
g1885.t1	93	no
g1888.t1	152	no
g1902.t1	641	no
g1923.t1	514	no
g1927.t1	1179	no
g1929.t1	97	no
g1934.t1	388	no
g1935.t1	156	no
g1936.t1	355	no
g1940.t1	732	no
g1961.t1	139	no
g1973.t1	404	no
g1989.t1	474	no
g1990.t1	233	no
g1991.t1	427	no
g1992.t1	223	no
g2.t1	75	no
g203.t1	45	no
g2060.t1	283	no
g2072.t1	520	no
g2077.t1	614	no
g2079.t1	471	no
g2091.t1	176	no
g21.t1	102	no
g210.t1	247	no
g2105.t1	660	no
g2107.t1	218	no
g2108.t1	391	no
g2110.t1	375	no
g2111.t1	204	no
g2112.t1	253	no
g2120.t1	392	no
g2125.t1	61	no
g214.t1	316	no
g216.t1	188	no
g2162.t1	950	no
g2167.t1	966	no
g2169.t1	452	no
g2175.t1	143	no
g2176.t1	303	no
g2181.t1	257	no
g2188.t1	675	no
g2189.t1	690	no
g2190.t1	502	no
g2194.t1	484	no
g2217.t1	497	no
g2218.t1	972	no
g2219.t1	611	no
g2220.t1	465	no
g2221.t1	334	no
g2222.t1	787	no
g2244.t1	568	no
g226.t1	250	no
g2260.t1	358	no
g2275.t1	506	no
g23.t1	90	no
g2310.t1	230	no
g2329.t1	903	no
g2338.t1	75	no
g2339.t1	1164	no
g234.t1	441	no
g2340.t1	813	no
g2341.t1	245	no
g2342.t1	299	no
g2348.t1	105	no
g235.t1	73	no
g2352.t1	608	no
g2354.t1	377	no
g2355.t1	1456	no
g2356.t1	305	no
g2357.t1	491	no
g2358.t1	435	no
g2370.t1	2373	no
g2375.t1	613	no
g2382.t1	259	no
g2383.t1	296	no
g2386.t1	789	no
g2388.t1	773	no
g241.t1	283	no
g242.t1	199	no
g2422.t1	291	no
g2448.t1	506	no
g2475.t1	700	no
g2477.t1	137	no
g2484.t1	457	no
g2494.t1	391	no
g2504.t1	405	no
g2508.t1	70	no
g2509.t1	195	no
g251.t1	335	no
g2510.t1	196	no
g2511.t1	844	no
g2527.t1	534	no
g2533.t1	658	no
g2538.t1	731	no
g254.t1	205	no
g2556.t1	626	no
g2557.t1	338	no
g2559.t1	750	no
g2561.t1	379	no
g2569.t1	207	no
g2573.t1	962	no
g2579.t1	592	no
g258.t1	688	no
g2593.t1	290	no
g2597.t1	201	no
g26.t1	87	no
g2622.t1	271	no
g2633.t1	420	no
g2637.t1	442	no
g2641.t1	67	no
g2642.t1	73	no
g2646.t1	442	no
g2649.t1	398	no
g265.t1	281	no
g2650.t1	310	no
g2658.t1	108	no
g2671.t1	349	no
g2676.t1	337	no
g27.t1	114	no
g272.t1	543	no
g2728.t1	504	no
g2754.t1	299	no
g276.t1	643	no
g2769.t1	422	no
g2770.t1	164	no
g278.t1	676	no
g2788.t1	180	no
g2791.t1	482	no
g2794.t1	1262	no
g280.t1	289	no
g2801.t1	285	no
g2828.t1	339	no
g2829.t1	372	no
g2852.t1	558	no
g2859.t1	905	no
g286.t1	246	no
g2873.t1	550	no
g2879.t1	407	no
g2899.t1	800	no
g2902.t1	208	no
g2909.t1	287	no
g2915.t1	105	no
g294.t1	208	no
g2949.t1	152	no
g2950.t1	598	no
g2951.t1	317	no
g2952.t1	675	no
g2953.t1	178	no
g2954.t1	236	no
g297.t1	420	no
g2990.t1	265	no
g2991.t1	100	no
g2993.t1	84	no
g3.t1	39	no
g300.t1	195	no
g301.t1	625	no
g3024.t1	300	no
g3040.t1	111	no
g3042.t1	104	no
g3046.t1	844	no
g3049.t1	909	no
g3051.t1	1048	no
g3062.t1	702	no
g3066.t1	921	no
g308.t1	221	no
g3103.t1	211	no
g3107.t1	1899	no
g3135.t1	196	no
g3155.t1	142	no
g3160.t1	150	no
g3165.t1	360	no
g3193.t1	206	no
g32.t1	65	no
g3203.t1	119	no
g321.t1	382	no
g3213.t1	384	no
g323.t1	507	no
g3238.t1	300	no
g3248.t1	770	no
g3263.t1	257	no
g3264.t1	815	no
g3267.t1	187	no
g3271.t1	643	no
g3272.t1	270	no
g3276.t1	1169	no
g3277.t1	98	no
g3302.t1	241	no
g335.t1	664	no
g3353.t1	693	no
g3377.t1	341	no
g3385.t1	501	no
g339.t1	153	no
g3394.t1	1860	no
g3399.t1	473	no
g3400.t1	297	no
g3409.t1	233	no
g3411.t1	2290	no
g3429.t1	611	no
g3433.t1	347	no
g3434.t1	353	no
g3435.t1	601	no
g3436.t1	368	no
g3475.t1	1546	no
g3478.t1	803	no
g3499.t1	125	no
g3507.t1	420	no
g351.t1	177	no
g3515.t1	425	no
g3518.t1	382	no
g352.t1	707	no
g3562.t1	228	no
g3575.t1	431	no
g3576.t1	242	no
g3577.t1	415	no
g3578.t1	521	no
g3579.t1	131	no
g3580.t1	225	no
g3581.t1	432	no
g3590.t1	1045	no
g3591.t1	569	no
g36.t1	109	no
g3662.t1	507	no
g3673.t1	584	no
g369.t1	200	no
g3691.t1	91	no
g3696.t1	621	no
g3698.t1	313	no
g37.t1	78	no
g371.t1	115	no
g376.t1	1069	no
g377.t1	123	no
g3776.t1	173	no
g3802.t1	1428	no
g3803.t1	1460	no
g3819.t1	483	no
g3863.t1	306	no
g3864.t1	175	no
g3874.t1	1052	no
g3876.t1	125	no
g3882.t1	341	no
g3884.t1	128	no
g3914.t1	606	no
g3915.t1	250	no
g3916.t1	139	no
g3918.t1	535	no
g3919.t1	732	no
g392.t1	69	no
g3920.t1	231	no
g393.t1	324	no
g3939.t1	1886	no
g394.t1	440	no
g395.t1	257	no
g3954.t1	318	no
g3981.t1	292	no
g400.t1	166	no
g4035.t1	479	no
g4047.t1	390	no
g4048.t1	219	no
g4049.t1	263	no
g409.t1	735	no
g4104.t1	759	no
g4106.t1	1017	no
g4129.t1	302	no
g413.t1	318	no
g4130.t1	255	no
g4134.t1	514	no
g4187.t1	494	no
g419.t1	210	no
g42.t1	135	no
g4216.t1	605	no
g422.t1	372	no
g4236.t1	425	no
g4237.t1	560	no
g425.t1	302	no
g4262.t1	290	no
g4276.t1	470	no
g4289.t1	187	no
g4318.t1	284	no
g432.t1	335	no
g4338.t1	430	no
g4339.t1	1555	no
g4340.t1	309	no
g4349.t1	262	no
g435.t1	1005	no
g4356.t1	394	no
g4377.t1	319	no
g4385.t1	265	no
g4393.t1	344	no
g4394.t1	584	no
g4400.t1	189	no
g4401.t1	737	no
g4404.t1	812	no
g447.t1	199	no
g4474.t1	594	no
g4484.t1	741	no
g4501.t1	1029	no
g4507.t1	342	no
g451.t1	464	no
g4530.t1	322	no
g4546.t1	757	no
g4548.t1	534	no
g4551.t1	413	no
g457.t1	333	no
g458.t1	176	no
g4590.t1	1030	no
g4594.t1	924	no
g4595.t1	373	no
g460.t1	95	no
g4618.t1	480	no
g4693.t1	323	no
g47.t1	174	no
g4701.t1	205	no
g4703.t1	1167	no
g4704.t1	590	no
g4708.t1	186	no
g471.t1	149	no
g4724.t1	708	no
g4738.t1	443	no
g4765.t1	385	no
g4769.t1	1826	no
g4779.t1	780	no
g4784.t1	349	no
g4802.t1	313	no
g4826.t1	332	no
g4830.t1	489	no
g4838.t1	700	no
g4844.t1	100	no
g486.t1	664	no
g487.t1	188	no
g4876.t1	522	no
g4877.t1	315	no
g4883.t1	616	no
g490.t1	261	no
g4903.t1	260	no
g4909.t1	116	no
g4915.t1	428	no
g4935.t1	1075	no
g4946.t1	558	no
g4948.t1	937	no
g4951.t1	376	no
g4952.t1	263	no
g4969.t1	223	no
g497.t1	1249	no
g4972.t1	261	no
g4993.t1	256	no
g5044.t1	1258	no
g5049.t1	452	no
g505.t1	523	no
g5058.t1	122	no
g5064.t1	184	no
g5068.t1	701	no
g51.t1	153	no
g513.t1	191	no
g5136.t1	581	no
g514.t1	286	no
g5144.t1	544	no
g5151.t1	313	no
g5157.t1	107	no
g5176.t1	509	no
g5188.t1	425	no
g52.t1	188	no
g5217.t1	336	no
g522.t1	857	no
g5230.t1	140	no
g5239.t1	185	no
g5255.t1	446	no
g5262.t1	931	no
g5280.t1	594	no
g5281.t1	368	no
g53.t1	142	no
g5308.t1	367	no
g5311.t1	124	no
g5324.t1	353	no
g5334.t1	218	no
g5354.t1	1063	no
g5355.t1	455	no
g5379.t1	370	no
g539.t1	481	no
g5434.t1	423	no
g5452.t1	564	no
g5453.t1	585	no
g5477.t1	369	no
g55.t1	117	no
g551.t1	795	no
g5522.t1	436	no
g5575.t1	327	no
g559.t1	315	no
g5595.t1	492	no
g5596.t1	195	no
g56.t1	112	no
g5607.t1	345	no
g5612.t1	448	no
g5614.t1	860	no
g5619.t1	635	no
g562.t1	155	no
g5626.t1	437	no
g5637.t1	200	no
g5646.t1	1104	no
g5668.t1	668	no
g569.t1	204	no
g5697.t1	199	no
g5698.t1	546	no
g57.t1	197	no
g570.t1	423	no
g5719.t1	93	no
g5725.t1	362	no
g5731.t1	409	no
g5735.t1	507	no
g5741.t1	132	no
g5742.t1	960	no
g5744.t1	235	no
g5747.t1	170	no
g5767.t1	216	no
g5774.t1	219	no
g5780.t1	644	no
g58.t1	181	no
g580.t1	655	no
g581.t1	415	no
g5825.t1	282	no
g5826.t1	420	no
g5833.t1	284	no
g589.t1	141	no
g5894.t1	1411	no
g592.t1	539	no
g5926.t1	811	no
g5929.t1	591	no
g5938.t1	317	no
g5939.t1	440	no
g5944.t1	755	no
g596.t1	523	no
g5961.t1	388	no
g5982.t1	718	no
g5990.t1	302	no
g60.t1	70	no
g6089.t1	940	no
g6129.t1	1135	no
g6148.t1	595	no
g6160.t1	402	no
g618.t1	116	no
g6212.t1	400	no
g6279.t1	420	no
g6284.t1	363	no
g6296.t1	940	no
g63.t1	204	no
g6302.t1	493	no
g6306.t1	186	no
g6311.t1	292	no
g6317.t1	211	no
g6330.t1	577	no
g6333.t1	225	no
g634.t1	809	no
g635.t1	441	no
g6369.t1	118	no
g637.t1	960	no
g6416.t1	623	no
g6436.t1	1149	no
g6457.t1	348	no
g6480.t1	408	no
g6490.t1	259	no
g650.t1	710	no
g6524.t1	584	no
g6535.t1	918	no
g6536.t1	70	no
g6541.t1	370	no
g6567.t1	507	no
g6613.t1	257	no
g662.t1	286	no
g6629.t1	931	no
g664.t1	135	no
g6672.t1	332	no
g6673.t1	325	no
g6678.t1	742	no
g6682.t1	455	no
g6690.t1	738	no
g67.t1	141	no
g6707.t1	424	no
g680.t1	195	no
g6826.t1	148	no
g683.t1	490	no
g6836.t1	463	no
g684.t1	190	no
g6843.t1	653	no
g6847.t1	253	no
g6849.t1	162	no
g6851.t1	1014	no
g6915.t1	325	no
g6927.t1	244	no
g6990.t1	483	no
g7.t1	87	no
g7001.t1	125	no
g7002.t1	1190	no
g7012.t1	487	no
g7014.t1	725	no
g7015.t1	1099	no
g7016.t1	361	no
g7018.t1	919	no
g7020.t1	1149	no
g7053.t1	383	no
g7055.t1	760	no
g707.t1	831	no
g71.t1	216	no
g7139.t1	165	no
g715.t1	511	no
g7154.t1	538	no
g7158.t1	435	no
g7171.t1	218	no
g731.t1	69	no
g735.t1	558	no
g746.t1	512	no
g747.t1	461	no
g757.t1	844	no
g763.t1	389	no
g768.t1	316	no
g77.t1	151	no
g774.t1	485	no
g80.t1	83	no
g808.t1	179	no
g810.t1	82	no
g835.t1	116	no
g836.t1	617	no
g846.t1	369	no
g853.t1	423	no
g859.t1	148	no
g860.t1	921	no
g877.t1	399	no
g89.t1	257	no
g891.t1	290	no
g892.t1	439	no
g9.t1	78	no
g901.t1	617	no
g903.t1	311	no
g913.t1	723	no
g914.t1	549	no
g92.t1	216	no
g930.t1	2101	no
g940.t1	208	no
g948.t1	492	no
g951.t1	688	no
g96.t1	143	no
g968.t1	870	no
g987.t1	625	no
g988.t1	594	no
g989.t1	136	no
g990.t1	625	no
g992.t1	1548	no
g993.t1	1111	no
g995.t1	78	no
