# Supplementary material for: Ceratocystis cacaofunesta genome analysis reveals a large expansion of extracellular phosphatidylinositol-specific phospholipase-C genes (PI-PLC)
Source: BMC Genomics. 2018 Jan 17;19:58. doi: 10.1186/s12864-018-4440-4 (PMC5773145; doi:10.1186/s12864-018-4440-4)
Supplement: Supplementary file 4 — OrthoMCL analysis of C. cacaofunesta and C. fimbriata. (XLSX 255 kb) [file 12864_2018_4440_MOESM4_ESM.xlsx]

## Sheet: Orthology CC & CF_Figure
Orthology analysis among C. cacaofunestaand C. fimbriatagenomes.
	A
	B
			Figure 1. Orthology analysis among C. cacaofunesta and C. fimbriata genomes. (A) Venn diagram showing orthology analysis. (B) Funtional categorization of Exclusive proteins and not in family of both fungi.

## Sheet: CC exclusives
Annotation of C. cacaofunesta exclusives proteins
Gene ID	CER1	CER2	Fold-change CER2/CER1	P_value CER2/CER1	NR Annotation	KEGG Annottion	CDD Annotation	Biological Process	Molecular Function	Cellular Component
s196.1	23	23	1	1	ref|XP_003004497.1| predicted protein [Verticillium albo-atrum VaMs.102]|EEY19501.1| predicted protein [Verticillium albo-atrum VaMs.102]	fgr:FG10817.1 hypothetical protein	No hits found	NO HITS FOUND	NO HITS FOUND	NO HITS FOUND
s31.10	2064	1588	-1	0	gi|110592112|gb|ABG77525.1| putative enolase [Beauveria bassiana]	ncr:NCU10042 enolase; K01689 enolase [EC:4.2.1.11]	gnl|CDD|173375 PTZ00081, PTZ00081, enolase; Provisional.	GO:0005975:carbohydrate metabolic process,GO:0006066:alcohol metabolic process,GO:0009057:macromolecule catabolic process,GO:0044248:cellular catabolic process GO:0046872:metal ion binding,GO:0016835:carbon-oxygen lyase activity	GO:0005622:intracellular,GO:0044424:intracellular part	NO HITS FOUND			CER 1: RNAseq library (control)
s35.37	10	10	-1	1	gi|46126037|ref|XP_387572.1| hypothetical protein FG07396.1 [Gibberella zeae PH-1]	fgr:FG07396.1 hypothetical protein; K13118 protein DGCR14	gnl|CDD|192363 pfam09751, Es2, Nuclear protein Es2. This entry is of a family of proteins of approximately 500 residues with alternating regions of low complexity and conservation where the domain similarities are strong. Apart from a predicted coiled-coil domain, no other known functional domains have been characterised. The protein appears to be expressed in the nucleus and particularly highly …	NO HITS FOUND	NO HITS FOUND	NO HITS FOUND			CER 2: RNAseq library (sample)
s4.46	21	25	1	1	gb|EFQ33448.1| Ulp1 protease family protein [Glomerella graminicola M1.001]	fgr:FG04300.1 hypothetical protein	gnl|CDD|34761 COG5160, ULP1, Protease, Ulp1 family [Posttranslational modification, protein turnover, chaperones].	NO HITS FOUND	NO HITS FOUND	NO HITS FOUND
s4.46	10	6	-2	0	No hits found	No hits found	No hits found	NO HITS FOUND	NO HITS FOUND	NO HITS FOUND
s57.3	5	5	-1	1	No hits found	No hits found	No hits found	NO HITS FOUND	NO HITS FOUND	NO HITS FOUND
s133.9					NA	NA	NA	No hits found	No hits found	No hits found
s18.98					NA	NA	NA	No hits found	No hits found	No hits found
s19.61					NA	NA	NA	No hits found	No hits found	No hits found
s177.2					NA	NA	NA	No hits found	No hits found	No hits found
s42.71					hypothetical protein AAP_04952	NA	NA	No hits found	No hits found	No hits found
s6.46					NA	NA	NA	No hits found	No hits found	No hits found
s21.15					NA	NA	NA	No hits found	No hits found	No hits found
s32.81					NA	NA	NA	No hits found	No hits found	No hits found
s109.4					hypothetical protein X797_007574	NA	NA	No hits found	No hits found	No hits found
s98.1					hypothetical protein TOPH_04652	NA	NA	No hits found	No hits found	No hits found
s110.5					NA	NA	NA	No hits found	No hits found	No hits found
s99.2					NA	NA	NA	No hits found	No hits found	No hits found
s195.1					NA	NA	NA	No hits found	No hits found	No hits found
s57.6					NA	NA	NA	No hits found	No hits found	No hits found
s42.73					NA	NA	NA	No hits found	No hits found	No hits found
s221.1					NA	NA	NA	No hits found	No hits found	No hits found
s6.230					NA	NA	NA	No hits found	No hits found	No hits found
s44.29					NA	NA	NA	No hits found	No hits found	No hits found

## Sheet: CC expanded families 
C. cacaofunestaexpanded families - Annotation
Gene ID	CER1	CER2	Fold-change CER2/CER1	P_value CER2/CER1	NR Annotation	KEGG Annotation	CDD Annotation	Biological Process	Molecular Function	Cellular Component
s144.3	3933934511	3156253541	-1246393694	0.786899406	dbj|BAA89272.1| Pol [Alternaria alternata]	ani:AN2671.2 hypothetical protein	gnl|CDD|73154 cd01647, RT_LTR, RT_LTR: Reverse transcriptases (RTs) from retrotransposons and retroviruses which have long terminal repeats (LTRs) in their DNA copies but not in their RNA template. RT catalyzes DNA replication from an RNA template, and is responsible for the replication of retroelements. An RT gene is usually indicative of a mobile element such as a retrotransposon or retrovirus.…	NO HITS FOUND	NO HITS FOUND	NO HITS FOUND
s35.35	3020833776	2960923783	-1020233548	0.982166816	dbj|BAA89272.1| Pol [Alternaria alternata]	ani:AN5242.2 hypothetical protein	gnl|CDD|73154 cd01647, RT_LTR, RT_LTR: Reverse transcriptases (RTs) from retrotransposons and retroviruses which have long terminal repeats (LTRs) in their DNA copies but not in their RNA template. RT catalyzes DNA replication from an RNA template, and is responsible for the replication of retroelements. An RT gene is usually indicative of a mobile element such as a retrotransposon or retrovirus.…	GO:0006139:nucleobase, nucleoside, nucleotide and nucleic acid metabolic process,GO:0043283:biopolymer metabolic process	NO HITS FOUND	NO HITS FOUND			CER 1: RNAseq library (control)
s129.4	1667824319	1036070642	-1609759268	0.232306757	emb|CAE55867.1| Fot5 transposase [Fusarium oxysporum f. sp. lycopersici]	ssl:SS1G_13117 hypothetical protein	gnl|CDD|190555 pfam03184, DDE_1, DDE superfamily endonuclease. This family of proteins are related to pfam00665 and are probably endonucleases of the DDE superfamily. Transposase proteins are necessary for efficient DNA transposition. This domain is a member of the DDE superfamily, which contain three carboxylate residues that are believed to be responsible for coordinating metal ions needed for …	NO HITS FOUND	NO HITS FOUND	NO HITS FOUND			CER 2: RNAseq library (sample)
s129.4	4336860704	3156684429	-1373865777	0.175240133	emb|CAE55867.1| Fot5 transposase [Fusarium oxysporum f. sp. lycopersici]	ssl:SS1G_10139 hypothetical protein	gnl|CDD|190555 pfam03184, DDE_1, DDE superfamily endonuclease. This family of proteins are related to pfam00665 and are probably endonucleases of the DDE superfamily. Transposase proteins are necessary for efficient DNA transposition. This domain is a member of the DDE superfamily, which contain three carboxylate residues that are believed to be responsible for coordinating metal ions needed for …	NO HITS FOUND	NO HITS FOUND	NO HITS FOUND
s129.4	3091289558	3077456643	-1004494918	0.995934434	emb|CAE55867.1| Fot5 transposase [Fusarium oxysporum f. sp. lycopersici]	ssl:SS1G_05956 hypothetical protein	gnl|CDD|190555 pfam03184, DDE_1, DDE superfamily endonuclease. This family of proteins are related to pfam00665 and are probably endonucleases of the DDE superfamily. Transposase proteins are necessary for efficient DNA transposition. This domain is a member of the DDE superfamily, which contain three carboxylate residues that are believed to be responsible for coordinating metal ions needed for …	NO HITS FOUND	GO:0043169:cation binding,GO:0046872:metal ion binding	NO HITS FOUND
s129.4	9606668076	6495269192	-1479025394	0.452971135	emb|CAE55867.1| Fot5 transposase [Fusarium oxysporum f. sp. lycopersici]	ssl:SS1G_11952 hypothetical protein	gnl|CDD|190555 pfam03184, DDE_1, DDE superfamily endonuclease. This family of proteins are related to pfam00665 and are probably endonucleases of the DDE superfamily. Transposase proteins are necessary for efficient DNA transposition. This domain is a member of the DDE superfamily, which contain three carboxylate residues that are believed to be responsible for coordinating metal ions needed for …	NO HITS FOUND	NO HITS FOUND	NO HITS FOUND
s100.2	1819444711	1221006158	-1490119194	0.285445156	emb|CAE55867.1| Fot5 transposase [Fusarium oxysporum f. sp. lycopersici]	ssl:SS1G_05956 hypothetical protein	No hits found	NO HITS FOUND	NO HITS FOUND	NO HITS FOUND
s129.4	6081031789	4416102644	-1377013235	0.625634508	emb|CAE55867.1| Fot5 transposase [Fusarium oxysporum f. sp. lycopersici]	ssl:SS1G_05877 hypothetical protein	gnl|CDD|190555 pfam03184, DDE_1, DDE superfamily endonuclease. This family of proteins are related to pfam00665 and are probably endonucleases of the DDE superfamily. Transposase proteins are necessary for efficient DNA transposition. This domain is a member of the DDE superfamily, which contain three carboxylate residues that are believed to be responsible for coordinating metal ions needed for …	NO HITS FOUND	NO HITS FOUND	NO HITS FOUND
s99.5	2953169054	245634922	-1202259447	0.503656762	emb|CAE55867.1| Fot5 transposase [Fusarium oxysporum f. sp. lycopersici]	mgr:MGG_09088 MG09088.4; hypothetical protein	gnl|CDD|190555 pfam03184, DDE_1, DDE superfamily endonuclease. This family of proteins are related to pfam00665 and are probably endonucleases of the DDE superfamily. Transposase proteins are necessary for efficient DNA transposition. This domain is a member of the DDE superfamily, which contain three carboxylate residues that are believed to be responsible for coordinating metal ions needed for …	NO HITS FOUND	NO HITS FOUND	NO HITS FOUND
s129.4	1189794182	6973141852	-1706252658	0.268934356	emb|CAE55867.1| Fot5 transposase [Fusarium oxysporum f. sp. lycopersici]	ssl:SS1G_13117 hypothetical protein	gnl|CDD|190555 pfam03184, DDE_1, DDE superfamily endonuclease. This family of proteins are related to pfam00665 and are probably endonucleases of the DDE superfamily. Transposase proteins are necessary for efficient DNA transposition. This domain is a member of the DDE superfamily, which contain three carboxylate residues that are believed to be responsible for coordinating metal ions needed for …	NO HITS FOUND	NO HITS FOUND	NO HITS FOUND
s129.4	7649094092	7830821468	1023758026	0.964489439	emb|CAE55867.1| Fot5 transposase [Fusarium oxysporum f. sp. lycopersici]	ssl:SS1G_05956 hypothetical protein	gnl|CDD|190555 pfam03184, DDE_1, DDE superfamily endonuclease. This family of proteins are related to pfam00665 and are probably endonucleases of the DDE superfamily. Transposase proteins are necessary for efficient DNA transposition. This domain is a member of the DDE superfamily, which contain three carboxylate residues that are believed to be responsible for coordinating metal ions needed for …	NO HITS FOUND	NO HITS FOUND	NO HITS FOUND
s49.27	232484602	1760989079	-1320193321	0.806334508	emb|CAE55867.1| Fot5 transposase [Fusarium oxysporum f. sp. lycopersici]	ssl:SS1G_05877 hypothetical protein	gnl|CDD|190555 pfam03184, DDE_1, DDE superfamily endonuclease. This family of proteins are related to pfam00665 and are probably endonucleases of the DDE superfamily. Transposase proteins are necessary for efficient DNA transposition. This domain is a member of the DDE superfamily, which contain three carboxylate residues that are believed to be responsible for coordinating metal ions needed for …	NO HITS FOUND	NO HITS FOUND	NO HITS FOUND
s129.4	4802882002	4093047516	-1173424443	0.823082696	emb|CAE55867.1| Fot5 transposase [Fusarium oxysporum f. sp. lycopersici]	ssl:SS1G_01499 hypothetical protein	gnl|CDD|190555 pfam03184, DDE_1, DDE superfamily endonuclease. This family of proteins are related to pfam00665 and are probably endonucleases of the DDE superfamily. Transposase proteins are necessary for efficient DNA transposition. This domain is a member of the DDE superfamily, which contain three carboxylate residues that are believed to be responsible for coordinating metal ions needed for …	NO HITS FOUND	NO HITS FOUND	NO HITS FOUND
s3.262	3324818609	2770578682	-1200044825	0.481652587	emb|CAE55867.1| Fot5 transposase [Fusarium oxysporum f. sp. lycopersici]	mgr:MGG_13965 MG08479.4; hypothetical protein	No hits found	NO HITS FOUND	NO HITS FOUND	NO HITS FOUND
s17.54	0.992424388	0.72798783	-1363243103	0.877939961	emb|CAE55867.1| Fot5 transposase [Fusarium oxysporum f. sp. lycopersici]	ssl:SS1G_05877 hypothetical protein	gnl|CDD|190555 pfam03184, DDE_1, DDE superfamily endonuclease. This family of proteins are related to pfam00665 and are probably endonucleases of the DDE superfamily. Transposase proteins are necessary for efficient DNA transposition. This domain is a member of the DDE superfamily, which contain three carboxylate residues that are believed to be responsible for coordinating metal ions needed for …	NO HITS FOUND	NO HITS FOUND	NO HITS FOUND
s129.4	4605469425	3075938161	-1497256832	0.606788406	emb|CAE55867.1| Fot5 transposase [Fusarium oxysporum f. sp. lycopersici]	ssl:SS1G_01499 hypothetical protein	gnl|CDD|190555 pfam03184, DDE_1, DDE superfamily endonuclease. This family of proteins are related to pfam00665 and are probably endonucleases of the DDE superfamily. Transposase proteins are necessary for efficient DNA transposition. This domain is a member of the DDE superfamily, which contain three carboxylate residues that are believed to be responsible for coordinating metal ions needed for …	NO HITS FOUND	NO HITS FOUND	NO HITS FOUND
s52.9	3360686867	246929613	-1360989809	0.246832724	emb|CAE55867.1| Fot5 transposase [Fusarium oxysporum f. sp. lycopersici]	ssl:SS1G_07717 hypothetical protein	gnl|CDD|190555 pfam03184, DDE_1, DDE superfamily endonuclease. This family of proteins are related to pfam00665 and are probably endonucleases of the DDE superfamily. Transposase proteins are necessary for efficient DNA transposition. This domain is a member of the DDE superfamily, which contain three carboxylate residues that are believed to be responsible for coordinating metal ions needed for …	NO HITS FOUND	NO HITS FOUND	NO HITS FOUND
s99.5	2335599239	1053043861	-2217950577	0.028410988	emb|CAE55867.1| Fot5 transposase [Fusarium oxysporum f. sp. lycopersici]	ssl:SS1G_00822 hypothetical protein	gnl|CDD|190555 pfam03184, DDE_1, DDE superfamily endonuclease. This family of proteins are related to pfam00665 and are probably endonucleases of the DDE superfamily. Transposase proteins are necessary for efficient DNA transposition. This domain is a member of the DDE superfamily, which contain three carboxylate residues that are believed to be responsible for coordinating metal ions needed for …	NO HITS FOUND	GO:0043169:cation binding,GO:0046872:metal ion binding	NO HITS FOUND
s129.4	3013804123	1739950462	-1732120649	0.600491375	emb|CAE55867.1| Fot5 transposase [Fusarium oxysporum f. sp. lycopersici]	ssl:SS1G_05956 hypothetical protein	gnl|CDD|190555 pfam03184, DDE_1, DDE superfamily endonuclease. This family of proteins are related to pfam00665 and are probably endonucleases of the DDE superfamily. Transposase proteins are necessary for efficient DNA transposition. This domain is a member of the DDE superfamily, which contain three carboxylate residues that are believed to be responsible for coordinating metal ions needed for …	NO HITS FOUND	NO HITS FOUND	NO HITS FOUND
s100.2	5547087534	2034518833	-2726486206	0.229145126	emb|CAE55867.1| Fot5 transposase [Fusarium oxysporum f. sp. lycopersici]	ssl:SS1G_05956 hypothetical protein	No hits found	NO HITS FOUND	GO:0043169:cation binding,GO:0046872:metal ion binding	NO HITS FOUND
s129.4	8297004818	6487854501	-1278851863	0.650378711	emb|CAE55867.1| Fot5 transposase [Fusarium oxysporum f. sp. lycopersici]	ssl:SS1G_05956 hypothetical protein	gnl|CDD|190555 pfam03184, DDE_1, DDE superfamily endonuclease. This family of proteins are related to pfam00665 and are probably endonucleases of the DDE superfamily. Transposase proteins are necessary for efficient DNA transposition. This domain is a member of the DDE superfamily, which contain three carboxylate residues that are believed to be responsible for coordinating metal ions needed for …	NO HITS FOUND	NO HITS FOUND	NO HITS FOUND
s49.27	1632834997	2031910476	1244406495	0.856600274	emb|CAE55867.1| Fot5 transposase [Fusarium oxysporum f. sp. lycopersici]	ssl:SS1G_07383 hypothetical protein	gnl|CDD|147429 pfam05225, HTH_psq, helix-turn-helix, Psq domain. This DNA-binding motif is found in four copies in the pipsqueak protein of Drosophila melanogaster. In pipsqueak this domain binds to GAGA sequence.	NO HITS FOUND	NO HITS FOUND	NO HITS FOUND
s105.5	8013483514	5442150908	-1472484621	0.026840496	emb|CAL30200.1| NWD1 [Podospora anserina]	pan:PODANSg4742 hypothetical protein	gnl|CDD|29257 cd00200, WD40, WD40 domain, found in a number of eukaryotic proteins that cover a wide variety of functions including adaptor/regulatory modules in signal transduction, pre-mRNA processing and cytoskeleton assembly; typically contains a GH dipeptide 11-24 residues from its N-terminus and the WD dipeptide at its C-terminus and is 40 residues long, hence the name WD40; between GH and …	NO HITS FOUND	NO HITS FOUND	NO HITS FOUND		Non self recognition
s211.1	4796717875	3759103823	-1276026974	0.264626989	emb|CAL30200.1| NWD1 [Podospora anserina]	pan:PODANSg550 hypothetical protein	No hits found	NO HITS FOUND	NO HITS FOUND	NO HITS FOUND
s97.16	3652234983	2455549821	-1487338987	0.128134308	emb|CAL30200.1| NWD1 [Podospora anserina]	pan:PODANSg8487 hypothetical protein	gnl|CDD|29257 cd00200, WD40, WD40 domain, found in a number of eukaryotic proteins that cover a wide variety of functions including adaptor/regulatory modules in signal transduction, pre-mRNA processing and cytoskeleton assembly; typically contains a GH dipeptide 11-24 residues from its N-terminus and the WD dipeptide at its C-terminus and is 40 residues long, hence the name WD40; between GH and …	NO HITS FOUND	NO HITS FOUND	NO HITS FOUND
s1.50	1045988784	7004067156	-1493401992	0.42215938	emb|CAL30200.1| NWD1 [Podospora anserina]	pan:PODANSg550 hypothetical protein	gnl|CDD|29257 cd00200, WD40, WD40 domain, found in a number of eukaryotic proteins that cover a wide variety of functions including adaptor/regulatory modules in signal transduction, pre-mRNA processing and cytoskeleton assembly; typically contains a GH dipeptide 11-24 residues from its N-terminus and the WD dipeptide at its C-terminus and is 40 residues long, hence the name WD40; between GH and …	NO HITS FOUND	NO HITS FOUND	NO HITS FOUND
s70.13	2780465033	1950701813	-1425366509	0.000133496	emb|CAL30200.1| NWD1 [Podospora anserina]	pan:PODANSg550 hypothetical protein	gnl|CDD|29257 cd00200, WD40, WD40 domain, found in a number of eukaryotic proteins that cover a wide variety of functions including adaptor/regulatory modules in signal transduction, pre-mRNA processing and cytoskeleton assembly; typically contains a GH dipeptide 11-24 residues from its N-terminus and the WD dipeptide at its C-terminus and is 40 residues long, hence the name WD40; between GH and …	NO HITS FOUND	NO HITS FOUND	NO HITS FOUND
s97.16	1406109119	9105983799	-1544159477	0.001114934	emb|CAL30200.1| NWD1 [Podospora anserina]	pan:PODANSg550 hypothetical protein	gnl|CDD|132855 cd07216, Pat17_PNPLA8_PNPLA9_like3, Patatin-like phospholipase. Patatin is a storage protein of the potato tuber that shows Phospholipase A2 activity (PLA2; EC 3.1.1.4). Patatin catalyzes the nonspecific hydrolysis of phospholipids, glycolipids, sulfolipids, and mono- and diacylglycerols, thereby showing lipid acyl hydrolase activity. The active site includes an oxyanion hole with …	NO HITS FOUND	NO HITS FOUND	NO HITS FOUND
s56.63	6962020117	4378071993	-1590202292	0.01532932	emb|CAL30200.1| NWD1 [Podospora anserina]	pan:PODANSg550 hypothetical protein	gnl|CDD|29257 cd00200, WD40, WD40 domain, found in a number of eukaryotic proteins that cover a wide variety of functions including adaptor/regulatory modules in signal transduction, pre-mRNA processing and cytoskeleton assembly; typically contains a GH dipeptide 11-24 residues from its N-terminus and the WD dipeptide at its C-terminus and is 40 residues long, hence the name WD40; between GH and …	NO HITS FOUND	NO HITS FOUND	NO HITS FOUND
s66.3	2164612679	144836807	-1494518365	0.744081012	emb|CAL30200.1| NWD1 [Podospora anserina]	pan:PODANSg550 hypothetical protein	gnl|CDD|29257 cd00200, WD40, WD40 domain, found in a number of eukaryotic proteins that cover a wide variety of functions including adaptor/regulatory modules in signal transduction, pre-mRNA processing and cytoskeleton assembly; typically contains a GH dipeptide 11-24 residues from its N-terminus and the WD dipeptide at its C-terminus and is 40 residues long, hence the name WD40; between GH and …	NO HITS FOUND	NO HITS FOUND	NO HITS FOUND
s1.79	1253043662	114218477	-1097058633	0.824949827	emb|CAL30203.1| HNWD1 [Podospora anserina]	pan:PODANSg740 hypothetical protein	gnl|CDD|29257 cd00200, WD40, WD40 domain, found in a number of eukaryotic proteins that cover a wide variety of functions including adaptor/regulatory modules in signal transduction, pre-mRNA processing and cytoskeleton assembly; typically contains a GH dipeptide 11-24 residues from its N-terminus and the WD dipeptide at its C-terminus and is 40 residues long, hence the name WD40; between GH and …	NO HITS FOUND	NO HITS FOUND	NO HITS FOUND
s111.7	2081396015	1621756742	-1283420602	0.456552197	gb|AAB71335.1| putative transposase [Nectria haematococca]	ssl:SS1G_10405 similar to transposase	gnl|CDD|190555 pfam03184, DDE_1, DDE superfamily endonuclease. This family of proteins are related to pfam00665 and are probably endonucleases of the DDE superfamily. Transposase proteins are necessary for efficient DNA transposition. This domain is a member of the DDE superfamily, which contain three carboxylate residues that are believed to be responsible for coordinating metal ions needed for …	NO HITS FOUND	NO HITS FOUND	NO HITS FOUND
s82.13	1654040647	0.93331773	-1772216034	0.711446799	gb|AAB71335.1| putative transposase [Nectria haematococca]	ssl:SS1G_10405 similar to transposase	gnl|CDD|147429 pfam05225, HTH_psq, helix-turn-helix, Psq domain. This DNA-binding motif is found in four copies in the pipsqueak protein of Drosophila melanogaster. In pipsqueak this domain binds to GAGA sequence.	GO:0022413:reproductive process in single-celled organism,GO:0032505:reproduction of a single-celled organism,GO:0048610:reproductive cellular process	NO HITS FOUND	NO HITS FOUND
s18.243	9138832479	61309936	-1490595664	0.014987749	gb|AAL37300.1|AF323584_1 beta transducin-like protein HET-E2C*40 [Podospora anserina]	pan:PODANSg4742 hypothetical protein	gnl|CDD|29257 cd00200, WD40, WD40 domain, found in a number of eukaryotic proteins that cover a wide variety of functions including adaptor/regulatory modules in signal transduction, pre-mRNA processing and cytoskeleton assembly; typically contains a GH dipeptide 11-24 residues from its N-terminus and the WD dipeptide at its C-terminus and is 40 residues long, hence the name WD40; between GH and …	NO HITS FOUND	NO HITS FOUND	NO HITS FOUND
s25.71	1316746083	9456704651	-1392394213	0.445959782	gb|ACM48730.1| HET-R [Podospora anserina]	pan:PODANSg4742 hypothetical protein	gnl|CDD|29257 cd00200, WD40, WD40 domain, found in a number of eukaryotic proteins that cover a wide variety of functions including adaptor/regulatory modules in signal transduction, pre-mRNA processing and cytoskeleton assembly; typically contains a GH dipeptide 11-24 residues from its N-terminus and the WD dipeptide at its C-terminus and is 40 residues long, hence the name WD40; between GH and …	NO HITS FOUND	NO HITS FOUND	NO HITS FOUND
s14.120	2374797217	1719088581	-1381428068	0.001182505	gb|ADA68836.1| HET-R [Podospora anserina]	pan:PODANSg4742 hypothetical protein	gnl|CDD|29257 cd00200, WD40, WD40 domain, found in a number of eukaryotic proteins that cover a wide variety of functions including adaptor/regulatory modules in signal transduction, pre-mRNA processing and cytoskeleton assembly; typically contains a GH dipeptide 11-24 residues from its N-terminus and the WD dipeptide at its C-terminus and is 40 residues long, hence the name WD40; between GH and …	NO HITS FOUND	NO HITS FOUND	NO HITS FOUND
s20.46	2902705758	1318980682	-2200718932	0.014996339	gb|EFQ25647.1| phosphorylase superfamily protein [Glomerella graminicola M1.001]	ang:An03g03030 hypothetical protein	gnl|CDD|132855 cd07216, Pat17_PNPLA8_PNPLA9_like3, Patatin-like phospholipase. Patatin is a storage protein of the potato tuber that shows Phospholipase A2 activity (PLA2; EC 3.1.1.4). Patatin catalyzes the nonspecific hydrolysis of phospholipids, glycolipids, sulfolipids, and mono- and diacylglycerols, thereby showing lipid acyl hydrolase activity. The active site includes an oxyanion hole with …	NO HITS FOUND	NO HITS FOUND	NO HITS FOUND
s113.4	0.122227572	0.080053044	-1526832275	0.972639691	gb|EFQ25647.1| phosphorylase superfamily protein [Glomerella graminicola M1.001]	ang:An03g03030 hypothetical protein	gnl|CDD|132855 cd07216, Pat17_PNPLA8_PNPLA9_like3, Patatin-like phospholipase. Patatin is a storage protein of the potato tuber that shows Phospholipase A2 activity (PLA2; EC 3.1.1.4). Patatin catalyzes the nonspecific hydrolysis of phospholipids, glycolipids, sulfolipids, and mono- and diacylglycerols, thereby showing lipid acyl hydrolase activity. The active site includes an oxyanion hole with …	NO HITS FOUND	NO HITS FOUND	NO HITS FOUND
s113.2	0.592224318	0.648617849	109522326	0.971559235	gb|EFQ25647.1| phosphorylase superfamily protein [Glomerella graminicola M1.001]	pcs:Pc12g00510 Pc12g00510	gnl|CDD|132855 cd07216, Pat17_PNPLA8_PNPLA9_like3, Patatin-like phospholipase. Patatin is a storage protein of the potato tuber that shows Phospholipase A2 activity (PLA2; EC 3.1.1.4). Patatin catalyzes the nonspecific hydrolysis of phospholipids, glycolipids, sulfolipids, and mono- and diacylglycerols, thereby showing lipid acyl hydrolase activity. The active site includes an oxyanion hole with …	NO HITS FOUND	NO HITS FOUND	NO HITS FOUND
s113.2	1999973272	2710184912	1355110566	0.770086894	gb|EFQ25647.1| phosphorylase superfamily protein [Glomerella graminicola M1.001]	fgr:FG04718.1 hypothetical protein	gnl|CDD|132855 cd07216, Pat17_PNPLA8_PNPLA9_like3, Patatin-like phospholipase. Patatin is a storage protein of the potato tuber that shows Phospholipase A2 activity (PLA2; EC 3.1.1.4). Patatin catalyzes the nonspecific hydrolysis of phospholipids, glycolipids, sulfolipids, and mono- and diacylglycerols, thereby showing lipid acyl hydrolase activity. The active site includes an oxyanion hole with …	NO HITS FOUND	NO HITS FOUND	NO HITS FOUND
s21.70	2098375054	2196250204	1046643306	0.882848138	gb|EFQ28603.1| WD domain-containing protein [Glomerella graminicola M1.001]	fgr:FG05455.1 hypothetical protein; K03361 F-box and WD-40 domain protein CDC4	gnl|CDD|29257 cd00200, WD40, WD40 domain, found in a number of eukaryotic proteins that cover a wide variety of functions including adaptor/regulatory modules in signal transduction, pre-mRNA processing and cytoskeleton assembly; typically contains a GH dipeptide 11-24 residues from its N-terminus and the WD dipeptide at its C-terminus and is 40 residues long, hence the name WD40; between GH and …	NO HITS FOUND	NO HITS FOUND	NO HITS FOUND
s1.40	0	0	-	1	gb|EFQ30992.1| phosphatidylinositol-specific phospholipase C [Glomerella graminicola M1.001]	fgr:FG05655.1 hypothetical protein; K01771 1-phosphatidylinositol phosphodiesterase [EC:4.6.1.13]	gnl|CDD|176528 cd08586, PI-PLCc_BcPLC_like, Catalytic domain of Bacillus cereus phosphatidylinositol-specific phospholipases C and similar proteins. This subfamily corresponds to the catalytic domain present in Bacillus cereus phosphatidylinositol-specific phospholipase C (PI-PLC, EC 4.6.1.13) and its sequence homologs found in bacteria and eukaryota. Bacterial PI-PLCs participate in Ca2+-indepen…	NO HITS FOUND	NO HITS FOUND	NO HITS FOUND
s111.13	0	0.042128925	1000000	0.971220699	gb|EFQ30992.1| phosphatidylinositol-specific phospholipase C [Glomerella graminicola M1.001]	fgr:FG05655.1 hypothetical protein; K01771 1-phosphatidylinositol phosphodiesterase [EC:4.6.1.13]	gnl|CDD|176528 cd08586, PI-PLCc_BcPLC_like, Catalytic domain of Bacillus cereus phosphatidylinositol-specific phospholipases C and similar proteins. This subfamily corresponds to the catalytic domain present in Bacillus cereus phosphatidylinositol-specific phospholipase C (PI-PLC, EC 4.6.1.13) and its sequence homologs found in bacteria and eukaryota. Bacterial PI-PLCs participate in Ca2+-indepen…	NO HITS FOUND	NO HITS FOUND	NO HITS FOUND
s111.2	0.538297252	0.345507044	-1557992118	0.895520058	gb|EFQ30992.1| phosphatidylinositol-specific phospholipase C [Glomerella graminicola M1.001]	fgr:FG05655.1 hypothetical protein; K01771 1-phosphatidylinositol phosphodiesterase [EC:4.6.1.13]	gnl|CDD|176528 cd08586, PI-PLCc_BcPLC_like, Catalytic domain of Bacillus cereus phosphatidylinositol-specific phospholipases C and similar proteins. This subfamily corresponds to the catalytic domain present in Bacillus cereus phosphatidylinositol-specific phospholipase C (PI-PLC, EC 4.6.1.13) and its sequence homologs found in bacteria and eukaryota. Bacterial PI-PLCs participate in Ca2+-indepen…	NO HITS FOUND	NO HITS FOUND	NO HITS FOUND
s16.16	2411930553	2399793214	-100505766	0.986206753	gb|EFQ30992.1| phosphatidylinositol-specific phospholipase C [Glomerella graminicola M1.001]	fgr:FG05655.1 hypothetical protein; K01771 1-phosphatidylinositol phosphodiesterase [EC:4.6.1.13]	gnl|CDD|176528 cd08586, PI-PLCc_BcPLC_like, Catalytic domain of Bacillus cereus phosphatidylinositol-specific phospholipases C and similar proteins. This subfamily corresponds to the catalytic domain present in Bacillus cereus phosphatidylinositol-specific phospholipase C (PI-PLC, EC 4.6.1.13) and its sequence homologs found in bacteria and eukaryota. Bacterial PI-PLCs participate in Ca2+-indepen…	NO HITS FOUND	NO HITS FOUND	NO HITS FOUND
s111.5	0.488806042	0.348601137	-1402192906	0.923142317	gb|EFQ30992.1| phosphatidylinositol-specific phospholipase C [Glomerella graminicola M1.001]	fgr:FG05655.1 hypothetical protein; K01771 1-phosphatidylinositol phosphodiesterase [EC:4.6.1.13]	gnl|CDD|176528 cd08586, PI-PLCc_BcPLC_like, Catalytic domain of Bacillus cereus phosphatidylinositol-specific phospholipases C and similar proteins. This subfamily corresponds to the catalytic domain present in Bacillus cereus phosphatidylinositol-specific phospholipase C (PI-PLC, EC 4.6.1.13) and its sequence homologs found in bacteria and eukaryota. Bacterial PI-PLCs participate in Ca2+-indepen…	NO HITS FOUND	NO HITS FOUND	NO HITS FOUND
s111.8	0.61329597	0.140587537	-436237793	0.739216045	gb|EFQ30992.1| phosphatidylinositol-specific phospholipase C [Glomerella graminicola M1.001]	fgr:FG05655.1 hypothetical protein; K01771 1-phosphatidylinositol phosphodiesterase [EC:4.6.1.13]	gnl|CDD|176528 cd08586, PI-PLCc_BcPLC_like, Catalytic domain of Bacillus cereus phosphatidylinositol-specific phospholipases C and similar proteins. This subfamily corresponds to the catalytic domain present in Bacillus cereus phosphatidylinositol-specific phospholipase C (PI-PLC, EC 4.6.1.13) and its sequence homologs found in bacteria and eukaryota. Bacterial PI-PLCs participate in Ca2+-indepen…	NO HITS FOUND	NO HITS FOUND	NO HITS FOUND
s57.29	6431896655	5019550588	-1281369027	0.188588535	gb|EFW99889.1| proteasome component [Grosmannia clavigera kw1407]	ncr:NCU00770 hypothetical protein; K11886 proteasome component ECM29	No hits found	NO HITS FOUND	NO HITS FOUND	NO HITS FOUND
s20.1	8366196664	4245241529	-1970723363	0.263544922	gb|EFX05142.1| glycoside hydrolase, family 18 [Grosmannia clavigera kw1407]	fgr:FG02354.1 hypothetical protein	gnl|CDD|128884 smart00636, Glyco_18, Glycosyl hydrolase family 18.	NO HITS FOUND	NO HITS FOUND	NO HITS FOUND
s333.1	9677897401	7099172098	-1363243103	0.542138926	gb|EFY84212.1| reverse transcriptase, putative [Metarhizium acridum CQMa 102]	ssl:SS1G_03012 hypothetical protein	gnl|CDD|73156 cd01650, RT_nLTR_like, RT_nLTR: Non-LTR (long terminal repeat) retrotransposon and non-LTR retrovirus reverse transcriptase (RT). This subfamily contains both non-LTR retrotransposons and non-LTR retrovirus RTs. RTs catalyze the conversion of single-stranded RNA into double-stranded DNA for integration into host chromosomes. RT is a multifunctional enzyme with RNA-directed DNA polym…	NO HITS FOUND	NO HITS FOUND	NO HITS FOUND
s180.1	3393102074	3054543951	-1110837535	0.675985181	gb|EFY86463.1| proteasome component ECM29 [Metarhizium acridum CQMa 102]	ncr:NCU00770 hypothetical protein; K11886 proteasome component ECM29	gnl|CDD|193474 pfam13001, Ecm29, Proteasome stabiliser. The proteasome consists of two subunits, and the capacity of the proteasome to degrade protein depends crucially on the interaction between these two subunits. This interaction is affected by a wide range of factors including metabolites, such as ATP, and proteasome-associated proteins such as Ecm29. Ecm29 stabilises the interaction between …	NO HITS FOUND	NO HITS FOUND	NO HITS FOUND
s199.1	6678597999	488011618	-1368532582	0.095363817	gb|EFY87040.1| serine/threonine-protein kinase Sgk2 [Metarhizium acridum CQMa 102]	cim:CIMG_08748 hypothetical protein	No hits found	NO HITS FOUND	NO HITS FOUND	NO HITS FOUND
s1.61	3676665016	3419916546	-1075074484	0.335494753	gb|EFY87040.1| serine/threonine-protein kinase Sgk2 [Metarhizium acridum CQMa 102]	cim:CIMG_08748 hypothetical protein	gnl|CDD|173623 cd00180, PKc, Catalytic domain of Protein Kinases. Protein Kinases (PKs), catalytic (c) domain. PKs catalyze the transfer of the gamma-phosphoryl group from ATP to serine/threonine or tyrosine residues on protein substrates. The PK family is part of a larger superfamily that includes the catalytic domains of RIO kinases, aminoglycoside phosphotransferase, choline kinase, phosphoino…	NO HITS FOUND	NO HITS FOUND	NO HITS FOUND
s21.1	6511300065	5636291594	-1155245423	0.42926686	gb|EFY87040.1| serine/threonine-protein kinase Sgk2 [Metarhizium acridum CQMa 102]	cim:CIMG_07606 hypothetical protein	gnl|CDD|173623 cd00180, PKc, Catalytic domain of Protein Kinases. Protein Kinases (PKs), catalytic (c) domain. PKs catalyze the transfer of the gamma-phosphoryl group from ATP to serine/threonine or tyrosine residues on protein substrates. The PK family is part of a larger superfamily that includes the catalytic domains of RIO kinases, aminoglycoside phosphotransferase, choline kinase, phosphoino…	NO HITS FOUND	NO HITS FOUND	NO HITS FOUND
s1.61	4304512364	4222988822	-1019304702	0.780257503	gb|EFY87040.1| serine/threonine-protein kinase Sgk2 [Metarhizium acridum CQMa 102]	cim:CIMG_08748 hypothetical protein	gnl|CDD|173623 cd00180, PKc, Catalytic domain of Protein Kinases. Protein Kinases (PKs), catalytic (c) domain. PKs catalyze the transfer of the gamma-phosphoryl group from ATP to serine/threonine or tyrosine residues on protein substrates. The PK family is part of a larger superfamily that includes the catalytic domains of RIO kinases, aminoglycoside phosphotransferase, choline kinase, phosphoino…	NO HITS FOUND	NO HITS FOUND	NO HITS FOUND
s71.1	1653095481	1576151428	-1048817678	0.669068877	gb|EFY87040.1| serine/threonine-protein kinase Sgk2 [Metarhizium acridum CQMa 102]	cpw:CPC735_014890 hypothetical protein	No hits found	NO HITS FOUND	NO HITS FOUND	NO HITS FOUND
s154.1	1182387758	1079329102	-1095483997	0.494208434	gb|EFY87040.1| serine/threonine-protein kinase Sgk2 [Metarhizium acridum CQMa 102]	cim:CIMG_08748 hypothetical protein	gnl|CDD|173623 cd00180, PKc, Catalytic domain of Protein Kinases. Protein Kinases (PKs), catalytic (c) domain. PKs catalyze the transfer of the gamma-phosphoryl group from ATP to serine/threonine or tyrosine residues on protein substrates. The PK family is part of a larger superfamily that includes the catalytic domains of RIO kinases, aminoglycoside phosphotransferase, choline kinase, phosphoino…	NO HITS FOUND	NO HITS FOUND	NO HITS FOUND
s90.3	1001082808	8445944626	-118528223	0.250586622	gb|EFY87040.1| serine/threonine-protein kinase Sgk2 [Metarhizium acridum CQMa 102]	cim:CIMG_07606 hypothetical protein	gnl|CDD|173623 cd00180, PKc, Catalytic domain of Protein Kinases. Protein Kinases (PKs), catalytic (c) domain. PKs catalyze the transfer of the gamma-phosphoryl group from ATP to serine/threonine or tyrosine residues on protein substrates. The PK family is part of a larger superfamily that includes the catalytic domains of RIO kinases, aminoglycoside phosphotransferase, choline kinase, phosphoino…	NO HITS FOUND	NO HITS FOUND	NO HITS FOUND
s71.1	1225153725	1026971944	-1192976822	0.18749634	gb|EFY87040.1| serine/threonine-protein kinase Sgk2 [Metarhizium acridum CQMa 102]	cim:CIMG_08748 hypothetical protein	No hits found	NO HITS FOUND	NO HITS FOUND	NO HITS FOUND
s1.62	1186551847	1047399829	-1132854727	0.352951216	gb|EFY87040.1| serine/threonine-protein kinase Sgk2 [Metarhizium acridum CQMa 102]	cim:CIMG_08748 hypothetical protein	gnl|CDD|173623 cd00180, PKc, Catalytic domain of Protein Kinases. Protein Kinases (PKs), catalytic (c) domain. PKs catalyze the transfer of the gamma-phosphoryl group from ATP to serine/threonine or tyrosine residues on protein substrates. The PK family is part of a larger superfamily that includes the catalytic domains of RIO kinases, aminoglycoside phosphotransferase, choline kinase, phosphoino…	NO HITS FOUND	NO HITS FOUND	NO HITS FOUND
s18.99	7035186217	5589536185	-1258635061	0.199809769	gb|EFY87040.1| serine/threonine-protein kinase Sgk2 [Metarhizium acridum CQMa 102]	bfu:BC1G_14366 hypothetical protein	No hits found	NO HITS FOUND	NO HITS FOUND	NO HITS FOUND
s114.4	0.081589449	0	-1000000	0.945015928	gb|EFY88519.1| Phosphatidylinositol-specific phospholipase [Metarhizium acridum CQMa 102]	fgr:FG05655.1 hypothetical protein; K01771 1-phosphatidylinositol phosphodiesterase [EC:4.6.1.13]	gnl|CDD|176528 cd08586, PI-PLCc_BcPLC_like, Catalytic domain of Bacillus cereus phosphatidylinositol-specific phospholipases C and similar proteins. This subfamily corresponds to the catalytic domain present in Bacillus cereus phosphatidylinositol-specific phospholipase C (PI-PLC, EC 4.6.1.13) and its sequence homologs found in bacteria and eukaryota. Bacterial PI-PLCs participate in Ca2+-indepen…	NO HITS FOUND	NO HITS FOUND	NO HITS FOUND
s114.6	0.971233832	1484257512	1528218502	0.789055794	gb|EFY88519.1| Phosphatidylinositol-specific phospholipase [Metarhizium acridum CQMa 102]	fgr:FG05655.1 hypothetical protein; K01771 1-phosphatidylinositol phosphodiesterase [EC:4.6.1.13]	gnl|CDD|176528 cd08586, PI-PLCc_BcPLC_like, Catalytic domain of Bacillus cereus phosphatidylinositol-specific phospholipases C and similar proteins. This subfamily corresponds to the catalytic domain present in Bacillus cereus phosphatidylinositol-specific phospholipase C (PI-PLC, EC 4.6.1.13) and its sequence homologs found in bacteria and eukaryota. Bacterial PI-PLCs participate in Ca2+-indepen…	NO HITS FOUND	NO HITS FOUND	NO HITS FOUND
s111.3	7485403167	2204367552	-3395714639	0.101877271	gb|EFY88519.1| Phosphatidylinositol-specific phospholipase [Metarhizium acridum CQMa 102]	fgr:FG05655.1 hypothetical protein; K01771 1-phosphatidylinositol phosphodiesterase [EC:4.6.1.13]	gnl|CDD|176528 cd08586, PI-PLCc_BcPLC_like, Catalytic domain of Bacillus cereus phosphatidylinositol-specific phospholipases C and similar proteins. This subfamily corresponds to the catalytic domain present in Bacillus cereus phosphatidylinositol-specific phospholipase C (PI-PLC, EC 4.6.1.13) and its sequence homologs found in bacteria and eukaryota. Bacterial PI-PLCs participate in Ca2+-indepen…	NO HITS FOUND	NO HITS FOUND	NO HITS FOUND
s20.45	8669403815	5343906521	-1622297056	0.391693193	gb|EFY90706.1| kinesin light chain 1 and, putative [Metarhizium acridum CQMa 102]	ang:An03g03030 hypothetical protein	gnl|CDD|132855 cd07216, Pat17_PNPLA8_PNPLA9_like3, Patatin-like phospholipase. Patatin is a storage protein of the potato tuber that shows Phospholipase A2 activity (PLA2; EC 3.1.1.4). Patatin catalyzes the nonspecific hydrolysis of phospholipids, glycolipids, sulfolipids, and mono- and diacylglycerols, thereby showing lipid acyl hydrolase activity. The active site includes an oxyanion hole with …	NO HITS FOUND	NO HITS FOUND	NO HITS FOUND
s20.45	3343844334	1442858762	-2317513275	0.43354509	gb|EFY90706.1| kinesin light chain 1 and, putative [Metarhizium acridum CQMa 102]	ang:An03g03030 hypothetical protein	No hits found	NO HITS FOUND	NO HITS FOUND	NO HITS FOUND
s1.283	2779938397	1337086522	-2079101354	0.025102115	gb|EFY90706.1| kinesin light chain 1 and, putative [Metarhizium acridum CQMa 102]	ang:An03g03030 hypothetical protein	gnl|CDD|132855 cd07216, Pat17_PNPLA8_PNPLA9_like3, Patatin-like phospholipase. Patatin is a storage protein of the potato tuber that shows Phospholipase A2 activity (PLA2; EC 3.1.1.4). Patatin catalyzes the nonspecific hydrolysis of phospholipids, glycolipids, sulfolipids, and mono- and diacylglycerols, thereby showing lipid acyl hydrolase activity. The active site includes an oxyanion hole with …	NO HITS FOUND	NO HITS FOUND	NO HITS FOUND
s20.47	8417762876	7649284293	-1100464116	0.853177172	gb|EFY90706.1| kinesin light chain 1 and, putative [Metarhizium acridum CQMa 102]	ani:AN9426.2 hypothetical protein	gnl|CDD|188258 TIGR02917, PEP_TPR_lipo, putative PEP-CTERM system TPR-repeat lipoprotein. This protein family occurs in strictly within a subset of Gram-negative bacterial species with the proposed PEP-CTERM/exosortase system, analogous to the LPXTG/sortase system common in Gram-positive bacteria. This protein occurs in a species if and only if a transmembrane histidine kinase (TIGR02916) and a D…	NO HITS FOUND	NO HITS FOUND	NO HITS FOUND
s20.46	2405367584	1832308351	-1312752618	0.384495373	gb|EFY90706.1| kinesin light chain 1 and, putative [Metarhizium acridum CQMa 102]	fri:FraEuI1c_3005 hypothetical protein	gnl|CDD|188258 TIGR02917, PEP_TPR_lipo, putative PEP-CTERM system TPR-repeat lipoprotein. This protein family occurs in strictly within a subset of Gram-negative bacterial species with the proposed PEP-CTERM/exosortase system, analogous to the LPXTG/sortase system common in Gram-positive bacteria. This protein occurs in a species if and only if a transmembrane histidine kinase (TIGR02916) and a D…	NO HITS FOUND	NO HITS FOUND	NO HITS FOUND
s111.11	3528620046	1668305443	-211509233	0.458975537	gb|EFY94119.1| Phosphatidylinositol-specific phospholipase [Metarhizium anisopliae ARSEF 23]	fgr:FG05655.1 hypothetical protein; K01771 1-phosphatidylinositol phosphodiesterase [EC:4.6.1.13]	gnl|CDD|176528 cd08586, PI-PLCc_BcPLC_like, Catalytic domain of Bacillus cereus phosphatidylinositol-specific phospholipases C and similar proteins. This subfamily corresponds to the catalytic domain present in Bacillus cereus phosphatidylinositol-specific phospholipase C (PI-PLC, EC 4.6.1.13) and its sequence homologs found in bacteria and eukaryota. Bacterial PI-PLCs participate in Ca2+-indepen…	NO HITS FOUND	NO HITS FOUND	NO HITS FOUND
s1.50	0	0.101109421	1000000	0.932315773	gb|EFY94119.1| Phosphatidylinositol-specific phospholipase [Metarhizium anisopliae ARSEF 23]	fgr:FG05655.1 hypothetical protein; K01771 1-phosphatidylinositol phosphodiesterase [EC:4.6.1.13]	gnl|CDD|176528 cd08586, PI-PLCc_BcPLC_like, Catalytic domain of Bacillus cereus phosphatidylinositol-specific phospholipases C and similar proteins. This subfamily corresponds to the catalytic domain present in Bacillus cereus phosphatidylinositol-specific phospholipase C (PI-PLC, EC 4.6.1.13) and its sequence homologs found in bacteria and eukaryota. Bacterial PI-PLCs participate in Ca2+-indepen…	NO HITS FOUND	NO HITS FOUND	NO HITS FOUND
s111.9	0.274288147	0.251503333	-1090594482	0.986511361	gb|EFY94119.1| Phosphatidylinositol-specific phospholipase [Metarhizium anisopliae ARSEF 23]	fgr:FG05655.1 hypothetical protein; K01771 1-phosphatidylinositol phosphodiesterase [EC:4.6.1.13]	gnl|CDD|176528 cd08586, PI-PLCc_BcPLC_like, Catalytic domain of Bacillus cereus phosphatidylinositol-specific phospholipases C and similar proteins. This subfamily corresponds to the catalytic domain present in Bacillus cereus phosphatidylinositol-specific phospholipase C (PI-PLC, EC 4.6.1.13) and its sequence homologs found in bacteria and eukaryota. Bacterial PI-PLCs participate in Ca2+-indepen…	NO HITS FOUND	NO HITS FOUND	NO HITS FOUND
s111.1	0.05351308	0.147203421	2750793304	0.939223487	gb|EFY94119.1| Phosphatidylinositol-specific phospholipase [Metarhizium anisopliae ARSEF 23]	fgr:FG05655.1 hypothetical protein; K01771 1-phosphatidylinositol phosphodiesterase [EC:4.6.1.13]	gnl|CDD|176528 cd08586, PI-PLCc_BcPLC_like, Catalytic domain of Bacillus cereus phosphatidylinositol-specific phospholipases C and similar proteins. This subfamily corresponds to the catalytic domain present in Bacillus cereus phosphatidylinositol-specific phospholipase C (PI-PLC, EC 4.6.1.13) and its sequence homologs found in bacteria and eukaryota. Bacterial PI-PLCs participate in Ca2+-indepen…	NO HITS FOUND	NO HITS FOUND	NO HITS FOUND
s114.2	0.055640511	0.051018515	-1090594482	0.996908961	gb|EFY94119.1| Phosphatidylinositol-specific phospholipase [Metarhizium anisopliae ARSEF 23]	fgr:FG05655.1 hypothetical protein; K01771 1-phosphatidylinositol phosphodiesterase [EC:4.6.1.13]	gnl|CDD|176528 cd08586, PI-PLCc_BcPLC_like, Catalytic domain of Bacillus cereus phosphatidylinositol-specific phospholipases C and similar proteins. This subfamily corresponds to the catalytic domain present in Bacillus cereus phosphatidylinositol-specific phospholipase C (PI-PLC, EC 4.6.1.13) and its sequence homologs found in bacteria and eukaryota. Bacterial PI-PLCs participate in Ca2+-indepen…	NO HITS FOUND	NO HITS FOUND	NO HITS FOUND
s77.1	6210080751	8990867657	-6907098389	3.90E-11	gb|EFY99040.1| hypothetical protein MAA_05098 [Metarhizium anisopliae ARSEF 23]	nfi:NFIA_063720 hypothetical protein	No hits found	NO HITS FOUND	NO HITS FOUND	NO HITS FOUND
s1.39	51205929	7292592655	-7021635709	1.81E-09	gb|EFY99040.1| hypothetical protein MAA_05098 [Metarhizium anisopliae ARSEF 23]	nfi:NFIA_063720 hypothetical protein	No hits found	NO HITS FOUND	NO HITS FOUND	NO HITS FOUND
s18.245	0.423126677	0.290983508	-1454125977	0.92544547	gb|EFZ00922.1| extracellular serine-rich protein [Metarhizium anisopliae ARSEF 23]	cci:CC1G_11194 hypothetical protein	No hits found	NO HITS FOUND	NO HITS FOUND	NO HITS FOUND
s1.38	0.528908346	0	-1000000	0.693078972	gb|EFZ00922.1| extracellular serine-rich protein [Metarhizium anisopliae ARSEF 23]	afm:AFUA_3G13640 extracellular serine-rich protein	No hits found	NO HITS FOUND	NO HITS FOUND	NO HITS FOUND
s212.1	5591464235	4801464446	-1164533091	0.81636266	gb|EFZ03794.1| retrotransposon nucleocapsid protein [Metarhizium anisopliae ARSEF 23]	mgr:MGG_13051 MG10388.4, MG11112.4; similar to reverse transcriptase	gnl|CDD|187698 cd09274, RNase_HI_RT_Ty3, Ty3/Gypsy family of RNase HI in long-term repeat retroelements. Ribonuclease H (RNase H) enzymes are divided into two major families, Type 1 and Type 2, based on amino acid sequence similarities and biochemical properties. RNase H is an endonuclease that cleaves the RNA strand of an RNA/DNA hybrid in a sequence non-specific manner in the presence of divale…	NO HITS FOUND	NO HITS FOUND	NO HITS FOUND
s115.1	1636052406	1522273402	-1074742818	0.842407633	gb|EFZ04205.1| Pol-like protein [Metarhizium anisopliae ARSEF 23]	ani:AN2671.2 hypothetical protein	gnl|CDD|73154 cd01647, RT_LTR, RT_LTR: Reverse transcriptases (RTs) from retrotransposons and retroviruses which have long terminal repeats (LTRs) in their DNA copies but not in their RNA template. RT catalyzes DNA replication from an RNA template, and is responsible for the replication of retroelements. An RT gene is usually indicative of a mobile element such as a retrotransposon or retrovirus.…	NO HITS FOUND	NO HITS FOUND	NO HITS FOUND
s17.6	437738744	3795326622	-115336251	0.849115831	gb|EFZ04205.1| Pol-like protein [Metarhizium anisopliae ARSEF 23]	ani:AN2671.2 hypothetical protein	gnl|CDD|73154 cd01647, RT_LTR, RT_LTR: Reverse transcriptases (RTs) from retrotransposons and retroviruses which have long terminal repeats (LTRs) in their DNA copies but not in their RNA template. RT catalyzes DNA replication from an RNA template, and is responsible for the replication of retroelements. An RT gene is usually indicative of a mobile element such as a retrotransposon or retrovirus.…	NO HITS FOUND	NO HITS FOUND	NO HITS FOUND
s16.55	0.556972871	0.425588123	-1308713379	0.930227352	gb|EFZ04205.1| Pol-like protein [Metarhizium anisopliae ARSEF 23]	ani:AN2670.2 hypothetical protein	gnl|CDD|189661 pfam00665, rve, Integrase core domain. Integrase mediates integration of a DNA copy of the viral genome into the host chromosome. Integrase is composed of three domains. The amino-terminal domain is a zinc binding domain pfam02022. This domain is the central catalytic domain. The carboxyl terminal domain that is a non-specific DNA binding domain pfam00552. The catalytic domain acts…	NO HITS FOUND	NO HITS FOUND	NO HITS FOUND
s89.9	0	0	-	1	gb|EFZ04205.1| Pol-like protein [Metarhizium anisopliae ARSEF 23]	ani:AN6799.2 hypothetical protein	gnl|CDD|128593 smart00298, CHROMO, Chromatin organization modifier domain.	NO HITS FOUND	NO HITS FOUND	NO HITS FOUND
s1.5	0.34308264	0.111626277	-3073493541	0.860892274	gb|EGO54028.1| hypothetical protein NEUTE1DRAFT_124378 [Neurospora tetrasperma FGSC 2508]	pan:PODANSg550 hypothetical protein	gnl|CDD|29257 cd00200, WD40, WD40 domain, found in a number of eukaryotic proteins that cover a wide variety of functions including adaptor/regulatory modules in signal transduction, pre-mRNA processing and cytoskeleton assembly; typically contains a GH dipeptide 11-24 residues from its N-terminus and the WD dipeptide at its C-terminus and is 40 residues long, hence the name WD40; between GH and …	NO HITS FOUND	NO HITS FOUND	NO HITS FOUND
s1.81	1317566633	1105853908	-1191447281	0.674315936	gb|EGO54028.1| hypothetical protein NEUTE1DRAFT_124378 [Neurospora tetrasperma FGSC 2508]	pan:PODANSg4742 hypothetical protein	gnl|CDD|29257 cd00200, WD40, WD40 domain, found in a number of eukaryotic proteins that cover a wide variety of functions including adaptor/regulatory modules in signal transduction, pre-mRNA processing and cytoskeleton assembly; typically contains a GH dipeptide 11-24 residues from its N-terminus and the WD dipeptide at its C-terminus and is 40 residues long, hence the name WD40; between GH and …	NO HITS FOUND	NO HITS FOUND	NO HITS FOUND
s111.15	1056451768	1560672834	1477277886	0.796863397	gb|EGR45409.1| phospholipase C [Trichoderma reesei QM6a]	fgr:FG05655.1 hypothetical protein; K01771 1-phosphatidylinositol phosphodiesterase [EC:4.6.1.13]	gnl|CDD|176528 cd08586, PI-PLCc_BcPLC_like, Catalytic domain of Bacillus cereus phosphatidylinositol-specific phospholipases C and similar proteins. This subfamily corresponds to the catalytic domain present in Bacillus cereus phosphatidylinositol-specific phospholipase C (PI-PLC, EC 4.6.1.13) and its sequence homologs found in bacteria and eukaryota. Bacterial PI-PLCs participate in Ca2+-indepen…	NO HITS FOUND	NO HITS FOUND	NO HITS FOUND
s111.12	0.160539239	0.098135614	-1635891724	0.96020929	gb|EGR45409.1| phospholipase C [Trichoderma reesei QM6a]	fgr:FG05655.1 hypothetical protein; K01771 1-phosphatidylinositol phosphodiesterase [EC:4.6.1.13]	gnl|CDD|176528 cd08586, PI-PLCc_BcPLC_like, Catalytic domain of Bacillus cereus phosphatidylinositol-specific phospholipases C and similar proteins. This subfamily corresponds to the catalytic domain present in Bacillus cereus phosphatidylinositol-specific phospholipase C (PI-PLC, EC 4.6.1.13) and its sequence homologs found in bacteria and eukaryota. Bacterial PI-PLCs participate in Ca2+-indepen…	NO HITS FOUND	NO HITS FOUND	NO HITS FOUND
s114.1	0.10765945	0	-1000000	0.928092528	gb|EGR45409.1| phospholipase C [Trichoderma reesei QM6a]	fgr:FG05655.1 hypothetical protein; K01771 1-phosphatidylinositol phosphodiesterase [EC:4.6.1.13]	gnl|CDD|176528 cd08586, PI-PLCc_BcPLC_like, Catalytic domain of Bacillus cereus phosphatidylinositol-specific phospholipases C and similar proteins. This subfamily corresponds to the catalytic domain present in Bacillus cereus phosphatidylinositol-specific phospholipase C (PI-PLC, EC 4.6.1.13) and its sequence homologs found in bacteria and eukaryota. Bacterial PI-PLCs participate in Ca2+-indepen…	NO HITS FOUND	NO HITS FOUND	NO HITS FOUND
s18.216	2446765103	2273164999	-1076369337	0.802870782	gb|EGR48698.1| predicted protein [Trichoderma reesei QM6a]	pan:PODANSg4657 hypothetical protein; K10259 F-box and WD-40 domain protein MET30	gnl|CDD|29257 cd00200, WD40, WD40 domain, found in a number of eukaryotic proteins that cover a wide variety of functions including adaptor/regulatory modules in signal transduction, pre-mRNA processing and cytoskeleton assembly; typically contains a GH dipeptide 11-24 residues from its N-terminus and the WD dipeptide at its C-terminus and is 40 residues long, hence the name WD40; between GH and …	NO HITS FOUND	NO HITS FOUND	NO HITS FOUND
s2.70	9676447528	1209052821	1249480057	0.613948969	gb|EGR50724.1| predicted protein [Trichoderma reesei QM6a]	pan:PODANSg09524 hypothetical protein	gnl|CDD|29257 cd00200, WD40, WD40 domain, found in a number of eukaryotic proteins that cover a wide variety of functions including adaptor/regulatory modules in signal transduction, pre-mRNA processing and cytoskeleton assembly; typically contains a GH dipeptide 11-24 residues from its N-terminus and the WD dipeptide at its C-terminus and is 40 residues long, hence the name WD40; between GH and …	NO HITS FOUND	NO HITS FOUND	NO HITS FOUND
s119.1	4164993917	0.301500984	-1381419678	0.089597482	gb|EGS21734.1| hypothetical protein CTHT_0036010 [Chaetomium thermophilum var. thermophilum DSM 1495]	fgr:FG09742.1 hypothetical protein	No hits found	NO HITS FOUND	NO HITS FOUND	NO HITS FOUND
s20.45	3228802988	1307632233	-2469198071	0.004248769	gi|116179390|ref|XP_001219544.1| hypothetical protein CHGG_00323 [Chaetomium globosum CBS 148.51]_x0001_gi|88184620|gb|EAQ92088.1| hypothetical protein CHGG_00323 [Chaetomium globosum CBS 148.51]	pno:SNOG_12454 hypothetical protein	gnl|CDD|132855 cd07216, Pat17_PNPLA8_PNPLA9_like3, Patatin-like phospholipase. Patatin is a storage protein of the potato tuber that shows Phospholipase A2 activity (PLA2; EC 3.1.1.4). Patatin catalyzes the nonspecific hydrolysis of phospholipids, glycolipids, sulfolipids, and mono- and diacylglycerols, thereby showing lipid acyl hydrolase activity. The active site includes an oxyanion hole with …	NO HITS FOUND	NO HITS FOUND	NO HITS FOUND
s52.10	7771949014	9185978119	118194009	0.739751736	gi|116179390|ref|XP_001219544.1| hypothetical protein CHGG_00323 [Chaetomium globosum CBS 148.51]_x0001_gi|88184620|gb|EAQ92088.1| hypothetical protein CHGG_00323 [Chaetomium globosum CBS 148.51]	tml:GSTUM_00002312001 hypothetical protein	gnl|CDD|132855 cd07216, Pat17_PNPLA8_PNPLA9_like3, Patatin-like phospholipase. Patatin is a storage protein of the potato tuber that shows Phospholipase A2 activity (PLA2; EC 3.1.1.4). Patatin catalyzes the nonspecific hydrolysis of phospholipids, glycolipids, sulfolipids, and mono- and diacylglycerols, thereby showing lipid acyl hydrolase activity. The active site includes an oxyanion hole with …	NO HITS FOUND	NO HITS FOUND	NO HITS FOUND
s47.13	1652618835	1515337609	-1090594482	0.810686041	gi|116179390|ref|XP_001219544.1| hypothetical protein CHGG_00323 [Chaetomium globosum CBS 148.51]_x0001_gi|88184620|gb|EAQ92088.1| hypothetical protein CHGG_00323 [Chaetomium globosum CBS 148.51]	pno:SNOG_12454 hypothetical protein	gnl|CDD|132855 cd07216, Pat17_PNPLA8_PNPLA9_like3, Patatin-like phospholipase. Patatin is a storage protein of the potato tuber that shows Phospholipase A2 activity (PLA2; EC 3.1.1.4). Patatin catalyzes the nonspecific hydrolysis of phospholipids, glycolipids, sulfolipids, and mono- and diacylglycerols, thereby showing lipid acyl hydrolase activity. The active site includes an oxyanion hole with …	NO HITS FOUND	NO HITS FOUND	NO HITS FOUND
s28.61	2205564811	9977646702	-2210506021	0.033978665	gi|116179390|ref|XP_001219544.1| hypothetical protein CHGG_00323 [Chaetomium globosum CBS 148.51]_x0001_gi|88184620|gb|EAQ92088.1| hypothetical protein CHGG_00323 [Chaetomium globosum CBS 148.51]	pno:SNOG_12454 hypothetical protein	gnl|CDD|132855 cd07216, Pat17_PNPLA8_PNPLA9_like3, Patatin-like phospholipase. Patatin is a storage protein of the potato tuber that shows Phospholipase A2 activity (PLA2; EC 3.1.1.4). Patatin catalyzes the nonspecific hydrolysis of phospholipids, glycolipids, sulfolipids, and mono- and diacylglycerols, thereby showing lipid acyl hydrolase activity. The active site includes an oxyanion hole with …	NO HITS FOUND	NO HITS FOUND	NO HITS FOUND
s56.57	4932229639	9514031041	1928951354	0.242973294	gi|116179390|ref|XP_001219544.1| hypothetical protein CHGG_00323 [Chaetomium globosum CBS 148.51]_x0001_gi|88184620|gb|EAQ92088.1| hypothetical protein CHGG_00323 [Chaetomium globosum CBS 148.51]	pno:SNOG_12454 hypothetical protein	gnl|CDD|132855 cd07216, Pat17_PNPLA8_PNPLA9_like3, Patatin-like phospholipase. Patatin is a storage protein of the potato tuber that shows Phospholipase A2 activity (PLA2; EC 3.1.1.4). Patatin catalyzes the nonspecific hydrolysis of phospholipids, glycolipids, sulfolipids, and mono- and diacylglycerols, thereby showing lipid acyl hydrolase activity. The active site includes an oxyanion hole with …	NO HITS FOUND	NO HITS FOUND	NO HITS FOUND
s62.44	1807744102	8904781465	-20300825	0.081056738	gi|116179390|ref|XP_001219544.1| hypothetical protein CHGG_00323 [Chaetomium globosum CBS 148.51]_x0001_gi|88184620|gb|EAQ92088.1| hypothetical protein CHGG_00323 [Chaetomium globosum CBS 148.51]	pno:SNOG_12454 hypothetical protein	gnl|CDD|132855 cd07216, Pat17_PNPLA8_PNPLA9_like3, Patatin-like phospholipase. Patatin is a storage protein of the potato tuber that shows Phospholipase A2 activity (PLA2; EC 3.1.1.4). Patatin catalyzes the nonspecific hydrolysis of phospholipids, glycolipids, sulfolipids, and mono- and diacylglycerols, thereby showing lipid acyl hydrolase activity. The active site includes an oxyanion hole with …	NO HITS FOUND	NO HITS FOUND	NO HITS FOUND
s144.3	0	0.546985391	1000000	0.684448837	gi|116196918|ref|XP_001224271.1| hypothetical protein CHGG_05057 [Chaetomium globosum CBS 148.51]_x0001_gi|88180970|gb|EAQ88438.1| hypothetical protein CHGG_05057 [Chaetomium globosum CBS 148.51]	ani:AN5470.2 hypothetical protein	gnl|CDD|73154 cd01647, RT_LTR, RT_LTR: Reverse transcriptases (RTs) from retrotransposons and retroviruses which have long terminal repeats (LTRs) in their DNA copies but not in their RNA template. RT catalyzes DNA replication from an RNA template, and is responsible for the replication of retroelements. An RT gene is usually indicative of a mobile element such as a retrotransposon or retrovirus.…	NO HITS FOUND	NO HITS FOUND	NO HITS FOUND
s49.27	1660077291	1461289439	-1136035919	0.726782972	gi|116200388|ref|XP_001226006.1| hypothetical protein CHGG_10739 [Chaetomium globosum CBS 148.51]_x0001_gi|88175453|gb|EAQ82921.1| hypothetical protein CHGG_10739 [Chaetomium globosum CBS 148.51]	ssl:SS1G_11677 hypothetical protein	gnl|CDD|190555 pfam03184, DDE_1, DDE superfamily endonuclease. This family of proteins are related to pfam00665 and are probably endonucleases of the DDE superfamily. Transposase proteins are necessary for efficient DNA transposition. This domain is a member of the DDE superfamily, which contain three carboxylate residues that are believed to be responsible for coordinating metal ions needed for …	NO HITS FOUND	NO HITS FOUND	NO HITS FOUND
s93.2	5724095721	5061151344	-1130986871	0.848025769	gi|116200388|ref|XP_001226006.1| hypothetical protein CHGG_10739 [Chaetomium globosum CBS 148.51]_x0001_gi|88175453|gb|EAQ82921.1| hypothetical protein CHGG_10739 [Chaetomium globosum CBS 148.51]	ssl:SS1G_11677 hypothetical protein	gnl|CDD|190555 pfam03184, DDE_1, DDE superfamily endonuclease. This family of proteins are related to pfam00665 and are probably endonucleases of the DDE superfamily. Transposase proteins are necessary for efficient DNA transposition. This domain is a member of the DDE superfamily, which contain three carboxylate residues that are believed to be responsible for coordinating metal ions needed for …	NO HITS FOUND	GO:0043169:cation binding,GO:0046872:metal ion binding	NO HITS FOUND
s129.4	2637172671	1546462911	-1705293191	0.09446451	gi|116200894|ref|XP_001226259.1| hypothetical protein CHGG_10992 [Chaetomium globosum CBS 148.51]_x0001_gi|88175706|gb|EAQ83174.1| hypothetical protein CHGG_10992 [Chaetomium globosum CBS 148.51]	ssl:SS1G_12374 hypothetical protein	gnl|CDD|147429 pfam05225, HTH_psq, helix-turn-helix, Psq domain. This DNA-binding motif is found in four copies in the pipsqueak protein of Drosophila melanogaster. In pipsqueak this domain binds to GAGA sequence.	NO HITS FOUND	NO HITS FOUND	NO HITS FOUND
s49.35	345950755	2819671171	-1226918793	0.814912147	gi|116201653|ref|XP_001226638.1| hypothetical protein CHGG_08711 [Chaetomium globosum CBS 148.51]_x0001_gi|88177229|gb|EAQ84697.1| hypothetical protein CHGG_08711 [Chaetomium globosum CBS 148.51]	ssl:SS1G_12367 hypothetical protein	No hits found	NO HITS FOUND	NO HITS FOUND	NO HITS FOUND
s6.16	3761315827	4497171194	1195637751	0.421062655	gi|116203061|ref|XP_001227342.1| hypothetical protein CHGG_09415 [Chaetomium globosum CBS 148.51]_x0001_gi|88177933|gb|EAQ85401.1| hypothetical protein CHGG_09415 [Chaetomium globosum CBS 148.51]	fgr:FG02237.1 hypothetical protein; K03361 F-box and WD-40 domain protein CDC4	gnl|CDD|29257 cd00200, WD40, WD40 domain, found in a number of eukaryotic proteins that cover a wide variety of functions including adaptor/regulatory modules in signal transduction, pre-mRNA processing and cytoskeleton assembly; typically contains a GH dipeptide 11-24 residues from its N-terminus and the WD dipeptide at its C-terminus and is 40 residues long, hence the name WD40; between GH and …	NO HITS FOUND	NO HITS FOUND	NO HITS FOUND
s59.48	0.699786427	0.733321074	1047921259	0.983682797	gi|119192564|ref|XP_001246888.1| hypothetical protein CIMG_00659 [Coccidioides immitis RS]	cim:CIMG_00659 hypothetical protein	No hits found	NO HITS FOUND	NO HITS FOUND	NO HITS FOUND
s92.6	2229211893	1450778548	-1536562486	0.204891101	gi|145603767|ref|XP_001404817.1| hypothetical protein MGG_13297 [Magnaporthe oryzae 70-15]_x0001_gi|145011921|gb|EDJ96577.1| hypothetical protein MGG_13297 [Magnaporthe oryzae 70-15]	mgr:MGG_13297 MG05839.4; similar to reverse transcriptase	gnl|CDD|73154 cd01647, RT_LTR, RT_LTR: Reverse transcriptases (RTs) from retrotransposons and retroviruses which have long terminal repeats (LTRs) in their DNA copies but not in their RNA template. RT catalyzes DNA replication from an RNA template, and is responsible for the replication of retroelements. An RT gene is usually indicative of a mobile element such as a retrotransposon or retrovirus.…	GO:0006139:nucleobase, nucleoside, nucleotide and nucleic acid metabolic process,GO:0043283:biopolymer metabolic process	NO HITS FOUND	NO HITS FOUND
s56.54	2458800984	1967664924	-1249603504	0.465801019	gi|145605894|ref|XP_370307.2| hypothetical protein MGG_06804 [Magnaporthe oryzae 70-15]_x0001_gi|145013653|gb|EDJ98294.1| hypothetical protein MGG_06804 [Magnaporthe oryzae 70-15]	ani:AN8648.2 hypothetical protein	gnl|CDD|187700 cd09276, Rnase_HI_RT_non_LTR, non-LTR RNase HI domain of reverse transcriptases. Ribonuclease H (RNase H) is classified into two families, type 1 (prokaryotic RNase HI, eukaryotic RNase H1 and viral RNase H) and type 2 (prokaryotic RNase HII and HIII, and eukaryotic RNase H2). Ribonuclease HI (RNase HI) is an endonuclease that cleaves the RNA strand of an RNA/DNA hybrid in a sequen…	NO HITS FOUND	NO HITS FOUND	NO HITS FOUND
s333.1	2483081613	1985661976	-1250505697	0.462186179	gi|145605894|ref|XP_370307.2| hypothetical protein MGG_06804 [Magnaporthe oryzae 70-15]_x0001_gi|145013653|gb|EDJ98294.1| hypothetical protein MGG_06804 [Magnaporthe oryzae 70-15]	mgr:MGG_06804 MG06804.4; hypothetical protein	gnl|CDD|187700 cd09276, Rnase_HI_RT_non_LTR, non-LTR RNase HI domain of reverse transcriptases. Ribonuclease H (RNase H) is classified into two families, type 1 (prokaryotic RNase HI, eukaryotic RNase H1 and viral RNase H) and type 2 (prokaryotic RNase HII and HIII, and eukaryotic RNase H2). Ribonuclease HI (RNase HI) is an endonuclease that cleaves the RNA strand of an RNA/DNA hybrid in a sequen…	NO HITS FOUND	NO HITS FOUND	NO HITS FOUND
s333.1	2500921315	2039039986	-1226519015	0.498170063	gi|145605894|ref|XP_370307.2| hypothetical protein MGG_06804 [Magnaporthe oryzae 70-15]_x0001_gi|145013653|gb|EDJ98294.1| hypothetical protein MGG_06804 [Magnaporthe oryzae 70-15]	mgr:MGG_06804 MG06804.4; hypothetical protein	gnl|CDD|187700 cd09276, Rnase_HI_RT_non_LTR, non-LTR RNase HI domain of reverse transcriptases. Ribonuclease H (RNase H) is classified into two families, type 1 (prokaryotic RNase HI, eukaryotic RNase H1 and viral RNase H) and type 2 (prokaryotic RNase HII and HIII, and eukaryotic RNase H2). Ribonuclease HI (RNase HI) is an endonuclease that cleaves the RNA strand of an RNA/DNA hybrid in a sequen…	NO HITS FOUND	NO HITS FOUND	NO HITS FOUND
s40.97	2146109106	1779757999	-1205843214	0.564244814	gi|145611658|ref|XP_369026.2| hypothetical protein MGG_11629 [Magnaporthe oryzae 70-15]_x0001_gi|145018914|gb|EDK03193.1| hypothetical protein MGG_11629 [Magnaporthe oryzae 70-15]	mgr:MGG_11629 MG00218.4, MG01038.4; similar to reverse transcriptase	gnl|CDD|133136 cd00303, retropepsin_like, Retropepsins; pepsin-like aspartate proteases. The family includes pepsin-like aspartate proteases from retroviruses, retrotransposons and retroelements, as well as eukaryotic dna-damage-inducible proteins (DDIs), and bacterial aspartate peptidases. While fungal and mammalian pepsins are bilobal proteins with structurally related N and C-terminals, retrop…	GO:0006139:nucleobase, nucleoside, nucleotide and nucleic acid metabolic process,GO:0043283:biopolymer metabolic process	NO HITS FOUND	NO HITS FOUND
s40.98	7515097721	8825094011	117431527	0.754201951	gi|145612097|ref|XP_001411800.1| hypothetical protein MGG_12278 [Magnaporthe oryzae 70-15]_x0001_gi|145019333|gb|EDK03561.1| hypothetical protein MGG_12278 [Magnaporthe oryzae 70-15]	mgr:MGG_12278 similar to reverse transcriptase	No hits found	NO HITS FOUND	NO HITS FOUND	NO HITS FOUND
s4.44	5582259161	2401740034	-2324256198	0.000341074	gi|145612097|ref|XP_001411800.1| hypothetical protein MGG_12278 [Magnaporthe oryzae 70-15]_x0001_gi|145019333|gb|EDK03561.1| hypothetical protein MGG_12278 [Magnaporthe oryzae 70-15]	mgr:MGG_12278 similar to reverse transcriptase	gnl|CDD|189661 pfam00665, rve, Integrase core domain. Integrase mediates integration of a DNA copy of the viral genome into the host chromosome. Integrase is composed of three domains. The amino-terminal domain is a zinc binding domain pfam02022. This domain is the central catalytic domain. The carboxyl terminal domain that is a non-specific DNA binding domain pfam00552. The catalytic domain acts…	GO:0006139:nucleobase, nucleoside, nucleotide and nucleic acid metabolic process,GO:0043283:biopolymer metabolic process	NO HITS FOUND	NO HITS FOUND
s16.55	9442687742	8235938263	-1146522405	0.781030484	gi|145612097|ref|XP_001411800.1| hypothetical protein MGG_12278 [Magnaporthe oryzae 70-15]_x0001_gi|145019333|gb|EDK03561.1| hypothetical protein MGG_12278 [Magnaporthe oryzae 70-15]	mgr:MGG_12278 similar to reverse transcriptase	No hits found	NO HITS FOUND	NO HITS FOUND	NO HITS FOUND
s31.22	2899596065	1438121528	-2016238551	0.027095473	gi|145612097|ref|XP_001411800.1| hypothetical protein MGG_12278 [Magnaporthe oryzae 70-15]_x0001_gi|145019333|gb|EDK03561.1| hypothetical protein MGG_12278 [Magnaporthe oryzae 70-15]	mgr:MGG_12278 similar to reverse transcriptase	gnl|CDD|73154 cd01647, RT_LTR, RT_LTR: Reverse transcriptases (RTs) from retrotransposons and retroviruses which have long terminal repeats (LTRs) in their DNA copies but not in their RNA template. RT catalyzes DNA replication from an RNA template, and is responsible for the replication of retroelements. An RT gene is usually indicative of a mobile element such as a retrotransposon or retrovirus.…	GO:0006139:nucleobase, nucleoside, nucleotide and nucleic acid metabolic process,GO:0043283:biopolymer metabolic process	NO HITS FOUND	NO HITS FOUND
s49.25	2323996606	1934673539	-1201234502	0.867753655	gi|145615171|ref|XP_001414325.1| hypothetical protein MGG_13051 [Magnaporthe oryzae 70-15]_x0001_gi|145022066|gb|EDK06086.1| hypothetical protein MGG_13051 [Magnaporthe oryzae 70-15]	mgr:MGG_13051 MG10388.4, MG11112.4; similar to reverse transcriptase	gnl|CDD|73154 cd01647, RT_LTR, RT_LTR: Reverse transcriptases (RTs) from retrotransposons and retroviruses which have long terminal repeats (LTRs) in their DNA copies but not in their RNA template. RT catalyzes DNA replication from an RNA template, and is responsible for the replication of retroelements. An RT gene is usually indicative of a mobile element such as a retrotransposon or retrovirus.…	NO HITS FOUND	NO HITS FOUND	NO HITS FOUND
s31.21	2516764931	149927009	-1678660135	0.111644523	gi|145615177|ref|XP_360045.2| hypothetical protein MGG_13054 [Magnaporthe oryzae 70-15]_x0001_gi|145022069|gb|EDK06089.1| hypothetical protein MGG_13054 [Magnaporthe oryzae 70-15]	mgr:MGG_13054 MG05420.4; similar to reverse transcriptase	gnl|CDD|128593 smart00298, CHROMO, Chromatin organization modifier domain.	NO HITS FOUND	NO HITS FOUND	NO HITS FOUND
s85.13	2011743746	1885320785	-1067056472	0.841832045	gi|145615434|ref|XP_001414520.1| conserved hypothetical protein [Magnaporthe oryzae 70-15]_x0001_gi|145022261|gb|EDK06281.1| conserved hypothetical protein [Magnaporthe oryzae 70-15]	mgr:MGG_13125 hypothetical protein	No hits found	NO HITS FOUND	NO HITS FOUND	NO HITS FOUND
s63.80	1001020657	1300560695	1299234623	0.54201082	gi|145615434|ref|XP_001414520.1| conserved hypothetical protein [Magnaporthe oryzae 70-15]_x0001_gi|145022261|gb|EDK06281.1| conserved hypothetical protein [Magnaporthe oryzae 70-15]	mgr:MGG_13125 hypothetical protein	gnl|CDD|133136 cd00303, retropepsin_like, Retropepsins; pepsin-like aspartate proteases. The family includes pepsin-like aspartate proteases from retroviruses, retrotransposons and retroelements, as well as eukaryotic dna-damage-inducible proteins (DDIs), and bacterial aspartate peptidases. While fungal and mammalian pepsins are bilobal proteins with structurally related N and C-terminals, retrop…	GO:0006139:nucleobase, nucleoside, nucleotide and nucleic acid metabolic process,GO:0043283:biopolymer metabolic process,GO:0006139:nucleobase, nucleoside, nucleotide and nucleic acid metabolic process,GO:0006996:organelle organization and biogenesis,GO:0043283:biopolymer metabolic process	NO HITS FOUND	GO:0005622:intracellular,GO:0043229:intracellular organelle,GO:0043231:intracellular membrane-bound organelle,GO:0044424:intracellular part
s3.333	3246054769	9516924232	-3410823381	0.000336721	gi|154936830|emb|CAL30200.1| NWD1 [Podospora anserina]	pan:PODANSg550 hypothetical protein	gnl|CDD|191357 pfam05729, NACHT, NACHT domain. This NTPase domain is found in apoptosis proteins as well as those involved in MHC transcription activation. This family is closely related to pfam00931.	NO HITS FOUND	NO HITS FOUND	NO HITS FOUND
s18.243	1363652531	1044886041	-1305072973	0.04016965	gi|154936830|emb|CAL30200.1| NWD1 [Podospora anserina]	pan:PODANSg550 hypothetical protein	gnl|CDD|29257 cd00200, WD40, WD40 domain, found in a number of eukaryotic proteins that cover a wide variety of functions including adaptor/regulatory modules in signal transduction, pre-mRNA processing and cytoskeleton assembly; typically contains a GH dipeptide 11-24 residues from its N-terminus and the WD dipeptide at its C-terminus and is 40 residues long, hence the name WD40; between GH and …	NO HITS FOUND	NO HITS FOUND	NO HITS FOUND
s37.2	1041486131	7524014141	-1384216074	0.507703726	gi|154936830|emb|CAL30200.1| NWD1 [Podospora anserina]	pan:PODANSg550 hypothetical protein	gnl|CDD|132855 cd07216, Pat17_PNPLA8_PNPLA9_like3, Patatin-like phospholipase. Patatin is a storage protein of the potato tuber that shows Phospholipase A2 activity (PLA2; EC 3.1.1.4). Patatin catalyzes the nonspecific hydrolysis of phospholipids, glycolipids, sulfolipids, and mono- and diacylglycerols, thereby showing lipid acyl hydrolase activity. The active site includes an oxyanion hole with …	NO HITS FOUND	NO HITS FOUND	NO HITS FOUND
s25.72	1090589524	8277868192	-131747631	0.058143735	gi|154936830|emb|CAL30200.1| NWD1 [Podospora anserina]	pan:PODANSg550 hypothetical protein	gnl|CDD|29257 cd00200, WD40, WD40 domain, found in a number of eukaryotic proteins that cover a wide variety of functions including adaptor/regulatory modules in signal transduction, pre-mRNA processing and cytoskeleton assembly; typically contains a GH dipeptide 11-24 residues from its N-terminus and the WD dipeptide at its C-terminus and is 40 residues long, hence the name WD40; between GH and …	NO HITS FOUND	NO HITS FOUND	NO HITS FOUND
s25.29	5968222034	3539885701	-1685992865	0.012822987	gi|154936830|emb|CAL30200.1| NWD1 [Podospora anserina]	pan:PODANSg550 hypothetical protein	gnl|CDD|132855 cd07216, Pat17_PNPLA8_PNPLA9_like3, Patatin-like phospholipase. Patatin is a storage protein of the potato tuber that shows Phospholipase A2 activity (PLA2; EC 3.1.1.4). Patatin catalyzes the nonspecific hydrolysis of phospholipids, glycolipids, sulfolipids, and mono- and diacylglycerols, thereby showing lipid acyl hydrolase activity. The active site includes an oxyanion hole with …	NO HITS FOUND	NO HITS FOUND	NO HITS FOUND
s36.15	553684959	3976243347	-1392482579	0.110975935	gi|154936830|emb|CAL30200.1| NWD1 [Podospora anserina]	pan:PODANSg550 hypothetical protein	gnl|CDD|132855 cd07216, Pat17_PNPLA8_PNPLA9_like3, Patatin-like phospholipase. Patatin is a storage protein of the potato tuber that shows Phospholipase A2 activity (PLA2; EC 3.1.1.4). Patatin catalyzes the nonspecific hydrolysis of phospholipids, glycolipids, sulfolipids, and mono- and diacylglycerols, thereby showing lipid acyl hydrolase activity. The active site includes an oxyanion hole with …	NO HITS FOUND	NO HITS FOUND	NO HITS FOUND
s6.17	5542998076	3290945591	-1684317751	0.016699811	gi|154936830|emb|CAL30200.1| NWD1 [Podospora anserina]	pan:PODANSg550 hypothetical protein	gnl|CDD|132855 cd07216, Pat17_PNPLA8_PNPLA9_like3, Patatin-like phospholipase. Patatin is a storage protein of the potato tuber that shows Phospholipase A2 activity (PLA2; EC 3.1.1.4). Patatin catalyzes the nonspecific hydrolysis of phospholipids, glycolipids, sulfolipids, and mono- and diacylglycerols, thereby showing lipid acyl hydrolase activity. The active site includes an oxyanion hole with …	NO HITS FOUND	NO HITS FOUND	NO HITS FOUND
s43.38	8373565169	5318431843	-1574442508	0.009036275	gi|154936830|emb|CAL30200.1| NWD1 [Podospora anserina]	pan:PODANSg550 hypothetical protein	gnl|CDD|29257 cd00200, WD40, WD40 domain, found in a number of eukaryotic proteins that cover a wide variety of functions including adaptor/regulatory modules in signal transduction, pre-mRNA processing and cytoskeleton assembly; typically contains a GH dipeptide 11-24 residues from its N-terminus and the WD dipeptide at its C-terminus and is 40 residues long, hence the name WD40; between GH and …	NO HITS FOUND	NO HITS FOUND	NO HITS FOUND
s56.58	731603261	5919086329	-123600708	0.712747672	gi|154936830|emb|CAL30200.1| NWD1 [Podospora anserina]	pan:PODANSg550 hypothetical protein	gnl|CDD|132855 cd07216, Pat17_PNPLA8_PNPLA9_like3, Patatin-like phospholipase. Patatin is a storage protein of the potato tuber that shows Phospholipase A2 activity (PLA2; EC 3.1.1.4). Patatin catalyzes the nonspecific hydrolysis of phospholipids, glycolipids, sulfolipids, and mono- and diacylglycerols, thereby showing lipid acyl hydrolase activity. The active site includes an oxyanion hole with …	NO HITS FOUND	NO HITS FOUND	NO HITS FOUND
s97.16	4974042954	3208174595	-1550427761	0.051674366	gi|154936830|emb|CAL30200.1| NWD1 [Podospora anserina]	pan:PODANSg550 hypothetical protein	gnl|CDD|29257 cd00200, WD40, WD40 domain, found in a number of eukaryotic proteins that cover a wide variety of functions including adaptor/regulatory modules in signal transduction, pre-mRNA processing and cytoskeleton assembly; typically contains a GH dipeptide 11-24 residues from its N-terminus and the WD dipeptide at its C-terminus and is 40 residues long, hence the name WD40; between GH and …	NO HITS FOUND	NO HITS FOUND	NO HITS FOUND
s88.1	2315459996	169958617	-1362366932	0.002103812	gi|154936830|emb|CAL30200.1| NWD1 [Podospora anserina]	pan:PODANSg8487 hypothetical protein	gnl|CDD|29257 cd00200, WD40, WD40 domain, found in a number of eukaryotic proteins that cover a wide variety of functions including adaptor/regulatory modules in signal transduction, pre-mRNA processing and cytoskeleton assembly; typically contains a GH dipeptide 11-24 residues from its N-terminus and the WD dipeptide at its C-terminus and is 40 residues long, hence the name WD40; between GH and …	NO HITS FOUND	NO HITS FOUND	NO HITS FOUND
s25.29	5723810732	3545924301	-1614194282	0.023932209	gi|154936830|emb|CAL30200.1| NWD1 [Podospora anserina]	pan:PODANSg550 hypothetical protein	gnl|CDD|132855 cd07216, Pat17_PNPLA8_PNPLA9_like3, Patatin-like phospholipase. Patatin is a storage protein of the potato tuber that shows Phospholipase A2 activity (PLA2; EC 3.1.1.4). Patatin catalyzes the nonspecific hydrolysis of phospholipids, glycolipids, sulfolipids, and mono- and diacylglycerols, thereby showing lipid acyl hydrolase activity. The active site includes an oxyanion hole with …	NO HITS FOUND	NO HITS FOUND	NO HITS FOUND
s38.64	2958218301	8222645592	-3597647823	0.000434385	gi|154936830|emb|CAL30200.1| NWD1 [Podospora anserina]	pan:PODANSg550 hypothetical protein	gnl|CDD|132855 cd07216, Pat17_PNPLA8_PNPLA9_like3, Patatin-like phospholipase. Patatin is a storage protein of the potato tuber that shows Phospholipase A2 activity (PLA2; EC 3.1.1.4). Patatin catalyzes the nonspecific hydrolysis of phospholipids, glycolipids, sulfolipids, and mono- and diacylglycerols, thereby showing lipid acyl hydrolase activity. The active site includes an oxyanion hole with …	NO HITS FOUND	NO HITS FOUND	NO HITS FOUND
s66.3	5319325419	2817513998	-1887949952	0.005509547	gi|154936836|emb|CAL30203.1| HNWD1 [Podospora anserina]	pan:PODANSg4742 hypothetical protein	gnl|CDD|29257 cd00200, WD40, WD40 domain, found in a number of eukaryotic proteins that cover a wide variety of functions including adaptor/regulatory modules in signal transduction, pre-mRNA processing and cytoskeleton assembly; typically contains a GH dipeptide 11-24 residues from its N-terminus and the WD dipeptide at its C-terminus and is 40 residues long, hence the name WD40; between GH and …	NO HITS FOUND	NO HITS FOUND	NO HITS FOUND
s56.63	7025138429	4830927383	-1454200793	0.044327288	gi|154936836|emb|CAL30203.1| HNWD1 [Podospora anserina]	pan:PODANSg740 hypothetical protein	gnl|CDD|29257 cd00200, WD40, WD40 domain, found in a number of eukaryotic proteins that cover a wide variety of functions including adaptor/regulatory modules in signal transduction, pre-mRNA processing and cytoskeleton assembly; typically contains a GH dipeptide 11-24 residues from its N-terminus and the WD dipeptide at its C-terminus and is 40 residues long, hence the name WD40; between GH and …	NO HITS FOUND	NO HITS FOUND	NO HITS FOUND
s66.3	1590828353	5166701946	-3079001594	0.020029168	gi|154936836|emb|CAL30203.1| HNWD1 [Podospora anserina]	pan:PODANSg740 hypothetical protein	gnl|CDD|29257 cd00200, WD40, WD40 domain, found in a number of eukaryotic proteins that cover a wide variety of functions including adaptor/regulatory modules in signal transduction, pre-mRNA processing and cytoskeleton assembly; typically contains a GH dipeptide 11-24 residues from its N-terminus and the WD dipeptide at its C-terminus and is 40 residues long, hence the name WD40; between GH and …	NO HITS FOUND	NO HITS FOUND	NO HITS FOUND
s62.37	3661435206	3669445058	1002187626	0.992594718	gi|156036200|ref|XP_001586211.1| hypothetical protein SS1G_12788 [Sclerotinia sclerotiorum 1980]_x0001_gi|156045257|ref|XP_001589184.1| hypothetical protein SS1G_09817 [Sclerotinia sclerotiorum 1980]_x0001_gi|156047677|ref|XP_001589806.1| hypothetical protein SS1G_09528 [Sclerotinia sclerotiorum 1980]_x0001_gi|156052489|ref|XP_001592171.1| hypothetical protein SS1G_06410 [Sclerotinia sclerotiorum…	ssl:SS1G_06410 hypothetical protein	gnl|CDD|149018 pfam07727, RVT_2, Reverse transcriptase (RNA-dependent DNA polymerase). A reverse transcriptase gene is usually indicative of a mobile element such as a retrotransposon or retrovirus. Reverse transcriptases occur in a variety of mobile elements, including retrotransposons, retroviruses, group II introns, bacterial msDNAs, hepadnaviruses, and caulimoviruses. This Pfam entry includes…	NO HITS FOUND	NO HITS FOUND	NO HITS FOUND
s49.27	0.68107556	0.446070974	-1526832275	0.879140814	gi|156037312|ref|XP_001586383.1| hypothetical protein SS1G_12367 [Sclerotinia sclerotiorum 1980]_x0001_gi|154697778|gb|EDN97516.1| hypothetical protein SS1G_12367 [Sclerotinia sclerotiorum 1980 UF-70]	ssl:SS1G_12367 hypothetical protein	gnl|CDD|190555 pfam03184, DDE_1, DDE superfamily endonuclease. This family of proteins are related to pfam00665 and are probably endonucleases of the DDE superfamily. Transposase proteins are necessary for efficient DNA transposition. This domain is a member of the DDE superfamily, which contain three carboxylate residues that are believed to be responsible for coordinating metal ions needed for …	NO HITS FOUND	NO HITS FOUND	NO HITS FOUND
s60.10	6908052112	505547104	-1366450734	0.608834075	gi|156044028|ref|XP_001588570.1| hypothetical protein SS1G_10117 [Sclerotinia sclerotiorum 1980]_x0001_gi|154694506|gb|EDN94244.1| hypothetical protein SS1G_10117 [Sclerotinia sclerotiorum 1980 UF-70]	ssl:SS1G_05532 hypothetical protein	gnl|CDD|29257 cd00200, WD40, WD40 domain, found in a number of eukaryotic proteins that cover a wide variety of functions including adaptor/regulatory modules in signal transduction, pre-mRNA processing and cytoskeleton assembly; typically contains a GH dipeptide 11-24 residues from its N-terminus and the WD dipeptide at its C-terminus and is 40 residues long, hence the name WD40; between GH and …	NO HITS FOUND	NO HITS FOUND	NO HITS FOUND
s129.4	0	0	-	1	gi|156054208|ref|XP_001593030.1| hypothetical protein SS1G_05952 [Sclerotinia sclerotiorum 1980]_x0001_gi|154703732|gb|EDO03471.1| hypothetical protein SS1G_05952 [Sclerotinia sclerotiorum 1980 UF-70]	ssl:SS1G_11908 hypothetical protein	gnl|CDD|190555 pfam03184, DDE_1, DDE superfamily endonuclease. This family of proteins are related to pfam00665 and are probably endonucleases of the DDE superfamily. Transposase proteins are necessary for efficient DNA transposition. This domain is a member of the DDE superfamily, which contain three carboxylate residues that are believed to be responsible for coordinating metal ions needed for …	NO HITS FOUND	GO:0043169:cation binding,GO:0046872:metal ion binding	NO HITS FOUND
s36.42	9315250919	7059024713	-1319622936	0.078457698	gi|156060369|ref|XP_001596107.1| hypothetical protein SS1G_02323 [Sclerotinia sclerotiorum 1980]_x0001_gi|154699731|gb|EDN99469.1| hypothetical protein SS1G_02323 [Sclerotinia sclerotiorum 1980 UF-70]	ssl:SS1G_02323 hypothetical protein	gnl|CDD|149018 pfam07727, RVT_2, Reverse transcriptase (RNA-dependent DNA polymerase). A reverse transcriptase gene is usually indicative of a mobile element such as a retrotransposon or retrovirus. Reverse transcriptases occur in a variety of mobile elements, including retrotransposons, retroviruses, group II introns, bacterial msDNAs, hepadnaviruses, and caulimoviruses. This Pfam entry includes…	NO HITS FOUND	NO HITS FOUND	NO HITS FOUND
s36.42	1546528005	1701075729	1099932057	0.789879092	gi|156060369|ref|XP_001596107.1| hypothetical protein SS1G_02323 [Sclerotinia sclerotiorum 1980]_x0001_gi|154699731|gb|EDN99469.1| hypothetical protein SS1G_02323 [Sclerotinia sclerotiorum 1980 UF-70]	ssl:SS1G_02323 hypothetical protein	gnl|CDD|149018 pfam07727, RVT_2, Reverse transcriptase (RNA-dependent DNA polymerase). A reverse transcriptase gene is usually indicative of a mobile element such as a retrotransposon or retrovirus. Reverse transcriptases occur in a variety of mobile elements, including retrotransposons, retroviruses, group II introns, bacterial msDNAs, hepadnaviruses, and caulimoviruses. This Pfam entry includes…	NO HITS FOUND	NO HITS FOUND	NO HITS FOUND
s36.42	2581994884	1518675366	-1700162485	0.099732342	gi|156060369|ref|XP_001596107.1| hypothetical protein SS1G_02323 [Sclerotinia sclerotiorum 1980]_x0001_gi|154699731|gb|EDN99469.1| hypothetical protein SS1G_02323 [Sclerotinia sclerotiorum 1980 UF-70]	ssl:SS1G_02323 hypothetical protein	gnl|CDD|149018 pfam07727, RVT_2, Reverse transcriptase (RNA-dependent DNA polymerase). A reverse transcriptase gene is usually indicative of a mobile element such as a retrotransposon or retrovirus. Reverse transcriptases occur in a variety of mobile elements, including retrotransposons, retroviruses, group II introns, bacterial msDNAs, hepadnaviruses, and caulimoviruses. This Pfam entry includes…	NO HITS FOUND	NO HITS FOUND	NO HITS FOUND
s36.42	2544181741	2541958433	-1000874644	0.997540768	gi|156060369|ref|XP_001596107.1| hypothetical protein SS1G_02323 [Sclerotinia sclerotiorum 1980]_x0001_gi|154699731|gb|EDN99469.1| hypothetical protein SS1G_02323 [Sclerotinia sclerotiorum 1980 UF-70]	ssl:SS1G_02323 hypothetical protein	gnl|CDD|187696 cd09272, RNase_HI_RT_Ty1, Ty1/Copia family of RNase HI in long-term repeat retroelements. Ribonuclease H (RNase H) enzymes are divided into two major families, Type 1 and Type 2, based on amino acid sequence similarities and biochemical properties. RNase H is an endonuclease that cleaves the RNA strand of an RNA/DNA hybrid in a sequence non-specific manner in the presence of divale…	NO HITS FOUND	NO HITS FOUND	NO HITS FOUND
s10.50	3933588214	2760928022	-1424734069	0.154328397	gi|156061733|ref|XP_001596789.1| hypothetical protein SS1G_03012 [Sclerotinia sclerotiorum 1980]_x0001_gi|154700413|gb|EDO00152.1| hypothetical protein SS1G_03012 [Sclerotinia sclerotiorum 1980 UF-70]	ssl:SS1G_03012 hypothetical protein	gnl|CDD|73156 cd01650, RT_nLTR_like, RT_nLTR: Non-LTR (long terminal repeat) retrotransposon and non-LTR retrovirus reverse transcriptase (RT). This subfamily contains both non-LTR retrotransposons and non-LTR retrovirus RTs. RTs catalyze the conversion of single-stranded RNA into double-stranded DNA for integration into host chromosomes. RT is a multifunctional enzyme with RNA-directed DNA polym…	NO HITS FOUND	NO HITS FOUND	NO HITS FOUND
s333.1	5157599471	422361626	-1221133539	0.337500321	gi|156061733|ref|XP_001596789.1| hypothetical protein SS1G_03012 [Sclerotinia sclerotiorum 1980]_x0001_gi|154700413|gb|EDO00152.1| hypothetical protein SS1G_03012 [Sclerotinia sclerotiorum 1980 UF-70]	ssl:SS1G_03012 hypothetical protein	gnl|CDD|73156 cd01650, RT_nLTR_like, RT_nLTR: Non-LTR (long terminal repeat) retrotransposon and non-LTR retrovirus reverse transcriptase (RT). This subfamily contains both non-LTR retrotransposons and non-LTR retrovirus RTs. RTs catalyze the conversion of single-stranded RNA into double-stranded DNA for integration into host chromosomes. RT is a multifunctional enzyme with RNA-directed DNA polym…	NO HITS FOUND	NO HITS FOUND	NO HITS FOUND
s3.335	2998824182	2347582904	-1277409278	0.377717352	gi|156065811|ref|XP_001598827.1| hypothetical protein SS1G_00916 [Sclerotinia sclerotiorum 1980]_x0001_gi|154691775|gb|EDN91513.1| hypothetical protein SS1G_00916 [Sclerotinia sclerotiorum 1980 UF-70]	ssl:SS1G_00916 hypothetical protein	gnl|CDD|143860 pfam00078, RVT_1, Reverse transcriptase (RNA-dependent DNA polymerase). A reverse transcriptase gene is usually indicative of a mobile element such as a retrotransposon or retrovirus. Reverse transcriptases occur in a variety of mobile elements, including retrotransposons, retroviruses, group II introns, bacterial msDNAs, hepadnaviruses, and caulimoviruses.	NO HITS FOUND	NO HITS FOUND	NO HITS FOUND
s333.1	7293132809	387159491	-1883754106	0.327091546	gi|156065811|ref|XP_001598827.1| hypothetical protein SS1G_00916 [Sclerotinia sclerotiorum 1980]_x0001_gi|154691775|gb|EDN91513.1| hypothetical protein SS1G_00916 [Sclerotinia sclerotiorum 1980 UF-70]	ssl:SS1G_00916 hypothetical protein	gnl|CDD|73156 cd01650, RT_nLTR_like, RT_nLTR: Non-LTR (long terminal repeat) retrotransposon and non-LTR retrovirus reverse transcriptase (RT). This subfamily contains both non-LTR retrotransposons and non-LTR retrovirus RTs. RTs catalyze the conversion of single-stranded RNA into double-stranded DNA for integration into host chromosomes. RT is a multifunctional enzyme with RNA-directed DNA polym…	NO HITS FOUND	NO HITS FOUND	NO HITS FOUND
s56.56	5091106761	1262708248	-4031894753	0.153836111	gi|169618527|ref|XP_001802677.1| hypothetical protein SNOG_12454 [Phaeosphaeria nodorum SN15]_x0001_gi|160703629|gb|EAT80267.2| hypothetical protein SNOG_12454 [Phaeosphaeria nodorum SN15]	pno:SNOG_12454 hypothetical protein	gnl|CDD|132855 cd07216, Pat17_PNPLA8_PNPLA9_like3, Patatin-like phospholipase. Patatin is a storage protein of the potato tuber that shows Phospholipase A2 activity (PLA2; EC 3.1.1.4). Patatin catalyzes the nonspecific hydrolysis of phospholipids, glycolipids, sulfolipids, and mono- and diacylglycerols, thereby showing lipid acyl hydrolase activity. The active site includes an oxyanion hole with …	NO HITS FOUND	NO HITS FOUND	NO HITS FOUND
s47.10	2824212686	2689208774	-1050202094	0.958457745	gi|169618527|ref|XP_001802677.1| hypothetical protein SNOG_12454 [Phaeosphaeria nodorum SN15]_x0001_gi|160703629|gb|EAT80267.2| hypothetical protein SNOG_12454 [Phaeosphaeria nodorum SN15]	pno:SNOG_12454 hypothetical protein	gnl|CDD|132855 cd07216, Pat17_PNPLA8_PNPLA9_like3, Patatin-like phospholipase. Patatin is a storage protein of the potato tuber that shows Phospholipase A2 activity (PLA2; EC 3.1.1.4). Patatin catalyzes the nonspecific hydrolysis of phospholipids, glycolipids, sulfolipids, and mono- and diacylglycerols, thereby showing lipid acyl hydrolase activity. The active site includes an oxyanion hole with …	NO HITS FOUND	NO HITS FOUND	NO HITS FOUND
s31.1	0.529935353	0.72887131	1375396652	0.900213088	gi|169776017|ref|XP_001822475.1| endonuclease/exonuclease/phosphatase family protein [Aspergillus oryzae RIB40]_x0001_gi|83771210|dbj|BAE61342.1| unnamed protein product [Aspergillus oryzae RIB40]	aor:AO090102000263 hypothetical protein	gnl|CDD|187711 cd09615, Jacalin_EEP, Jacalin-like lectin domains of putative endonucleases/exonucleases/phosphatases and related proteins. Members of this taxonomically diverse family co-occur with metal-dependent endonucleases/exonucleases/phosphatases. They have not been functionally characterized.	NO HITS FOUND	NO HITS FOUND	NO HITS FOUND
s29.1	560103568	426946322	-1311882874	0.18207267	gi|171677167|ref|XP_001903535.1| hypothetical protein [Podospora anserina S mat+]_x0001_gi|170936651|emb|CAP61310.1| unnamed protein product [Podospora anserina S mat+]	pan:PODANSg550 hypothetical protein	gnl|CDD|29257 cd00200, WD40, WD40 domain, found in a number of eukaryotic proteins that cover a wide variety of functions including adaptor/regulatory modules in signal transduction, pre-mRNA processing and cytoskeleton assembly; typically contains a GH dipeptide 11-24 residues from its N-terminus and the WD dipeptide at its C-terminus and is 40 residues long, hence the name WD40; between GH and …	NO HITS FOUND	NO HITS FOUND	NO HITS FOUND
s70.13	2442142366	1410699456	-1731157092	0.099671327	gi|171677167|ref|XP_001903535.1| hypothetical protein [Podospora anserina S mat+]_x0001_gi|170936651|emb|CAP61310.1| unnamed protein product [Podospora anserina S mat+]	pan:PODANSg550 hypothetical protein	gnl|CDD|29257 cd00200, WD40, WD40 domain, found in a number of eukaryotic proteins that cover a wide variety of functions including adaptor/regulatory modules in signal transduction, pre-mRNA processing and cytoskeleton assembly; typically contains a GH dipeptide 11-24 residues from its N-terminus and the WD dipeptide at its C-terminus and is 40 residues long, hence the name WD40; between GH and …	NO HITS FOUND	NO HITS FOUND	NO HITS FOUND
s43.90	1018328491	1008693021	-100955243	0.983401076	gi|171677167|ref|XP_001903535.1| hypothetical protein [Podospora anserina S mat+]_x0001_gi|170936651|emb|CAP61310.1| unnamed protein product [Podospora anserina S mat+]	pan:PODANSg550 hypothetical protein	gnl|CDD|29257 cd00200, WD40, WD40 domain, found in a number of eukaryotic proteins that cover a wide variety of functions including adaptor/regulatory modules in signal transduction, pre-mRNA processing and cytoskeleton assembly; typically contains a GH dipeptide 11-24 residues from its N-terminus and the WD dipeptide at its C-terminus and is 40 residues long, hence the name WD40; between GH and …	NO HITS FOUND	NO HITS FOUND	NO HITS FOUND
s53.9	339038699	2441162597	-1388841118	0.2174399	gi|171677167|ref|XP_001903535.1| hypothetical protein [Podospora anserina S mat+]_x0001_gi|170936651|emb|CAP61310.1| unnamed protein product [Podospora anserina S mat+]	pan:PODANSg550 hypothetical protein	gnl|CDD|29257 cd00200, WD40, WD40 domain, found in a number of eukaryotic proteins that cover a wide variety of functions including adaptor/regulatory modules in signal transduction, pre-mRNA processing and cytoskeleton assembly; typically contains a GH dipeptide 11-24 residues from its N-terminus and the WD dipeptide at its C-terminus and is 40 residues long, hence the name WD40; between GH and …	NO HITS FOUND	NO HITS FOUND	NO HITS FOUND
s97.6	7574734847	5085594313	-1489449292	0.027164677	gi|171677167|ref|XP_001903535.1| hypothetical protein [Podospora anserina S mat+]_x0001_gi|170936651|emb|CAP61310.1| unnamed protein product [Podospora anserina S mat+]	pan:PODANSg550 hypothetical protein	gnl|CDD|29257 cd00200, WD40, WD40 domain, found in a number of eukaryotic proteins that cover a wide variety of functions including adaptor/regulatory modules in signal transduction, pre-mRNA processing and cytoskeleton assembly; typically contains a GH dipeptide 11-24 residues from its N-terminus and the WD dipeptide at its C-terminus and is 40 residues long, hence the name WD40; between GH and …	NO HITS FOUND	NO HITS FOUND	NO HITS FOUND
s70.13	5592984171	3919242328	-1427057503	0.087262796	gi|171677167|ref|XP_001903535.1| hypothetical protein [Podospora anserina S mat+]_x0001_gi|170936651|emb|CAP61310.1| unnamed protein product [Podospora anserina S mat+]	pan:PODANSg550 hypothetical protein	gnl|CDD|29257 cd00200, WD40, WD40 domain, found in a number of eukaryotic proteins that cover a wide variety of functions including adaptor/regulatory modules in signal transduction, pre-mRNA processing and cytoskeleton assembly; typically contains a GH dipeptide 11-24 residues from its N-terminus and the WD dipeptide at its C-terminus and is 40 residues long, hence the name WD40; between GH and …	NO HITS FOUND	NO HITS FOUND	NO HITS FOUND
s7.29	2692035542	1303363627	-2065452408	0.028746431	gi|171677167|ref|XP_001903535.1| hypothetical protein [Podospora anserina S mat+]_x0001_gi|170936651|emb|CAP61310.1| unnamed protein product [Podospora anserina S mat+]	pan:PODANSg550 hypothetical protein	gnl|CDD|29257 cd00200, WD40, WD40 domain, found in a number of eukaryotic proteins that cover a wide variety of functions including adaptor/regulatory modules in signal transduction, pre-mRNA processing and cytoskeleton assembly; typically contains a GH dipeptide 11-24 residues from its N-terminus and the WD dipeptide at its C-terminus and is 40 residues long, hence the name WD40; between GH and …	NO HITS FOUND	NO HITS FOUND	NO HITS FOUND
s98.8	5792225063	3401190452	-1702999331	0.012703064	gi|171677167|ref|XP_001903535.1| hypothetical protein [Podospora anserina S mat+]_x0001_gi|170936651|emb|CAP61310.1| unnamed protein product [Podospora anserina S mat+]	pan:PODANSg550 hypothetical protein	gnl|CDD|29257 cd00200, WD40, WD40 domain, found in a number of eukaryotic proteins that cover a wide variety of functions including adaptor/regulatory modules in signal transduction, pre-mRNA processing and cytoskeleton assembly; typically contains a GH dipeptide 11-24 residues from its N-terminus and the WD dipeptide at its C-terminus and is 40 residues long, hence the name WD40; between GH and …	NO HITS FOUND	NO HITS FOUND	NO HITS FOUND
s19.26	2829985293	227053884	-1246393694	0.823608121	gi|171677167|ref|XP_001903535.1| hypothetical protein [Podospora anserina S mat+]_x0001_gi|170936651|emb|CAP61310.1| unnamed protein product [Podospora anserina S mat+]	pan:PODANSg550 hypothetical protein	gnl|CDD|29257 cd00200, WD40, WD40 domain, found in a number of eukaryotic proteins that cover a wide variety of functions including adaptor/regulatory modules in signal transduction, pre-mRNA processing and cytoskeleton assembly; typically contains a GH dipeptide 11-24 residues from its N-terminus and the WD dipeptide at its C-terminus and is 40 residues long, hence the name WD40; between GH and …	NO HITS FOUND	NO HITS FOUND	NO HITS FOUND
s6.173	1212373178	7724838433	-1569447942	0.335613874	gi|171677167|ref|XP_001903535.1| hypothetical protein [Podospora anserina S mat+]_x0001_gi|170936651|emb|CAP61310.1| unnamed protein product [Podospora anserina S mat+]	pan:PODANSg550 hypothetical protein	gnl|CDD|29257 cd00200, WD40, WD40 domain, found in a number of eukaryotic proteins that cover a wide variety of functions including adaptor/regulatory modules in signal transduction, pre-mRNA processing and cytoskeleton assembly; typically contains a GH dipeptide 11-24 residues from its N-terminus and the WD dipeptide at its C-terminus and is 40 residues long, hence the name WD40; between GH and …	NO HITS FOUND	NO HITS FOUND	NO HITS FOUND
s29.1	3749051114	1629204534	-2301154358	0.404480766	gi|171677167|ref|XP_001903535.1| hypothetical protein [Podospora anserina S mat+]_x0001_gi|170936651|emb|CAP61310.1| unnamed protein product [Podospora anserina S mat+]	pan:PODANSg550 hypothetical protein	gnl|CDD|29257 cd00200, WD40, WD40 domain, found in a number of eukaryotic proteins that cover a wide variety of functions including adaptor/regulatory modules in signal transduction, pre-mRNA processing and cytoskeleton assembly; typically contains a GH dipeptide 11-24 residues from its N-terminus and the WD dipeptide at its C-terminus and is 40 residues long, hence the name WD40; between GH and …	NO HITS FOUND	NO HITS FOUND	NO HITS FOUND
s31.2	4378772235	2706890705	-1617639096	0.047815321	gi|171677167|ref|XP_001903535.1| hypothetical protein [Podospora anserina S mat+]_x0001_gi|170936651|emb|CAP61310.1| unnamed protein product [Podospora anserina S mat+]	pan:PODANSg550 hypothetical protein	gnl|CDD|29257 cd00200, WD40, WD40 domain, found in a number of eukaryotic proteins that cover a wide variety of functions including adaptor/regulatory modules in signal transduction, pre-mRNA processing and cytoskeleton assembly; typically contains a GH dipeptide 11-24 residues from its N-terminus and the WD dipeptide at its C-terminus and is 40 residues long, hence the name WD40; between GH and …	NO HITS FOUND	NO HITS FOUND	NO HITS FOUND
s1.80	8377026692	5966109552	-1404102057	0.044471037	gi|171677167|ref|XP_001903535.1| hypothetical protein [Podospora anserina S mat+]_x0001_gi|170936651|emb|CAP61310.1| unnamed protein product [Podospora anserina S mat+]	pan:PODANSg550 hypothetical protein	gnl|CDD|29257 cd00200, WD40, WD40 domain, found in a number of eukaryotic proteins that cover a wide variety of functions including adaptor/regulatory modules in signal transduction, pre-mRNA processing and cytoskeleton assembly; typically contains a GH dipeptide 11-24 residues from its N-terminus and the WD dipeptide at its C-terminus and is 40 residues long, hence the name WD40; between GH and …	NO HITS FOUND	NO HITS FOUND	NO HITS FOUND
s97.6	3395498792	2443921132	-1389365127	0.216603175	gi|171677167|ref|XP_001903535.1| hypothetical protein [Podospora anserina S mat+]_x0001_gi|170936651|emb|CAP61310.1| unnamed protein product [Podospora anserina S mat+]	pan:PODANSg550 hypothetical protein	No hits found	NO HITS FOUND	NO HITS FOUND	NO HITS FOUND
s68.58	5656233264	4256570211	-1328824143	0.161550649	gi|171677167|ref|XP_001903535.1| hypothetical protein [Podospora anserina S mat+]_x0001_gi|170936651|emb|CAP61310.1| unnamed protein product [Podospora anserina S mat+]	pan:PODANSg550 hypothetical protein	gnl|CDD|29257 cd00200, WD40, WD40 domain, found in a number of eukaryotic proteins that cover a wide variety of functions including adaptor/regulatory modules in signal transduction, pre-mRNA processing and cytoskeleton assembly; typically contains a GH dipeptide 11-24 residues from its N-terminus and the WD dipeptide at its C-terminus and is 40 residues long, hence the name WD40; between GH and …	NO HITS FOUND	NO HITS FOUND	NO HITS FOUND
s8.77	3531968088	2607850624	-1354359815	0.241828687	gi|171677167|ref|XP_001903535.1| hypothetical protein [Podospora anserina S mat+]_x0001_gi|170936651|emb|CAP61310.1| unnamed protein product [Podospora anserina S mat+]	pan:PODANSg550 hypothetical protein	gnl|CDD|29257 cd00200, WD40, WD40 domain, found in a number of eukaryotic proteins that cover a wide variety of functions including adaptor/regulatory modules in signal transduction, pre-mRNA processing and cytoskeleton assembly; typically contains a GH dipeptide 11-24 residues from its N-terminus and the WD dipeptide at its C-terminus and is 40 residues long, hence the name WD40; between GH and …	NO HITS FOUND	NO HITS FOUND	NO HITS FOUND
s58.1	142947054	9796959276	-1459096134	0.003741361	gi|171677167|ref|XP_001903535.1| hypothetical protein [Podospora anserina S mat+]_x0001_gi|170936651|emb|CAP61310.1| unnamed protein product [Podospora anserina S mat+]	pan:PODANSg550 hypothetical protein	gnl|CDD|29257 cd00200, WD40, WD40 domain, found in a number of eukaryotic proteins that cover a wide variety of functions including adaptor/regulatory modules in signal transduction, pre-mRNA processing and cytoskeleton assembly; typically contains a GH dipeptide 11-24 residues from its N-terminus and the WD dipeptide at its C-terminus and is 40 residues long, hence the name WD40; between GH and …	NO HITS FOUND	NO HITS FOUND	NO HITS FOUND
s56.53	1504074295	1045471411	-1438656551	0.813337904	gi|189190306|ref|XP_001931492.1| endothelin-converting enzyme 1 [Pyrenophora tritici-repentis Pt-1C-BFP]_x0001_gi|187973098|gb|EDU40597.1| endothelin-converting enzyme 1 [Pyrenophora tritici-repentis Pt-1C-BFP]	act:ACLA_040270 peptidase family M13 protein	gnl|CDD|189000 cd08662, M13, Peptidase family M13 includes neprilysin, endothelin-converting enzyme I. M13 family of metallopeptidases includes neprilysin (neutral endopeptidase, NEP, enkephalinase, CD10, CALLA, EC 3.4.24.11), endothelin-converting enzyme I (ECE-1, EC 3.4.24.71), erythrocyte surface antigen KELL (ECE-3), phosphate-regulating gene on the X chromosome (PHEX), soluble secreted endop…	NO HITS FOUND	NO HITS FOUND	NO HITS FOUND
s56.51	6835766853	5042618147	-1355598749	0.619268265	gi|189190306|ref|XP_001931492.1| endothelin-converting enzyme 1 [Pyrenophora tritici-repentis Pt-1C-BFP]_x0001_gi|187973098|gb|EDU40597.1| endothelin-converting enzyme 1 [Pyrenophora tritici-repentis Pt-1C-BFP]	act:ACLA_040270 peptidase family M13 protein	gnl|CDD|189000 cd08662, M13, Peptidase family M13 includes neprilysin, endothelin-converting enzyme I. M13 family of metallopeptidases includes neprilysin (neutral endopeptidase, NEP, enkephalinase, CD10, CALLA, EC 3.4.24.11), endothelin-converting enzyme I (ECE-1, EC 3.4.24.71), erythrocyte surface antigen KELL (ECE-3), phosphate-regulating gene on the X chromosome (PHEX), soluble secreted endop…	NO HITS FOUND	NO HITS FOUND	NO HITS FOUND
s56.52	1927377872	1201745446	-1603815415	0.727386608	gi|189190306|ref|XP_001931492.1| endothelin-converting enzyme 1 [Pyrenophora tritici-repentis Pt-1C-BFP]_x0001_gi|187973098|gb|EDU40597.1| endothelin-converting enzyme 1 [Pyrenophora tritici-repentis Pt-1C-BFP]	act:ACLA_040270 peptidase family M13 protein	gnl|CDD|189000 cd08662, M13, Peptidase family M13 includes neprilysin, endothelin-converting enzyme I. M13 family of metallopeptidases includes neprilysin (neutral endopeptidase, NEP, enkephalinase, CD10, CALLA, EC 3.4.24.11), endothelin-converting enzyme I (ECE-1, EC 3.4.24.71), erythrocyte surface antigen KELL (ECE-3), phosphate-regulating gene on the X chromosome (PHEX), soluble secreted endop…	NO HITS FOUND	NO HITS FOUND	NO HITS FOUND
s70.2	3340543773	2382686024	-1402007541	0.20903514	gi|189209021|ref|XP_001940843.1| vegetative incompatibility protein HET-E-1 [Pyrenophora tritici-repentis Pt-1C-BFP]_x0001_gi|187976936|gb|EDU43562.1| vegetative incompatibility protein HET-E-1 [Pyrenophora tritici-repentis Pt-1C-BFP]	pan:PODANSg333 hypothetical protein	gnl|CDD|29257 cd00200, WD40, WD40 domain, found in a number of eukaryotic proteins that cover a wide variety of functions including adaptor/regulatory modules in signal transduction, pre-mRNA processing and cytoskeleton assembly; typically contains a GH dipeptide 11-24 residues from its N-terminus and the WD dipeptide at its C-terminus and is 40 residues long, hence the name WD40; between GH and …	NO HITS FOUND	NO HITS FOUND	NO HITS FOUND
s31.20	0.673868412	0.529620776	-127236023	0.926791398	gi|212544087|ref|XP_002152198.1| conserved hypothetical protein [Penicillium marneffei ATCC 18224]_x0001_gi|210067105|gb|EEA21198.1| conserved hypothetical protein [Penicillium marneffei ATCC 18224]	vvi:100265144 hypothetical protein LOC100265144	gnl|CDD|187696 cd09272, RNase_HI_RT_Ty1, Ty1/Copia family of RNase HI in long-term repeat retroelements. Ribonuclease H (RNase H) enzymes are divided into two major families, Type 1 and Type 2, based on amino acid sequence similarities and biochemical properties. RNase H is an endonuclease that cleaves the RNA strand of an RNA/DNA hybrid in a sequence non-specific manner in the presence of divale…	NO HITS FOUND	NO HITS FOUND	NO HITS FOUND
s14.120	1917533168	1335702476	-1435599022	0.001243702	gi|222356394|gb|ACM48730.1| HET-R [Podospora anserina]	pan:PODANSg4742 hypothetical protein	gnl|CDD|29257 cd00200, WD40, WD40 domain, found in a number of eukaryotic proteins that cover a wide variety of functions including adaptor/regulatory modules in signal transduction, pre-mRNA processing and cytoskeleton assembly; typically contains a GH dipeptide 11-24 residues from its N-terminus and the WD dipeptide at its C-terminus and is 40 residues long, hence the name WD40; between GH and …	NO HITS FOUND	NO HITS FOUND	NO HITS FOUND
s97.3	898608819	7977586238	-1126416929	0.812797144	gi|225470497|ref|XP_002267166.1| PREDICTED: hypothetical protein [Vitis vinifera]	vvi:100244271 hypothetical protein LOC100244271	gnl|CDD|189661 pfam00665, rve, Integrase core domain. Integrase mediates integration of a DNA copy of the viral genome into the host chromosome. Integrase is composed of three domains. The amino-terminal domain is a zinc binding domain pfam02022. This domain is the central catalytic domain. The carboxyl terminal domain that is a non-specific DNA binding domain pfam00552. The catalytic domain acts…	NO HITS FOUND	NO HITS FOUND	NO HITS FOUND
s6.124	2737506189	2400100674	-1140579734	2.50E-06	gi|225559027|gb|EEH07310.1| G-protein comlpex beta subunit CpcB [Ajellomyces capsulatus G186AR]	fgr:FG09870.1 GBLP_NEUCR Guanine nucleotide-binding protein beta subunit-like protein (Cross-pathway control WD-repeat protein cpc-2)	gnl|CDD|29257 cd00200, WD40, WD40 domain, found in a number of eukaryotic proteins that cover a wide variety of functions including adaptor/regulatory modules in signal transduction, pre-mRNA processing and cytoskeleton assembly; typically contains a GH dipeptide 11-24 residues from its N-terminus and the WD dipeptide at its C-terminus and is 40 residues long, hence the name WD40; between GH and …	NO HITS FOUND	NO HITS FOUND	NO HITS FOUND
s60.13	1644498104	1257645642	-1307600527	0.480833452	gi|242771820|ref|XP_002477920.1| conserved hypothetical protein [Talaromyces stipitatus ATCC 10500]_x0001_gi|218721539|gb|EED20957.1| conserved hypothetical protein [Talaromyces stipitatus ATCC 10500]	ure:UREG_04827 hypothetical protein	No hits found	NO HITS FOUND	NO HITS FOUND	NO HITS FOUND
s3.335	1371372506	1419304631	1034951936	0.929174331	gi|242804444|ref|XP_002484376.1| hypothetical protein TSTA_021990 [Talaromyces stipitatus ATCC 10500]_x0001_gi|218717721|gb|EED17142.1| hypothetical protein TSTA_021990 [Talaromyces stipitatus ATCC 10500]	ssl:SS1G_00707 hypothetical protein	gnl|CDD|190617 pfam03372, Exo_endo_phos, Endonuclease/Exonuclease/phosphatase family. This large family of proteins includes magnesium dependent endonucleases and a large number of phosphatases involved in intracellular signalling. This family includes: AP endonuclease proteins EC:4.2.99.18, DNase I proteins EC:3.1.21.1, Synaptojanin an inositol-1,4,5-trisphosphate phosphatase EC:3.1.3.56, Sphing…	NO HITS FOUND	NO HITS FOUND	NO HITS FOUND
s98.7	0.688438539	0.541072036	-127236023	0.925590426	gi|242804682|ref|XP_002484424.1| extracellular serine-rich protein, putative [Talaromyces stipitatus ATCC 10500]_x0001_gi|218717769|gb|EED17190.1| extracellular serine-rich protein, putative [Talaromyces stipitatus ATCC 10500]	nfi:NFIA_063720 hypothetical protein	No hits found	NO HITS FOUND	NO HITS FOUND	NO HITS FOUND
s3.335	2240841988	2203193564	-1017088114	0.955544893	gi|242825272|ref|XP_002488406.1| endonuclease/reverse transcriptase, putative [Talaromyces stipitatus ATCC 10500]_x0001_gi|218712224|gb|EED11650.1| endonuclease/reverse transcriptase, putative [Talaromyces stipitatus ATCC 10500]	ssl:SS1G_12417 hypothetical protein	gnl|CDD|73156 cd01650, RT_nLTR_like, RT_nLTR: Non-LTR (long terminal repeat) retrotransposon and non-LTR retrovirus reverse transcriptase (RT). This subfamily contains both non-LTR retrotransposons and non-LTR retrovirus RTs. RTs catalyze the conversion of single-stranded RNA into double-stranded DNA for integration into host chromosomes. RT is a multifunctional enzyme with RNA-directed DNA polym…	NO HITS FOUND	NO HITS FOUND	NO HITS FOUND
s170.2	7288657438	6733071295	-1082516005	0.886688237	gi|242826378|ref|XP_002488629.1| endonuclease/reverse transcriptase, putative [Talaromyces stipitatus ATCC 10500]_x0001_gi|218712447|gb|EED11873.1| endonuclease/reverse transcriptase, putative [Talaromyces stipitatus ATCC 10500]	ssl:SS1G_13956 hypothetical protein	gnl|CDD|190617 pfam03372, Exo_endo_phos, Endonuclease/Exonuclease/phosphatase family. This large family of proteins includes magnesium dependent endonucleases and a large number of phosphatases involved in intracellular signalling. This family includes: AP endonuclease proteins EC:4.2.99.18, DNase I proteins EC:3.1.21.1, Synaptojanin an inositol-1,4,5-trisphosphate phosphatase EC:3.1.3.56, Sphing…	NO HITS FOUND	NO HITS FOUND	NO HITS FOUND
s6.103	1389899966	1341786947	-1035857421	0.928177691	gi|242826474|ref|XP_002488649.1| reverse transcriptase, putative [Talaromyces stipitatus ATCC 10500]_x0001_gi|218712467|gb|EED11893.1| reverse transcriptase, putative [Talaromyces stipitatus ATCC 10500]	ssl:SS1G_01758 hypothetical protein	gnl|CDD|73156 cd01650, RT_nLTR_like, RT_nLTR: Non-LTR (long terminal repeat) retrotransposon and non-LTR retrovirus reverse transcriptase (RT). This subfamily contains both non-LTR retrotransposons and non-LTR retrovirus RTs. RTs catalyze the conversion of single-stranded RNA into double-stranded DNA for integration into host chromosomes. RT is a multifunctional enzyme with RNA-directed DNA polym…	NO HITS FOUND	NO HITS FOUND	NO HITS FOUND
s40.99	6516733719	6351469689	-1026019809	0.964836182	gi|242826474|ref|XP_002488649.1| reverse transcriptase, putative [Talaromyces stipitatus ATCC 10500]_x0001_gi|218712467|gb|EED11893.1| reverse transcriptase, putative [Talaromyces stipitatus ATCC 10500]	ssl:SS1G_12417 hypothetical protein	gnl|CDD|187700 cd09276, Rnase_HI_RT_non_LTR, non-LTR RNase HI domain of reverse transcriptases. Ribonuclease H (RNase H) is classified into two families, type 1 (prokaryotic RNase HI, eukaryotic RNase H1 and viral RNase H) and type 2 (prokaryotic RNase HII and HIII, and eukaryotic RNase H2). Ribonuclease HI (RNase HI) is an endonuclease that cleaves the RNA strand of an RNA/DNA hybrid in a sequen…	NO HITS FOUND	NO HITS FOUND	NO HITS FOUND
s3.335	2954984673	2551264973	-1158242952	0.590160786	gi|242826474|ref|XP_002488649.1| reverse transcriptase, putative [Talaromyces stipitatus ATCC 10500]_x0001_gi|218712467|gb|EED11893.1| reverse transcriptase, putative [Talaromyces stipitatus ATCC 10500]	ssl:SS1G_01758 hypothetical protein	gnl|CDD|73156 cd01650, RT_nLTR_like, RT_nLTR: Non-LTR (long terminal repeat) retrotransposon and non-LTR retrovirus reverse transcriptase (RT). This subfamily contains both non-LTR retrotransposons and non-LTR retrovirus RTs. RTs catalyze the conversion of single-stranded RNA into double-stranded DNA for integration into host chromosomes. RT is a multifunctional enzyme with RNA-directed DNA polym…	NO HITS FOUND	NO HITS FOUND	NO HITS FOUND
s82.13	3483126396	2768353841	-1258194074	0.369923905	gi|2439968|gb|AAB71335.1| putative transposase [Nectria haematococca]	ssl:SS1G_10405 similar to transposase	gnl|CDD|190555 pfam03184, DDE_1, DDE superfamily endonuclease. This family of proteins are related to pfam00665 and are probably endonucleases of the DDE superfamily. Transposase proteins are necessary for efficient DNA transposition. This domain is a member of the DDE superfamily, which contain three carboxylate residues that are believed to be responsible for coordinating metal ions needed for …	NO HITS FOUND	NO HITS FOUND	NO HITS FOUND
s165.1	1509912623	9414503745	-1603815415	0.260067924	gi|255930519|ref|XP_002556819.1| Pc06g02160 [Penicillium chrysogenum Wisconsin 54-1255]_x0001_gi|211581432|emb|CAP79209.1| Pc06g02160 [Penicillium chrysogenum Wisconsin 54-1255]	pcs:Pc06g02160 Pc06g02160	gnl|CDD|187696 cd09272, RNase_HI_RT_Ty1, Ty1/Copia family of RNase HI in long-term repeat retroelements. Ribonuclease H (RNase H) enzymes are divided into two major families, Type 1 and Type 2, based on amino acid sequence similarities and biochemical properties. RNase H is an endonuclease that cleaves the RNA strand of an RNA/DNA hybrid in a sequence non-specific manner in the presence of divale…	NO HITS FOUND	NO HITS FOUND	NO HITS FOUND
s7.11	1325523432	6238815369	-2124639621	0.119059509	gi|255930795|ref|XP_002556954.1| Pc12g00510 [Penicillium chrysogenum Wisconsin 54-1255]_x0001_gi|211581573|emb|CAP79678.1| Pc12g00510 [Penicillium chrysogenum Wisconsin 54-1255]	pcs:Pc12g00510 Pc12g00510	gnl|CDD|132855 cd07216, Pat17_PNPLA8_PNPLA9_like3, Patatin-like phospholipase. Patatin is a storage protein of the potato tuber that shows Phospholipase A2 activity (PLA2; EC 3.1.1.4). Patatin catalyzes the nonspecific hydrolysis of phospholipids, glycolipids, sulfolipids, and mono- and diacylglycerols, thereby showing lipid acyl hydrolase activity. The active site includes an oxyanion hole with …	NO HITS FOUND	NO HITS FOUND	NO HITS FOUND
s59.47	0.10830028	0.099303895	-1090594482	0.994172456	gi|258573925|ref|XP_002541144.1| predicted protein [Uncinocarpus reesii 1704]_x0001_gi|237901410|gb|EEP75811.1| predicted protein [Uncinocarpus reesii 1704]	ure:UREG_00658 hypothetical protein	No hits found	NO HITS FOUND	NO HITS FOUND	NO HITS FOUND
s212.1	4177296531	2553528739	-1635891724	0.562796611	gi|259484704|tpe|CBF81153.1| TPA: conserved hypothetical protein [Aspergillus nidulans FGSC A4]	ani:AN2671.2 hypothetical protein	gnl|CDD|73154 cd01647, RT_LTR, RT_LTR: Reverse transcriptases (RTs) from retrotransposons and retroviruses which have long terminal repeats (LTRs) in their DNA copies but not in their RNA template. RT catalyzes DNA replication from an RNA template, and is responsible for the replication of retroelements. An RT gene is usually indicative of a mobile element such as a retrotransposon or retrovirus.…	NO HITS FOUND	NO HITS FOUND	NO HITS FOUND
s82.13	203349703	1815508865	-1120070009	0.729179429	gi|27261457|gb|AAN86008.1| putative transposase [Nectria haematococca]	mgr:MGG_12197 similar to transposase	gnl|CDD|128919 smart00674, CENPB, Putative DNA-binding domain in centromere protein B, mouse jerky and transposases.	GO:0022413:reproductive process in single-celled organism,GO:0032505:reproduction of a single-celled organism,GO:0048610:reproductive cellular process	NO HITS FOUND	NO HITS FOUND
s37.1	7090887243	3099721594	-2287588427	0.231720018	gi|281410799|gb|ADA68812.1| HET-R [Podospora anserina]	cyj:Cyan7822_5495 WD40 repeat-containing protein	gnl|CDD|29257 cd00200, WD40, WD40 domain, found in a number of eukaryotic proteins that cover a wide variety of functions including adaptor/regulatory modules in signal transduction, pre-mRNA processing and cytoskeleton assembly; typically contains a GH dipeptide 11-24 residues from its N-terminus and the WD dipeptide at its C-terminus and is 40 residues long, hence the name WD40; between GH and …	NO HITS FOUND	NO HITS FOUND	NO HITS FOUND
s18.243	7618431234	5235562401	-1455131398	0.035885231	gi|281410851|gb|ADA68836.1| HET-R [Podospora anserina]	pan:PODANSg4742 hypothetical protein	gnl|CDD|29257 cd00200, WD40, WD40 domain, found in a number of eukaryotic proteins that cover a wide variety of functions including adaptor/regulatory modules in signal transduction, pre-mRNA processing and cytoskeleton assembly; typically contains a GH dipeptide 11-24 residues from its N-terminus and the WD dipeptide at its C-terminus and is 40 residues long, hence the name WD40; between GH and …	NO HITS FOUND	NO HITS FOUND	NO HITS FOUND
s98.6	208701011	1324830793	-1575303141	0.722645076	gi|296412782|ref|XP_002836099.1| hypothetical protein [Tuber melanosporum Mel28]_x0001_gi|295629904|emb|CAZ80256.1| unnamed protein product [Tuber melanosporum]	tml:GSTUM_00002312001 hypothetical protein	gnl|CDD|132855 cd07216, Pat17_PNPLA8_PNPLA9_like3, Patatin-like phospholipase. Patatin is a storage protein of the potato tuber that shows Phospholipase A2 activity (PLA2; EC 3.1.1.4). Patatin catalyzes the nonspecific hydrolysis of phospholipids, glycolipids, sulfolipids, and mono- and diacylglycerols, thereby showing lipid acyl hydrolase activity. The active site includes an oxyanion hole with …	NO HITS FOUND	NO HITS FOUND	NO HITS FOUND
s10.10	0.277777819	0.318378901	1146163877	0.976395841	gi|302403686|ref|XP_002999682.1| conserved hypothetical protein [Verticillium albo-atrum VaMs.102]_x0001_gi|261361603|gb|EEY24031.1| conserved hypothetical protein [Verticillium albo-atrum VaMs.102]	cpw:CPC735_014960 hypothetical protein	gnl|CDD|173412 PTZ00121, PTZ00121, MAEBL; Provisional.	NO HITS FOUND	NO HITS FOUND	NO HITS FOUND
s49.29	0.661616259	1112203629	1681040353	0.795072197	gi|302412050|ref|XP_003003858.1| conserved hypothetical protein [Verticillium albo-atrum VaMs.102]_x0001_gi|261357763|gb|EEY20191.1| conserved hypothetical protein [Verticillium albo-atrum VaMs.102]	afm:AFUA_3G13640 extracellular serine-rich protein	No hits found	NO HITS FOUND	NO HITS FOUND	NO HITS FOUND
s31.36	0.230309457	0.253413485	1100317322	0.986169953	gi|302422980|ref|XP_003009320.1| 1-phosphatidylinositol phosphodiesterase [Verticillium albo-atrum VaMs.102]_x0001_gi|261352466|gb|EEY14894.1| 1-phosphatidylinositol phosphodiesterase [Verticillium albo-atrum VaMs.102]	fgr:FG05655.1 hypothetical protein; K01771 1-phosphatidylinositol phosphodiesterase [EC:4.6.1.13]	gnl|CDD|176528 cd08586, PI-PLCc_BcPLC_like, Catalytic domain of Bacillus cereus phosphatidylinositol-specific phospholipases C and similar proteins. This subfamily corresponds to the catalytic domain present in Bacillus cereus phosphatidylinositol-specific phospholipase C (PI-PLC, EC 4.6.1.13) and its sequence homologs found in bacteria and eukaryota. Bacterial PI-PLCs participate in Ca2+-indepen…	NO HITS FOUND	NO HITS FOUND	NO HITS FOUND
s3.10	2155740179	1739465391	-1239311912	0.853830309	gi|302885332|ref|XP_003041558.1| hypothetical protein NECHADRAFT_105955 [Nectria haematococca mpVI 77-13-4]_x0001_gi|256722462|gb|EEU35845.1| hypothetical protein NECHADRAFT_105955 [Nectria haematococca mpVI 77-13-4]	fgr:FG02354.1 hypothetical protein	gnl|CDD|128884 smart00636, Glyco_18, Glycosyl hydrolase family 18.	NO HITS FOUND	NO HITS FOUND	NO HITS FOUND
s3.8	9521909668	4631904547	-2055722343	0.207774758	gi|302885332|ref|XP_003041558.1| hypothetical protein NECHADRAFT_105955 [Nectria haematococca mpVI 77-13-4]_x0001_gi|256722462|gb|EEU35845.1| hypothetical protein NECHADRAFT_105955 [Nectria haematococca mpVI 77-13-4]	fgr:FG02354.1 hypothetical protein	gnl|CDD|128884 smart00636, Glyco_18, Glycosyl hydrolase family 18.	NO HITS FOUND	NO HITS FOUND	NO HITS FOUND
s43.22	1599920707	1705833786	1066198955	0.960299151	gi|302885808|ref|XP_003041795.1| hypothetical protein NECHADRAFT_53204 [Nectria haematococca mpVI 77-13-4]_x0001_gi|256722701|gb|EEU36082.1| hypothetical protein NECHADRAFT_53204 [Nectria haematococca mpVI 77-13-4]	fgr:FG04718.1 hypothetical protein	gnl|CDD|144508 pfam00931, NB-ARC, NB-ARC domain.	NO HITS FOUND	NO HITS FOUND	NO HITS FOUND
s77.8	0	0	-	1	gi|302889507|ref|XP_003043639.1| plastocyanin-like domain-containing protein [Nectria haematococca mpVI 77-13-4]_x0001_gi|256724556|gb|EEU37926.1| plastocyanin-like domain-containing protein [Nectria haematococca mpVI 77-13-4]	fgr:FG07829.1 hypothetical protein	No hits found	NO HITS FOUND	NO HITS FOUND	NO HITS FOUND
s43.63	2188666862	1754824102	-1247228631	0.495577702	gi|302890511|ref|XP_003044139.1| hypothetical protein NECHADRAFT_55320 [Nectria haematococca mpVI 77-13-4]_x0001_gi|256725060|gb|EEU38426.1| hypothetical protein NECHADRAFT_55320 [Nectria haematococca mpVI 77-13-4]	pan:PODANSg4653 hypothetical protein	gnl|CDD|173623 cd00180, PKc, Catalytic domain of Protein Kinases. Protein Kinases (PKs), catalytic (c) domain. PKs catalyze the transfer of the gamma-phosphoryl group from ATP to serine/threonine or tyrosine residues on protein substrates. The PK family is part of a larger superfamily that includes the catalytic domains of RIO kinases, aminoglycoside phosphotransferase, choline kinase, phosphoino…	NO HITS FOUND	NO HITS FOUND	NO HITS FOUND
s77.7	0	0.099303895	1000000	0.933483291	gi|302894279|ref|XP_003046020.1| hypothetical protein NECHADRAFT_33948 [Nectria haematococca mpVI 77-13-4]_x0001_gi|256726947|gb|EEU40307.1| hypothetical protein NECHADRAFT_33948 [Nectria haematococca mpVI 77-13-4]	fgr:FG09742.1 hypothetical protein	No hits found	NO HITS FOUND	NO HITS FOUND	NO HITS FOUND
s84.6	0	0.102350027	1000000	0.931514398	gi|302902700|ref|XP_003048700.1| hypothetical protein NECHADRAFT_70960 [Nectria haematococca mpVI 77-13-4]_x0001_gi|256729634|gb|EEU42987.1| hypothetical protein NECHADRAFT_70960 [Nectria haematococca mpVI 77-13-4]	fgr:FG05655.1 hypothetical protein; K01771 1-phosphatidylinositol phosphodiesterase [EC:4.6.1.13]	gnl|CDD|176528 cd08586, PI-PLCc_BcPLC_like, Catalytic domain of Bacillus cereus phosphatidylinositol-specific phospholipases C and similar proteins. This subfamily corresponds to the catalytic domain present in Bacillus cereus phosphatidylinositol-specific phospholipase C (PI-PLC, EC 4.6.1.13) and its sequence homologs found in bacteria and eukaryota. Bacterial PI-PLCs participate in Ca2+-indepen…	NO HITS FOUND	NO HITS FOUND	NO HITS FOUND
s56.44	5582387182	7456819784	1335776172	0.618671721	gi|302915615|ref|XP_003051618.1| hypothetical protein NECHADRAFT_78860 [Nectria haematococca mpVI 77-13-4]_x0001_gi|256732557|gb|EEU45905.1| hypothetical protein NECHADRAFT_78860 [Nectria haematococca mpVI 77-13-4]	pan:PODANSg6866 hypothetical protein	gnl|CDD|148679 pfam07218, RAP1, Rhoptry-associated protein 1 (RAP-1). This family consists of several rhoptry-associated protein 1 (RAP-1) sequences which appear to be specific to Plasmodium falciparum.	NO HITS FOUND	NO HITS FOUND	NO HITS FOUND
s5.39	1070261595	1028087388	-1041022006	0.981583769	gi|302915861|ref|XP_003051741.1| hypothetical protein NECHADRAFT_68445 [Nectria haematococca mpVI 77-13-4]_x0001_gi|256732680|gb|EEU46028.1| hypothetical protein NECHADRAFT_68445 [Nectria haematococca mpVI 77-13-4]	fgr:FG06888.1 hypothetical protein	gnl|CDD|185690 cd02181, GH16_fungal_Lam16A_glucanase, fungal 1,3(4)-beta-D-glucanases, similar to Phanerochaete chrysosporium laminarinase 16A. Group of fungal 1,3(4)-beta-D-glucanases, similar to Phanerochaete chrysosporium laminarinase 16A. Lam16A belongs to the 'nonspecific' 1,3(4)-beta-glucanase subfamily, although beta-1,6 branching and beta-1,4 bonds specifically define where Lam16A hydroly…	NO HITS FOUND	NO HITS FOUND	NO HITS FOUND
s14.87	1996015295	3097275928	1551729556	0.660021487	gi|302915861|ref|XP_003051741.1| hypothetical protein NECHADRAFT_68445 [Nectria haematococca mpVI 77-13-4]_x0001_gi|256732680|gb|EEU46028.1| hypothetical protein NECHADRAFT_68445 [Nectria haematococca mpVI 77-13-4]	fgr:FG06888.1 hypothetical protein	gnl|CDD|185690 cd02181, GH16_fungal_Lam16A_glucanase, fungal 1,3(4)-beta-D-glucanases, similar to Phanerochaete chrysosporium laminarinase 16A. Group of fungal 1,3(4)-beta-D-glucanases, similar to Phanerochaete chrysosporium laminarinase 16A. Lam16A belongs to the 'nonspecific' 1,3(4)-beta-glucanase subfamily, although beta-1,6 branching and beta-1,4 bonds specifically define where Lam16A hydroly…	NO HITS FOUND	NO HITS FOUND	NO HITS FOUND
s8.78	1582125836	0.589347032	-2684540265	0.588189816	gi|302915861|ref|XP_003051741.1| hypothetical protein NECHADRAFT_68445 [Nectria haematococca mpVI 77-13-4]_x0001_gi|256732680|gb|EEU46028.1| hypothetical protein NECHADRAFT_68445 [Nectria haematococca mpVI 77-13-4]	fgr:FG06888.1 hypothetical protein	gnl|CDD|185690 cd02181, GH16_fungal_Lam16A_glucanase, fungal 1,3(4)-beta-D-glucanases, similar to Phanerochaete chrysosporium laminarinase 16A. Group of fungal 1,3(4)-beta-D-glucanases, similar to Phanerochaete chrysosporium laminarinase 16A. Lam16A belongs to the 'nonspecific' 1,3(4)-beta-glucanase subfamily, although beta-1,6 branching and beta-1,4 bonds specifically define where Lam16A hydroly…	NO HITS FOUND	NO HITS FOUND	NO HITS FOUND
s54.112	1615899527	1310267289	-1233259458	0.579266411	gi|302915861|ref|XP_003051741.1| hypothetical protein NECHADRAFT_68445 [Nectria haematococca mpVI 77-13-4]_x0001_gi|256732680|gb|EEU46028.1| hypothetical protein NECHADRAFT_68445 [Nectria haematococca mpVI 77-13-4]	fgr:FG06888.1 hypothetical protein	gnl|CDD|185690 cd02181, GH16_fungal_Lam16A_glucanase, fungal 1,3(4)-beta-D-glucanases, similar to Phanerochaete chrysosporium laminarinase 16A. Group of fungal 1,3(4)-beta-D-glucanases, similar to Phanerochaete chrysosporium laminarinase 16A. Lam16A belongs to the 'nonspecific' 1,3(4)-beta-glucanase subfamily, although beta-1,6 branching and beta-1,4 bonds specifically define where Lam16A hydroly…	NO HITS FOUND	NO HITS FOUND	NO HITS FOUND
s14.87	0.247543498	1361881994	5501586609	0.504540944	gi|302915861|ref|XP_003051741.1| hypothetical protein NECHADRAFT_68445 [Nectria haematococca mpVI 77-13-4]_x0001_gi|256732680|gb|EEU46028.1| hypothetical protein NECHADRAFT_68445 [Nectria haematococca mpVI 77-13-4]	fgr:FG06888.1 hypothetical protein	gnl|CDD|185690 cd02181, GH16_fungal_Lam16A_glucanase, fungal 1,3(4)-beta-D-glucanases, similar to Phanerochaete chrysosporium laminarinase 16A. Group of fungal 1,3(4)-beta-D-glucanases, similar to Phanerochaete chrysosporium laminarinase 16A. Lam16A belongs to the 'nonspecific' 1,3(4)-beta-glucanase subfamily, although beta-1,6 branching and beta-1,4 bonds specifically define where Lam16A hydroly…	NO HITS FOUND	NO HITS FOUND	NO HITS FOUND
s5.281	8906782484	4513290088	-1973456683	0.246579455	gi|302920352|ref|XP_003053052.1| hypothetical protein NECHADRAFT_58997 [Nectria haematococca mpVI 77-13-4]_x0001_gi|256733992|gb|EEU47339.1| hypothetical protein NECHADRAFT_58997 [Nectria haematococca mpVI 77-13-4]	ncr:NCU00659 hypothetical protein	gnl|CDD|176528 cd08586, PI-PLCc_BcPLC_like, Catalytic domain of Bacillus cereus phosphatidylinositol-specific phospholipases C and similar proteins. This subfamily corresponds to the catalytic domain present in Bacillus cereus phosphatidylinositol-specific phospholipase C (PI-PLC, EC 4.6.1.13) and its sequence homologs found in bacteria and eukaryota. Bacterial PI-PLCs participate in Ca2+-indepen…	NO HITS FOUND	NO HITS FOUND	NO HITS FOUND
s43.79	4725609586	2585377339	-1827822003	0.012383201	gi|310790114|gb|EFQ25647.1| phosphorylase superfamily protein [Glomerella graminicola M1.001]	ang:An03g03030 hypothetical protein	gnl|CDD|132855 cd07216, Pat17_PNPLA8_PNPLA9_like3, Patatin-like phospholipase. Patatin is a storage protein of the potato tuber that shows Phospholipase A2 activity (PLA2; EC 3.1.1.4). Patatin catalyzes the nonspecific hydrolysis of phospholipids, glycolipids, sulfolipids, and mono- and diacylglycerols, thereby showing lipid acyl hydrolase activity. The active site includes an oxyanion hole with …	NO HITS FOUND	NO HITS FOUND	NO HITS FOUND
s63.20	4657179467	2787374526	-1670812237	0.52305815	gi|310790114|gb|EFQ25647.1| phosphorylase superfamily protein [Glomerella graminicola M1.001]	ang:An03g03030 hypothetical protein	gnl|CDD|132855 cd07216, Pat17_PNPLA8_PNPLA9_like3, Patatin-like phospholipase. Patatin is a storage protein of the potato tuber that shows Phospholipase A2 activity (PLA2; EC 3.1.1.4). Patatin catalyzes the nonspecific hydrolysis of phospholipids, glycolipids, sulfolipids, and mono- and diacylglycerols, thereby showing lipid acyl hydrolase activity. The active site includes an oxyanion hole with …	NO HITS FOUND	NO HITS FOUND	NO HITS FOUND
s43.79	1538219065	1090063744	-1411127628	0.391353423	gi|310790114|gb|EFQ25647.1| phosphorylase superfamily protein [Glomerella graminicola M1.001]	ani:AN1071.2 hypothetical protein	gnl|CDD|132855 cd07216, Pat17_PNPLA8_PNPLA9_like3, Patatin-like phospholipase. Patatin is a storage protein of the potato tuber that shows Phospholipase A2 activity (PLA2; EC 3.1.1.4). Patatin catalyzes the nonspecific hydrolysis of phospholipids, glycolipids, sulfolipids, and mono- and diacylglycerols, thereby showing lipid acyl hydrolase activity. The active site includes an oxyanion hole with …	NO HITS FOUND	NO HITS FOUND	NO HITS FOUND
s7.30	1203266488	1974808071	164120591	1.42E-05	gi|310793186|gb|EFQ28647.1| WD domain-containing protein [Glomerella graminicola M1.001]	bfu:BC1G_12309 hypothetical protein	gnl|CDD|29257 cd00200, WD40, WD40 domain, found in a number of eukaryotic proteins that cover a wide variety of functions including adaptor/regulatory modules in signal transduction, pre-mRNA processing and cytoskeleton assembly; typically contains a GH dipeptide 11-24 residues from its N-terminus and the WD dipeptide at its C-terminus and is 40 residues long, hence the name WD40; between GH and …	NO HITS FOUND	NO HITS FOUND	NO HITS FOUND
s64.9	1741294066	198517151	1140055289	0.207012706	gi|310793186|gb|EFQ28647.1| WD domain-containing protein [Glomerella graminicola M1.001]	ssl:SS1G_08963 hypothetical protein	gnl|CDD|29257 cd00200, WD40, WD40 domain, found in a number of eukaryotic proteins that cover a wide variety of functions including adaptor/regulatory modules in signal transduction, pre-mRNA processing and cytoskeleton assembly; typically contains a GH dipeptide 11-24 residues from its N-terminus and the WD dipeptide at its C-terminus and is 40 residues long, hence the name WD40; between GH and …	NO HITS FOUND	NO HITS FOUND	NO HITS FOUND
s3.199	2999625065	3496157768	1165531589	0.541276345	gi|310793223|gb|EFQ28684.1| WD domain-containing protein [Glomerella graminicola M1.001]	ssl:SS1G_06915 hypothetical protein ; K12862 pleiotropic regulator 1	gnl|CDD|29257 cd00200, WD40, WD40 domain, found in a number of eukaryotic proteins that cover a wide variety of functions including adaptor/regulatory modules in signal transduction, pre-mRNA processing and cytoskeleton assembly; typically contains a GH dipeptide 11-24 residues from its N-terminus and the WD dipeptide at its C-terminus and is 40 residues long, hence the name WD40; between GH and …	NO HITS FOUND	NO HITS FOUND	NO HITS FOUND
s82.19	0.097819608	0.224234603	2292327754	0.920951005	gi|310795531|gb|EFQ30992.1| phosphatidylinositol-specific phospholipase C [Glomerella graminicola M1.001]	fgr:FG05655.1 hypothetical protein; K01771 1-phosphatidylinositol phosphodiesterase [EC:4.6.1.13]	gnl|CDD|176528 cd08586, PI-PLCc_BcPLC_like, Catalytic domain of Bacillus cereus phosphatidylinositol-specific phospholipases C and similar proteins. This subfamily corresponds to the catalytic domain present in Bacillus cereus phosphatidylinositol-specific phospholipase C (PI-PLC, EC 4.6.1.13) and its sequence homologs found in bacteria and eukaryota. Bacterial PI-PLCs participate in Ca2+-indepen…	NO HITS FOUND	NO HITS FOUND	NO HITS FOUND
s3.261	0.059850155	0	-1000000	0.959363758	gi|310795531|gb|EFQ30992.1| phosphatidylinositol-specific phospholipase C [Glomerella graminicola M1.001]	fgr:FG05655.1 hypothetical protein; K01771 1-phosphatidylinositol phosphodiesterase [EC:4.6.1.13]	gnl|CDD|176528 cd08586, PI-PLCc_BcPLC_like, Catalytic domain of Bacillus cereus phosphatidylinositol-specific phospholipases C and similar proteins. This subfamily corresponds to the catalytic domain present in Bacillus cereus phosphatidylinositol-specific phospholipase C (PI-PLC, EC 4.6.1.13) and its sequence homologs found in bacteria and eukaryota. Bacterial PI-PLCs participate in Ca2+-indepen…	NO HITS FOUND	NO HITS FOUND	NO HITS FOUND
s3.264	1037213137	4993028167	4813888282	0.130394128	gi|310795531|gb|EFQ30992.1| phosphatidylinositol-specific phospholipase C [Glomerella graminicola M1.001]	fgr:FG05655.1 hypothetical protein; K01771 1-phosphatidylinositol phosphodiesterase [EC:4.6.1.13]	gnl|CDD|176528 cd08586, PI-PLCc_BcPLC_like, Catalytic domain of Bacillus cereus phosphatidylinositol-specific phospholipases C and similar proteins. This subfamily corresponds to the catalytic domain present in Bacillus cereus phosphatidylinositol-specific phospholipase C (PI-PLC, EC 4.6.1.13) and its sequence homologs found in bacteria and eukaryota. Bacterial PI-PLCs participate in Ca2+-indepen…	NO HITS FOUND	NO HITS FOUND	NO HITS FOUND
s31.34	8289160719	1912097929	-4335113068	0.051651459	gi|310795531|gb|EFQ30992.1| phosphatidylinositol-specific phospholipase C [Glomerella graminicola M1.001]	fgr:FG05655.1 hypothetical protein; K01771 1-phosphatidylinositol phosphodiesterase [EC:4.6.1.13]	gnl|CDD|176528 cd08586, PI-PLCc_BcPLC_like, Catalytic domain of Bacillus cereus phosphatidylinositol-specific phospholipases C and similar proteins. This subfamily corresponds to the catalytic domain present in Bacillus cereus phosphatidylinositol-specific phospholipase C (PI-PLC, EC 4.6.1.13) and its sequence homologs found in bacteria and eukaryota. Bacterial PI-PLCs participate in Ca2+-indepen…	NO HITS FOUND	NO HITS FOUND	NO HITS FOUND
s82.10	0.090972236	0.083415272	-1090594482	0.995054184	gi|310795531|gb|EFQ30992.1| phosphatidylinositol-specific phospholipase C [Glomerella graminicola M1.001]	fgr:FG05655.1 hypothetical protein; K01771 1-phosphatidylinositol phosphodiesterase [EC:4.6.1.13]	gnl|CDD|176528 cd08586, PI-PLCc_BcPLC_like, Catalytic domain of Bacillus cereus phosphatidylinositol-specific phospholipases C and similar proteins. This subfamily corresponds to the catalytic domain present in Bacillus cereus phosphatidylinositol-specific phospholipase C (PI-PLC, EC 4.6.1.13) and its sequence homologs found in bacteria and eukaryota. Bacterial PI-PLCs participate in Ca2+-indepen…	NO HITS FOUND	NO HITS FOUND	NO HITS FOUND
s98.2	0.045372686	0.041603627	-1090594482	0.997463095	gi|310795531|gb|EFQ30992.1| phosphatidylinositol-specific phospholipase C [Glomerella graminicola M1.001]	fgr:FG05655.1 hypothetical protein; K01771 1-phosphatidylinositol phosphodiesterase [EC:4.6.1.13]	gnl|CDD|176528 cd08586, PI-PLCc_BcPLC_like, Catalytic domain of Bacillus cereus phosphatidylinositol-specific phospholipases C and similar proteins. This subfamily corresponds to the catalytic domain present in Bacillus cereus phosphatidylinositol-specific phospholipase C (PI-PLC, EC 4.6.1.13) and its sequence homologs found in bacteria and eukaryota. Bacterial PI-PLCs participate in Ca2+-indepen…	NO HITS FOUND	NO HITS FOUND	NO HITS FOUND
s82.1	0.155066311	0.142185123	-1090594482	0.991877332	gi|310795531|gb|EFQ30992.1| phosphatidylinositol-specific phospholipase C [Glomerella graminicola M1.001]	fgr:FG05655.1 hypothetical protein; K01771 1-phosphatidylinositol phosphodiesterase [EC:4.6.1.13]	gnl|CDD|176528 cd08586, PI-PLCc_BcPLC_like, Catalytic domain of Bacillus cereus phosphatidylinositol-specific phospholipases C and similar proteins. This subfamily corresponds to the catalytic domain present in Bacillus cereus phosphatidylinositol-specific phospholipase C (PI-PLC, EC 4.6.1.13) and its sequence homologs found in bacteria and eukaryota. Bacterial PI-PLCs participate in Ca2+-indepen…	NO HITS FOUND	NO HITS FOUND	NO HITS FOUND
s39.7	0.20443199	0	-1000000	0.867880317	gi|310796078|gb|EFQ31539.1| extracellular serine-rich protein [Glomerella graminicola M1.001]	fgr:FG09742.1 hypothetical protein	No hits found	NO HITS FOUND	NO HITS FOUND	NO HITS FOUND
s46.12	45928903	5672976695	1235164858	0.288712226	gi|310798196|gb|EFQ33089.1| WD domain-containing protein [Glomerella graminicola M1.001]	ncr:NCU04534 nuclear migration protein nudF; K01062 1-alkyl-2-acetylglycerophosphocholine esterase [EC:3.1.1.47]	gnl|CDD|29257 cd00200, WD40, WD40 domain, found in a number of eukaryotic proteins that cover a wide variety of functions including adaptor/regulatory modules in signal transduction, pre-mRNA processing and cytoskeleton assembly; typically contains a GH dipeptide 11-24 residues from its N-terminus and the WD dipeptide at its C-terminus and is 40 residues long, hence the name WD40; between GH and …	NO HITS FOUND	NO HITS FOUND	GO:0005622:intracellular,GO:0043229:intracellular organelle,GO:0043232:intracellular non-membrane-bound organelle,GO:0044424:intracellular part,GO:0044430:cytoskeletal part,GO:0044446:intracellular organelle part
s29.26	2869664728	278587685	-1030075945	0.912186459	gi|310798993|gb|EFQ33886.1| WD domain-containing protein [Glomerella graminicola M1.001]	fgr:FG05698.1 hypothetical protein	gnl|CDD|29257 cd00200, WD40, WD40 domain, found in a number of eukaryotic proteins that cover a wide variety of functions including adaptor/regulatory modules in signal transduction, pre-mRNA processing and cytoskeleton assembly; typically contains a GH dipeptide 11-24 residues from its N-terminus and the WD dipeptide at its C-terminus and is 40 residues long, hence the name WD40; between GH and …	NO HITS FOUND	NO HITS FOUND	NO HITS FOUND
s97.5	1389853599	1583345444	1139217429	0.924758018	gi|310800439|gb|EFQ35332.1| endonuclease/Exonuclease/phosphatase [Glomerella graminicola M1.001]	mgr:MGG_01387 MG01387.4; hypothetical protein	gnl|CDD|187711 cd09615, Jacalin_EEP, Jacalin-like lectin domains of putative endonucleases/exonucleases/phosphatases and related proteins. Members of this taxonomically diverse family co-occur with metal-dependent endonucleases/exonucleases/phosphatases. They have not been functionally characterized.	NO HITS FOUND	NO HITS FOUND	NO HITS FOUND
s37.66	2984055107	3724235386	124804511	0.79222741	gi|310800439|gb|EFQ35332.1| endonuclease/Exonuclease/phosphatase [Glomerella graminicola M1.001]	mgr:MGG_01387 MG01387.4; hypothetical protein	gnl|CDD|187711 cd09615, Jacalin_EEP, Jacalin-like lectin domains of putative endonucleases/exonucleases/phosphatases and related proteins. Members of this taxonomically diverse family co-occur with metal-dependent endonucleases/exonucleases/phosphatases. They have not been functionally characterized.	NO HITS FOUND	NO HITS FOUND	NO HITS FOUND
s99.26	0.292784206	0.038351849	-7634161377	0.841889843	gi|310800439|gb|EFQ35332.1| endonuclease/Exonuclease/phosphatase [Glomerella graminicola M1.001]	mgr:MGG_01387 MG01387.4; hypothetical protein	gnl|CDD|187711 cd09615, Jacalin_EEP, Jacalin-like lectin domains of putative endonucleases/exonucleases/phosphatases and related proteins. Members of this taxonomically diverse family co-occur with metal-dependent endonucleases/exonucleases/phosphatases. They have not been functionally characterized.	NO HITS FOUND	NO HITS FOUND	NO HITS FOUND
s75.16	0.421167757	0.50203636	1192010432	0.956472711	gi|310800439|gb|EFQ35332.1| endonuclease/Exonuclease/phosphatase [Glomerella graminicola M1.001]	mgr:MGG_01387 MG01387.4; hypothetical protein	gnl|CDD|187711 cd09615, Jacalin_EEP, Jacalin-like lectin domains of putative endonucleases/exonucleases/phosphatases and related proteins. Members of this taxonomically diverse family co-occur with metal-dependent endonucleases/exonucleases/phosphatases. They have not been functionally characterized.	NO HITS FOUND	NO HITS FOUND	NO HITS FOUND
s6.231	0.422144945	0.348370046	-1211771647	0.958895412	gi|310800439|gb|EFQ35332.1| endonuclease/Exonuclease/phosphatase [Glomerella graminicola M1.001]	mgr:MGG_01387 MG01387.4; hypothetical protein	gnl|CDD|187711 cd09615, Jacalin_EEP, Jacalin-like lectin domains of putative endonucleases/exonucleases/phosphatases and related proteins. Members of this taxonomically diverse family co-occur with metal-dependent endonucleases/exonucleases/phosphatases. They have not been functionally characterized.	NO HITS FOUND	NO HITS FOUND	NO HITS FOUND
s1.283	0.153632243	0.060372935	-2544720459	0.939748956	gi|317157856|ref|XP_003190891.1| kinesin light chain [Aspergillus oryzae RIB40]	pcs:Pc12g00510 Pc12g00510	gnl|CDD|132855 cd07216, Pat17_PNPLA8_PNPLA9_like3, Patatin-like phospholipase. Patatin is a storage protein of the potato tuber that shows Phospholipase A2 activity (PLA2; EC 3.1.1.4). Patatin catalyzes the nonspecific hydrolysis of phospholipids, glycolipids, sulfolipids, and mono- and diacylglycerols, thereby showing lipid acyl hydrolase activity. The active site includes an oxyanion hole with …	NO HITS FOUND	NO HITS FOUND	NO HITS FOUND
s9.5	1692680121	9127818715	-1854419083	0.132290493	gi|317157856|ref|XP_003190891.1| kinesin light chain [Aspergillus oryzae RIB40]	fgr:FG04718.1 hypothetical protein	gnl|CDD|132855 cd07216, Pat17_PNPLA8_PNPLA9_like3, Patatin-like phospholipase. Patatin is a storage protein of the potato tuber that shows Phospholipase A2 activity (PLA2; EC 3.1.1.4). Patatin catalyzes the nonspecific hydrolysis of phospholipids, glycolipids, sulfolipids, and mono- and diacylglycerols, thereby showing lipid acyl hydrolase activity. The active site includes an oxyanion hole with …	NO HITS FOUND	NO HITS FOUND	NO HITS FOUND
s180.1	9807944147	9775227206	-1003346924	0.99427109	gi|320587409|gb|EFW99889.1| proteasome component [Grosmannia clavigera kw1407]	ncr:NCU00770 hypothetical protein; K11886 proteasome component ECM29	gnl|CDD|193474 pfam13001, Ecm29, Proteasome stabiliser. The proteasome consists of two subunits, and the capacity of the proteasome to degrade protein depends crucially on the interaction between these two subunits. This interaction is affected by a wide range of factors including metabolites, such as ATP, and proteasome-associated proteins such as Ecm29. Ecm29 stabilises the interaction between …	NO HITS FOUND	NO HITS FOUND	NO HITS FOUND
s180.1	2293435565	1974291371	-1161649997	0.629688664	gi|320587409|gb|EFW99889.1| proteasome component [Grosmannia clavigera kw1407]	fgr:FG05736.1 hypothetical protein; K11886 proteasome component ECM29	gnl|CDD|193474 pfam13001, Ecm29, Proteasome stabiliser. The proteasome consists of two subunits, and the capacity of the proteasome to degrade protein depends crucially on the interaction between these two subunits. This interaction is affected by a wide range of factors including metabolites, such as ATP, and proteasome-associated proteins such as Ecm29. Ecm29 stabilises the interaction between …	NO HITS FOUND	NO HITS FOUND	NO HITS FOUND
s3.5	3646731857	2660659543	-1370611985	0.718550511	gi|320592721|gb|EFX05142.1| glycoside hydrolase, family 18 [Grosmannia clavigera kw1407]	fgr:FG02354.1 hypothetical protein	gnl|CDD|128884 smart00636, Glyco_18, Glycosyl hydrolase family 18.	NO HITS FOUND	NO HITS FOUND	NO HITS FOUND
s3.4	5223453988	398593208	-1310472402	0.700840594	gi|320592721|gb|EFX05142.1| glycoside hydrolase, family 18 [Grosmannia clavigera kw1407]	fgr:FG02354.1 hypothetical protein	gnl|CDD|128884 smart00636, Glyco_18, Glycosyl hydrolase family 18.	NO HITS FOUND	NO HITS FOUND	NO HITS FOUND
s3.2	6659223369	6259338952	-1063886046	0.915195052	gi|320592721|gb|EFX05142.1| glycoside hydrolase, family 18 [Grosmannia clavigera kw1407]	fgr:FG02354.1 hypothetical protein	gnl|CDD|128884 smart00636, Glyco_18, Glycosyl hydrolase family 18.	NO HITS FOUND	NO HITS FOUND	NO HITS FOUND
s3.1	3236954756	2574198112	-1257461398	0.802250157	gi|320592721|gb|EFX05142.1| glycoside hydrolase, family 18 [Grosmannia clavigera kw1407]	fgr:FG02354.1 hypothetical protein	gnl|CDD|128884 smart00636, Glyco_18, Glycosyl hydrolase family 18.	NO HITS FOUND	NO HITS FOUND	NO HITS FOUND
s3.6	408687365	1981788323	-2062215021	0.431644152	gi|320592721|gb|EFX05142.1| glycoside hydrolase, family 18 [Grosmannia clavigera kw1407]	fgr:FG02354.1 hypothetical protein	gnl|CDD|128884 smart00636, Glyco_18, Glycosyl hydrolase family 18.	NO HITS FOUND	NO HITS FOUND	NO HITS FOUND
s3.3	7241180819	3811215021	-1899966488	0.323618083	gi|320592721|gb|EFX05142.1| glycoside hydrolase, family 18 [Grosmannia clavigera kw1407]	fgr:FG02354.1 hypothetical protein	gnl|CDD|128884 smart00636, Glyco_18, Glycosyl hydrolase family 18.	NO HITS FOUND	NO HITS FOUND	NO HITS FOUND
s74.18	1428394324	2492905495	174525021	6.61E-08	gi|320592721|gb|EFX05142.1| glycoside hydrolase, family 18 [Grosmannia clavigera kw1407]	fgr:FG02354.1 hypothetical protein	gnl|CDD|128884 smart00636, Glyco_18, Glycosyl hydrolase family 18.	NO HITS FOUND	NO HITS FOUND	NO HITS FOUND
s99.17	46440372	1720804565	-2698759228	0.281526336	gi|322693164|gb|EFY85035.1| serine/threonine-protein kinase Sgk2 [Metarhizium acridum CQMa 102]	cim:CIMG_07606 hypothetical protein	gnl|CDD|173659 cd05122, PKc_STE, Catalytic domain of STE family Protein Kinases. Protein Kinases (PKs), STE family, catalytic (c) domain. PKs catalyze the transfer of the gamma-phosphoryl group from ATP to serine/threonine or tyrosine residues on protein substrates. The STE family is part of a larger superfamily that includes the catalytic domains of other protein serine/threonine kinases (STKs),…	NO HITS FOUND	NO HITS FOUND	NO HITS FOUND
s57.2	53384084	4904378148	-1088498529	0.669749993	gi|322694639|gb|EFY86463.1| proteasome component ECM29 [Metarhizium acridum CQMa 102]	fgr:FG05736.1 hypothetical protein; K11886 proteasome component ECM29	No hits found	NO HITS FOUND	NO HITS FOUND	NO HITS FOUND
s50.48	2694259116	2508277835	-1074147002	0.415326326	gi|322695228|gb|EFY87040.1| serine/threonine-protein kinase Sgk2 [Metarhizium acridum CQMa 102]	cim:CIMG_07606 hypothetical protein	gnl|CDD|173623 cd00180, PKc, Catalytic domain of Protein Kinases. Protein Kinases (PKs), catalytic (c) domain. PKs catalyze the transfer of the gamma-phosphoryl group from ATP to serine/threonine or tyrosine residues on protein substrates. The PK family is part of a larger superfamily that includes the catalytic domains of RIO kinases, aminoglycoside phosphotransferase, choline kinase, phosphoino…	NO HITS FOUND	NO HITS FOUND	NO HITS FOUND
s90.3	1291736034	1100698074	-1173560729	0.217672746	gi|322695228|gb|EFY87040.1| serine/threonine-protein kinase Sgk2 [Metarhizium acridum CQMa 102]	cim:CIMG_07606 hypothetical protein	gnl|CDD|173623 cd00180, PKc, Catalytic domain of Protein Kinases. Protein Kinases (PKs), catalytic (c) domain. PKs catalyze the transfer of the gamma-phosphoryl group from ATP to serine/threonine or tyrosine residues on protein substrates. The PK family is part of a larger superfamily that includes the catalytic domains of RIO kinases, aminoglycoside phosphotransferase, choline kinase, phosphoino…	NO HITS FOUND	NO HITS FOUND	NO HITS FOUND
s49.28	2110125227	1421514697	-1484420268	0.252875784	gi|322695228|gb|EFY87040.1| serine/threonine-protein kinase Sgk2 [Metarhizium acridum CQMa 102]	cim:CIMG_07606 hypothetical protein	No hits found	NO HITS FOUND	NO HITS FOUND	NO HITS FOUND
s71.1	1211432217	1102053421	-1099249994	0.473101611	gi|322695228|gb|EFY87040.1| serine/threonine-protein kinase Sgk2 [Metarhizium acridum CQMa 102]	cpw:CPC735_014890 hypothetical protein	No hits found	NO HITS FOUND	NO HITS FOUND	NO HITS FOUND
s154.1	2478053623	2411459686	-1027615613	0.763560149	gi|322695228|gb|EFY87040.1| serine/threonine-protein kinase Sgk2 [Metarhizium acridum CQMa 102]	cim:CIMG_07606 hypothetical protein	gnl|CDD|173623 cd00180, PKc, Catalytic domain of Protein Kinases. Protein Kinases (PKs), catalytic (c) domain. PKs catalyze the transfer of the gamma-phosphoryl group from ATP to serine/threonine or tyrosine residues on protein substrates. The PK family is part of a larger superfamily that includes the catalytic domains of RIO kinases, aminoglycoside phosphotransferase, choline kinase, phosphoino…	NO HITS FOUND	GO:0016772:transferase activity, transferring phosphorus-containing groups	NO HITS FOUND
s90.3	9534966303	8276499181	-1152053072	0.347080408	gi|322695228|gb|EFY87040.1| serine/threonine-protein kinase Sgk2 [Metarhizium acridum CQMa 102]	cim:CIMG_07606 hypothetical protein	gnl|CDD|173623 cd00180, PKc, Catalytic domain of Protein Kinases. Protein Kinases (PKs), catalytic (c) domain. PKs catalyze the transfer of the gamma-phosphoryl group from ATP to serine/threonine or tyrosine residues on protein substrates. The PK family is part of a larger superfamily that includes the catalytic domains of RIO kinases, aminoglycoside phosphotransferase, choline kinase, phosphoino…	NO HITS FOUND	NO HITS FOUND	NO HITS FOUND
s42.1	3343139047	3300719056	-1012851742	0.869392735	gi|322695228|gb|EFY87040.1| serine/threonine-protein kinase Sgk2 [Metarhizium acridum CQMa 102]	cim:CIMG_07606 hypothetical protein	gnl|CDD|173623 cd00180, PKc, Catalytic domain of Protein Kinases. Protein Kinases (PKs), catalytic (c) domain. PKs catalyze the transfer of the gamma-phosphoryl group from ATP to serine/threonine or tyrosine residues on protein substrates. The PK family is part of a larger superfamily that includes the catalytic domains of RIO kinases, aminoglycoside phosphotransferase, choline kinase, phosphoino…	NO HITS FOUND	NO HITS FOUND	NO HITS FOUND
s71.1	138030713	1349061809	-1023160778	0.850307616	gi|322695228|gb|EFY87040.1| serine/threonine-protein kinase Sgk2 [Metarhizium acridum CQMa 102]	cpw:CPC735_014890 hypothetical protein	No hits found	NO HITS FOUND	NO HITS FOUND	NO HITS FOUND
s67.3	3926170166	3264769982	-120258707	0.438800967	gi|322695228|gb|EFY87040.1| serine/threonine-protein kinase Sgk2 [Metarhizium acridum CQMa 102]	cim:CIMG_08748 hypothetical protein	No hits found	NO HITS FOUND	NO HITS FOUND	NO HITS FOUND
s9.1	1912663175	1837195624	-1041077581	0.697181493	gi|322695228|gb|EFY87040.1| serine/threonine-protein kinase Sgk2 [Metarhizium acridum CQMa 102]	cim:CIMG_07606 hypothetical protein	gnl|CDD|189373 pfam00069, Pkinase, Protein kinase domain.	NO HITS FOUND	NO HITS FOUND	NO HITS FOUND
s26.42	9558773869	8224991174	-1162162204	0.318588561	gi|322695228|gb|EFY87040.1| serine/threonine-protein kinase Sgk2 [Metarhizium acridum CQMa 102]	cim:CIMG_07606 hypothetical protein	gnl|CDD|173623 cd00180, PKc, Catalytic domain of Protein Kinases. Protein Kinases (PKs), catalytic (c) domain. PKs catalyze the transfer of the gamma-phosphoryl group from ATP to serine/threonine or tyrosine residues on protein substrates. The PK family is part of a larger superfamily that includes the catalytic domains of RIO kinases, aminoglycoside phosphotransferase, choline kinase, phosphoino…	NO HITS FOUND	NO HITS FOUND	NO HITS FOUND
s28.109	5134877296	4201658153	-1222107347	0.336753618	gi|322695228|gb|EFY87040.1| serine/threonine-protein kinase Sgk2 [Metarhizium acridum CQMa 102]	cim:CIMG_07606 hypothetical protein	gnl|CDD|173623 cd00180, PKc, Catalytic domain of Protein Kinases. Protein Kinases (PKs), catalytic (c) domain. PKs catalyze the transfer of the gamma-phosphoryl group from ATP to serine/threonine or tyrosine residues on protein substrates. The PK family is part of a larger superfamily that includes the catalytic domains of RIO kinases, aminoglycoside phosphotransferase, choline kinase, phosphoino…	NO HITS FOUND	NO HITS FOUND	NO HITS FOUND
s31.35	2959337783	0.804002623	-3680756378	0.326130646	gi|322696731|gb|EFY88519.1| Phosphatidylinositol-specific phospholipase [Metarhizium acridum CQMa 102]	fgr:FG05655.1 hypothetical protein; K01771 1-phosphatidylinositol phosphodiesterase [EC:4.6.1.13]	gnl|CDD|176528 cd08586, PI-PLCc_BcPLC_like, Catalytic domain of Bacillus cereus phosphatidylinositol-specific phospholipases C and similar proteins. This subfamily corresponds to the catalytic domain present in Bacillus cereus phosphatidylinositol-specific phospholipase C (PI-PLC, EC 4.6.1.13) and its sequence homologs found in bacteria and eukaryota. Bacterial PI-PLCs participate in Ca2+-indepen…	NO HITS FOUND	NO HITS FOUND	NO HITS FOUND
s31.33	0	0.099303895	1000000	0.933483291	gi|322696731|gb|EFY88519.1| Phosphatidylinositol-specific phospholipase [Metarhizium acridum CQMa 102]	fgr:FG05655.1 hypothetical protein; K01771 1-phosphatidylinositol phosphodiesterase [EC:4.6.1.13]	gnl|CDD|176528 cd08586, PI-PLCc_BcPLC_like, Catalytic domain of Bacillus cereus phosphatidylinositol-specific phospholipases C and similar proteins. This subfamily corresponds to the catalytic domain present in Bacillus cereus phosphatidylinositol-specific phospholipase C (PI-PLC, EC 4.6.1.13) and its sequence homologs found in bacteria and eukaryota. Bacterial PI-PLCs participate in Ca2+-indepen…	NO HITS FOUND	NO HITS FOUND	NO HITS FOUND
s54.11	130895303	6001098716	-2181188965	0.111532479	gi|322696731|gb|EFY88519.1| Phosphatidylinositol-specific phospholipase [Metarhizium acridum CQMa 102]	fgr:FG05655.1 hypothetical protein; K01771 1-phosphatidylinositol phosphodiesterase [EC:4.6.1.13]	gnl|CDD|176528 cd08586, PI-PLCc_BcPLC_like, Catalytic domain of Bacillus cereus phosphatidylinositol-specific phospholipases C and similar proteins. This subfamily corresponds to the catalytic domain present in Bacillus cereus phosphatidylinositol-specific phospholipase C (PI-PLC, EC 4.6.1.13) and its sequence homologs found in bacteria and eukaryota. Bacterial PI-PLCs participate in Ca2+-indepen…	NO HITS FOUND	NO HITS FOUND	NO HITS FOUND
s3.263	0.049307445	0	-1000000	0.966400131	gi|322696731|gb|EFY88519.1| Phosphatidylinositol-specific phospholipase [Metarhizium acridum CQMa 102]	fgr:FG05655.1 hypothetical protein; K01771 1-phosphatidylinositol phosphodiesterase [EC:4.6.1.13]	gnl|CDD|176528 cd08586, PI-PLCc_BcPLC_like, Catalytic domain of Bacillus cereus phosphatidylinositol-specific phospholipases C and similar proteins. This subfamily corresponds to the catalytic domain present in Bacillus cereus phosphatidylinositol-specific phospholipase C (PI-PLC, EC 4.6.1.13) and its sequence homologs found in bacteria and eukaryota. Bacterial PI-PLCs participate in Ca2+-indepen…	NO HITS FOUND	NO HITS FOUND	NO HITS FOUND
s3.266	2712889729	0.729676337	-3717935736	0.350728815	gi|322696731|gb|EFY88519.1| Phosphatidylinositol-specific phospholipase [Metarhizium acridum CQMa 102]	fgr:FG05655.1 hypothetical protein; K01771 1-phosphatidylinositol phosphodiesterase [EC:4.6.1.13]	gnl|CDD|176528 cd08586, PI-PLCc_BcPLC_like, Catalytic domain of Bacillus cereus phosphatidylinositol-specific phospholipases C and similar proteins. This subfamily corresponds to the catalytic domain present in Bacillus cereus phosphatidylinositol-specific phospholipase C (PI-PLC, EC 4.6.1.13) and its sequence homologs found in bacteria and eukaryota. Bacterial PI-PLCs participate in Ca2+-indepen…	NO HITS FOUND	NO HITS FOUND	NO HITS FOUND
s31.37	0.959898888	1080197769	1125324534	0.94704308	gi|322696731|gb|EFY88519.1| Phosphatidylinositol-specific phospholipase [Metarhizium acridum CQMa 102]	fgr:FG05655.1 hypothetical protein; K01771 1-phosphatidylinositol phosphodiesterase [EC:4.6.1.13]	gnl|CDD|176528 cd08586, PI-PLCc_BcPLC_like, Catalytic domain of Bacillus cereus phosphatidylinositol-specific phospholipases C and similar proteins. This subfamily corresponds to the catalytic domain present in Bacillus cereus phosphatidylinositol-specific phospholipase C (PI-PLC, EC 4.6.1.13) and its sequence homologs found in bacteria and eukaryota. Bacterial PI-PLCs participate in Ca2+-indepen…	NO HITS FOUND	NO HITS FOUND	NO HITS FOUND
s36.14	3459794194	2425947512	-1426162016	0.697264414	gi|322696731|gb|EFY88519.1| Phosphatidylinositol-specific phospholipase [Metarhizium acridum CQMa 102]	fgr:FG05655.1 hypothetical protein; K01771 1-phosphatidylinositol phosphodiesterase [EC:4.6.1.13]	gnl|CDD|176528 cd08586, PI-PLCc_BcPLC_like, Catalytic domain of Bacillus cereus phosphatidylinositol-specific phospholipases C and similar proteins. This subfamily corresponds to the catalytic domain present in Bacillus cereus phosphatidylinositol-specific phospholipase C (PI-PLC, EC 4.6.1.13) and its sequence homologs found in bacteria and eukaryota. Bacterial PI-PLCs participate in Ca2+-indepen…	NO HITS FOUND	NO HITS FOUND	NO HITS FOUND
s82.22	0.186132451	0.25600595	1375396652	0.95771656	gi|322696731|gb|EFY88519.1| Phosphatidylinositol-specific phospholipase [Metarhizium acridum CQMa 102]	fgr:FG05655.1 hypothetical protein; K01771 1-phosphatidylinositol phosphodiesterase [EC:4.6.1.13]	gnl|CDD|176528 cd08586, PI-PLCc_BcPLC_like, Catalytic domain of Bacillus cereus phosphatidylinositol-specific phospholipases C and similar proteins. This subfamily corresponds to the catalytic domain present in Bacillus cereus phosphatidylinositol-specific phospholipase C (PI-PLC, EC 4.6.1.13) and its sequence homologs found in bacteria and eukaryota. Bacterial PI-PLCs participate in Ca2+-indepen…	NO HITS FOUND	NO HITS FOUND	NO HITS FOUND
s98.4	0.234464525	0.171990252	-1363243103	0.961820019	gi|322696731|gb|EFY88519.1| Phosphatidylinositol-specific phospholipase [Metarhizium acridum CQMa 102]	fgr:FG05655.1 hypothetical protein; K01771 1-phosphatidylinositol phosphodiesterase [EC:4.6.1.13]	gnl|CDD|176528 cd08586, PI-PLCc_BcPLC_like, Catalytic domain of Bacillus cereus phosphatidylinositol-specific phospholipases C and similar proteins. This subfamily corresponds to the catalytic domain present in Bacillus cereus phosphatidylinositol-specific phospholipase C (PI-PLC, EC 4.6.1.13) and its sequence homologs found in bacteria and eukaryota. Bacterial PI-PLCs participate in Ca2+-indepen…	NO HITS FOUND	NO HITS FOUND	NO HITS FOUND
s43.79	1111697411	754563838	-1473298023	0.421427076	gi|322698940|gb|EFY90706.1| kinesin light chain 1 and, putative [Metarhizium acridum CQMa 102]	ang:An03g03030 hypothetical protein	gnl|CDD|132855 cd07216, Pat17_PNPLA8_PNPLA9_like3, Patatin-like phospholipase. Patatin is a storage protein of the potato tuber that shows Phospholipase A2 activity (PLA2; EC 3.1.1.4). Patatin catalyzes the nonspecific hydrolysis of phospholipids, glycolipids, sulfolipids, and mono- and diacylglycerols, thereby showing lipid acyl hydrolase activity. The active site includes an oxyanion hole with …	NO HITS FOUND	NO HITS FOUND	NO HITS FOUND
s7.1	404321047	4688701572	1159648158	0.837594255	gi|322698958|gb|EFY90724.1| hypothetical protein MAC_03304 [Metarhizium acridum CQMa 102]	mgr:MGG_14404 hypothetical protein	No hits found	NO HITS FOUND	NO HITS FOUND	NO HITS FOUND
s98.3	0	0.084685555	1000000	0.942990044	gi|322702474|gb|EFY94119.1| Phosphatidylinositol-specific phospholipase [Metarhizium anisopliae ARSEF 23]	fgr:FG05655.1 hypothetical protein; K01771 1-phosphatidylinositol phosphodiesterase [EC:4.6.1.13]	gnl|CDD|176528 cd08586, PI-PLCc_BcPLC_like, Catalytic domain of Bacillus cereus phosphatidylinositol-specific phospholipases C and similar proteins. This subfamily corresponds to the catalytic domain present in Bacillus cereus phosphatidylinositol-specific phospholipase C (PI-PLC, EC 4.6.1.13) and its sequence homologs found in bacteria and eukaryota. Bacterial PI-PLCs participate in Ca2+-indepen…	NO HITS FOUND	NO HITS FOUND	NO HITS FOUND
s84.8	0	0.098135614	1000000	0.934239524	gi|322702474|gb|EFY94119.1| Phosphatidylinositol-specific phospholipase [Metarhizium anisopliae ARSEF 23]	fgr:FG05655.1 hypothetical protein; K01771 1-phosphatidylinositol phosphodiesterase [EC:4.6.1.13]	gnl|CDD|176528 cd08586, PI-PLCc_BcPLC_like, Catalytic domain of Bacillus cereus phosphatidylinositol-specific phospholipases C and similar proteins. This subfamily corresponds to the catalytic domain present in Bacillus cereus phosphatidylinositol-specific phospholipase C (PI-PLC, EC 4.6.1.13) and its sequence homologs found in bacteria and eukaryota. Bacterial PI-PLCs participate in Ca2+-indepen…	NO HITS FOUND	NO HITS FOUND	NO HITS FOUND
s82.15	0.221883501	0.050862971	-436237793	0.891616747	gi|322702474|gb|EFY94119.1| Phosphatidylinositol-specific phospholipase [Metarhizium anisopliae ARSEF 23]	fgr:FG05655.1 hypothetical protein; K01771 1-phosphatidylinositol phosphodiesterase [EC:4.6.1.13]	gnl|CDD|176528 cd08586, PI-PLCc_BcPLC_like, Catalytic domain of Bacillus cereus phosphatidylinositol-specific phospholipases C and similar proteins. This subfamily corresponds to the catalytic domain present in Bacillus cereus phosphatidylinositol-specific phospholipase C (PI-PLC, EC 4.6.1.13) and its sequence homologs found in bacteria and eukaryota. Bacterial PI-PLCs participate in Ca2+-indepen…	NO HITS FOUND	NO HITS FOUND	NO HITS FOUND
s54.14	0.268883455	0.205456335	-1308713379	0.961946772	gi|322702474|gb|EFY94119.1| Phosphatidylinositol-specific phospholipase [Metarhizium anisopliae ARSEF 23]	fgr:FG05655.1 hypothetical protein; K01771 1-phosphatidylinositol phosphodiesterase [EC:4.6.1.13]	gnl|CDD|176528 cd08586, PI-PLCc_BcPLC_like, Catalytic domain of Bacillus cereus phosphatidylinositol-specific phospholipases C and similar proteins. This subfamily corresponds to the catalytic domain present in Bacillus cereus phosphatidylinositol-specific phospholipase C (PI-PLC, EC 4.6.1.13) and its sequence homologs found in bacteria and eukaryota. Bacterial PI-PLCs participate in Ca2+-indepen…	NO HITS FOUND	NO HITS FOUND	NO HITS FOUND
s82.14	0.098348363	0	-1000000	0.934101765	gi|322702474|gb|EFY94119.1| Phosphatidylinositol-specific phospholipase [Metarhizium anisopliae ARSEF 23]	fgr:FG05655.1 hypothetical protein; K01771 1-phosphatidylinositol phosphodiesterase [EC:4.6.1.13]	gnl|CDD|176528 cd08586, PI-PLCc_BcPLC_like, Catalytic domain of Bacillus cereus phosphatidylinositol-specific phospholipases C and similar proteins. This subfamily corresponds to the catalytic domain present in Bacillus cereus phosphatidylinositol-specific phospholipase C (PI-PLC, EC 4.6.1.13) and its sequence homologs found in bacteria and eukaryota. Bacterial PI-PLCs participate in Ca2+-indepen…	NO HITS FOUND	NO HITS FOUND	NO HITS FOUND
s82.2	0.214052319	0.157016983	-1363243103	0.964796471	gi|322702474|gb|EFY94119.1| Phosphatidylinositol-specific phospholipase [Metarhizium anisopliae ARSEF 23]	fgr:FG05655.1 hypothetical protein; K01771 1-phosphatidylinositol phosphodiesterase [EC:4.6.1.13]	gnl|CDD|176528 cd08586, PI-PLCc_BcPLC_like, Catalytic domain of Bacillus cereus phosphatidylinositol-specific phospholipases C and similar proteins. This subfamily corresponds to the catalytic domain present in Bacillus cereus phosphatidylinositol-specific phospholipase C (PI-PLC, EC 4.6.1.13) and its sequence homologs found in bacteria and eukaryota. Bacterial PI-PLCs participate in Ca2+-indepen…	NO HITS FOUND	NO HITS FOUND	NO HITS FOUND
s82.21	0.141042226	0.086217336	-1635891724	0.964707003	gi|322702474|gb|EFY94119.1| Phosphatidylinositol-specific phospholipase [Metarhizium anisopliae ARSEF 23]	fgr:FG05655.1 hypothetical protein; K01771 1-phosphatidylinositol phosphodiesterase [EC:4.6.1.13]	gnl|CDD|176528 cd08586, PI-PLCc_BcPLC_like, Catalytic domain of Bacillus cereus phosphatidylinositol-specific phospholipases C and similar proteins. This subfamily corresponds to the catalytic domain present in Bacillus cereus phosphatidylinositol-specific phospholipase C (PI-PLC, EC 4.6.1.13) and its sequence homologs found in bacteria and eukaryota. Bacterial PI-PLCs participate in Ca2+-indepen…	NO HITS FOUND	NO HITS FOUND	NO HITS FOUND
s54.10	9341066662	6329241269	-1475858838	0.461937152	gi|322702474|gb|EFY94119.1| Phosphatidylinositol-specific phospholipase [Metarhizium anisopliae ARSEF 23]	fgr:FG05655.1 hypothetical protein; K01771 1-phosphatidylinositol phosphodiesterase [EC:4.6.1.13]	gnl|CDD|176528 cd08586, PI-PLCc_BcPLC_like, Catalytic domain of Bacillus cereus phosphatidylinositol-specific phospholipases C and similar proteins. This subfamily corresponds to the catalytic domain present in Bacillus cereus phosphatidylinositol-specific phospholipase C (PI-PLC, EC 4.6.1.13) and its sequence homologs found in bacteria and eukaryota. Bacterial PI-PLCs participate in Ca2+-indepen…	NO HITS FOUND	NO HITS FOUND	NO HITS FOUND
s84.4	0.05351308	0.049067807	-1090594482	0.997023197	gi|322702474|gb|EFY94119.1| Phosphatidylinositol-specific phospholipase [Metarhizium anisopliae ARSEF 23]	fgr:FG05655.1 hypothetical protein; K01771 1-phosphatidylinositol phosphodiesterase [EC:4.6.1.13]	gnl|CDD|176528 cd08586, PI-PLCc_BcPLC_like, Catalytic domain of Bacillus cereus phosphatidylinositol-specific phospholipases C and similar proteins. This subfamily corresponds to the catalytic domain present in Bacillus cereus phosphatidylinositol-specific phospholipase C (PI-PLC, EC 4.6.1.13) and its sequence homologs found in bacteria and eukaryota. Bacterial PI-PLCs participate in Ca2+-indepen…	NO HITS FOUND	NO HITS FOUND	NO HITS FOUND
s82.7	0	0.051490909	1000000	0.964938627	gi|322702474|gb|EFY94119.1| Phosphatidylinositol-specific phospholipase [Metarhizium anisopliae ARSEF 23]	fgr:FG05655.1 hypothetical protein; K01771 1-phosphatidylinositol phosphodiesterase [EC:4.6.1.13]	gnl|CDD|176528 cd08586, PI-PLCc_BcPLC_like, Catalytic domain of Bacillus cereus phosphatidylinositol-specific phospholipases C and similar proteins. This subfamily corresponds to the catalytic domain present in Bacillus cereus phosphatidylinositol-specific phospholipase C (PI-PLC, EC 4.6.1.13) and its sequence homologs found in bacteria and eukaryota. Bacterial PI-PLCs participate in Ca2+-indepen…	NO HITS FOUND	NO HITS FOUND	NO HITS FOUND
s84.7	0.1067123	0.097847827	-1090594482	0.994252527	gi|322702474|gb|EFY94119.1| Phosphatidylinositol-specific phospholipase [Metarhizium anisopliae ARSEF 23]	fgr:FG05655.1 hypothetical protein; K01771 1-phosphatidylinositol phosphodiesterase [EC:4.6.1.13]	gnl|CDD|176528 cd08586, PI-PLCc_BcPLC_like, Catalytic domain of Bacillus cereus phosphatidylinositol-specific phospholipases C and similar proteins. This subfamily corresponds to the catalytic domain present in Bacillus cereus phosphatidylinositol-specific phospholipase C (PI-PLC, EC 4.6.1.13) and its sequence homologs found in bacteria and eukaryota. Bacterial PI-PLCs participate in Ca2+-indepen…	NO HITS FOUND	NO HITS FOUND	NO HITS FOUND
s82.16	0	0.039627208	1000000	0.972906314	gi|322702474|gb|EFY94119.1| Phosphatidylinositol-specific phospholipase [Metarhizium anisopliae ARSEF 23]	fgr:FG05655.1 hypothetical protein; K01771 1-phosphatidylinositol phosphodiesterase [EC:4.6.1.13]	gnl|CDD|176528 cd08586, PI-PLCc_BcPLC_like, Catalytic domain of Bacillus cereus phosphatidylinositol-specific phospholipases C and similar proteins. This subfamily corresponds to the catalytic domain present in Bacillus cereus phosphatidylinositol-specific phospholipase C (PI-PLC, EC 4.6.1.13) and its sequence homologs found in bacteria and eukaryota. Bacterial PI-PLCs participate in Ca2+-indepen…	NO HITS FOUND	NO HITS FOUND	NO HITS FOUND
s84.2	0.476017512	0.193989005	-2453837586	0.839829967	gi|322702474|gb|EFY94119.1| Phosphatidylinositol-specific phospholipase [Metarhizium anisopliae ARSEF 23]	fgr:FG05655.1 hypothetical protein; K01771 1-phosphatidylinositol phosphodiesterase [EC:4.6.1.13]	gnl|CDD|176528 cd08586, PI-PLCc_BcPLC_like, Catalytic domain of Bacillus cereus phosphatidylinositol-specific phospholipases C and similar proteins. This subfamily corresponds to the catalytic domain present in Bacillus cereus phosphatidylinositol-specific phospholipase C (PI-PLC, EC 4.6.1.13) and its sequence homologs found in bacteria and eukaryota. Bacterial PI-PLCs participate in Ca2+-indepen…	NO HITS FOUND	NO HITS FOUND	NO HITS FOUND
s84.9	0	0	-	1	gi|322702474|gb|EFY94119.1| Phosphatidylinositol-specific phospholipase [Metarhizium anisopliae ARSEF 23]	fgr:FG05655.1 hypothetical protein; K01771 1-phosphatidylinositol phosphodiesterase [EC:4.6.1.13]	gnl|CDD|176528 cd08586, PI-PLCc_BcPLC_like, Catalytic domain of Bacillus cereus phosphatidylinositol-specific phospholipases C and similar proteins. This subfamily corresponds to the catalytic domain present in Bacillus cereus phosphatidylinositol-specific phospholipase C (PI-PLC, EC 4.6.1.13) and its sequence homologs found in bacteria and eukaryota. Bacterial PI-PLCs participate in Ca2+-indepen…	NO HITS FOUND	NO HITS FOUND	NO HITS FOUND
s82.18	0.367034956	0.769247467	2095842518	0.794746578	gi|322702474|gb|EFY94119.1| Phosphatidylinositol-specific phospholipase [Metarhizium anisopliae ARSEF 23]	fgr:FG05655.1 hypothetical protein; K01771 1-phosphatidylinositol phosphodiesterase [EC:4.6.1.13]	gnl|CDD|176528 cd08586, PI-PLCc_BcPLC_like, Catalytic domain of Bacillus cereus phosphatidylinositol-specific phospholipases C and similar proteins. This subfamily corresponds to the catalytic domain present in Bacillus cereus phosphatidylinositol-specific phospholipase C (PI-PLC, EC 4.6.1.13) and its sequence homologs found in bacteria and eukaryota. Bacterial PI-PLCs participate in Ca2+-indepen…	NO HITS FOUND	NO HITS FOUND	NO HITS FOUND
s3.261	0	0	-	1	gi|322702474|gb|EFY94119.1| Phosphatidylinositol-specific phospholipase [Metarhizium anisopliae ARSEF 23]	fgr:FG05655.1 hypothetical protein; K01771 1-phosphatidylinositol phosphodiesterase [EC:4.6.1.13]	gnl|CDD|176528 cd08586, PI-PLCc_BcPLC_like, Catalytic domain of Bacillus cereus phosphatidylinositol-specific phospholipases C and similar proteins. This subfamily corresponds to the catalytic domain present in Bacillus cereus phosphatidylinositol-specific phospholipase C (PI-PLC, EC 4.6.1.13) and its sequence homologs found in bacteria and eukaryota. Bacterial PI-PLCs participate in Ca2+-indepen…	NO HITS FOUND	NO HITS FOUND	NO HITS FOUND
s31.25	0.229727868	0.084257851	-2726486206	0.908858729	gi|322702474|gb|EFY94119.1| Phosphatidylinositol-specific phospholipase [Metarhizium anisopliae ARSEF 23]	fgr:FG05655.1 hypothetical protein; K01771 1-phosphatidylinositol phosphodiesterase [EC:4.6.1.13]	gnl|CDD|176528 cd08586, PI-PLCc_BcPLC_like, Catalytic domain of Bacillus cereus phosphatidylinositol-specific phospholipases C and similar proteins. This subfamily corresponds to the catalytic domain present in Bacillus cereus phosphatidylinositol-specific phospholipase C (PI-PLC, EC 4.6.1.13) and its sequence homologs found in bacteria and eukaryota. Bacterial PI-PLCs participate in Ca2+-indepen…	NO HITS FOUND	NO HITS FOUND	NO HITS FOUND
s35.2	1173835298	1369869572	116700322	0.91962252	gi|322702474|gb|EFY94119.1| Phosphatidylinositol-specific phospholipase [Metarhizium anisopliae ARSEF 23]	fgr:FG05655.1 hypothetical protein; K01771 1-phosphatidylinositol phosphodiesterase [EC:4.6.1.13]	gnl|CDD|176528 cd08586, PI-PLCc_BcPLC_like, Catalytic domain of Bacillus cereus phosphatidylinositol-specific phospholipases C and similar proteins. This subfamily corresponds to the catalytic domain present in Bacillus cereus phosphatidylinositol-specific phospholipase C (PI-PLC, EC 4.6.1.13) and its sequence homologs found in bacteria and eukaryota. Bacterial PI-PLCs participate in Ca2+-indepen…	NO HITS FOUND	NO HITS FOUND	NO HITS FOUND
s31.32	0.107026159	0.196271229	1833862203	0.943855824	gi|322702474|gb|EFY94119.1| Phosphatidylinositol-specific phospholipase [Metarhizium anisopliae ARSEF 23]	fgr:FG05655.1 hypothetical protein; K01771 1-phosphatidylinositol phosphodiesterase [EC:4.6.1.13]	gnl|CDD|176528 cd08586, PI-PLCc_BcPLC_like, Catalytic domain of Bacillus cereus phosphatidylinositol-specific phospholipases C and similar proteins. This subfamily corresponds to the catalytic domain present in Bacillus cereus phosphatidylinositol-specific phospholipase C (PI-PLC, EC 4.6.1.13) and its sequence homologs found in bacteria and eukaryota. Bacterial PI-PLCs participate in Ca2+-indepen…	NO HITS FOUND	NO HITS FOUND	NO HITS FOUND
s84.3	1060900706	2140100277	2017248423	0.606080097	gi|322702474|gb|EFY94119.1| Phosphatidylinositol-specific phospholipase [Metarhizium anisopliae ARSEF 23]	fgr:FG05655.1 hypothetical protein; K01771 1-phosphatidylinositol phosphodiesterase [EC:4.6.1.13]	gnl|CDD|176528 cd08586, PI-PLCc_BcPLC_like, Catalytic domain of Bacillus cereus phosphatidylinositol-specific phospholipases C and similar proteins. This subfamily corresponds to the catalytic domain present in Bacillus cereus phosphatidylinositol-specific phospholipase C (PI-PLC, EC 4.6.1.13) and its sequence homologs found in bacteria and eukaryota. Bacterial PI-PLCs participate in Ca2+-indepen…	NO HITS FOUND	NO HITS FOUND	NO HITS FOUND
s54.13	0.752873674	0.49857404	-1510053899	0.872434371	gi|322702474|gb|EFY94119.1| Phosphatidylinositol-specific phospholipase [Metarhizium anisopliae ARSEF 23]	fgr:FG05655.1 hypothetical protein; K01771 1-phosphatidylinositol phosphodiesterase [EC:4.6.1.13]	gnl|CDD|176528 cd08586, PI-PLCc_BcPLC_like, Catalytic domain of Bacillus cereus phosphatidylinositol-specific phospholipases C and similar proteins. This subfamily corresponds to the catalytic domain present in Bacillus cereus phosphatidylinositol-specific phospholipase C (PI-PLC, EC 4.6.1.13) and its sequence homologs found in bacteria and eukaryota. Bacterial PI-PLCs participate in Ca2+-indepen…	NO HITS FOUND	NO HITS FOUND	NO HITS FOUND
s31.28	0	0	-	1	gi|322702474|gb|EFY94119.1| Phosphatidylinositol-specific phospholipase [Metarhizium anisopliae ARSEF 23]	fgr:FG05655.1 hypothetical protein; K01771 1-phosphatidylinositol phosphodiesterase [EC:4.6.1.13]	gnl|CDD|176528 cd08586, PI-PLCc_BcPLC_like, Catalytic domain of Bacillus cereus phosphatidylinositol-specific phospholipases C and similar proteins. This subfamily corresponds to the catalytic domain present in Bacillus cereus phosphatidylinositol-specific phospholipase C (PI-PLC, EC 4.6.1.13) and its sequence homologs found in bacteria and eukaryota. Bacterial PI-PLCs participate in Ca2+-indepen…	NO HITS FOUND	NO HITS FOUND	NO HITS FOUND
s10.10	1834168541	303766598	1656154226	0.086833432	gi|322704921|gb|EFY96511.1| hypothetical protein MAA_08008 [Metarhizium anisopliae ARSEF 23]	cpw:CPC735_014960 hypothetical protein	gnl|CDD|173412 PTZ00121, PTZ00121, MAEBL; Provisional.	NO HITS FOUND	NO HITS FOUND	NO HITS FOUND
s9.2	1808988132	8656560263	-2089730883	0.07138437	gi|322704940|gb|EFY96530.1| kinesin light chain 1 and, putative [Metarhizium anisopliae ARSEF 23]	ani:AN9426.2 hypothetical protein	gnl|CDD|132855 cd07216, Pat17_PNPLA8_PNPLA9_like3, Patatin-like phospholipase. Patatin is a storage protein of the potato tuber that shows Phospholipase A2 activity (PLA2; EC 3.1.1.4). Patatin catalyzes the nonspecific hydrolysis of phospholipids, glycolipids, sulfolipids, and mono- and diacylglycerols, thereby showing lipid acyl hydrolase activity. The active site includes an oxyanion hole with …	NO HITS FOUND	NO HITS FOUND	NO HITS FOUND
s99.16	1711261512	7806896514	-219198693	0.065474503	gi|322704940|gb|EFY96530.1| kinesin light chain 1 and, putative [Metarhizium anisopliae ARSEF 23]	ang:An03g03030 hypothetical protein	gnl|CDD|132855 cd07216, Pat17_PNPLA8_PNPLA9_like3, Patatin-like phospholipase. Patatin is a storage protein of the potato tuber that shows Phospholipase A2 activity (PLA2; EC 3.1.1.4). Patatin catalyzes the nonspecific hydrolysis of phospholipids, glycolipids, sulfolipids, and mono- and diacylglycerols, thereby showing lipid acyl hydrolase activity. The active site includes an oxyanion hole with …	NO HITS FOUND	NO HITS FOUND	NO HITS FOUND
s63.81	1072329733	7737068722	-1385963821	0.499581324	gi|322705594|gb|EFY97179.1| proteasome component [Metarhizium anisopliae ARSEF 23]	pan:PODANSg09851 hypothetical protein; K11886 proteasome component ECM29	gnl|CDD|193474 pfam13001, Ecm29, Proteasome stabiliser. The proteasome consists of two subunits, and the capacity of the proteasome to degrade protein depends crucially on the interaction between these two subunits. This interaction is affected by a wide range of factors including metabolites, such as ATP, and proteasome-associated proteins such as Ecm29. Ecm29 stabilises the interaction between …	NO HITS FOUND	NO HITS FOUND	NO HITS FOUND
s77.1	6210080751	8990867657	-6907098389	3.90E-11	gi|322707462|gb|EFY99040.1| hypothetical protein MAA_05098 [Metarhizium anisopliae ARSEF 23]	nfi:NFIA_063720 hypothetical protein	No hits found	NO HITS FOUND	NO HITS FOUND	NO HITS FOUND
s3.9	1735898781	659661591	-2631498945	0.02909464	gi|322709288|gb|EFZ00864.1| chitinase 18-11 [Metarhizium anisopliae ARSEF 23]	fgr:FG02354.1 hypothetical protein	gnl|CDD|128884 smart00636, Glyco_18, Glycosyl hydrolase family 18.	NO HITS FOUND	NO HITS FOUND	NO HITS FOUND
s77.2	309186683	2289831	-1350259835	0.754361088	gi|322709346|gb|EFZ00922.1| extracellular serine-rich protein [Metarhizium anisopliae ARSEF 23]	fgr:FG09623.1 hypothetical protein	No hits found	NO HITS FOUND	NO HITS FOUND	NO HITS FOUND
s77.5	0.602465136	1767740867	2934179525	0.535800238	gi|322712252|gb|EFZ03825.1| extracellular serine-rich protein [Metarhizium anisopliae ARSEF 23]	fgr:FG09742.1 hypothetical protein	No hits found	NO HITS FOUND	NO HITS FOUND	NO HITS FOUND
s89.9	2843745148	2632834083	-1080107997	0.934962046	gi|322712632|gb|EFZ04205.1| Pol-like protein [Metarhizium anisopliae ARSEF 23]	ani:AN5242.2 hypothetical protein	gnl|CDD|73154 cd01647, RT_LTR, RT_LTR: Reverse transcriptases (RTs) from retrotransposons and retroviruses which have long terminal repeats (LTRs) in their DNA copies but not in their RNA template. RT catalyzes DNA replication from an RNA template, and is responsible for the replication of retroelements. An RT gene is usually indicative of a mobile element such as a retrotransposon or retrovirus.…	NO HITS FOUND	NO HITS FOUND	NO HITS FOUND
s82.11	0.026407035	0.072640295	2750793304	0.969009308	gi|330927307|ref|XP_003301828.1| hypothetical protein PTT_13420 [Pyrenophora teres f. teres 0-1]_x0001_gi|311323177|gb|EFQ90069.1| hypothetical protein PTT_13420 [Pyrenophora teres f. teres 0-1]	pan:PODANSg812 hypothetical protein	gnl|CDD|189000 cd08662, M13, Peptidase family M13 includes neprilysin, endothelin-converting enzyme I. M13 family of metallopeptidases includes neprilysin (neutral endopeptidase, NEP, enkephalinase, CD10, CALLA, EC 3.4.24.11), endothelin-converting enzyme I (ECE-1, EC 3.4.24.71), erythrocyte surface antigen KELL (ECE-3), phosphate-regulating gene on the X chromosome (PHEX), soluble secreted endop…	NO HITS FOUND	NO HITS FOUND	NO HITS FOUND
s56.55	1923196079	1183359911	-1625199621	0.721553757	gi|330927307|ref|XP_003301828.1| hypothetical protein PTT_13420 [Pyrenophora teres f. teres 0-1]_x0001_gi|311323177|gb|EFQ90069.1| hypothetical protein PTT_13420 [Pyrenophora teres f. teres 0-1]	act:ACLA_040270 peptidase family M13 protein	gnl|CDD|189000 cd08662, M13, Peptidase family M13 includes neprilysin, endothelin-converting enzyme I. M13 family of metallopeptidases includes neprilysin (neutral endopeptidase, NEP, enkephalinase, CD10, CALLA, EC 3.4.24.11), endothelin-converting enzyme I (ECE-1, EC 3.4.24.71), erythrocyte surface antigen KELL (ECE-3), phosphate-regulating gene on the X chromosome (PHEX), soluble secreted endop…	NO HITS FOUND	NO HITS FOUND	NO HITS FOUND
s68.59	5131767134	2447798585	-2096482597	0.361027417	gi|330927307|ref|XP_003301828.1| hypothetical protein PTT_13420 [Pyrenophora teres f. teres 0-1]_x0001_gi|311323177|gb|EFQ90069.1| hypothetical protein PTT_13420 [Pyrenophora teres f. teres 0-1]	pan:PODANSg812 hypothetical protein	gnl|CDD|189000 cd08662, M13, Peptidase family M13 includes neprilysin, endothelin-converting enzyme I. M13 family of metallopeptidases includes neprilysin (neutral endopeptidase, NEP, enkephalinase, CD10, CALLA, EC 3.4.24.11), endothelin-converting enzyme I (ECE-1, EC 3.4.24.71), erythrocyte surface antigen KELL (ECE-3), phosphate-regulating gene on the X chromosome (PHEX), soluble secreted endop…	NO HITS FOUND	NO HITS FOUND	NO HITS FOUND
s49.27	1838800506	1597313722	-1151183065	0.910875415	gi|330932908|ref|XP_003303965.1| hypothetical protein PTT_16368 [Pyrenophora teres f. teres 0-1]_x0001_gi|311319717|gb|EFQ87939.1| hypothetical protein PTT_16368 [Pyrenophora teres f. teres 0-1]	ssl:SS1G_07927 hypothetical protein	No hits found	NO HITS FOUND	NO HITS FOUND	NO HITS FOUND
s180.1	6946970716	6673221772	-1041022006	0.943278721	gi|336275733|ref|XP_003352620.1| hypothetical protein SMAC_01454 [Sordaria macrospora k-hell]_x0001_gi|289622197|emb|CBI51375.1| unnamed protein product [Sordaria macrospora]	No hits found	gnl|CDD|193474 pfam13001, Ecm29, Proteasome stabiliser. The proteasome consists of two subunits, and the capacity of the proteasome to degrade protein depends crucially on the interaction between these two subunits. This interaction is affected by a wide range of factors including metabolites, such as ATP, and proteasome-associated proteins such as Ecm29. Ecm29 stabilises the interaction between …	NO HITS FOUND	NO HITS FOUND	NO HITS FOUND
s57.1	235795852	2257965126	-1044284738	0.884435064	gi|336463753|gb|EGO51993.1| hypothetical protein NEUTE1DRAFT_149627 [Neurospora tetrasperma FGSC 2508]	ncr:NCU00770 hypothetical protein; K11886 proteasome component ECM29	No hits found	NO HITS FOUND	NO HITS FOUND	NO HITS FOUND
s56.63	9278849386	5745573825	-1614956081	0.003917543	gi|336465863|gb|EGO54028.1| hypothetical protein NEUTE1DRAFT_124378 [Neurospora tetrasperma FGSC 2508]	pan:PODANSg4742 hypothetical protein	gnl|CDD|29257 cd00200, WD40, WD40 domain, found in a number of eukaryotic proteins that cover a wide variety of functions including adaptor/regulatory modules in signal transduction, pre-mRNA processing and cytoskeleton assembly; typically contains a GH dipeptide 11-24 residues from its N-terminus and the WD dipeptide at its C-terminus and is 40 residues long, hence the name WD40; between GH and …	NO HITS FOUND	NO HITS FOUND	NO HITS FOUND
s82.20	0.430921116	0.878055496	203762467	0.77971116	gi|340515153|gb|EGR45409.1| phospholipase C [Trichoderma reesei QM6a]	fgr:FG05655.1 hypothetical protein; K01771 1-phosphatidylinositol phosphodiesterase [EC:4.6.1.13]	gnl|CDD|176528 cd08586, PI-PLCc_BcPLC_like, Catalytic domain of Bacillus cereus phosphatidylinositol-specific phospholipases C and similar proteins. This subfamily corresponds to the catalytic domain present in Bacillus cereus phosphatidylinositol-specific phospholipase C (PI-PLC, EC 4.6.1.13) and its sequence homologs found in bacteria and eukaryota. Bacterial PI-PLCs participate in Ca2+-indepen…	NO HITS FOUND	NO HITS FOUND	NO HITS FOUND
s35.1	0.163423178	0	-1000000	0.892903903	gi|340515153|gb|EGR45409.1| phospholipase C [Trichoderma reesei QM6a]	fgr:FG05655.1 hypothetical protein; K01771 1-phosphatidylinositol phosphodiesterase [EC:4.6.1.13]	gnl|CDD|176528 cd08586, PI-PLCc_BcPLC_like, Catalytic domain of Bacillus cereus phosphatidylinositol-specific phospholipases C and similar proteins. This subfamily corresponds to the catalytic domain present in Bacillus cereus phosphatidylinositol-specific phospholipase C (PI-PLC, EC 4.6.1.13) and its sequence homologs found in bacteria and eukaryota. Bacterial PI-PLCs participate in Ca2+-indepen…	NO HITS FOUND	NO HITS FOUND	NO HITS FOUND
s32.32	1317703691	2323545185	1763329041	0.646997914	gi|340515153|gb|EGR45409.1| phospholipase C [Trichoderma reesei QM6a]	fgr:FG05655.1 hypothetical protein; K01771 1-phosphatidylinositol phosphodiesterase [EC:4.6.1.13]	gnl|CDD|176528 cd08586, PI-PLCc_BcPLC_like, Catalytic domain of Bacillus cereus phosphatidylinositol-specific phospholipases C and similar proteins. This subfamily corresponds to the catalytic domain present in Bacillus cereus phosphatidylinositol-specific phospholipase C (PI-PLC, EC 4.6.1.13) and its sequence homologs found in bacteria and eukaryota. Bacterial PI-PLCs participate in Ca2+-indepen…	NO HITS FOUND	NO HITS FOUND	NO HITS FOUND
s82.12	0.113361041	0.155916397	1375396652	0.972946456	gi|340515153|gb|EGR45409.1| phospholipase C [Trichoderma reesei QM6a]	fgr:FG05655.1 hypothetical protein; K01771 1-phosphatidylinositol phosphodiesterase [EC:4.6.1.13]	gnl|CDD|176528 cd08586, PI-PLCc_BcPLC_like, Catalytic domain of Bacillus cereus phosphatidylinositol-specific phospholipases C and similar proteins. This subfamily corresponds to the catalytic domain present in Bacillus cereus phosphatidylinositol-specific phospholipase C (PI-PLC, EC 4.6.1.13) and its sequence homologs found in bacteria and eukaryota. Bacterial PI-PLCs participate in Ca2+-indepen…	NO HITS FOUND	NO HITS FOUND	NO HITS FOUND
s98.5	0	0	-	1	gi|340515153|gb|EGR45409.1| phospholipase C [Trichoderma reesei QM6a]	fgr:FG05655.1 hypothetical protein; K01771 1-phosphatidylinositol phosphodiesterase [EC:4.6.1.13]	gnl|CDD|176528 cd08586, PI-PLCc_BcPLC_like, Catalytic domain of Bacillus cereus phosphatidylinositol-specific phospholipases C and similar proteins. This subfamily corresponds to the catalytic domain present in Bacillus cereus phosphatidylinositol-specific phospholipase C (PI-PLC, EC 4.6.1.13) and its sequence homologs found in bacteria and eukaryota. Bacterial PI-PLCs participate in Ca2+-indepen…	NO HITS FOUND	NO HITS FOUND	NO HITS FOUND
s82.9	0	0	-	1	gi|340515153|gb|EGR45409.1| phospholipase C [Trichoderma reesei QM6a]	fgr:FG05655.1 hypothetical protein; K01771 1-phosphatidylinositol phosphodiesterase [EC:4.6.1.13]	gnl|CDD|176528 cd08586, PI-PLCc_BcPLC_like, Catalytic domain of Bacillus cereus phosphatidylinositol-specific phospholipases C and similar proteins. This subfamily corresponds to the catalytic domain present in Bacillus cereus phosphatidylinositol-specific phospholipase C (PI-PLC, EC 4.6.1.13) and its sequence homologs found in bacteria and eukaryota. Bacterial PI-PLCs participate in Ca2+-indepen…	NO HITS FOUND	NO HITS FOUND	NO HITS FOUND
s35.4	0.321078478	0.441610264	1375396652	0.932759961	gi|340515153|gb|EGR45409.1| phospholipase C [Trichoderma reesei QM6a]	fgr:FG05655.1 hypothetical protein; K01771 1-phosphatidylinositol phosphodiesterase [EC:4.6.1.13]	gnl|CDD|176528 cd08586, PI-PLCc_BcPLC_like, Catalytic domain of Bacillus cereus phosphatidylinositol-specific phospholipases C and similar proteins. This subfamily corresponds to the catalytic domain present in Bacillus cereus phosphatidylinositol-specific phospholipase C (PI-PLC, EC 4.6.1.13) and its sequence homologs found in bacteria and eukaryota. Bacterial PI-PLCs participate in Ca2+-indepen…	NO HITS FOUND	NO HITS FOUND	NO HITS FOUND
s36.11	0.2134246	0.29354348	1375396652	0.952354557	gi|340515153|gb|EGR45409.1| phospholipase C [Trichoderma reesei QM6a]	fgr:FG05655.1 hypothetical protein; K01771 1-phosphatidylinositol phosphodiesterase [EC:4.6.1.13]	gnl|CDD|176528 cd08586, PI-PLCc_BcPLC_like, Catalytic domain of Bacillus cereus phosphatidylinositol-specific phospholipases C and similar proteins. This subfamily corresponds to the catalytic domain present in Bacillus cereus phosphatidylinositol-specific phospholipase C (PI-PLC, EC 4.6.1.13) and its sequence homologs found in bacteria and eukaryota. Bacterial PI-PLCs participate in Ca2+-indepen…	NO HITS FOUND	NO HITS FOUND	NO HITS FOUND
s84.12	0.162935347	0.19920065	1222574802	0.977556528	gi|340515153|gb|EGR45409.1| phospholipase C [Trichoderma reesei QM6a]	fgr:FG05655.1 hypothetical protein; K01771 1-phosphatidylinositol phosphodiesterase [EC:4.6.1.13]	gnl|CDD|176528 cd08586, PI-PLCc_BcPLC_like, Catalytic domain of Bacillus cereus phosphatidylinositol-specific phospholipases C and similar proteins. This subfamily corresponds to the catalytic domain present in Bacillus cereus phosphatidylinositol-specific phospholipase C (PI-PLC, EC 4.6.1.13) and its sequence homologs found in bacteria and eukaryota. Bacterial PI-PLCs participate in Ca2+-indepen…	NO HITS FOUND	NO HITS FOUND	NO HITS FOUND
s82.6	0	0	-	1	gi|340515153|gb|EGR45409.1| phospholipase C [Trichoderma reesei QM6a]	fgr:FG05655.1 hypothetical protein; K01771 1-phosphatidylinositol phosphodiesterase [EC:4.6.1.13]	gnl|CDD|176528 cd08586, PI-PLCc_BcPLC_like, Catalytic domain of Bacillus cereus phosphatidylinositol-specific phospholipases C and similar proteins. This subfamily corresponds to the catalytic domain present in Bacillus cereus phosphatidylinositol-specific phospholipase C (PI-PLC, EC 4.6.1.13) and its sequence homologs found in bacteria and eukaryota. Bacterial PI-PLCs participate in Ca2+-indepen…	NO HITS FOUND	NO HITS FOUND	NO HITS FOUND
s84.5	0.053989457	0	-1000000	0.963268933	gi|340515153|gb|EGR45409.1| phospholipase C [Trichoderma reesei QM6a]	fgr:FG05655.1 hypothetical protein; K01771 1-phosphatidylinositol phosphodiesterase [EC:4.6.1.13]	gnl|CDD|176528 cd08586, PI-PLCc_BcPLC_like, Catalytic domain of Bacillus cereus phosphatidylinositol-specific phospholipases C and similar proteins. This subfamily corresponds to the catalytic domain present in Bacillus cereus phosphatidylinositol-specific phospholipase C (PI-PLC, EC 4.6.1.13) and its sequence homologs found in bacteria and eukaryota. Bacterial PI-PLCs participate in Ca2+-indepen…	NO HITS FOUND	NO HITS FOUND	NO HITS FOUND
s84.13	0.107026159	0.098135614	-1090594482	0.994236689	gi|340515153|gb|EGR45409.1| phospholipase C [Trichoderma reesei QM6a]	fgr:FG05655.1 hypothetical protein; K01771 1-phosphatidylinositol phosphodiesterase [EC:4.6.1.13]	gnl|CDD|176528 cd08586, PI-PLCc_BcPLC_like, Catalytic domain of Bacillus cereus phosphatidylinositol-specific phospholipases C and similar proteins. This subfamily corresponds to the catalytic domain present in Bacillus cereus phosphatidylinositol-specific phospholipase C (PI-PLC, EC 4.6.1.13) and its sequence homologs found in bacteria and eukaryota. Bacterial PI-PLCs participate in Ca2+-indepen…	NO HITS FOUND	NO HITS FOUND	NO HITS FOUND
s82.4	5258028294	4094235835	-1284251447	0.719755133	gi|340515153|gb|EGR45409.1| phospholipase C [Trichoderma reesei QM6a]	fgr:FG05655.1 hypothetical protein; K01771 1-phosphatidylinositol phosphodiesterase [EC:4.6.1.13]	gnl|CDD|176528 cd08586, PI-PLCc_BcPLC_like, Catalytic domain of Bacillus cereus phosphatidylinositol-specific phospholipases C and similar proteins. This subfamily corresponds to the catalytic domain present in Bacillus cereus phosphatidylinositol-specific phospholipase C (PI-PLC, EC 4.6.1.13) and its sequence homologs found in bacteria and eukaryota. Bacterial PI-PLCs participate in Ca2+-indepen…	NO HITS FOUND	NO HITS FOUND	NO HITS FOUND
s36.12	1577838232	2215364952	1404050749	0.775479812	gi|340515153|gb|EGR45409.1| phospholipase C [Trichoderma reesei QM6a]	fgr:FG05655.1 hypothetical protein; K01771 1-phosphatidylinositol phosphodiesterase [EC:4.6.1.13]	gnl|CDD|176528 cd08586, PI-PLCc_BcPLC_like, Catalytic domain of Bacillus cereus phosphatidylinositol-specific phospholipases C and similar proteins. This subfamily corresponds to the catalytic domain present in Bacillus cereus phosphatidylinositol-specific phospholipase C (PI-PLC, EC 4.6.1.13) and its sequence homologs found in bacteria and eukaryota. Bacterial PI-PLCs participate in Ca2+-indepen…	NO HITS FOUND	NO HITS FOUND	NO HITS FOUND
s36.12	1321630541	2060135051	1558782872	0.730115504	gi|340515153|gb|EGR45409.1| phospholipase C [Trichoderma reesei QM6a]	fgr:FG05655.1 hypothetical protein; K01771 1-phosphatidylinositol phosphodiesterase [EC:4.6.1.13]	gnl|CDD|176528 cd08586, PI-PLCc_BcPLC_like, Catalytic domain of Bacillus cereus phosphatidylinositol-specific phospholipases C and similar proteins. This subfamily corresponds to the catalytic domain present in Bacillus cereus phosphatidylinositol-specific phospholipase C (PI-PLC, EC 4.6.1.13) and its sequence homologs found in bacteria and eukaryota. Bacterial PI-PLCs participate in Ca2+-indepen…	NO HITS FOUND	NO HITS FOUND	NO HITS FOUND
s31.38	1520290729	2203422283	1449342709	0.758224092	gi|340515153|gb|EGR45409.1| phospholipase C [Trichoderma reesei QM6a]	fgr:FG05655.1 hypothetical protein; K01771 1-phosphatidylinositol phosphodiesterase [EC:4.6.1.13]	gnl|CDD|176528 cd08586, PI-PLCc_BcPLC_like, Catalytic domain of Bacillus cereus phosphatidylinositol-specific phospholipases C and similar proteins. This subfamily corresponds to the catalytic domain present in Bacillus cereus phosphatidylinositol-specific phospholipase C (PI-PLC, EC 4.6.1.13) and its sequence homologs found in bacteria and eukaryota. Bacterial PI-PLCs participate in Ca2+-indepen…	NO HITS FOUND	NO HITS FOUND	NO HITS FOUND
s3.323	6179246189	3777295343	-1635891724	0.470106107	gi|340521812|gb|EGR52046.1| predicted protein [Trichoderma reesei QM6a]	fgr:FG09623.1 hypothetical protein	No hits found	NO HITS FOUND	NO HITS FOUND	NO HITS FOUND
s57.1	1757182345	1370167208	-1282458327	0.496361707	gi|340924064|gb|EGS18967.1| hypothetical protein CTHT_0055840 [Chaetomium thermophilum var. thermophilum DSM 1495]	pan:PODANSg09851 hypothetical protein; K11886 proteasome component ECM29	gnl|CDD|193474 pfam13001, Ecm29, Proteasome stabiliser. The proteasome consists of two subunits, and the capacity of the proteasome to degrade protein depends crucially on the interaction between these two subunits. This interaction is affected by a wide range of factors including metabolites, such as ATP, and proteasome-associated proteins such as Ecm29. Ecm29 stabilises the interaction between …	NO HITS FOUND	NO HITS FOUND	NO HITS FOUND
s129.4	0.758101963	0.086890908	-872475586	0.642219607	gi|38520869|emb|CAE55867.1| Fot5 transposase [Fusarium oxysporum f. sp. lycopersici]	ssl:SS1G_05877 hypothetical protein	gnl|CDD|190555 pfam03184, DDE_1, DDE superfamily endonuclease. This family of proteins are related to pfam00665 and are probably endonucleases of the DDE superfamily. Transposase proteins are necessary for efficient DNA transposition. This domain is a member of the DDE superfamily, which contain three carboxylate residues that are believed to be responsible for coordinating metal ions needed for …	NO HITS FOUND	GO:0043169:cation binding,GO:0046872:metal ion binding	NO HITS FOUND
s28.1	1091666827	7388209819	-1477579621	0.422797811	gi|38520869|emb|CAE55867.1| Fot5 transposase [Fusarium oxysporum f. sp. lycopersici]	ssl:SS1G_11677 hypothetical protein	gnl|CDD|190555 pfam03184, DDE_1, DDE superfamily endonuclease. This family of proteins are related to pfam00665 and are probably endonucleases of the DDE superfamily. Transposase proteins are necessary for efficient DNA transposition. This domain is a member of the DDE superfamily, which contain three carboxylate residues that are believed to be responsible for coordinating metal ions needed for …	NO HITS FOUND	GO:0043169:cation binding,GO:0046872:metal ion binding	NO HITS FOUND
s129.4	6197235261	5828141286	-106332962	0.919112025	gi|38520869|emb|CAE55867.1| Fot5 transposase [Fusarium oxysporum f. sp. lycopersici]	ssl:SS1G_06492 hypothetical protein	gnl|CDD|190555 pfam03184, DDE_1, DDE superfamily endonuclease. This family of proteins are related to pfam00665 and are probably endonucleases of the DDE superfamily. Transposase proteins are necessary for efficient DNA transposition. This domain is a member of the DDE superfamily, which contain three carboxylate residues that are believed to be responsible for coordinating metal ions needed for …	NO HITS FOUND	NO HITS FOUND	NO HITS FOUND
s129.4	2381001721	1833076351	-1298910282	0.404466567	gi|38520869|emb|CAE55867.1| Fot5 transposase [Fusarium oxysporum f. sp. lycopersici]	ssl:SS1G_07079 hypothetical protein	gnl|CDD|190555 pfam03184, DDE_1, DDE superfamily endonuclease. This family of proteins are related to pfam00665 and are probably endonucleases of the DDE superfamily. Transposase proteins are necessary for efficient DNA transposition. This domain is a member of the DDE superfamily, which contain three carboxylate residues that are believed to be responsible for coordinating metal ions needed for …	NO HITS FOUND	GO:0043169:cation binding,GO:0046872:metal ion binding	NO HITS FOUND
s129.4	3707547714	2707061662	-1369583769	0.716535475	gi|38520869|emb|CAE55867.1| Fot5 transposase [Fusarium oxysporum f. sp. lycopersici]	ssl:SS1G_05956 hypothetical protein	gnl|CDD|190555 pfam03184, DDE_1, DDE superfamily endonuclease. This family of proteins are related to pfam00665 and are probably endonucleases of the DDE superfamily. Transposase proteins are necessary for efficient DNA transposition. This domain is a member of the DDE superfamily, which contain three carboxylate residues that are believed to be responsible for coordinating metal ions needed for …	NO HITS FOUND	GO:0043169:cation binding,GO:0046872:metal ion binding	NO HITS FOUND
s6.42	292009645	1853672715	-1575303141	0.661989122	gi|38520869|emb|CAE55867.1| Fot5 transposase [Fusarium oxysporum f. sp. lycopersici]	ssl:SS1G_01499 hypothetical protein	gnl|CDD|190555 pfam03184, DDE_1, DDE superfamily endonuclease. This family of proteins are related to pfam00665 and are probably endonucleases of the DDE superfamily. Transposase proteins are necessary for efficient DNA transposition. This domain is a member of the DDE superfamily, which contain three carboxylate residues that are believed to be responsible for coordinating metal ions needed for …	NO HITS FOUND	GO:0043169:cation binding,GO:0046872:metal ion binding	NO HITS FOUND
s52.9	3347573837	2479026908	-1350358008	0.259061082	gi|38520869|emb|CAE55867.1| Fot5 transposase [Fusarium oxysporum f. sp. lycopersici]	ssl:SS1G_00822 hypothetical protein	gnl|CDD|190555 pfam03184, DDE_1, DDE superfamily endonuclease. This family of proteins are related to pfam00665 and are probably endonucleases of the DDE superfamily. Transposase proteins are necessary for efficient DNA transposition. This domain is a member of the DDE superfamily, which contain three carboxylate residues that are believed to be responsible for coordinating metal ions needed for …	NO HITS FOUND	NO HITS FOUND	NO HITS FOUND
s49.27	0.393393451	0.180357345	-2181188965	0.875810049	gi|38520869|emb|CAE55867.1| Fot5 transposase [Fusarium oxysporum f. sp. lycopersici]	mgr:MGG_13920 MG07947.4; hypothetical protein	No hits found	NO HITS FOUND	NO HITS FOUND	NO HITS FOUND
s129.4	2969232689	2664654527	-1114303058	0.907258111	gi|38520869|emb|CAE55867.1| Fot5 transposase [Fusarium oxysporum f. sp. lycopersici]	ssl:SS1G_01499 hypothetical protein	gnl|CDD|190555 pfam03184, DDE_1, DDE superfamily endonuclease. This family of proteins are related to pfam00665 and are probably endonucleases of the DDE superfamily. Transposase proteins are necessary for efficient DNA transposition. This domain is a member of the DDE superfamily, which contain three carboxylate residues that are believed to be responsible for coordinating metal ions needed for …	NO HITS FOUND	NO HITS FOUND	NO HITS FOUND
s52.9	3409668042	2579086367	-1322044924	0.287058588	gi|38520869|emb|CAE55867.1| Fot5 transposase [Fusarium oxysporum f. sp. lycopersici]	ssl:SS1G_05956 hypothetical protein	gnl|CDD|190555 pfam03184, DDE_1, DDE superfamily endonuclease. This family of proteins are related to pfam00665 and are probably endonucleases of the DDE superfamily. Transposase proteins are necessary for efficient DNA transposition. This domain is a member of the DDE superfamily, which contain three carboxylate residues that are believed to be responsible for coordinating metal ions needed for …	NO HITS FOUND	NO HITS FOUND	NO HITS FOUND
s49.27	2446312217	1682324817	-1454125977	0.74056571	gi|38520869|emb|CAE55867.1| Fot5 transposase [Fusarium oxysporum f. sp. lycopersici]	ssl:SS1G_01499 hypothetical protein	gnl|CDD|190555 pfam03184, DDE_1, DDE superfamily endonuclease. This family of proteins are related to pfam00665 and are probably endonucleases of the DDE superfamily. Transposase proteins are necessary for efficient DNA transposition. This domain is a member of the DDE superfamily, which contain three carboxylate residues that are believed to be responsible for coordinating metal ions needed for …	NO HITS FOUND	GO:0043169:cation binding,GO:0046872:metal ion binding	NO HITS FOUND
s129.4	8590165194	5169011947	-1661858259	0.37400748	gi|38520869|emb|CAE55867.1| Fot5 transposase [Fusarium oxysporum f. sp. lycopersici]	ssl:SS1G_05956 hypothetical protein	gnl|CDD|147429 pfam05225, HTH_psq, helix-turn-helix, Psq domain. This DNA-binding motif is found in four copies in the pipsqueak protein of Drosophila melanogaster. In pipsqueak this domain binds to GAGA sequence.	NO HITS FOUND	NO HITS FOUND	NO HITS FOUND
s99.5	265814785	2195465156	-1210744722	0.511355741	gi|38520869|emb|CAE55867.1| Fot5 transposase [Fusarium oxysporum f. sp. lycopersici]	ssl:SS1G_05956 hypothetical protein	gnl|CDD|190555 pfam03184, DDE_1, DDE superfamily endonuclease. This family of proteins are related to pfam00665 and are probably endonucleases of the DDE superfamily. Transposase proteins are necessary for efficient DNA transposition. This domain is a member of the DDE superfamily, which contain three carboxylate residues that are believed to be responsible for coordinating metal ions needed for …	NO HITS FOUND	NO HITS FOUND	NO HITS FOUND
s28.1	0.263687639	0.120891699	-2181188965	0.912306031	gi|38520869|emb|CAE55867.1| Fot5 transposase [Fusarium oxysporum f. sp. lycopersici]	mgr:MGG_11828 MG06811.4; hypothetical protein	gnl|CDD|190555 pfam03184, DDE_1, DDE superfamily endonuclease. This family of proteins are related to pfam00665 and are probably endonucleases of the DDE superfamily. Transposase proteins are necessary for efficient DNA transposition. This domain is a member of the DDE superfamily, which contain three carboxylate residues that are believed to be responsible for coordinating metal ions needed for …	NO HITS FOUND	NO HITS FOUND	NO HITS FOUND
s129.4	8086420939	6517752448	-1240676292	0.692746364	gi|38520869|emb|CAE55867.1| Fot5 transposase [Fusarium oxysporum f. sp. lycopersici]	ssl:SS1G_04121 hypothetical protein	gnl|CDD|190555 pfam03184, DDE_1, DDE superfamily endonuclease. This family of proteins are related to pfam00665 and are probably endonucleases of the DDE superfamily. Transposase proteins are necessary for efficient DNA transposition. This domain is a member of the DDE superfamily, which contain three carboxylate residues that are believed to be responsible for coordinating metal ions needed for …	NO HITS FOUND	NO HITS FOUND	NO HITS FOUND
s129.4	3528620046	1921078995	-1836790707	0.531129879	gi|38520869|emb|CAE55867.1| Fot5 transposase [Fusarium oxysporum f. sp. lycopersici]	ssl:SS1G_01499 hypothetical protein	gnl|CDD|190555 pfam03184, DDE_1, DDE superfamily endonuclease. This family of proteins are related to pfam00665 and are probably endonucleases of the DDE superfamily. Transposase proteins are necessary for efficient DNA transposition. This domain is a member of the DDE superfamily, which contain three carboxylate residues that are believed to be responsible for coordinating metal ions needed for …	NO HITS FOUND	GO:0043169:cation binding,GO:0046872:metal ion binding	NO HITS FOUND
s129.4	4362954155	2468411115	-1767515196	0.50173046	gi|38520869|emb|CAE55867.1| Fot5 transposase [Fusarium oxysporum f. sp. lycopersici]	ssl:SS1G_05956 hypothetical protein	gnl|CDD|190569 pfam03221, HTH_Tnp_Tc5, Tc5 transposase DNA-binding domain.	NO HITS FOUND	NO HITS FOUND	NO HITS FOUND
s129.4	6950566456	5759939939	-1206708148	0.292795091	gi|38520869|emb|CAE55867.1| Fot5 transposase [Fusarium oxysporum f. sp. lycopersici]	ssl:SS1G_02688 hypothetical protein	gnl|CDD|190555 pfam03184, DDE_1, DDE superfamily endonuclease. This family of proteins are related to pfam00665 and are probably endonucleases of the DDE superfamily. Transposase proteins are necessary for efficient DNA transposition. This domain is a member of the DDE superfamily, which contain three carboxylate residues that are believed to be responsible for coordinating metal ions needed for …	NO HITS FOUND	NO HITS FOUND	NO HITS FOUND
s129.4	9930302637	6233229128	-1593123313	0.372848094	gi|38520869|emb|CAE55867.1| Fot5 transposase [Fusarium oxysporum f. sp. lycopersici]	ssl:SS1G_01499 hypothetical protein	gnl|CDD|190555 pfam03184, DDE_1, DDE superfamily endonuclease. This family of proteins are related to pfam00665 and are probably endonucleases of the DDE superfamily. Transposase proteins are necessary for efficient DNA transposition. This domain is a member of the DDE superfamily, which contain three carboxylate residues that are believed to be responsible for coordinating metal ions needed for …	NO HITS FOUND	NO HITS FOUND	NO HITS FOUND
s129.4	5677699808	4259503259	-1332948812	0.670296553	gi|38520869|emb|CAE55867.1| Fot5 transposase [Fusarium oxysporum f. sp. lycopersici]	ssl:SS1G_05956 hypothetical protein	No hits found	NO HITS FOUND	NO HITS FOUND	NO HITS FOUND
s129.4	3484043064	1064875815	-3271783447	0.305872857	gi|38520869|emb|CAE55867.1| Fot5 transposase [Fusarium oxysporum f. sp. lycopersici]	ssl:SS1G_01499 hypothetical protein	gnl|CDD|190555 pfam03184, DDE_1, DDE superfamily endonuclease. This family of proteins are related to pfam00665 and are probably endonucleases of the DDE superfamily. Transposase proteins are necessary for efficient DNA transposition. This domain is a member of the DDE superfamily, which contain three carboxylate residues that are believed to be responsible for coordinating metal ions needed for …	NO HITS FOUND	GO:0043169:cation binding,GO:0046872:metal ion binding	NO HITS FOUND
s129.4	398545032	150941921	-2640386642	0.332973182	gi|38520869|emb|CAE55867.1| Fot5 transposase [Fusarium oxysporum f. sp. lycopersici]	ssl:SS1G_04121 hypothetical protein	gnl|CDD|190555 pfam03184, DDE_1, DDE superfamily endonuclease. This family of proteins are related to pfam00665 and are probably endonucleases of the DDE superfamily. Transposase proteins are necessary for efficient DNA transposition. This domain is a member of the DDE superfamily, which contain three carboxylate residues that are believed to be responsible for coordinating metal ions needed for …	NO HITS FOUND	GO:0043169:cation binding,GO:0046872:metal ion binding	NO HITS FOUND
s129.4	1476241962	1224286165	-1205798125	0.634831116	gi|38520869|emb|CAE55867.1| Fot5 transposase [Fusarium oxysporum f. sp. lycopersici]	ssl:SS1G_10139 hypothetical protein	gnl|CDD|190555 pfam03184, DDE_1, DDE superfamily endonuclease. This family of proteins are related to pfam00665 and are probably endonucleases of the DDE superfamily. Transposase proteins are necessary for efficient DNA transposition. This domain is a member of the DDE superfamily, which contain three carboxylate residues that are believed to be responsible for coordinating metal ions needed for …	NO HITS FOUND	NO HITS FOUND	NO HITS FOUND
s1.283	0.490014384	1133041167	2312261038	0.703283347	gi|46118594|ref|XP_384894.1| hypothetical protein FG04718.1 [Gibberella zeae PH-1]	fgr:FG04718.1 hypothetical protein	gnl|CDD|132855 cd07216, Pat17_PNPLA8_PNPLA9_like3, Patatin-like phospholipase. Patatin is a storage protein of the potato tuber that shows Phospholipase A2 activity (PLA2; EC 3.1.1.4). Patatin catalyzes the nonspecific hydrolysis of phospholipids, glycolipids, sulfolipids, and mono- and diacylglycerols, thereby showing lipid acyl hydrolase activity. The active site includes an oxyanion hole with …	NO HITS FOUND	NO HITS FOUND	NO HITS FOUND
s44.27	0	0.441935217	1000000	0.736146487	gi|46136453|ref|XP_389918.1| hypothetical protein FG09742.1 [Gibberella zeae PH-1]	fgr:FG09742.1 hypothetical protein	No hits found	NO HITS FOUND	NO HITS FOUND	NO HITS FOUND
s35.35	8889073092	586035196	-1516815569	0.012675029	gi|6683624|dbj|BAA89272.1| Pol [Alternaria alternata]	ani:AN2671.2 hypothetical protein	gnl|CDD|73154 cd01647, RT_LTR, RT_LTR: Reverse transcriptases (RTs) from retrotransposons and retroviruses which have long terminal repeats (LTRs) in their DNA copies but not in their RNA template. RT catalyzes DNA replication from an RNA template, and is responsible for the replication of retroelements. An RT gene is usually indicative of a mobile element such as a retrotransposon or retrovirus.…	NO HITS FOUND	NO HITS FOUND	NO HITS FOUND
s16.55	1510957546	113866176	-1326959066	0.478443357	gi|67524425|ref|XP_660274.1| hypothetical protein AN2670.2 [Aspergillus nidulans FGSC A4]_x0001_gi|40743888|gb|EAA63072.1| hypothetical protein AN2670.2 [Aspergillus nidulans FGSC A4]	ani:AN2670.2 hypothetical protein	gnl|CDD|187698 cd09274, RNase_HI_RT_Ty3, Ty3/Gypsy family of RNase HI in long-term repeat retroelements. Ribonuclease H (RNase H) enzymes are divided into two major families, Type 1 and Type 2, based on amino acid sequence similarities and biochemical properties. RNase H is an endonuclease that cleaves the RNA strand of an RNA/DNA hybrid in a sequence non-specific manner in the presence of divale…	NO HITS FOUND	NO HITS FOUND	NO HITS FOUND
s52.5	5667819314	441791997	-1282915796	0.21535211	gi|67524427|ref|XP_660275.1| hypothetical protein AN2671.2 [Aspergillus nidulans FGSC A4]_x0001_gi|40743889|gb|EAA63073.1| hypothetical protein AN2671.2 [Aspergillus nidulans FGSC A4]	ani:AN2671.2 hypothetical protein	gnl|CDD|73154 cd01647, RT_LTR, RT_LTR: Reverse transcriptases (RTs) from retrotransposons and retroviruses which have long terminal repeats (LTRs) in their DNA copies but not in their RNA template. RT catalyzes DNA replication from an RNA template, and is responsible for the replication of retroelements. An RT gene is usually indicative of a mobile element such as a retrotransposon or retrovirus.…	NO HITS FOUND	NO HITS FOUND	NO HITS FOUND
s31.23	1364583533	7720349657	-1767515196	0.20933698	gi|67538168|ref|XP_662858.1| hypothetical protein AN5254.2 [Aspergillus nidulans FGSC A4]_x0001_gi|40743014|gb|EAA62204.1| hypothetical protein AN5254.2 [Aspergillus nidulans FGSC A4]_x0001_gi|259485318|tpe|CBF82237.1| TPA: hypothetical protein ANIA_05254 [Aspergillus nidulans FGSC A4]	ani:AN5254.2 hypothetical protein	No hits found	NO HITS FOUND	NO HITS FOUND	NO HITS FOUND
s69.5	1947924862	3762237787	1931408065	0.487615105	gi|70990110|ref|XP_749904.1| endonuclease/exonuclease/phosphatase family protein [Aspergillus fumigatus Af293]_x0001_gi|66847536|gb|EAL87866.1| endonuclease/exonuclease/phosphatase family protein [Aspergillus fumigatus Af293]	afm:AFUA_1G01540 endonuclease/exonuclease/phosphatase family protein	gnl|CDD|187711 cd09615, Jacalin_EEP, Jacalin-like lectin domains of putative endonucleases/exonucleases/phosphatases and related proteins. Members of this taxonomically diverse family co-occur with metal-dependent endonucleases/exonucleases/phosphatases. They have not been functionally characterized.	NO HITS FOUND	NO HITS FOUND	NO HITS FOUND
s77.4	0	0	-	1	gi|70999077|ref|XP_754260.1| extracellular serine-rich protein [Aspergillus fumigatus Af293]_x0001_gi|66851897|gb|EAL92222.1| extracellular serine-rich protein, putative [Aspergillus fumigatus Af293]_x0001_gi|159127277|gb|EDP52392.1| extracellular serine-rich protein, putative [Aspergillus fumigatus A1163]	afm:AFUA_3G13640 extracellular serine-rich protein	No hits found	NO HITS FOUND	NO HITS FOUND	NO HITS FOUND
s77.3	0	0.199797059	1000000	0.87067303	gi|70999077|ref|XP_754260.1| extracellular serine-rich protein [Aspergillus fumigatus Af293]_x0001_gi|66851897|gb|EAL92222.1| extracellular serine-rich protein, putative [Aspergillus fumigatus Af293]_x0001_gi|159127277|gb|EDP52392.1| extracellular serine-rich protein, putative [Aspergillus fumigatus A1163]	afm:AFUA_3G13640 extracellular serine-rich protein	No hits found	NO HITS FOUND	NO HITS FOUND	NO HITS FOUND
s68.56	8178312086	1516641312	-539238383	0.036313585	gi|70999077|ref|XP_754260.1| extracellular serine-rich protein [Aspergillus fumigatus Af293]_x0001_gi|66851897|gb|EAL92222.1| extracellular serine-rich protein, putative [Aspergillus fumigatus Af293]_x0001_gi|159127277|gb|EDP52392.1| extracellular serine-rich protein, putative [Aspergillus fumigatus A1163]	afm:AFUA_3G13640 extracellular serine-rich protein	No hits found	NO HITS FOUND	NO HITS FOUND	NO HITS FOUND
s92.13	190907253	1988817326	1041771486	0.899848384	gi|91176531|gb|ABE26655.1| pol polyprotein [Nosema bombycis]	phu:Phum_PHUM531990 enzymatic polyprotein; Endonuclease; Reverse transcriptase, putative (EC:2.7.7.49)	gnl|CDD|73154 cd01647, RT_LTR, RT_LTR: Reverse transcriptases (RTs) from retrotransposons and retroviruses which have long terminal repeats (LTRs) in their DNA copies but not in their RNA template. RT catalyzes DNA replication from an RNA template, and is responsible for the replication of retroelements. An RT gene is usually indicative of a mobile element such as a retrotransposon or retrovirus.…	NO HITS FOUND	NO HITS FOUND	NO HITS FOUND
s18.99	2011497209	2483921438	1234861986	0.486298179	No hits found	No hits found	No hits found	NO HITS FOUND	NO HITS FOUND	NO HITS FOUND
s16.52	4489538898	4116597847	-1090594482	0.905154258	No hits found	No hits found	No hits found	NO HITS FOUND	NO HITS FOUND	NO HITS FOUND
s54.26	1529987598	1243645876	-1230243776	0.594053189	No hits found	No hits found	No hits found	NO HITS FOUND	NO HITS FOUND	NO HITS FOUND
s23.83	1666666911	1910273408	1146163877	0.911407482	No hits found	No hits found	No hits found	NO HITS FOUND	NO HITS FOUND	NO HITS FOUND
s6.231	103101867	6673221772	-154500885	0.391848386	No hits found	No hits found	gnl|CDD|187711 cd09615, Jacalin_EEP, Jacalin-like lectin domains of putative endonucleases/exonucleases/phosphatases and related proteins. Members of this taxonomically diverse family co-occur with metal-dependent endonucleases/exonucleases/phosphatases. They have not been functionally characterized.	NO HITS FOUND	NO HITS FOUND	NO HITS FOUND
s164.3	1929714088	3538829728	1833862203	0.531312839	No hits found	No hits found	No hits found	NO HITS FOUND	NO HITS FOUND	NO HITS FOUND
s3.336	1164784698	7561945233	-1540324166	0.363894439	No hits found	No hits found	No hits found	NO HITS FOUND	NO HITS FOUND	NO HITS FOUND
s36.41	8819142487	7503731906	-117530085	0.753099889	No hits found	No hits found	No hits found	NO HITS FOUND	NO HITS FOUND	NO HITS FOUND
s36.41	1609508783	8726520779	-1844387728	0.145622873	No hits found	No hits found	No hits found	NO HITS FOUND	NO HITS FOUND	NO HITS FOUND
s31.39	0.085020781	0.077958198	-1090594482	0.995361156	No hits found	No hits found	No hits found	NO HITS FOUND	NO HITS FOUND	NO HITS FOUND
s97.4	8086420939	5561018144	-1454125977	0.510946202	No hits found	No hits found	No hits found	NO HITS FOUND	NO HITS FOUND	NO HITS FOUND
s21.2	0.548025515	0.402001312	-1363243103	0.921928348	No hits found	No hits found	No hits found	NO HITS FOUND	NO HITS FOUND	NO HITS FOUND
s36.41	1376713165	1156691774	-1190216094	0.668963892	No hits found	No hits found	No hits found	NO HITS FOUND	NO HITS FOUND	NO HITS FOUND
s107.6	0.573053452	0.131362633	-436237793	0.753060435	ref|XP_001219544.1| hypothetical protein CHGG_00323 [Chaetomium globosum CBS 148.51]_x0001_gb|EAQ92088.1| hypothetical protein CHGG_00323 [Chaetomium globosum CBS 148.51]	tml:GSTUM_00002312001 hypothetical protein	gnl|CDD|132855 cd07216, Pat17_PNPLA8_PNPLA9_like3, Patatin-like phospholipase. Patatin is a storage protein of the potato tuber that shows Phospholipase A2 activity (PLA2; EC 3.1.1.4). Patatin catalyzes the nonspecific hydrolysis of phospholipids, glycolipids, sulfolipids, and mono- and diacylglycerols, thereby showing lipid acyl hydrolase activity. The active site includes an oxyanion hole with …	NO HITS FOUND	NO HITS FOUND	NO HITS FOUND
s136.1	3742857692	2669288709	-1402192906	0.696709851	ref|XP_001219544.1| hypothetical protein CHGG_00323 [Chaetomium globosum CBS 148.51]_x0001_gb|EAQ92088.1| hypothetical protein CHGG_00323 [Chaetomium globosum CBS 148.51]	pno:SNOG_12454 hypothetical protein	gnl|CDD|132855 cd07216, Pat17_PNPLA8_PNPLA9_like3, Patatin-like phospholipase. Patatin is a storage protein of the potato tuber that shows Phospholipase A2 activity (PLA2; EC 3.1.1.4). Patatin catalyzes the nonspecific hydrolysis of phospholipids, glycolipids, sulfolipids, and mono- and diacylglycerols, thereby showing lipid acyl hydrolase activity. The active site includes an oxyanion hole with …	NO HITS FOUND	NO HITS FOUND	NO HITS FOUND
s56.58	0	0	-	1	ref|XP_001219544.1| hypothetical protein CHGG_00323 [Chaetomium globosum CBS 148.51]_x0001_gb|EAQ92088.1| hypothetical protein CHGG_00323 [Chaetomium globosum CBS 148.51]	pno:SNOG_02704 hypothetical protein	gnl|CDD|132855 cd07216, Pat17_PNPLA8_PNPLA9_like3, Patatin-like phospholipase. Patatin is a storage protein of the potato tuber that shows Phospholipase A2 activity (PLA2; EC 3.1.1.4). Patatin catalyzes the nonspecific hydrolysis of phospholipids, glycolipids, sulfolipids, and mono- and diacylglycerols, thereby showing lipid acyl hydrolase activity. The active site includes an oxyanion hole with …	NO HITS FOUND	NO HITS FOUND	NO HITS FOUND
s100.2	1052571321	0.689382415	-1526832275	0.833426641	ref|XP_001221600.1| hypothetical protein CHGG_05505 [Chaetomium globosum CBS 148.51]_x0001_gb|EAQ88886.1| hypothetical protein CHGG_05505 [Chaetomium globosum CBS 148.51]	mgr:MGG_11828 MG06811.4; hypothetical protein	No hits found	NO HITS FOUND	NO HITS FOUND	NO HITS FOUND
s129.4	2018835913	1622598445	-1244199339	0.517696849	ref|XP_001226006.1| hypothetical protein CHGG_10739 [Chaetomium globosum CBS 148.51]_x0001_gb|EAQ82921.1| hypothetical protein CHGG_10739 [Chaetomium globosum CBS 148.51]	ssl:SS1G_08678 hypothetical protein	No hits found	NO HITS FOUND	NO HITS FOUND	NO HITS FOUND
s1.37	0.740471685	0.678961518	-1090594482	0.970000404	ref|XP_001263108.1| hypothetical protein NFIA_063720 [Neosartorya fischeri NRRL 181]_x0001_gb|EAW21211.1| hypothetical protein NFIA_063720 [Neosartorya fischeri NRRL 181]	nfi:NFIA_063720 hypothetical protein	No hits found	NO HITS FOUND	NO HITS FOUND	NO HITS FOUND
s4.44	4311480359	1897598608	-2272071838	0.37080237	ref|XP_001411800.1| hypothetical protein MGG_12278 [Magnaporthe oryzae 70-15]_x0001_gb|EDK03561.1| hypothetical protein MGG_12278 [Magnaporthe oryzae 70-15]	mgr:MGG_12278 similar to reverse transcriptase	gnl|CDD|189661 pfam00665, rve, Integrase core domain. Integrase mediates integration of a DNA copy of the viral genome into the host chromosome. Integrase is composed of three domains. The amino-terminal domain is a zinc binding domain pfam02022. This domain is the central catalytic domain. The carboxyl terminal domain that is a non-specific DNA binding domain pfam00552. The catalytic domain acts…	GO:0006139:nucleobase, nucleoside, nucleotide and nucleic acid metabolic process,GO:0043283:biopolymer metabolic process,GO:0006139:nucleobase, nucleoside, nucleotide and nucleic acid metabolic process,GO:0006996:organelle organization and biogenesis,GO:0043283:biopolymer metabolic process	NO HITS FOUND	GO:0005622:intracellular,GO:0043229:intracellular organelle,GO:0043231:intracellular membrane-bound organelle,GO:0044424:intracellular part
s16.55	1412106343	6411770919	-2202365557	0.094354405	ref|XP_001411800.1| hypothetical protein MGG_12278 [Magnaporthe oryzae 70-15]_x0001_gb|EDK03561.1| hypothetical protein MGG_12278 [Magnaporthe oryzae 70-15]	mgr:MGG_12278 similar to reverse transcriptase	gnl|CDD|187698 cd09274, RNase_HI_RT_Ty3, Ty3/Gypsy family of RNase HI in long-term repeat retroelements. Ribonuclease H (RNase H) enzymes are divided into two major families, Type 1 and Type 2, based on amino acid sequence similarities and biochemical properties. RNase H is an endonuclease that cleaves the RNA strand of an RNA/DNA hybrid in a sequence non-specific manner in the presence of divale…	GO:0006139:nucleobase, nucleoside, nucleotide and nucleic acid metabolic process,GO:0043283:biopolymer metabolic process,GO:0006139:nucleobase, nucleoside, nucleotide and nucleic acid metabolic process,GO:0006996:organelle organization and biogenesis,GO:0043283:biopolymer metabolic process	NO HITS FOUND	GO:0005622:intracellular,GO:0043229:intracellular organelle,GO:0043231:intracellular membrane-bound organelle,GO:0044424:intracellular part
s16.55	1040304512	6904709131	-150665943	0.414454505	ref|XP_001411800.1| hypothetical protein MGG_12278 [Magnaporthe oryzae 70-15]_x0001_gb|EDK03561.1| hypothetical protein MGG_12278 [Magnaporthe oryzae 70-15]	mgr:MGG_12278 similar to reverse transcriptase	gnl|CDD|189661 pfam00665, rve, Integrase core domain. Integrase mediates integration of a DNA copy of the viral genome into the host chromosome. Integrase is composed of three domains. The amino-terminal domain is a zinc binding domain pfam02022. This domain is the central catalytic domain. The carboxyl terminal domain that is a non-specific DNA binding domain pfam00552. The catalytic domain acts…	GO:0006139:nucleobase, nucleoside, nucleotide and nucleic acid metabolic process,GO:0043283:biopolymer metabolic process,GO:0006139:nucleobase, nucleoside, nucleotide and nucleic acid metabolic process,GO:0006996:organelle organization and biogenesis,GO:0043283:biopolymer metabolic process	NO HITS FOUND	GO:0005622:intracellular,GO:0043229:intracellular organelle,GO:0043231:intracellular membrane-bound organelle,GO:0044424:intracellular part
s1.1	1242220197	1309458813	1054127775	0.896448207	ref|XP_001414520.1| conserved hypothetical protein [Magnaporthe oryzae 70-15]_x0001_gb|EDK06281.1| conserved hypothetical protein [Magnaporthe oryzae 70-15]	mgr:MGG_13125 hypothetical protein	gnl|CDD|133136 cd00303, retropepsin_like, Retropepsins; pepsin-like aspartate proteases. The family includes pepsin-like aspartate proteases from retroviruses, retrotransposons and retroelements, as well as eukaryotic dna-damage-inducible proteins (DDIs), and bacterial aspartate peptidases. While fungal and mammalian pepsins are bilobal proteins with structurally related N and C-terminals, retrop…	GO:0006139:nucleobase, nucleoside, nucleotide and nucleic acid metabolic process,GO:0043283:biopolymer metabolic process	NO HITS FOUND	NO HITS FOUND
s129.4	4080629605	2863389631	-1425104555	0.146442739	ref|XP_001561293.1| hypothetical protein BC1G_00378 [Botryotinia fuckeliana B05.10]_x0001_gb|EDN17800.1| hypothetical protein BC1G_00378 [Botryotinia fuckeliana B05.10]	bfu:BC1G_00378 hypothetical protein	gnl|CDD|190555 pfam03184, DDE_1, DDE superfamily endonuclease. This family of proteins are related to pfam00665 and are probably endonucleases of the DDE superfamily. Transposase proteins are necessary for efficient DNA transposition. This domain is a member of the DDE superfamily, which contain three carboxylate residues that are believed to be responsible for coordinating metal ions needed for …	NO HITS FOUND	GO:0043169:cation binding,GO:0046872:metal ion binding	NO HITS FOUND
s97.2	336026597	2308540742	-1455580103	0.165586212	ref|XP_001585708.1| hypothetical protein SS1G_13224 [Sclerotinia sclerotiorum 1980]_x0001_gb|EDN98366.1| hypothetical protein SS1G_13224 [Sclerotinia sclerotiorum 1980 UF-70]	ssl:SS1G_13224 hypothetical protein	gnl|CDD|189661 pfam00665, rve, Integrase core domain. Integrase mediates integration of a DNA copy of the viral genome into the host chromosome. Integrase is composed of three domains. The amino-terminal domain is a zinc binding domain pfam02022. This domain is the central catalytic domain. The carboxyl terminal domain that is a non-specific DNA binding domain pfam00552. The catalytic domain acts…	NO HITS FOUND	NO HITS FOUND	NO HITS FOUND
s137.2	7117239606	5309136734	-1340564382	0.105825094	ref|XP_001588559.1| hypothetical protein SS1G_10106 [Sclerotinia sclerotiorum 1980]_x0001_gb|EDN94233.1| hypothetical protein SS1G_10106 [Sclerotinia sclerotiorum 1980 UF-70]	ssl:SS1G_10106 hypothetical protein	gnl|CDD|73156 cd01650, RT_nLTR_like, RT_nLTR: Non-LTR (long terminal repeat) retrotransposon and non-LTR retrovirus reverse transcriptase (RT). This subfamily contains both non-LTR retrotransposons and non-LTR retrovirus RTs. RTs catalyze the conversion of single-stranded RNA into double-stranded DNA for integration into host chromosomes. RT is a multifunctional enzyme with RNA-directed DNA polym…	NO HITS FOUND	NO HITS FOUND	NO HITS FOUND
s115.2	2872807439	0.798232269	-3598961792	0.340447996	ref|XP_001591159.1| hypothetical protein SS1G_07784 [Sclerotinia sclerotiorum 1980]_x0001_gb|EDN91923.1| hypothetical protein SS1G_07784 [Sclerotinia sclerotiorum 1980 UF-70]	ssl:SS1G_07784 hypothetical protein	No hits found	NO HITS FOUND	NO HITS FOUND	NO HITS FOUND
s24.61	7812501146	5221413982	-149624243	0.490765158	ref|XP_001591427.1| hypothetical protein SS1G_08054 [Sclerotinia sclerotiorum 1980]_x0001_gb|EDN92191.1| hypothetical protein SS1G_08054 [Sclerotinia sclerotiorum 1980 UF-70]	ssl:SS1G_08054 hypothetical protein	gnl|CDD|132855 cd07216, Pat17_PNPLA8_PNPLA9_like3, Patatin-like phospholipase. Patatin is a storage protein of the potato tuber that shows Phospholipase A2 activity (PLA2; EC 3.1.1.4). Patatin catalyzes the nonspecific hydrolysis of phospholipids, glycolipids, sulfolipids, and mono- and diacylglycerols, thereby showing lipid acyl hydrolase activity. The active site includes an oxyanion hole with …	NO HITS FOUND	NO HITS FOUND	NO HITS FOUND
s136.2	0.044054351	0.08078961	1833862203	0.975579421	ref|XP_001591823.1| hypothetical protein SS1G_07269 [Sclerotinia sclerotiorum 1980]_x0001_ref|XP_001597347.1| hypothetical protein SS1G_01541 [Sclerotinia sclerotiorum 1980]_x0001_gb|EDN96615.1| hypothetical protein SS1G_01541 [Sclerotinia sclerotiorum 1980 UF-70]_x0001_gb|EDO04786.1| hypothetical protein SS1G_07269 [Sclerotinia sclerotiorum 1980 UF-70]	ssl:SS1G_07269 hypothetical protein	gnl|CDD|132855 cd07216, Pat17_PNPLA8_PNPLA9_like3, Patatin-like phospholipase. Patatin is a storage protein of the potato tuber that shows Phospholipase A2 activity (PLA2; EC 3.1.1.4). Patatin catalyzes the nonspecific hydrolysis of phospholipids, glycolipids, sulfolipids, and mono- and diacylglycerols, thereby showing lipid acyl hydrolase activity. The active site includes an oxyanion hole with …	NO HITS FOUND	GO:0043169:cation binding,GO:0046872:metal ion binding	NO HITS FOUND
s129.4	1839221284	1214961573	-1513810252	0.26609023	ref|XP_001597305.1| hypothetical protein SS1G_01499 [Sclerotinia sclerotiorum 1980]_x0001_gb|EDN96573.1| hypothetical protein SS1G_01499 [Sclerotinia sclerotiorum 1980 UF-70]	ssl:SS1G_01499 hypothetical protein	No hits found	NO HITS FOUND	GO:0043169:cation binding,GO:0046872:metal ion binding	NO HITS FOUND
s1.3	5449098374	5081133329	-1072417908	0.721359283	ref|XP_001835581.2| phospholipase [Coprinopsis cinerea okayama7#130]_x0001_gb|EAU86152.2| phospholipase [Coprinopsis cinerea okayama7#130]	cci:CC1G_03363 phospholipase	gnl|CDD|132855 cd07216, Pat17_PNPLA8_PNPLA9_like3, Patatin-like phospholipase. Patatin is a storage protein of the potato tuber that shows Phospholipase A2 activity (PLA2; EC 3.1.1.4). Patatin catalyzes the nonspecific hydrolysis of phospholipids, glycolipids, sulfolipids, and mono- and diacylglycerols, thereby showing lipid acyl hydrolase activity. The active site includes an oxyanion hole with …	NO HITS FOUND	NO HITS FOUND	NO HITS FOUND
s19.26	6130611408	4833507793	-1268356579	0.709556473	ref|XP_001903535.1| hypothetical protein [Podospora anserina S mat+]_x0001_emb|CAP61310.1| unnamed protein product [Podospora anserina S mat+]	pan:PODANSg550 hypothetical protein	gnl|CDD|29257 cd00200, WD40, WD40 domain, found in a number of eukaryotic proteins that cover a wide variety of functions including adaptor/regulatory modules in signal transduction, pre-mRNA processing and cytoskeleton assembly; typically contains a GH dipeptide 11-24 residues from its N-terminus and the WD dipeptide at its C-terminus and is 40 residues long, hence the name WD40; between GH and …	NO HITS FOUND	NO HITS FOUND	NO HITS FOUND
s1.80	2178778715	1357383427	-1605131366	0.172321835	ref|XP_001903535.1| hypothetical protein [Podospora anserina S mat+]_x0001_emb|CAP61310.1| unnamed protein product [Podospora anserina S mat+]	pan:PODANSg550 hypothetical protein	gnl|CDD|29257 cd00200, WD40, WD40 domain, found in a number of eukaryotic proteins that cover a wide variety of functions including adaptor/regulatory modules in signal transduction, pre-mRNA processing and cytoskeleton assembly; typically contains a GH dipeptide 11-24 residues from its N-terminus and the WD dipeptide at its C-terminus and is 40 residues long, hence the name WD40; between GH and …	NO HITS FOUND	NO HITS FOUND	NO HITS FOUND
s21.104	1653335943	1127096191	-1466898705	0.32695068	ref|XP_001903535.1| hypothetical protein [Podospora anserina S mat+]_x0001_emb|CAP61310.1| unnamed protein product [Podospora anserina S mat+]	pan:PODANSg550 hypothetical protein	gnl|CDD|29257 cd00200, WD40, WD40 domain, found in a number of eukaryotic proteins that cover a wide variety of functions including adaptor/regulatory modules in signal transduction, pre-mRNA processing and cytoskeleton assembly; typically contains a GH dipeptide 11-24 residues from its N-terminus and the WD dipeptide at its C-terminus and is 40 residues long, hence the name WD40; between GH and …	NO HITS FOUND	NO HITS FOUND	NO HITS FOUND
s19.26	6403092277	631430347	-1014061536	0.98100183	ref|XP_001903535.1| hypothetical protein [Podospora anserina S mat+]_x0001_emb|CAP61310.1| unnamed protein product [Podospora anserina S mat+]	pan:PODANSg550 hypothetical protein	gnl|CDD|29257 cd00200, WD40, WD40 domain, found in a number of eukaryotic proteins that cover a wide variety of functions including adaptor/regulatory modules in signal transduction, pre-mRNA processing and cytoskeleton assembly; typically contains a GH dipeptide 11-24 residues from its N-terminus and the WD dipeptide at its C-terminus and is 40 residues long, hence the name WD40; between GH and …	NO HITS FOUND	NO HITS FOUND	NO HITS FOUND
s70.13	1788846029	1141699327	-1566827612	0.239327216	ref|XP_001903535.1| hypothetical protein [Podospora anserina S mat+]_x0001_emb|CAP61310.1| unnamed protein product [Podospora anserina S mat+]	pan:PODANSg550 hypothetical protein	gnl|CDD|29257 cd00200, WD40, WD40 domain, found in a number of eukaryotic proteins that cover a wide variety of functions including adaptor/regulatory modules in signal transduction, pre-mRNA processing and cytoskeleton assembly; typically contains a GH dipeptide 11-24 residues from its N-terminus and the WD dipeptide at its C-terminus and is 40 residues long, hence the name WD40; between GH and …	NO HITS FOUND	NO HITS FOUND	NO HITS FOUND
s126.1	5657250356	4618378157	-1224943078	0.758819768	ref|XP_001903535.1| hypothetical protein [Podospora anserina S mat+]_x0001_emb|CAP61310.1| unnamed protein product [Podospora anserina S mat+]	pan:PODANSg550 hypothetical protein	gnl|CDD|29257 cd00200, WD40, WD40 domain, found in a number of eukaryotic proteins that cover a wide variety of functions including adaptor/regulatory modules in signal transduction, pre-mRNA processing and cytoskeleton assembly; typically contains a GH dipeptide 11-24 residues from its N-terminus and the WD dipeptide at its C-terminus and is 40 residues long, hence the name WD40; between GH and …	NO HITS FOUND	NO HITS FOUND	NO HITS FOUND
s21.108	5732650413	6919617653	1207053833	0.749510062	ref|XP_001903535.1| hypothetical protein [Podospora anserina S mat+]_x0001_emb|CAP61310.1| unnamed protein product [Podospora anserina S mat+]	pan:PODANSg550 hypothetical protein	gnl|CDD|29257 cd00200, WD40, WD40 domain, found in a number of eukaryotic proteins that cover a wide variety of functions including adaptor/regulatory modules in signal transduction, pre-mRNA processing and cytoskeleton assembly; typically contains a GH dipeptide 11-24 residues from its N-terminus and the WD dipeptide at its C-terminus and is 40 residues long, hence the name WD40; between GH and …	NO HITS FOUND	NO HITS FOUND	NO HITS FOUND
s164.1	1437461844	6820696287	-2107500149	0.106758613	ref|XP_001903535.1| hypothetical protein [Podospora anserina S mat+]_x0001_emb|CAP61310.1| unnamed protein product [Podospora anserina S mat+]	pan:PODANSg550 hypothetical protein	No hits found	NO HITS FOUND	NO HITS FOUND	NO HITS FOUND
s107.4	4804183584	3019827596	-1590880086	0.044328813	ref|XP_001903535.1| hypothetical protein [Podospora anserina S mat+]_x0001_emb|CAP61310.1| unnamed protein product [Podospora anserina S mat+]	pan:PODANSg550 hypothetical protein	gnl|CDD|29257 cd00200, WD40, WD40 domain, found in a number of eukaryotic proteins that cover a wide variety of functions including adaptor/regulatory modules in signal transduction, pre-mRNA processing and cytoskeleton assembly; typically contains a GH dipeptide 11-24 residues from its N-terminus and the WD dipeptide at its C-terminus and is 40 residues long, hence the name WD40; between GH and …	NO HITS FOUND	NO HITS FOUND	NO HITS FOUND
s14.120	1601547141	1411899217	-1134321148	0.734583358	ref|XP_001903535.1| hypothetical protein [Podospora anserina S mat+]_x0001_emb|CAP61310.1| unnamed protein product [Podospora anserina S mat+]	pan:PODANSg550 hypothetical protein	gnl|CDD|132838 cd07199, Pat17_PNPLA8_PNPLA9_like, Patatin-like phospholipase; includes PNPLA8, PNPLA9, and Pat17. Patatin is a storage protein of the potato tuber that shows Phospholipase A2 activity (PLA2; EC 3.1.1.4). Patatin catalyzes the nonspecific hydrolysis of phospholipids, glycolipids, sulfolipids, and mono- and diacylglycerols, thereby showing lipid acyl hydrolase activity. The active s…	NO HITS FOUND	NO HITS FOUND	NO HITS FOUND
s101.1	3231027911	217376401	-1486374738	0.153522443	ref|XP_001903535.1| hypothetical protein [Podospora anserina S mat+]_x0001_emb|CAP61310.1| unnamed protein product [Podospora anserina S mat+]	pan:PODANSg550 hypothetical protein	gnl|CDD|29257 cd00200, WD40, WD40 domain, found in a number of eukaryotic proteins that cover a wide variety of functions including adaptor/regulatory modules in signal transduction, pre-mRNA processing and cytoskeleton assembly; typically contains a GH dipeptide 11-24 residues from its N-terminus and the WD dipeptide at its C-terminus and is 40 residues long, hence the name WD40; between GH and …	NO HITS FOUND	NO HITS FOUND	NO HITS FOUND
s183.1	235952319	1708896816	-1380728882	0.313597607	ref|XP_001903535.1| hypothetical protein [Podospora anserina S mat+]_x0001_emb|CAP61310.1| unnamed protein product [Podospora anserina S mat+]	pan:PODANSg550 hypothetical protein	No hits found	NO HITS FOUND	NO HITS FOUND	NO HITS FOUND
s53.9	4648983947	2975777747	-1562275258	0.056237357	ref|XP_001903535.1| hypothetical protein [Podospora anserina S mat+]_x0001_emb|CAP61310.1| unnamed protein product [Podospora anserina S mat+]	pan:PODANSg550 hypothetical protein	gnl|CDD|29257 cd00200, WD40, WD40 domain, found in a number of eukaryotic proteins that cover a wide variety of functions including adaptor/regulatory modules in signal transduction, pre-mRNA processing and cytoskeleton assembly; typically contains a GH dipeptide 11-24 residues from its N-terminus and the WD dipeptide at its C-terminus and is 40 residues long, hence the name WD40; between GH and …	NO HITS FOUND	NO HITS FOUND	NO HITS FOUND
s183.1	324961288	231040905	-1406509761	0.211523429	ref|XP_001903535.1| hypothetical protein [Podospora anserina S mat+]_x0001_emb|CAP61310.1| unnamed protein product [Podospora anserina S mat+]	pan:PODANSg550 hypothetical protein	No hits found	NO HITS FOUND	NO HITS FOUND	NO HITS FOUND
s183.1	4145369182	3014600427	-1375097391	0.184094759	ref|XP_001903535.1| hypothetical protein [Podospora anserina S mat+]_x0001_emb|CAP61310.1| unnamed protein product [Podospora anserina S mat+]	pan:PODANSg550 hypothetical protein	No hits found	NO HITS FOUND	NO HITS FOUND	NO HITS FOUND
s129.6	6059649762	3205874855	-1890170402	0.002980489	ref|XP_001903535.1| hypothetical protein [Podospora anserina S mat+]_x0001_emb|CAP61310.1| unnamed protein product [Podospora anserina S mat+]	pan:PODANSg550 hypothetical protein	gnl|CDD|29257 cd00200, WD40, WD40 domain, found in a number of eukaryotic proteins that cover a wide variety of functions including adaptor/regulatory modules in signal transduction, pre-mRNA processing and cytoskeleton assembly; typically contains a GH dipeptide 11-24 residues from its N-terminus and the WD dipeptide at its C-terminus and is 40 residues long, hence the name WD40; between GH and …	NO HITS FOUND	NO HITS FOUND	NO HITS FOUND
s16.236	2271996949	1346500332	-168733486	0.127973406	ref|XP_001903535.1| hypothetical protein [Podospora anserina S mat+]_x0001_emb|CAP61310.1| unnamed protein product [Podospora anserina S mat+]	pan:PODANSg550 hypothetical protein	gnl|CDD|191357 pfam05729, NACHT, NACHT domain. This NTPase domain is found in apoptosis proteins as well as those involved in MHC transcription activation. This family is closely related to pfam00931.	NO HITS FOUND	NO HITS FOUND	NO HITS FOUND
s2.10	5914448373	2895406141	-2042700777	0.335966434	ref|XP_001909475.1| hypothetical protein [Podospora anserina S mat+]_x0001_emb|CAP70608.1| unnamed protein product [Podospora anserina S mat+]	pan:PODANSg6511 hypothetical protein	No hits found	NO HITS FOUND	NO HITS FOUND	NO HITS FOUND
s132.4	2266325868	1770745251	-1279871211	0.441414586	ref|XP_001931492.1| endothelin-converting enzyme 1 [Pyrenophora tritici-repentis Pt-1C-BFP]_x0001_gb|EDU40597.1| endothelin-converting enzyme 1 [Pyrenophora tritici-repentis Pt-1C-BFP]	pan:PODANSg812 hypothetical protein	gnl|CDD|191333 pfam05649, Peptidase_M13_N, Peptidase family M13. M13 peptidases are well-studied proteases found in a wide range of organisms including mammals and bacteria. In mammals they participate in processes such as cardiovascular development, blood-pressure regulation, nervous control of respiration, and regulation of the function of neuropeptides in the central nervous system. In bacteri…	NO HITS FOUND	NO HITS FOUND	NO HITS FOUND
s170.2	1149969475	9438368916	-1218398523	0.660923376	ref|XP_002488582.1| hypothetical protein TSTA_110060 [Talaromyces stipitatus ATCC 10500]_x0001_gb|EED11826.1| hypothetical protein TSTA_110060 [Talaromyces stipitatus ATCC 10500]	ani:AN2661.2 hypothetical protein	gnl|CDD|190617 pfam03372, Exo_endo_phos, Endonuclease/Exonuclease/phosphatase family. This large family of proteins includes magnesium dependent endonucleases and a large number of phosphatases involved in intracellular signalling. This family includes: AP endonuclease proteins EC:4.2.99.18, DNase I proteins EC:3.1.21.1, Synaptojanin an inositol-1,4,5-trisphosphate phosphatase EC:3.1.3.56, Sphing…	NO HITS FOUND	NO HITS FOUND	NO HITS FOUND
s165.1	0.424773084	0.324573043	-1308713379	0.943911149	ref|XP_002556819.1| Pc06g02160 [Penicillium chrysogenum Wisconsin 54-1255]_x0001_emb|CAP79209.1| Pc06g02160 [Penicillium chrysogenum Wisconsin 54-1255]	pcs:Pc06g02160 Pc06g02160	gnl|CDD|187696 cd09272, RNase_HI_RT_Ty1, Ty1/Copia family of RNase HI in long-term repeat retroelements. Ribonuclease H (RNase H) enzymes are divided into two major families, Type 1 and Type 2, based on amino acid sequence similarities and biochemical properties. RNase H is an endonuclease that cleaves the RNA strand of an RNA/DNA hybrid in a sequence non-specific manner in the presence of divale…	NO HITS FOUND	NO HITS FOUND	NO HITS FOUND
s132.2	0.291323025	0.267123142	-1090594482	0.985794263	ref|XP_003002864.1| endothelin-converting enzyme [Verticillium albo-atrum VaMs.102]_x0001_gb|EEY20316.1| endothelin-converting enzyme [Verticillium albo-atrum VaMs.102]	pan:PODANSg812 hypothetical protein	gnl|CDD|189000 cd08662, M13, Peptidase family M13 includes neprilysin, endothelin-converting enzyme I. M13 family of metallopeptidases includes neprilysin (neutral endopeptidase, NEP, enkephalinase, CD10, CALLA, EC 3.4.24.11), endothelin-converting enzyme I (ECE-1, EC 3.4.24.71), erythrocyte surface antigen KELL (ECE-3), phosphate-regulating gene on the X chromosome (PHEX), soluble secreted endop…	NO HITS FOUND	NO HITS FOUND	NO HITS FOUND
s16.236	2680857673	1845490987	-1452652813	8.40E-05	ref|XP_003039518.1| hypothetical protein NECHADRAFT_89121 [Nectria haematococca mpVI 77-13-4]_x0001_gb|EEU33805.1| hypothetical protein NECHADRAFT_89121 [Nectria haematococca mpVI 77-13-4]	pan:PODANSg550 hypothetical protein	gnl|CDD|29257 cd00200, WD40, WD40 domain, found in a number of eukaryotic proteins that cover a wide variety of functions including adaptor/regulatory modules in signal transduction, pre-mRNA processing and cytoskeleton assembly; typically contains a GH dipeptide 11-24 residues from its N-terminus and the WD dipeptide at its C-terminus and is 40 residues long, hence the name WD40; between GH and …	NO HITS FOUND	NO HITS FOUND	NO HITS FOUND
s16.160	3453861147	5655272688	1637376967	0.491081081	ref|XP_003042900.1| hypothetical protein NECHADRAFT_78398 [Nectria haematococca mpVI 77-13-4]_x0001_gb|EEU37187.1| hypothetical protein NECHADRAFT_78398 [Nectria haematococca mpVI 77-13-4]	mgr:MGG_04770 MG04770.4; hypothetical protein	No hits found	NO HITS FOUND	NO HITS FOUND	NO HITS FOUND
s10.10	8937293049	9005743964	1007659021	0.987511157	ref|XP_003044139.1| hypothetical protein NECHADRAFT_55320 [Nectria haematococca mpVI 77-13-4]_x0001_gb|EEU38426.1| hypothetical protein NECHADRAFT_55320 [Nectria haematococca mpVI 77-13-4]	mgr:MGG_08663 MG08663.4; hypothetical protein	gnl|CDD|173412 PTZ00121, PTZ00121, MAEBL; Provisional.	NO HITS FOUND	NO HITS FOUND	NO HITS FOUND
s17.13	0.224622804	0.926836357	4126189956	0.649184018	ref|XP_003046020.1| hypothetical protein NECHADRAFT_33948 [Nectria haematococca mpVI 77-13-4]_x0001_gb|EEU40307.1| hypothetical protein NECHADRAFT_33948 [Nectria haematococca mpVI 77-13-4]	nfi:NFIA_063720 hypothetical protein	No hits found	NO HITS FOUND	NO HITS FOUND	NO HITS FOUND
s136.4	1599856556	1112203629	-1438456516	0.358072547	ref|XP_003046020.1| hypothetical protein NECHADRAFT_33948 [Nectria haematococca mpVI 77-13-4]_x0001_gb|EEU40307.1| hypothetical protein NECHADRAFT_33948 [Nectria haematococca mpVI 77-13-4]	pno:SNOG_13723 hypothetical protein	No hits found	NO HITS FOUND	NO HITS FOUND	NO HITS FOUND
s24.41	0.753616153	0.296148895	-2544720459	0.763085145	ref|XP_003046020.1| hypothetical protein NECHADRAFT_33948 [Nectria haematococca mpVI 77-13-4]_x0001_gb|EEU40307.1| hypothetical protein NECHADRAFT_33948 [Nectria haematococca mpVI 77-13-4]	nfi:NFIA_063720 hypothetical protein	No hits found	NO HITS FOUND	NO HITS FOUND	NO HITS FOUND
s1.36	5448054785	6126545413	1124538143	0.849328052	ref|XP_003046020.1| hypothetical protein NECHADRAFT_33948 [Nectria haematococca mpVI 77-13-4]_x0001_gb|EEU40307.1| hypothetical protein NECHADRAFT_33948 [Nectria haematococca mpVI 77-13-4]	ssl:SS1G_07784 hypothetical protein	No hits found	NO HITS FOUND	NO HITS FOUND	NO HITS FOUND
s1.33	0.708874563	0.108331522	-6543566895	0.676164284	ref|XP_003046020.1| hypothetical protein NECHADRAFT_33948 [Nectria haematococca mpVI 77-13-4]_x0001_gb|EEU40307.1| hypothetical protein NECHADRAFT_33948 [Nectria haematococca mpVI 77-13-4]	fgr:FG09742.1 hypothetical protein	No hits found	NO HITS FOUND	NO HITS FOUND	NO HITS FOUND
s49.29	1775068011	183106695	1031547489	0.979660359	ref|XP_003046020.1| hypothetical protein NECHADRAFT_33948 [Nectria haematococca mpVI 77-13-4]_x0001_gb|EEU40307.1| hypothetical protein NECHADRAFT_33948 [Nectria haematococca mpVI 77-13-4]	afv:AFLA_137110 extracellular serine-rich protein, putative	No hits found	NO HITS FOUND	NO HITS FOUND	NO HITS FOUND
s2.116	3614434521	4740319498	1311496853	0.220558073	ref|XP_003046027.1| hypothetical protein NECHADRAFT_123099 [Nectria haematococca mpVI 77-13-4]_x0001_gb|EEU40314.1| hypothetical protein NECHADRAFT_123099 [Nectria haematococca mpVI 77-13-4]	aor:AO090003000825 hypothetical protein	gnl|CDD|185690 cd02181, GH16_fungal_Lam16A_glucanase, fungal 1,3(4)-beta-D-glucanases, similar to Phanerochaete chrysosporium laminarinase 16A. Group of fungal 1,3(4)-beta-D-glucanases, similar to Phanerochaete chrysosporium laminarinase 16A. Lam16A belongs to the 'nonspecific' 1,3(4)-beta-glucanase subfamily, although beta-1,6 branching and beta-1,4 bonds specifically define where Lam16A hydroly…	NO HITS FOUND	NO HITS FOUND	NO HITS FOUND
s19.73	2759831865	2718025722	-101538107	0.987096893	ref|XP_003051741.1| hypothetical protein NECHADRAFT_68445 [Nectria haematococca mpVI 77-13-4]_x0001_gb|EEU46028.1| hypothetical protein NECHADRAFT_68445 [Nectria haematococca mpVI 77-13-4]	fgr:FG06888.1 hypothetical protein	gnl|CDD|185690 cd02181, GH16_fungal_Lam16A_glucanase, fungal 1,3(4)-beta-D-glucanases, similar to Phanerochaete chrysosporium laminarinase 16A. Group of fungal 1,3(4)-beta-D-glucanases, similar to Phanerochaete chrysosporium laminarinase 16A. Lam16A belongs to the 'nonspecific' 1,3(4)-beta-glucanase subfamily, although beta-1,6 branching and beta-1,4 bonds specifically define where Lam16A hydroly…	NO HITS FOUND	NO HITS FOUND	NO HITS FOUND
s14.88	4599719776	3046063309	-1510053899	0.600359806	ref|XP_003051741.1| hypothetical protein NECHADRAFT_68445 [Nectria haematococca mpVI 77-13-4]_x0001_gb|EEU46028.1| hypothetical protein NECHADRAFT_68445 [Nectria haematococca mpVI 77-13-4]	fgr:FG06888.1 hypothetical protein	gnl|CDD|185690 cd02181, GH16_fungal_Lam16A_glucanase, fungal 1,3(4)-beta-D-glucanases, similar to Phanerochaete chrysosporium laminarinase 16A. Group of fungal 1,3(4)-beta-D-glucanases, similar to Phanerochaete chrysosporium laminarinase 16A. Lam16A belongs to the 'nonspecific' 1,3(4)-beta-glucanase subfamily, although beta-1,6 branching and beta-1,4 bonds specifically define where Lam16A hydroly…	NO HITS FOUND	NO HITS FOUND	NO HITS FOUND
s14.86	113126096	1642373234	1451807577	0.79807992	ref|XP_003051741.1| hypothetical protein NECHADRAFT_68445 [Nectria haematococca mpVI 77-13-4]_x0001_gb|EEU46028.1| hypothetical protein NECHADRAFT_68445 [Nectria haematococca mpVI 77-13-4]	fgr:FG06888.1 hypothetical protein	gnl|CDD|185690 cd02181, GH16_fungal_Lam16A_glucanase, fungal 1,3(4)-beta-D-glucanases, similar to Phanerochaete chrysosporium laminarinase 16A. Group of fungal 1,3(4)-beta-D-glucanases, similar to Phanerochaete chrysosporium laminarinase 16A. Lam16A belongs to the 'nonspecific' 1,3(4)-beta-glucanase subfamily, although beta-1,6 branching and beta-1,4 bonds specifically define where Lam16A hydroly…	NO HITS FOUND	NO HITS FOUND	NO HITS FOUND
s14.87	1423029383	2469837667	1735619585	0.642084443	ref|XP_003051741.1| hypothetical protein NECHADRAFT_68445 [Nectria haematococca mpVI 77-13-4]_x0001_gb|EEU46028.1| hypothetical protein NECHADRAFT_68445 [Nectria haematococca mpVI 77-13-4]	fgr:FG06888.1 hypothetical protein	gnl|CDD|185690 cd02181, GH16_fungal_Lam16A_glucanase, fungal 1,3(4)-beta-D-glucanases, similar to Phanerochaete chrysosporium laminarinase 16A. Group of fungal 1,3(4)-beta-D-glucanases, similar to Phanerochaete chrysosporium laminarinase 16A. Lam16A belongs to the 'nonspecific' 1,3(4)-beta-glucanase subfamily, although beta-1,6 branching and beta-1,4 bonds specifically define where Lam16A hydroly…	NO HITS FOUND	NO HITS FOUND	NO HITS FOUND
s170.1	0.766619963	0.515487637	-1487174294	0.874746514	ref|XP_003051741.1| hypothetical protein NECHADRAFT_68445 [Nectria haematococca mpVI 77-13-4]_x0001_gb|EEU46028.1| hypothetical protein NECHADRAFT_68445 [Nectria haematococca mpVI 77-13-4]	fgr:FG06888.1 hypothetical protein	gnl|CDD|185690 cd02181, GH16_fungal_Lam16A_glucanase, fungal 1,3(4)-beta-D-glucanases, similar to Phanerochaete chrysosporium laminarinase 16A. Group of fungal 1,3(4)-beta-D-glucanases, similar to Phanerochaete chrysosporium laminarinase 16A. Lam16A belongs to the 'nonspecific' 1,3(4)-beta-glucanase subfamily, although beta-1,6 branching and beta-1,4 bonds specifically define where Lam16A hydroly…	NO HITS FOUND	NO HITS FOUND	NO HITS FOUND
s16.235	6660930068	4467826543	-1490865862	0.530922834	ref|XP_003190891.1| kinesin light chain [Aspergillus oryzae RIB40]	fgr:FG04718.1 hypothetical protein	gnl|CDD|144508 pfam00931, NB-ARC, NB-ARC domain.	NO HITS FOUND	NO HITS FOUND	NO HITS FOUND
s113.1	8959647397	4462480533	-2007772881	0.23545985	ref|XP_003190891.1| kinesin light chain [Aspergillus oryzae RIB40]	fgr:FG04718.1 hypothetical protein	gnl|CDD|132855 cd07216, Pat17_PNPLA8_PNPLA9_like3, Patatin-like phospholipase. Patatin is a storage protein of the potato tuber that shows Phospholipase A2 activity (PLA2; EC 3.1.1.4). Patatin catalyzes the nonspecific hydrolysis of phospholipids, glycolipids, sulfolipids, and mono- and diacylglycerols, thereby showing lipid acyl hydrolase activity. The active site includes an oxyanion hole with …	NO HITS FOUND	NO HITS FOUND	NO HITS FOUND
s132.1	248812952	1093191601	-2276023268	0.521327608	ref|XP_003301828.1| hypothetical protein PTT_13420 [Pyrenophora teres f. teres 0-1]_x0001_gb|EFQ90069.1| hypothetical protein PTT_13420 [Pyrenophora teres f. teres 0-1]	ssl:SS1G_05697 hypothetical protein	gnl|CDD|189000 cd08662, M13, Peptidase family M13 includes neprilysin, endothelin-converting enzyme I. M13 family of metallopeptidases includes neprilysin (neutral endopeptidase, NEP, enkephalinase, CD10, CALLA, EC 3.4.24.11), endothelin-converting enzyme I (ECE-1, EC 3.4.24.71), erythrocyte surface antigen KELL (ECE-3), phosphate-regulating gene on the X chromosome (PHEX), soluble secreted endop…	NO HITS FOUND	NO HITS FOUND	NO HITS FOUND
s132.3	1221271108	1691158942	1384753092	0.817150844	ref|XP_003301828.1| hypothetical protein PTT_13420 [Pyrenophora teres f. teres 0-1]_x0001_gb|EFQ90069.1| hypothetical protein PTT_13420 [Pyrenophora teres f. teres 0-1]	pan:PODANSg812 hypothetical protein	gnl|CDD|189000 cd08662, M13, Peptidase family M13 includes neprilysin, endothelin-converting enzyme I. M13 family of metallopeptidases includes neprilysin (neutral endopeptidase, NEP, enkephalinase, CD10, CALLA, EC 3.4.24.11), endothelin-converting enzyme I (ECE-1, EC 3.4.24.71), erythrocyte surface antigen KELL (ECE-3), phosphate-regulating gene on the X chromosome (PHEX), soluble secreted endop…	NO HITS FOUND	NO HITS FOUND	NO HITS FOUND
s1.34	2218835014	0.162761507	-1363243103	0.265493901	ref|XP_003350212.1| hypothetical protein SMAC_01104 [Sordaria macrospora k-hell]_x0001_emb|CBI54059.1| unnamed protein product [Sordaria macrospora]	nfi:NFIA_063720 hypothetical protein	No hits found	NO HITS FOUND	NO HITS FOUND	NO HITS FOUND
s180.1	3232833092	2878363898	-1123149542	0.653233357	ref|XP_003352620.1| hypothetical protein SMAC_01454 [Sordaria macrospora k-hell]_x0001_emb|CBI51375.1| unnamed protein product [Sordaria macrospora]	ncr:NCU00770 hypothetical protein; K11886 proteasome component ECM29	No hits found	NO HITS FOUND	NO HITS FOUND	NO HITS FOUND
s43.63	4730556249	3403343104	-138997336	0.663342949	ref|XP_363079.1| hypothetical protein MGG_08663 [Magnaporthe oryzae 70-15]_x0001_gb|EDJ94946.1| hypothetical protein MGG_08663 [Magnaporthe oryzae 70-15]	mgr:MGG_08663 MG08663.4; hypothetical protein	gnl|CDD|173623 cd00180, PKc, Catalytic domain of Protein Kinases. Protein Kinases (PKs), catalytic (c) domain. PKs catalyze the transfer of the gamma-phosphoryl group from ATP to serine/threonine or tyrosine residues on protein substrates. The PK family is part of a larger superfamily that includes the catalytic domains of RIO kinases, aminoglycoside phosphotransferase, choline kinase, phosphoino…	NO HITS FOUND	NO HITS FOUND	NO HITS FOUND
s10.10	1240420362	1734948803	1398678106	0.372851872	ref|XP_363079.1| hypothetical protein MGG_08663 [Magnaporthe oryzae 70-15]_x0001_gb|EDJ94946.1| hypothetical protein MGG_08663 [Magnaporthe oryzae 70-15]	mgr:MGG_08663 MG08663.4; hypothetical protein	gnl|CDD|173412 PTZ00121, PTZ00121, MAEBL; Provisional.	NO HITS FOUND	NO HITS FOUND	NO HITS FOUND
s111.14	0.049041636	0.179871207	3667724406	0.915914255	ref|XP_385831.1| hypothetical protein FG05655.1 [Gibberella zeae PH-1]	fgr:FG05655.1 hypothetical protein; K01771 1-phosphatidylinositol phosphodiesterase [EC:4.6.1.13]	gnl|CDD|176528 cd08586, PI-PLCc_BcPLC_like, Catalytic domain of Bacillus cereus phosphatidylinositol-specific phospholipases C and similar proteins. This subfamily corresponds to the catalytic domain present in Bacillus cereus phosphatidylinositol-specific phospholipase C (PI-PLC, EC 4.6.1.13) and its sequence homologs found in bacteria and eukaryota. Bacterial PI-PLCs participate in Ca2+-indepen…	NO HITS FOUND	NO HITS FOUND	NO HITS FOUND
s141.2	7683433405	7335701902	-1047402622	0.777440653	ref|XP_385912.1| hypothetical protein FG05736.1 [Gibberella zeae PH-1]	fgr:FG05736.1 hypothetical protein; K11886 proteasome component ECM29	No hits found	NO HITS FOUND	NO HITS FOUND	NO HITS FOUND
s1.32	1604791122	0.562350149	-2853722229	5.85E-05	ref|XP_389918.1| hypothetical protein FG09742.1 [Gibberella zeae PH-1]	fgr:FG09742.1 hypothetical protein	No hits found	NO HITS FOUND	NO HITS FOUND	NO HITS FOUND
s144.3	925317596	9215401495	-1004099058	0.993200605	ref|XP_657980.1| hypothetical protein AN0376.2 [Aspergillus nidulans FGSC A4]_x0001_gb|EAA65782.1| hypothetical protein AN0376.2 [Aspergillus nidulans FGSC A4]_x0001_tpe|CBF89606.1| TPA: conserved hypothetical protein [Aspergillus nidulans FGSC A4]	ani:AN0376.2 hypothetical protein	gnl|CDD|73154 cd01647, RT_LTR, RT_LTR: Reverse transcriptases (RTs) from retrotransposons and retroviruses which have long terminal repeats (LTRs) in their DNA copies but not in their RNA template. RT catalyzes DNA replication from an RNA template, and is responsible for the replication of retroelements. An RT gene is usually indicative of a mobile element such as a retrotransposon or retrovirus.…	NO HITS FOUND	NO HITS FOUND	NO HITS FOUND
s212.1	6611503317	6814205331	103065899	0.95770616	ref|XP_657980.1| hypothetical protein AN0376.2 [Aspergillus nidulans FGSC A4]_x0001_gb|EAA65782.1| hypothetical protein AN0376.2 [Aspergillus nidulans FGSC A4]_x0001_tpe|CBF89606.1| TPA: conserved hypothetical protein [Aspergillus nidulans FGSC A4]	ani:AN0376.2 hypothetical protein	gnl|CDD|73154 cd01647, RT_LTR, RT_LTR: Reverse transcriptases (RTs) from retrotransposons and retroviruses which have long terminal repeats (LTRs) in their DNA copies but not in their RNA template. RT catalyzes DNA replication from an RNA template, and is responsible for the replication of retroelements. An RT gene is usually indicative of a mobile element such as a retrotransposon or retrovirus.…	GO:0044260:cellular macromolecule metabolic process	NO HITS FOUND	NO HITS FOUND
s212.1	1045540059	1052677237	1006826307	0.987903467	ref|XP_660275.1| hypothetical protein AN2671.2 [Aspergillus nidulans FGSC A4]_x0001_gb|EAA63073.1| hypothetical protein AN2671.2 [Aspergillus nidulans FGSC A4]	ani:AN2671.2 hypothetical protein	gnl|CDD|73154 cd01647, RT_LTR, RT_LTR: Reverse transcriptases (RTs) from retrotransposons and retroviruses which have long terminal repeats (LTRs) in their DNA copies but not in their RNA template. RT catalyzes DNA replication from an RNA template, and is responsible for the replication of retroelements. An RT gene is usually indicative of a mobile element such as a retrotransposon or retrovirus.…	NO HITS FOUND	NO HITS FOUND	NO HITS FOUND
s114.5	0.568576472	0.426555369	-1332948812	0.924793004	ref|XP_662858.1| hypothetical protein AN5254.2 [Aspergillus nidulans FGSC A4]_x0001_gb|EAA62204.1| hypothetical protein AN5254.2 [Aspergillus nidulans FGSC A4]_x0001_tpe|CBF82237.1| TPA: hypothetical protein ANIA_05254 [Aspergillus nidulans FGSC A4]	ani:AN5254.2 hypothetical protein	No hits found	NO HITS FOUND	NO HITS FOUND	NO HITS FOUND
s92.6	392068894	2716847585	-1443102279	0.141913167	ref|XP_662858.1| hypothetical protein AN5254.2 [Aspergillus nidulans FGSC A4]_x0001_gb|EAA62204.1| hypothetical protein AN5254.2 [Aspergillus nidulans FGSC A4]_x0001_tpe|CBF82237.1| TPA: hypothetical protein ANIA_05254 [Aspergillus nidulans FGSC A4]	ani:AN5254.2 hypothetical protein	gnl|CDD|73154 cd01647, RT_LTR, RT_LTR: Reverse transcriptases (RTs) from retrotransposons and retroviruses which have long terminal repeats (LTRs) in their DNA copies but not in their RNA template. RT catalyzes DNA replication from an RNA template, and is responsible for the replication of retroelements. An RT gene is usually indicative of a mobile element such as a retrotransposon or retrovirus.…	GO:0006139:nucleobase, nucleoside, nucleotide and nucleic acid metabolic process,GO:0043283:biopolymer metabolic process,GO:0006139:nucleobase, nucleoside, nucleotide and nucleic acid metabolic process,GO:0006996:organelle organization and biogenesis,GO:0043283:biopolymer metabolic process	NO HITS FOUND	GO:0005622:intracellular,GO:0043229:intracellular organelle,GO:0043231:intracellular membrane-bound organelle,GO:0044424:intracellular part
s119.5	0.425601102	0	-1000000	0.744528458	ref|XP_754260.1| extracellular serine-rich protein [Aspergillus fumigatus Af293]_x0001_gb|EAL92222.1| extracellular serine-rich protein, putative [Aspergillus fumigatus Af293]_x0001_gb|EDP52392.1| extracellular serine-rich protein, putative [Aspergillus fumigatus A1163]	afm:AFUA_3G13640 extracellular serine-rich protein	No hits found	NO HITS FOUND	NO HITS FOUND	NO HITS FOUND
s66.3	2095695479	1048150017	-1999423218	0.614479316	sp|Q00808|HETE1_PODAN RecName: Full=Vegetative incompatibility protein HET-E-1_x0001_gb|AAA85775.1| beta transducin-like protein [Podospora anserina]	pan:PODANSg4742 hypothetical protein	gnl|CDD|29257 cd00200, WD40, WD40 domain, found in a number of eukaryotic proteins that cover a wide variety of functions including adaptor/regulatory modules in signal transduction, pre-mRNA processing and cytoskeleton assembly; typically contains a GH dipeptide 11-24 residues from its N-terminus and the WD dipeptide at its C-terminus and is 40 residues long, hence the name WD40; between GH and …	NO HITS FOUND	NO HITS FOUND	NO HITS FOUND
s212.1	3614790817	2209676084	-1635891724	0.594825987	tpe|CBF71484.1| TPA: conserved hypothetical protein [Aspergillus nidulans FGSC A4]	ani:AN2671.2 hypothetical protein	gnl|CDD|73154 cd01647, RT_LTR, RT_LTR: Reverse transcriptases (RTs) from retrotransposons and retroviruses which have long terminal repeats (LTRs) in their DNA copies but not in their RNA template. RT catalyzes DNA replication from an RNA template, and is responsible for the replication of retroelements. An RT gene is usually indicative of a mobile element such as a retrotransposon or retrovirus.…	NO HITS FOUND	NO HITS FOUND	NO HITS FOUND

## Sheet: genes in CC expanded families
Genes among expanded families of C. cacaofunesta
Family	Gene ID
Gene_family.txt.fam_1022.fasta	s132.1
Gene_family.txt.fam_1022.fasta	s132.3
Gene_family.txt.fam_1022.fasta	s132.4
Gene_family.txt.fam_1022.fasta	s132.2
Gene_family.txt.fam_1022.fasta	s56.53
Gene_family.txt.fam_1022.fasta	s56.55
Gene_family.txt.fam_1022.fasta	s56.51
Gene_family.txt.fam_1022.fasta	s56.52
Gene_family.txt.fam_1022.fasta	s68.59
Gene_family.txt.fam_1022.fasta	s82.11
Gene_family.txt.fam_1077.fasta	s164.3
Gene_family.txt.fam_1077.fasta	s31.1
Gene_family.txt.fam_1077.fasta	s37.66
Gene_family.txt.fam_1077.fasta	s6.231
Gene_family.txt.fam_1077.fasta	s6.231
Gene_family.txt.fam_1077.fasta	s69.5
Gene_family.txt.fam_1077.fasta	s75.16
Gene_family.txt.fam_1077.fasta	s97.5
Gene_family.txt.fam_1077.fasta	s99.26
Gene_family.txt.fam_10888.fasta	s16.160
Gene_family.txt.fam_108.fasta	s10.10
Gene_family.txt.fam_108.fasta	s10.10
Gene_family.txt.fam_108.fasta	s43.63
Gene_family.txt.fam_108.fasta	s43.63
Gene_family.txt.fam_108.fasta	s60.13
Gene_family.txt.fam_108.fasta	s10.10
Gene_family.txt.fam_108.fasta	s7.1
Gene_family.txt.fam_108.fasta	s10.10
Gene_family.txt.fam_134.fasta	s14.87
Gene_family.txt.fam_134.fasta	s14.88
Gene_family.txt.fam_134.fasta	s14.86
Gene_family.txt.fam_134.fasta	s170.1
Gene_family.txt.fam_134.fasta	s19.73
Gene_family.txt.fam_134.fasta	s2.116
Gene_family.txt.fam_134.fasta	s5.39
Gene_family.txt.fam_134.fasta	s54.112
Gene_family.txt.fam_134.fasta	s14.87
Gene_family.txt.fam_134.fasta	s14.87
Gene_family.txt.fam_134.fasta	s8.78
Gene_family.txt.fam_242.fasta	s1.62
Gene_family.txt.fam_242.fasta	s1.61
Gene_family.txt.fam_242.fasta	s90.3
Gene_family.txt.fam_242.fasta	s71.1
Gene_family.txt.fam_242.fasta	s71.1
Gene_family.txt.fam_242.fasta	s154.1
Gene_family.txt.fam_242.fasta	s18.99
Gene_family.txt.fam_242.fasta	s1.61
Gene_family.txt.fam_242.fasta	s199.1
Gene_family.txt.fam_242.fasta	s21.1
Gene_family.txt.fam_242.fasta	s26.42
Gene_family.txt.fam_242.fasta	s28.109
Gene_family.txt.fam_242.fasta	s42.1
Gene_family.txt.fam_242.fasta	s49.28
Gene_family.txt.fam_242.fasta	s50.48
Gene_family.txt.fam_242.fasta	s67.3
Gene_family.txt.fam_242.fasta	s154.1
Gene_family.txt.fam_242.fasta	s90.3
Gene_family.txt.fam_242.fasta	s71.1
Gene_family.txt.fam_242.fasta	s9.1
Gene_family.txt.fam_242.fasta	s71.1
Gene_family.txt.fam_242.fasta	s90.3
Gene_family.txt.fam_242.fasta	s99.17
Gene_family.txt.fam_287.fasta	s137.2
Gene_family.txt.fam_287.fasta	s333.1
Gene_family.txt.fam_287.fasta	s16.52
Gene_family.txt.fam_287.fasta	s170.2
Gene_family.txt.fam_287.fasta	s18.99
Gene_family.txt.fam_287.fasta	s21.2
Gene_family.txt.fam_287.fasta	s23.83
Gene_family.txt.fam_287.fasta	s3.335
Gene_family.txt.fam_287.fasta	s333.1
Gene_family.txt.fam_287.fasta	s3.335
Gene_family.txt.fam_287.fasta	s10.50
Gene_family.txt.fam_287.fasta	s333.1
Gene_family.txt.fam_287.fasta	s40.99
Gene_family.txt.fam_287.fasta	s333.1
Gene_family.txt.fam_287.fasta	s3.335
Gene_family.txt.fam_287.fasta	s54.26
Gene_family.txt.fam_287.fasta	s3.336
Gene_family.txt.fam_287.fasta	s6.103
Gene_family.txt.fam_287.fasta	s170.2
Gene_family.txt.fam_287.fasta	s56.54
Gene_family.txt.fam_287.fasta	s333.1
Gene_family.txt.fam_287.fasta	s3.335
Gene_family.txt.fam_298.fasta	s97.2
Gene_family.txt.fam_298.fasta	s165.1
Gene_family.txt.fam_298.fasta	s36.42
Gene_family.txt.fam_298.fasta	s31.20
Gene_family.txt.fam_298.fasta	s36.42
Gene_family.txt.fam_298.fasta	s36.41
Gene_family.txt.fam_298.fasta	s36.42
Gene_family.txt.fam_298.fasta	s36.41
Gene_family.txt.fam_298.fasta	s36.41
Gene_family.txt.fam_298.fasta	s62.37
Gene_family.txt.fam_298.fasta	s36.42
Gene_family.txt.fam_298.fasta	s165.1
Gene_family.txt.fam_298.fasta	s97.3
Gene_family.txt.fam_298.fasta	s97.4
Gene_family.txt.fam_350.fasta	s20.1
Gene_family.txt.fam_350.fasta	s3.2
Gene_family.txt.fam_350.fasta	s3.6
Gene_family.txt.fam_350.fasta	s3.3
Gene_family.txt.fam_350.fasta	s3.8
Gene_family.txt.fam_350.fasta	s3.10
Gene_family.txt.fam_350.fasta	s3.1
Gene_family.txt.fam_350.fasta	s3.4
Gene_family.txt.fam_350.fasta	s3.9
Gene_family.txt.fam_350.fasta	s3.5
Gene_family.txt.fam_350.fasta	s74.18
Gene_family.txt.fam_37.fasta	s1.3
Gene_family.txt.fam_37.fasta	s1.283
Gene_family.txt.fam_37.fasta	s20.45
Gene_family.txt.fam_37.fasta	s107.6
Gene_family.txt.fam_37.fasta	s113.2
Gene_family.txt.fam_37.fasta	s113.1
Gene_family.txt.fam_37.fasta	s113.4
Gene_family.txt.fam_37.fasta	s113.2
Gene_family.txt.fam_37.fasta	s136.2
Gene_family.txt.fam_37.fasta	s136.1
Gene_family.txt.fam_37.fasta	s56.58
Gene_family.txt.fam_37.fasta	s16.235
Gene_family.txt.fam_37.fasta	s20.46
Gene_family.txt.fam_37.fasta	s20.47
Gene_family.txt.fam_37.fasta	s20.45
Gene_family.txt.fam_37.fasta	s20.46
Gene_family.txt.fam_37.fasta	s24.61
Gene_family.txt.fam_37.fasta	s28.61
Gene_family.txt.fam_37.fasta	s43.79
Gene_family.txt.fam_37.fasta	s43.79
Gene_family.txt.fam_37.fasta	s43.22
Gene_family.txt.fam_37.fasta	s47.13
Gene_family.txt.fam_37.fasta	s47.10
Gene_family.txt.fam_37.fasta	s1.283
Gene_family.txt.fam_37.fasta	s1.283
Gene_family.txt.fam_37.fasta	s52.10
Gene_family.txt.fam_37.fasta	s56.56
Gene_family.txt.fam_37.fasta	s56.57
Gene_family.txt.fam_37.fasta	s20.45
Gene_family.txt.fam_37.fasta	s43.79
Gene_family.txt.fam_37.fasta	s62.44
Gene_family.txt.fam_37.fasta	s63.20
Gene_family.txt.fam_37.fasta	s7.11
Gene_family.txt.fam_37.fasta	s9.2
Gene_family.txt.fam_37.fasta	s9.5
Gene_family.txt.fam_37.fasta	s98.6
Gene_family.txt.fam_37.fasta	s99.16
Gene_family.txt.fam_45.fasta	s1.1
Gene_family.txt.fam_45.fasta	s114.5
Gene_family.txt.fam_45.fasta	s115.1
Gene_family.txt.fam_45.fasta	s16.55
Gene_family.txt.fam_45.fasta	s89.9
Gene_family.txt.fam_45.fasta	s4.44
Gene_family.txt.fam_45.fasta	s144.3
Gene_family.txt.fam_45.fasta	s212.1
Gene_family.txt.fam_45.fasta	s16.55
Gene_family.txt.fam_45.fasta	s16.55
Gene_family.txt.fam_45.fasta	s92.6
Gene_family.txt.fam_45.fasta	s212.1
Gene_family.txt.fam_45.fasta	s17.6
Gene_family.txt.fam_45.fasta	s144.3
Gene_family.txt.fam_45.fasta	s212.1
Gene_family.txt.fam_45.fasta	s35.35
Gene_family.txt.fam_45.fasta	s212.1
Gene_family.txt.fam_45.fasta	s31.23
Gene_family.txt.fam_45.fasta	s31.22
Gene_family.txt.fam_45.fasta	s31.21
Gene_family.txt.fam_45.fasta	s35.35
Gene_family.txt.fam_45.fasta	s4.44
Gene_family.txt.fam_45.fasta	s40.97
Gene_family.txt.fam_45.fasta	s40.98
Gene_family.txt.fam_45.fasta	s49.25
Gene_family.txt.fam_45.fasta	s52.5
Gene_family.txt.fam_45.fasta	s16.55
Gene_family.txt.fam_45.fasta	s63.80
Gene_family.txt.fam_45.fasta	s212.1
Gene_family.txt.fam_45.fasta	s85.13
Gene_family.txt.fam_45.fasta	s89.9
Gene_family.txt.fam_45.fasta	s16.55
Gene_family.txt.fam_45.fasta	s92.6
Gene_family.txt.fam_45.fasta	s92.13
Gene_family.txt.fam_45.fasta	s144.3
Gene_family.txt.fam_62.fasta	s129.4
Gene_family.txt.fam_62.fasta	s129.4
Gene_family.txt.fam_62.fasta	s129.4
Gene_family.txt.fam_62.fasta	s129.4
Gene_family.txt.fam_62.fasta	s129.4
Gene_family.txt.fam_62.fasta	s100.2
Gene_family.txt.fam_62.fasta	s100.2
Gene_family.txt.fam_62.fasta	s129.4
Gene_family.txt.fam_62.fasta	s82.13
Gene_family.txt.fam_62.fasta	s49.27
Gene_family.txt.fam_62.fasta	s129.4
Gene_family.txt.fam_62.fasta	s3.262
Gene_family.txt.fam_62.fasta	s99.5
Gene_family.txt.fam_62.fasta	s129.4
Gene_family.txt.fam_62.fasta	s129.4
Gene_family.txt.fam_62.fasta	s49.27
Gene_family.txt.fam_62.fasta	s129.4
Gene_family.txt.fam_62.fasta	s129.4
Gene_family.txt.fam_62.fasta	s52.9
Gene_family.txt.fam_62.fasta	s99.5
Gene_family.txt.fam_62.fasta	s129.4
Gene_family.txt.fam_62.fasta	s129.4
Gene_family.txt.fam_62.fasta	s129.4
Gene_family.txt.fam_62.fasta	s17.54
Gene_family.txt.fam_62.fasta	s100.2
Gene_family.txt.fam_62.fasta	s28.1
Gene_family.txt.fam_62.fasta	s129.4
Gene_family.txt.fam_62.fasta	s129.4
Gene_family.txt.fam_62.fasta	s129.4
Gene_family.txt.fam_62.fasta	s49.27
Gene_family.txt.fam_62.fasta	s52.9
Gene_family.txt.fam_62.fasta	s49.27
Gene_family.txt.fam_62.fasta	s129.4
Gene_family.txt.fam_62.fasta	s49.27
Gene_family.txt.fam_62.fasta	s82.13
Gene_family.txt.fam_62.fasta	s129.4
Gene_family.txt.fam_62.fasta	s129.4
Gene_family.txt.fam_62.fasta	s129.4
Gene_family.txt.fam_62.fasta	s49.35
Gene_family.txt.fam_62.fasta	s129.4
Gene_family.txt.fam_62.fasta	s52.9
Gene_family.txt.fam_62.fasta	s6.42
Gene_family.txt.fam_62.fasta	s129.4
Gene_family.txt.fam_62.fasta	s129.4
Gene_family.txt.fam_62.fasta	s129.4
Gene_family.txt.fam_62.fasta	s49.27
Gene_family.txt.fam_62.fasta	s82.13
Gene_family.txt.fam_62.fasta	s129.4
Gene_family.txt.fam_62.fasta	s129.4
Gene_family.txt.fam_62.fasta	s93.2
Gene_family.txt.fam_62.fasta	s129.4
Gene_family.txt.fam_62.fasta	s129.4
Gene_family.txt.fam_62.fasta	s129.4
Gene_family.txt.fam_62.fasta	s99.5
Gene_family.txt.fam_62.fasta	s49.27
Gene_family.txt.fam_62.fasta	s129.4
Gene_family.txt.fam_62.fasta	s28.1
Gene_family.txt.fam_70.fasta	s1.34
Gene_family.txt.fam_70.fasta	s1.37
Gene_family.txt.fam_70.fasta	s1.36
Gene_family.txt.fam_70.fasta	s1.32
Gene_family.txt.fam_70.fasta	s1.39
Gene_family.txt.fam_70.fasta	s1.38
Gene_family.txt.fam_70.fasta	s1.33
Gene_family.txt.fam_70.fasta	s115.2
Gene_family.txt.fam_70.fasta	s49.29
Gene_family.txt.fam_70.fasta	s119.1
Gene_family.txt.fam_70.fasta	s119.5
Gene_family.txt.fam_70.fasta	s136.4
Gene_family.txt.fam_70.fasta	s17.13
Gene_family.txt.fam_70.fasta	s18.245
Gene_family.txt.fam_70.fasta	s2.10
Gene_family.txt.fam_70.fasta	s77.1
Gene_family.txt.fam_70.fasta	s24.41
Gene_family.txt.fam_70.fasta	s3.323
Gene_family.txt.fam_70.fasta	s39.7
Gene_family.txt.fam_70.fasta	s44.27
Gene_family.txt.fam_70.fasta	s49.29
Gene_family.txt.fam_70.fasta	s56.44
Gene_family.txt.fam_70.fasta	s59.48
Gene_family.txt.fam_70.fasta	s59.47
Gene_family.txt.fam_70.fasta	s68.56
Gene_family.txt.fam_70.fasta	s77.8
Gene_family.txt.fam_70.fasta	s77.1
Gene_family.txt.fam_70.fasta	s77.5
Gene_family.txt.fam_70.fasta	s77.4
Gene_family.txt.fam_70.fasta	s77.2
Gene_family.txt.fam_70.fasta	s77.7
Gene_family.txt.fam_70.fasta	s77.3
Gene_family.txt.fam_70.fasta	s98.7
Gene_family.txt.fam_798.fasta	s141.2
Gene_family.txt.fam_798.fasta	s57.29
Gene_family.txt.fam_798.fasta	s180.1
Gene_family.txt.fam_798.fasta	s180.1
Gene_family.txt.fam_798.fasta	s180.1
Gene_family.txt.fam_798.fasta	s57.1
Gene_family.txt.fam_798.fasta	s180.1
Gene_family.txt.fam_798.fasta	s57.2
Gene_family.txt.fam_798.fasta	s57.1
Gene_family.txt.fam_798.fasta	s63.81
Gene_family.txt.fam_798.fasta	s180.1
Gene_family.txt.fam_88.fasta	s1.50
Gene_family.txt.fam_88.fasta	s1.40
Gene_family.txt.fam_88.fasta	s111.2
Gene_family.txt.fam_88.fasta	s111.7
Gene_family.txt.fam_88.fasta	s111.13
Gene_family.txt.fam_88.fasta	s111.11
Gene_family.txt.fam_88.fasta	s111.1
Gene_family.txt.fam_88.fasta	s111.15
Gene_family.txt.fam_88.fasta	s111.14
Gene_family.txt.fam_88.fasta	s111.12
Gene_family.txt.fam_88.fasta	s111.5
Gene_family.txt.fam_88.fasta	s111.8
Gene_family.txt.fam_88.fasta	s111.3
Gene_family.txt.fam_88.fasta	s111.9
Gene_family.txt.fam_88.fasta	s114.4
Gene_family.txt.fam_88.fasta	s114.1
Gene_family.txt.fam_88.fasta	s114.6
Gene_family.txt.fam_88.fasta	s114.2
Gene_family.txt.fam_88.fasta	s16.16
Gene_family.txt.fam_88.fasta	s3.261
Gene_family.txt.fam_88.fasta	s3.263
Gene_family.txt.fam_88.fasta	s3.266
Gene_family.txt.fam_88.fasta	s3.264
Gene_family.txt.fam_88.fasta	s31.38
Gene_family.txt.fam_88.fasta	s31.39
Gene_family.txt.fam_88.fasta	s31.32
Gene_family.txt.fam_88.fasta	s36.12
Gene_family.txt.fam_88.fasta	s31.36
Gene_family.txt.fam_88.fasta	s31.37
Gene_family.txt.fam_88.fasta	s31.34
Gene_family.txt.fam_88.fasta	s31.33
Gene_family.txt.fam_88.fasta	s31.25
Gene_family.txt.fam_88.fasta	s31.28
Gene_family.txt.fam_88.fasta	s31.35
Gene_family.txt.fam_88.fasta	s32.32
Gene_family.txt.fam_88.fasta	s35.1
Gene_family.txt.fam_88.fasta	s35.4
Gene_family.txt.fam_88.fasta	s35.2
Gene_family.txt.fam_88.fasta	s36.12
Gene_family.txt.fam_88.fasta	s36.14
Gene_family.txt.fam_88.fasta	s36.11
Gene_family.txt.fam_88.fasta	s5.281
Gene_family.txt.fam_88.fasta	s54.11
Gene_family.txt.fam_88.fasta	s54.14
Gene_family.txt.fam_88.fasta	s54.13
Gene_family.txt.fam_88.fasta	s54.10
Gene_family.txt.fam_88.fasta	s82.16
Gene_family.txt.fam_88.fasta	s82.19
Gene_family.txt.fam_88.fasta	s82.9
Gene_family.txt.fam_88.fasta	s82.20
Gene_family.txt.fam_88.fasta	s82.18
Gene_family.txt.fam_88.fasta	s82.1
Gene_family.txt.fam_88.fasta	s82.2
Gene_family.txt.fam_88.fasta	s82.7
Gene_family.txt.fam_88.fasta	s82.21
Gene_family.txt.fam_88.fasta	s82.4
Gene_family.txt.fam_88.fasta	s82.12
Gene_family.txt.fam_88.fasta	s82.10
Gene_family.txt.fam_88.fasta	s82.22
Gene_family.txt.fam_88.fasta	s82.6
Gene_family.txt.fam_88.fasta	s82.14
Gene_family.txt.fam_88.fasta	s82.15
Gene_family.txt.fam_88.fasta	s84.5
Gene_family.txt.fam_88.fasta	s84.8
Gene_family.txt.fam_88.fasta	s84.6
Gene_family.txt.fam_88.fasta	s84.2
Gene_family.txt.fam_88.fasta	s84.9
Gene_family.txt.fam_88.fasta	s84.7
Gene_family.txt.fam_88.fasta	s84.3
Gene_family.txt.fam_88.fasta	s84.13
Gene_family.txt.fam_88.fasta	s84.12
Gene_family.txt.fam_88.fasta	s3.261
Gene_family.txt.fam_88.fasta	s84.4
Gene_family.txt.fam_88.fasta	s98.2
Gene_family.txt.fam_88.fasta	s98.3
Gene_family.txt.fam_88.fasta	s98.4
Gene_family.txt.fam_88.fasta	s98.5
Gene_family.txt.fam_8.fasta	s66.3
Gene_family.txt.fam_8.fasta	s1.79
Gene_family.txt.fam_8.fasta	s1.80
Gene_family.txt.fam_8.fasta	s1.5
Gene_family.txt.fam_8.fasta	s1.50
Gene_family.txt.fam_8.fasta	s1.81
Gene_family.txt.fam_8.fasta	s101.1
Gene_family.txt.fam_8.fasta	s105.5
Gene_family.txt.fam_8.fasta	s107.4
Gene_family.txt.fam_8.fasta	s70.13
Gene_family.txt.fam_8.fasta	s97.16
Gene_family.txt.fam_8.fasta	s97.16
Gene_family.txt.fam_8.fasta	s126.1
Gene_family.txt.fam_8.fasta	s129.6
Gene_family.txt.fam_8.fasta	s53.9
Gene_family.txt.fam_8.fasta	s14.120
Gene_family.txt.fam_8.fasta	s14.120
Gene_family.txt.fam_8.fasta	s16.236
Gene_family.txt.fam_8.fasta	s16.236
Gene_family.txt.fam_8.fasta	s164.1
Gene_family.txt.fam_8.fasta	s18.243
Gene_family.txt.fam_8.fasta	s18.216
Gene_family.txt.fam_8.fasta	s183.1
Gene_family.txt.fam_8.fasta	s56.63
Gene_family.txt.fam_8.fasta	s19.26
Gene_family.txt.fam_8.fasta	s183.1
Gene_family.txt.fam_8.fasta	s2.70
Gene_family.txt.fam_8.fasta	s70.13
Gene_family.txt.fam_8.fasta	s21.104
Gene_family.txt.fam_8.fasta	s19.26
Gene_family.txt.fam_8.fasta	s21.108
Gene_family.txt.fam_8.fasta	s21.70
Gene_family.txt.fam_8.fasta	s211.1
Gene_family.txt.fam_8.fasta	s183.1
Gene_family.txt.fam_8.fasta	s66.3
Gene_family.txt.fam_8.fasta	s25.71
Gene_family.txt.fam_8.fasta	s25.29
Gene_family.txt.fam_8.fasta	s25.72
Gene_family.txt.fam_8.fasta	s29.26
Gene_family.txt.fam_8.fasta	s29.1
Gene_family.txt.fam_8.fasta	s3.333
Gene_family.txt.fam_8.fasta	s3.199
Gene_family.txt.fam_8.fasta	s18.243
Gene_family.txt.fam_8.fasta	s31.2
Gene_family.txt.fam_8.fasta	s1.80
Gene_family.txt.fam_8.fasta	s36.15
Gene_family.txt.fam_8.fasta	s29.1
Gene_family.txt.fam_8.fasta	s37.2
Gene_family.txt.fam_8.fasta	s37.1
Gene_family.txt.fam_8.fasta	s38.64
Gene_family.txt.fam_8.fasta	s66.3
Gene_family.txt.fam_8.fasta	s19.26
Gene_family.txt.fam_8.fasta	s43.90
Gene_family.txt.fam_8.fasta	s43.38
Gene_family.txt.fam_8.fasta	s46.12
Gene_family.txt.fam_8.fasta	s70.13
Gene_family.txt.fam_8.fasta	s53.9
Gene_family.txt.fam_8.fasta	s14.120
Gene_family.txt.fam_8.fasta	s56.63
Gene_family.txt.fam_8.fasta	s56.58
Gene_family.txt.fam_8.fasta	s58.1
Gene_family.txt.fam_8.fasta	s6.124
Gene_family.txt.fam_8.fasta	s6.17
Gene_family.txt.fam_8.fasta	s25.29
Gene_family.txt.fam_8.fasta	s6.173
Gene_family.txt.fam_8.fasta	s6.16
Gene_family.txt.fam_8.fasta	s60.10
Gene_family.txt.fam_8.fasta	s56.63
Gene_family.txt.fam_8.fasta	s64.9
Gene_family.txt.fam_8.fasta	s66.3
Gene_family.txt.fam_8.fasta	s68.58
Gene_family.txt.fam_8.fasta	s7.30
Gene_family.txt.fam_8.fasta	s7.29
Gene_family.txt.fam_8.fasta	s70.2
Gene_family.txt.fam_8.fasta	s70.13
Gene_family.txt.fam_8.fasta	s18.243
Gene_family.txt.fam_8.fasta	s8.77
Gene_family.txt.fam_8.fasta	s88.1
Gene_family.txt.fam_8.fasta	s97.6
Gene_family.txt.fam_8.fasta	s97.16
Gene_family.txt.fam_8.fasta	s97.6
Gene_family.txt.fam_8.fasta	s98.8

## Sheet: CF exclusives vs CC
C. fimbriataexclusives genes vs C. cacaofunesta -Annotation.
Gene ID	NR Annotation	UniREF 90	UniREF 100	KEGG Annotation
CF1668	No hits found	No hits found	No hits found	No hits found
CF164	No hits found	No hits found	No hits found	No hits found
CF3382	gb|EGU73977.1| hypothetical protein FOXB_15512 [Fusarium oxysporum Fo5176]	UniRef90_E9E5E4 Phospholipase n=1 Tax=Metarhizium acridum CQMa 102 RepID=E9E5E4_METAQ	UniRef100_E9E5E4 Phospholipase n=1 Tax=Metarhizium acridum CQMa 102 RepID=E9E5E4_METAQ	pno:SNOG_02704 hypothetical protein
CF4428	gb|EGR45409.1| phospholipase C [Trichoderma reesei QM6a]	UniRef90_E9E6B5 Phosphatidylinositol-specific phospholipase n=2 Tax=Metarhizium RepID=E9E6B5_METAQ	UniRef100_E9E6B5 Phosphatidylinositol-specific phospholipase n=1 Tax=Metarhizium acridum CQMa 102 RepID=E9E6B5_METAQ	fgr:FG05655.1 hypothetical protein; K01771 1-phosphatidylinositol phosphodiesterase [EC:4.6.1.13]
CF1095	gb|EJT69191.1| hypothetical protein GGTG_13300 [Gaeumannomyces graminis var. tritici R3-111a-1]	UniRef90_E9E5E4 Phospholipase n=1 Tax=Metarhizium acridum CQMa 102 RepID=E9E5E4_METAQ	UniRef100_E9E5E4 Phospholipase n=1 Tax=Metarhizium acridum CQMa 102 RepID=E9E5E4_METAQ	pno:SNOG_02704 hypothetical protein
CF4430	gb|EGR45409.1| phospholipase C [Trichoderma reesei QM6a]	UniRef90_E9E6B5 Phosphatidylinositol-specific phospholipase n=2 Tax=Metarhizium RepID=E9E6B5_METAQ	UniRef100_E9E6B5 Phosphatidylinositol-specific phospholipase n=1 Tax=Metarhizium acridum CQMa 102 RepID=E9E6B5_METAQ	fgr:FG05655.1 hypothetical protein; K01771 1-phosphatidylinositol phosphodiesterase [EC:4.6.1.13]
CF211	ref|XP_001263108.1| hypothetical protein NFIA_063720 [Neosartorya fischeri NRRL 181]_x0001_gb|EAW21211.1| hypothetical protein NFIA_063720 [Neosartorya fischeri NRRL 181]	UniRef90_A1D667 Putative uncharacterized protein n=1 Tax=Neosartorya fischeri NRRL 181 RepID=A1D667_NEOFI	UniRef100_A1D667 Putative uncharacterized protein n=1 Tax=Neosartorya fischeri NRRL 181 RepID=A1D667_NEOFI	nfi:NFIA_063720 hypothetical protein
CF141	No hits found	No hits found	No hits found	No hits found
CF74	dbj|BAA89272.1| Pol [Alternaria alternata]	UniRef90_Q9UVD8 Pol (Fragment) n=2 Tax=Pleosporaceae RepID=Q9UVD8_ALTAL	UniRef100_Q9UVD8 Pol (Fragment) n=1 Tax=Alternaria alternata RepID=Q9UVD8_ALTAL	ani:AN5242.2 hypothetical protein
CF73	dbj|BAA89272.1| Pol [Alternaria alternata]	UniRef90_Q9UVD8 Pol (Fragment) n=2 Tax=Pleosporaceae RepID=Q9UVD8_ALTAL	UniRef100_Q9UVD8 Pol (Fragment) n=1 Tax=Alternaria alternata RepID=Q9UVD8_ALTAL	ani:AN5242.2 hypothetical protein
CF357	ref|XP_003046020.1| hypothetical protein NECHADRAFT_33948 [Nectria haematococca mpVI 77-13-4]_x0001_gb|EEU40307.1| hypothetical protein NECHADRAFT_33948 [Nectria haematococca mpVI 77-13-4]	UniRef90_C7Z7I0 Putative uncharacterized protein n=1 Tax=Nectria haematococca mpVI 77-13-4 RepID=C7Z7I0_NECH7	UniRef100_C7Z7I0 Putative uncharacterized protein n=1 Tax=Nectria haematococca mpVI 77-13-4 RepID=C7Z7I0_NECH7	nfi:NFIA_063720 hypothetical protein
CF1310	gb|EFY94119.1| Phosphatidylinositol-specific phospholipase [Metarhizium anisopliae ARSEF 23]	UniRef90_E9E6B5 Phosphatidylinositol-specific phospholipase n=2 Tax=Metarhizium RepID=E9E6B5_METAQ	UniRef100_E9FDS4 Phosphatidylinositol-specific phospholipase n=1 Tax=Metarhizium anisopliae ARSEF 23 RepID=E9FDS4_METAR	fgr:FG05655.1 hypothetical protein; K01771 1-phosphatidylinositol phosphodiesterase [EC:4.6.1.13]
CF4429	gb|EGR45409.1| phospholipase C [Trichoderma reesei QM6a]	UniRef90_E9E6B5 Phosphatidylinositol-specific phospholipase n=2 Tax=Metarhizium RepID=E9E6B5_METAQ	UniRef100_E9E6B5 Phosphatidylinositol-specific phospholipase n=1 Tax=Metarhizium acridum CQMa 102 RepID=E9E6B5_METAQ	fgr:FG05655.1 hypothetical protein; K01771 1-phosphatidylinositol phosphodiesterase [EC:4.6.1.13]
CF346	ref|XP_003045636.1| hypothetical protein NECHADRAFT_39507 [Nectria haematococca mpVI 77-13-4]_x0001_gb|EEU39923.1| hypothetical protein NECHADRAFT_39507 [Nectria haematococca mpVI 77-13-4]	UniRef90_C7Z818 Putative uncharacterized protein n=1 Tax=Nectria haematococca mpVI 77-13-4 RepID=C7Z818_NECH7	UniRef100_C7Z818 Putative uncharacterized protein n=1 Tax=Nectria haematococca mpVI 77-13-4 RepID=C7Z818_NECH7	fgr:FG04601.1 hypothetical protein
CF1686	gb|EKV15765.1| hypothetical protein PDIP_39300 [Penicillium digitatum Pd1]_x0001_gb|EKV17834.1| hypothetical protein PDIG_13080 [Penicillium digitatum PHI26]	UniRef90_B6HAN4 Pc16CF13430 protein n=1 Tax=Penicillium chrysogenum Wisconsin 54-1255 RepID=B6HAN4_PENCW	UniRef100_B6HAN4 Pc16CF13430 protein n=1 Tax=Penicillium chrysogenum Wisconsin 54-1255 RepID=B6HAN4_PENCW	pcs:Pc16CF13430 Pc16CF13430
CF363	No hits found	No hits found	No hits found	No hits found
CF274	No hits found	No hits found	No hits found	No hits found
CF1309	gb|EGR45409.1| phospholipase C [Trichoderma reesei QM6a]	UniRef90_E9E6B5 Phosphatidylinositol-specific phospholipase n=2 Tax=Metarhizium RepID=E9E6B5_METAQ	UniRef100_E9FDS4 Phosphatidylinositol-specific phospholipase n=1 Tax=Metarhizium anisopliae ARSEF 23 RepID=E9FDS4_METAR	fgr:FG05655.1 hypothetical protein; K01771 1-phosphatidylinositol phosphodiesterase [EC:4.6.1.13]
CF258	No hits found	No hits found	No hits found	No hits found

## Sheet: CC exclusives vs CF
C. cacaofunesta exclusives proteins vs C. fimbriata - Annotation.
Gene ID	CER1	CER2	Fold-change CER2/CER1	P_value CER2/CER1	NR Annotation	KEGG Annotation	CDD Annotation	Biological Process	Molecular Function	Cellular `Process
s129.4	3091289558	3077456643	-1004494918	0.995934434	emb|CAE55867.1| Fot5 transposase [Fusarium oxysporum f. sp. lycopersici]	ssl:SS1G_05956 hypothetical protein	gnl|CDD|190555 pfam03184, DDE_1, DDE superfamily endonuclease. This family of proteins are related to pfam00665 and are probably endonucleases of the DDE superfamily. Transposase proteins are necessary for efficient DNA transposition. This domain is a member of the DDE superfamily, which contain three carboxylate residues that are believed to be responsible for coordinating metal ions needed for …	NO HITS FOUND	GO:0043169:cation binding,GO:0046872:metal ion binding	NO HITS FOUND
s129.4	3013804123	1739950462	-1732120649	0.600491375	emb|CAE55867.1| Fot5 transposase [Fusarium oxysporum f. sp. lycopersici]	ssl:SS1G_05956 hypothetical protein	gnl|CDD|190555 pfam03184, DDE_1, DDE superfamily endonuclease. This family of proteins are related to pfam00665 and are probably endonucleases of the DDE superfamily. Transposase proteins are necessary for efficient DNA transposition. This domain is a member of the DDE superfamily, which contain three carboxylate residues that are believed to be responsible for coordinating metal ions needed for …	NO HITS FOUND	NO HITS FOUND	NO HITS FOUND	CER 1: RNAseq library (control)
s1.40	0	0	-	1	gb|EFQ30992.1| phosphatidylinositol-specific phospholipase C [Glomerella graminicola M1.001]	fgr:FG05655.1 hypothetical protein; K01771 1-phosphatidylinositol phosphodiesterase [EC:4.6.1.13]	gnl|CDD|176528 cd08586, PI-PLCc_BcPLC_like, Catalytic domain of Bacillus cereus phosphatidylinositol-specific phospholipases C and similar proteins. This subfamily corresponds to the catalytic domain present in Bacillus cereus phosphatidylinositol-specific phospholipase C (PI-PLC, EC 4.6.1.13) and its sequence homologs found in bacteria and eukaryota. Bacterial PI-PLCs participate in Ca2+-indepen…	NO HITS FOUND	NO HITS FOUND	NO HITS FOUND	CER 2: RNAseq library (sample)
s71.1	1653095481	1576151428	-1048817678	0.669068877	gb|EFY87040.1| serine/threonine-protein kinase Sgk2 [Metarhizium acridum CQMa 102]	cpw:CPC735_014890 hypothetical protein	No hits found	NO HITS FOUND	NO HITS FOUND	NO HITS FOUND
s71.1	1225153725	1026971944	-1192976822	0.18749634	gb|EFY87040.1| serine/threonine-protein kinase Sgk2 [Metarhizium acridum CQMa 102]	cim:CIMG_08748 hypothetical protein	No hits found	NO HITS FOUND	NO HITS FOUND	NO HITS FOUND
s8.75	4648801465	1616859901	-2875203636	0.260190798	gb|EFZ03321.1| Mutator-like element transposase, putative [Metarhizium anisopliae ARSEF 23]	bfu:BC1G_08697 hypothetical protein	No hits found	NO HITS FOUND	NO HITS FOUND	NO HITS FOUND
s8.75	4509734754	2352738445	-1916802424	0.44461428	gb|EFZ03321.1| Mutator-like element transposase, putative [Metarhizium anisopliae ARSEF 23]	bfu:BC1G_08697 hypothetical protein	No hits found	NO HITS FOUND	NO HITS FOUND	NO HITS FOUND
s212.1	5591464235	4801464446	-1164533091	0.81636266	gb|EFZ03794.1| retrotransposon nucleocapsid protein [Metarhizium anisopliae ARSEF 23]	mgr:MGG_13051 MG10388.4, MG11112.4; similar to reverse transcriptase	gnl|CDD|187698 cd09274, RNase_HI_RT_Ty3, Ty3/Gypsy family of RNase HI in long-term repeat retroelements. Ribonuclease H (RNase H) enzymes are divided into two major families, Type 1 and Type 2, based on amino acid sequence similarities and biochemical properties. RNase H is an endonuclease that cleaves the RNA strand of an RNA/DNA hybrid in a sequence non-specific manner in the presence of divale…	NO HITS FOUND	NO HITS FOUND	NO HITS FOUND
s47.4	1521274842	0.83694253	-1817657471	0.717277028	gi|116179050|ref|XP_001219374.1| hypothetical protein CHGG_00153 [Chaetomium globosum CBS 148.51]_x0001_gi|88184450|gb|EAQ91918.1| hypothetical protein CHGG_00153 [Chaetomium globosum CBS 148.51]	ure:UREG_05476 hypothetical protein	gnl|CDD|190058 pfam01636, APH, Phosphotransferase enzyme family. This family consists of bacterial antibiotic resistance proteins, which confer resistance to various aminoglycosides they include: aminoglycoside 3'-phosphotransferase or kanamycin kinase / neomycin-kanamycin phosphotransferase and streptomycin 3''-kinase or streptomycin 3''-phosphotransferase. The aminoglycoside phosphotransferases…	NO HITS FOUND	NO HITS FOUND	NO HITS FOUND
s22.2	5196788957	4118629063	-1261776401	0.266420069	gi|156042568|ref|XP_001587841.1| hypothetical protein SS1G_11082 [Sclerotinia sclerotiorum 1980]_x0001_gi|154695468|gb|EDN95206.1| hypothetical protein SS1G_11082 [Sclerotinia sclerotiorum 1980 UF-70]	ssl:SS1G_11082 hypothetical protein	gnl|CDD|187700 cd09276, Rnase_HI_RT_non_LTR, non-LTR RNase HI domain of reverse transcriptases. Ribonuclease H (RNase H) is classified into two families, type 1 (prokaryotic RNase HI, eukaryotic RNase H1 and viral RNase H) and type 2 (prokaryotic RNase HII and HIII, and eukaryotic RNase H2). Ribonuclease HI (RNase HI) is an endonuclease that cleaves the RNA strand of an RNA/DNA hybrid in a sequen…	NO HITS FOUND	NO HITS FOUND	NO HITS FOUND
s22.2	7666074973	5869586833	-1306067222	0.123622423	gi|156042568|ref|XP_001587841.1| hypothetical protein SS1G_11082 [Sclerotinia sclerotiorum 1980]_x0001_gi|154695468|gb|EDN95206.1| hypothetical protein SS1G_11082 [Sclerotinia sclerotiorum 1980 UF-70]	ssl:SS1G_11082 hypothetical protein	gnl|CDD|187700 cd09276, Rnase_HI_RT_non_LTR, non-LTR RNase HI domain of reverse transcriptases. Ribonuclease H (RNase H) is classified into two families, type 1 (prokaryotic RNase HI, eukaryotic RNase H1 and viral RNase H) and type 2 (prokaryotic RNase HII and HIII, and eukaryotic RNase H2). Ribonuclease HI (RNase HI) is an endonuclease that cleaves the RNA strand of an RNA/DNA hybrid in a sequen…	NO HITS FOUND	NO HITS FOUND	NO HITS FOUND
s137.2	3897949431	343604631	-1134428666	0.592454626	gi|156044887|ref|XP_001588999.1| hypothetical protein SS1G_09632 [Sclerotinia sclerotiorum 1980]_x0001_gi|154694027|gb|EDN93765.1| hypothetical protein SS1G_09632 [Sclerotinia sclerotiorum 1980 UF-70]	ssl:SS1G_09632 similar to reverse transcriptase	gnl|CDD|73156 cd01650, RT_nLTR_like, RT_nLTR: Non-LTR (long terminal repeat) retrotransposon and non-LTR retrovirus reverse transcriptase (RT). This subfamily contains both non-LTR retrotransposons and non-LTR retrovirus RTs. RTs catalyze the conversion of single-stranded RNA into double-stranded DNA for integration into host chromosomes. RT is a multifunctional enzyme with RNA-directed DNA polym…	NO HITS FOUND	NO HITS FOUND	NO HITS FOUND
s63.80	5500646802	5173040134	-106332962	0.924214226	gi|156046135|ref|XP_001589620.1| hypothetical protein SS1G_09342 [Sclerotinia sclerotiorum 1980]_x0001_gi|154693737|gb|EDN93475.1| hypothetical protein SS1G_09342 [Sclerotinia sclerotiorum 1980 UF-70]	ssl:SS1G_09342 hypothetical protein	gnl|CDD|187700 cd09276, Rnase_HI_RT_non_LTR, non-LTR RNase HI domain of reverse transcriptases. Ribonuclease H (RNase H) is classified into two families, type 1 (prokaryotic RNase HI, eukaryotic RNase H1 and viral RNase H) and type 2 (prokaryotic RNase HII and HIII, and eukaryotic RNase H2). Ribonuclease HI (RNase HI) is an endonuclease that cleaves the RNA strand of an RNA/DNA hybrid in a sequen…	NO HITS FOUND	NO HITS FOUND	NO HITS FOUND
s92.12	2242973409	1713876732	-1308713379	0.406479881	gi|156060369|ref|XP_001596107.1| hypothetical protein SS1G_02323 [Sclerotinia sclerotiorum 1980]_x0001_gi|154699731|gb|EDN99469.1| hypothetical protein SS1G_02323 [Sclerotinia sclerotiorum 1980 UF-70]	ssl:SS1G_02323 hypothetical protein	No hits found	NO HITS FOUND	NO HITS FOUND	NO HITS FOUND
s8.75	2312800186	1334068083	-1733644793	0.108605309	gi|212536933|ref|XP_002148622.1| conserved hypothetical protein [Penicillium marneffei ATCC 18224]_x0001_gi|210068364|gb|EEA22455.1| conserved hypothetical protein [Penicillium marneffei ATCC 18224]	pcs:Pc21g00130 Pc21g00130	gnl|CDD|192624 pfam10551, MULE, MULE transposase domain. This domain was identified by Babu and colleagues.	NO HITS FOUND	NO HITS FOUND	NO HITS FOUND
s56.54	4270963444	2427965625	-1759070804	0.024681602	gi|212536933|ref|XP_002148622.1| conserved hypothetical protein [Penicillium marneffei ATCC 18224]_x0001_gi|210068364|gb|EEA22455.1| conserved hypothetical protein [Penicillium marneffei ATCC 18224]	pcs:Pc21g00130 Pc21g00130	gnl|CDD|192624 pfam10551, MULE, MULE transposase domain. This domain was identified by Babu and colleagues.	NO HITS FOUND	NO HITS FOUND	NO HITS FOUND
s92.3	2757688092	1455483776	-1894688308	0.046115915	gi|212536933|ref|XP_002148622.1| conserved hypothetical protein [Penicillium marneffei ATCC 18224]_x0001_gi|210068364|gb|EEA22455.1| conserved hypothetical protein [Penicillium marneffei ATCC 18224]	pcs:Pc21g00130 Pc21g00130	gnl|CDD|192624 pfam10551, MULE, MULE transposase domain. This domain was identified by Babu and colleagues.	NO HITS FOUND	NO HITS FOUND	NO HITS FOUND
s63.80	2123986959	1933229483	-109867296	0.767769007	gi|242787321|ref|XP_002480983.1| conserved hypothetical protein [Talaromyces stipitatus ATCC 10500]_x0001_gi|218721130|gb|EED20549.1| conserved hypothetical protein [Talaromyces stipitatus ATCC 10500]	mgr:MGG_10029 MG10029.4; similar to reverse transcriptase	gnl|CDD|187700 cd09276, Rnase_HI_RT_non_LTR, non-LTR RNase HI domain of reverse transcriptases. Ribonuclease H (RNase H) is classified into two families, type 1 (prokaryotic RNase HI, eukaryotic RNase H1 and viral RNase H) and type 2 (prokaryotic RNase HII and HIII, and eukaryotic RNase H2). Ribonuclease HI (RNase HI) is an endonuclease that cleaves the RNA strand of an RNA/DNA hybrid in a sequen…	NO HITS FOUND	NO HITS FOUND	NO HITS FOUND
s63.80	3441676884	3027449388	-1136823921	0.609643644	gi|242825380|ref|XP_002488428.1| transposon I factor, putative [Talaromyces stipitatus ATCC 10500]_x0001_gi|218712246|gb|EED11672.1| transposon I factor, putative [Talaromyces stipitatus ATCC 10500]	ssl:SS1G_04940 hypothetical protein	gnl|CDD|187700 cd09276, Rnase_HI_RT_non_LTR, non-LTR RNase HI domain of reverse transcriptases. Ribonuclease H (RNase H) is classified into two families, type 1 (prokaryotic RNase HI, eukaryotic RNase H1 and viral RNase H) and type 2 (prokaryotic RNase HII and HIII, and eukaryotic RNase H2). Ribonuclease HI (RNase HI) is an endonuclease that cleaves the RNA strand of an RNA/DNA hybrid in a sequen…	NO HITS FOUND	NO HITS FOUND	NO HITS FOUND
s178.1	1225585346	1118696188	-1095547977	0.486112486	gi|255937517|ref|XP_002559785.1| Pc13g13740 [Penicillium chrysogenum Wisconsin 54-1255]_x0001_gi|211584405|emb|CAP92443.1| Pc13g13740 [Penicillium chrysogenum Wisconsin 54-1255]	pcs:Pc13g13740 Pc13g13740	No hits found	NO HITS FOUND	NO HITS FOUND	NO HITS FOUND
s212.1	4177296531	2553528739	-1635891724	0.562796611	gi|259484704|tpe|CBF81153.1| TPA: conserved hypothetical protein [Aspergillus nidulans FGSC A4]	ani:AN2671.2 hypothetical protein	gnl|CDD|73154 cd01647, RT_LTR, RT_LTR: Reverse transcriptases (RTs) from retrotransposons and retroviruses which have long terminal repeats (LTRs) in their DNA copies but not in their RNA template. RT catalyzes DNA replication from an RNA template, and is responsible for the replication of retroelements. An RT gene is usually indicative of a mobile element such as a retrotransposon or retrovirus.…	NO HITS FOUND	NO HITS FOUND	NO HITS FOUND
s77.8	0	0	-	1	gi|302889507|ref|XP_003043639.1| plastocyanin-like domain-containing protein [Nectria haematococca mpVI 77-13-4]_x0001_gi|256724556|gb|EEU37926.1| plastocyanin-like domain-containing protein [Nectria haematococca mpVI 77-13-4]	fgr:FG07829.1 hypothetical protein	No hits found	NO HITS FOUND	NO HITS FOUND	NO HITS FOUND
s77.7	0	0.099303895	1000000	0.933483291	gi|302894279|ref|XP_003046020.1| hypothetical protein NECHADRAFT_33948 [Nectria haematococca mpVI 77-13-4]_x0001_gi|256726947|gb|EEU40307.1| hypothetical protein NECHADRAFT_33948 [Nectria haematococca mpVI 77-13-4]	fgr:FG09742.1 hypothetical protein	No hits found	NO HITS FOUND	NO HITS FOUND	NO HITS FOUND
s5.39	1070261595	1028087388	-1041022006	0.981583769	gi|302915861|ref|XP_003051741.1| hypothetical protein NECHADRAFT_68445 [Nectria haematococca mpVI 77-13-4]_x0001_gi|256732680|gb|EEU46028.1| hypothetical protein NECHADRAFT_68445 [Nectria haematococca mpVI 77-13-4]	fgr:FG06888.1 hypothetical protein	gnl|CDD|185690 cd02181, GH16_fungal_Lam16A_glucanase, fungal 1,3(4)-beta-D-glucanases, similar to Phanerochaete chrysosporium laminarinase 16A. Group of fungal 1,3(4)-beta-D-glucanases, similar to Phanerochaete chrysosporium laminarinase 16A. Lam16A belongs to the 'nonspecific' 1,3(4)-beta-glucanase subfamily, although beta-1,6 branching and beta-1,4 bonds specifically define where Lam16A hydroly…	NO HITS FOUND	NO HITS FOUND	NO HITS FOUND
s47.3	5904925108	6172730139	1045352824	0.808374642	gi|302921333|ref|XP_003053264.1| hypothetical protein NECHADRAFT_78091 [Nectria haematococca mpVI 77-13-4]_x0001_gi|256734204|gb|EEU47551.1| hypothetical protein NECHADRAFT_78091 [Nectria haematococca mpVI 77-13-4]	pan:PODANSg7707 hypothetical protein	gnl|CDD|173623 cd00180, PKc, Catalytic domain of Protein Kinases. Protein Kinases (PKs), catalytic (c) domain. PKs catalyze the transfer of the gamma-phosphoryl group from ATP to serine/threonine or tyrosine residues on protein substrates. The PK family is part of a larger superfamily that includes the catalytic domains of RIO kinases, aminoglycoside phosphotransferase, choline kinase, phosphoino…	NO HITS FOUND	NO HITS FOUND	NO HITS FOUND
s47.3	1374904922	1671386746	1215638056	0.089740053	gi|302921333|ref|XP_003053264.1| hypothetical protein NECHADRAFT_78091 [Nectria haematococca mpVI 77-13-4]_x0001_gi|256734204|gb|EEU47551.1| hypothetical protein NECHADRAFT_78091 [Nectria haematococca mpVI 77-13-4]	pan:PODANSg7707 hypothetical protein	No hits found	NO HITS FOUND	NO HITS FOUND	NO HITS FOUND
s47.3	5804895031	6333381775	1091041568	0.633030564	gi|302921333|ref|XP_003053264.1| hypothetical protein NECHADRAFT_78091 [Nectria haematococca mpVI 77-13-4]_x0001_gi|256734204|gb|EEU47551.1| hypothetical protein NECHADRAFT_78091 [Nectria haematococca mpVI 77-13-4]	pan:PODANSg7707 hypothetical protein	No hits found	NO HITS FOUND	NO HITS FOUND	NO HITS FOUND
s47.7	4079310563	3846370883	-1060560899	0.795048201	gi|302921333|ref|XP_003053264.1| hypothetical protein NECHADRAFT_78091 [Nectria haematococca mpVI 77-13-4]_x0001_gi|256734204|gb|EEU47551.1| hypothetical protein NECHADRAFT_78091 [Nectria haematococca mpVI 77-13-4]	pan:PODANSg7707 hypothetical protein	No hits found	NO HITS FOUND	NO HITS FOUND	NO HITS FOUND
s47.3	4777233103	4341087985	-110046908	0.649880475	gi|302921333|ref|XP_003053264.1| hypothetical protein NECHADRAFT_78091 [Nectria haematococca mpVI 77-13-4]_x0001_gi|256734204|gb|EEU47551.1| hypothetical protein NECHADRAFT_78091 [Nectria haematococca mpVI 77-13-4]	pan:PODANSg7707 hypothetical protein	No hits found	NO HITS FOUND	NO HITS FOUND	NO HITS FOUND
s98.2	0.045372686	0.041603627	-1090594482	0.997463095	gi|310795531|gb|EFQ30992.1| phosphatidylinositol-specific phospholipase C [Glomerella graminicola M1.001]	fgr:FG05655.1 hypothetical protein; K01771 1-phosphatidylinositol phosphodiesterase [EC:4.6.1.13]	gnl|CDD|176528 cd08586, PI-PLCc_BcPLC_like, Catalytic domain of Bacillus cereus phosphatidylinositol-specific phospholipases C and similar proteins. This subfamily corresponds to the catalytic domain present in Bacillus cereus phosphatidylinositol-specific phospholipase C (PI-PLC, EC 4.6.1.13) and its sequence homologs found in bacteria and eukaryota. Bacterial PI-PLCs participate in Ca2+-indepen…	NO HITS FOUND	NO HITS FOUND	NO HITS FOUND
s180.1	9807944147	9775227206	-1003346924	0.99427109	gi|320587409|gb|EFW99889.1| proteasome component [Grosmannia clavigera kw1407]	ncr:NCU00770 hypothetical protein; K11886 proteasome component ECM29	gnl|CDD|193474 pfam13001, Ecm29, Proteasome stabiliser. The proteasome consists of two subunits, and the capacity of the proteasome to degrade protein depends crucially on the interaction between these two subunits. This interaction is affected by a wide range of factors including metabolites, such as ATP, and proteasome-associated proteins such as Ecm29. Ecm29 stabilises the interaction between …	NO HITS FOUND	NO HITS FOUND	NO HITS FOUND
s71.1	1211432217	1102053421	-1099249994	0.473101611	gi|322695228|gb|EFY87040.1| serine/threonine-protein kinase Sgk2 [Metarhizium acridum CQMa 102]	cpw:CPC735_014890 hypothetical protein	No hits found	NO HITS FOUND	NO HITS FOUND	NO HITS FOUND
s71.1	138030713	1349061809	-1023160778	0.850307616	gi|322695228|gb|EFY87040.1| serine/threonine-protein kinase Sgk2 [Metarhizium acridum CQMa 102]	cpw:CPC735_014890 hypothetical protein	No hits found	NO HITS FOUND	NO HITS FOUND	NO HITS FOUND
s3.263	0.049307445	0	-1000000	0.966400131	gi|322696731|gb|EFY88519.1| Phosphatidylinositol-specific phospholipase [Metarhizium acridum CQMa 102]	fgr:FG05655.1 hypothetical protein; K01771 1-phosphatidylinositol phosphodiesterase [EC:4.6.1.13]	gnl|CDD|176528 cd08586, PI-PLCc_BcPLC_like, Catalytic domain of Bacillus cereus phosphatidylinositol-specific phospholipases C and similar proteins. This subfamily corresponds to the catalytic domain present in Bacillus cereus phosphatidylinositol-specific phospholipase C (PI-PLC, EC 4.6.1.13) and its sequence homologs found in bacteria and eukaryota. Bacterial PI-PLCs participate in Ca2+-indepen…	NO HITS FOUND	NO HITS FOUND	NO HITS FOUND
s98.4	0.234464525	0.171990252	-1363243103	0.961820019	gi|322696731|gb|EFY88519.1| Phosphatidylinositol-specific phospholipase [Metarhizium acridum CQMa 102]	fgr:FG05655.1 hypothetical protein; K01771 1-phosphatidylinositol phosphodiesterase [EC:4.6.1.13]	gnl|CDD|176528 cd08586, PI-PLCc_BcPLC_like, Catalytic domain of Bacillus cereus phosphatidylinositol-specific phospholipases C and similar proteins. This subfamily corresponds to the catalytic domain present in Bacillus cereus phosphatidylinositol-specific phospholipase C (PI-PLC, EC 4.6.1.13) and its sequence homologs found in bacteria and eukaryota. Bacterial PI-PLCs participate in Ca2+-indepen…	NO HITS FOUND	NO HITS FOUND	NO HITS FOUND
s98.3	0	0.084685555	1000000	0.942990044	gi|322702474|gb|EFY94119.1| Phosphatidylinositol-specific phospholipase [Metarhizium anisopliae ARSEF 23]	fgr:FG05655.1 hypothetical protein; K01771 1-phosphatidylinositol phosphodiesterase [EC:4.6.1.13]	gnl|CDD|176528 cd08586, PI-PLCc_BcPLC_like, Catalytic domain of Bacillus cereus phosphatidylinositol-specific phospholipases C and similar proteins. This subfamily corresponds to the catalytic domain present in Bacillus cereus phosphatidylinositol-specific phospholipase C (PI-PLC, EC 4.6.1.13) and its sequence homologs found in bacteria and eukaryota. Bacterial PI-PLCs participate in Ca2+-indepen…	NO HITS FOUND	NO HITS FOUND	NO HITS FOUND
s82.15	0.221883501	0.050862971	-436237793	0.891616747	gi|322702474|gb|EFY94119.1| Phosphatidylinositol-specific phospholipase [Metarhizium anisopliae ARSEF 23]	fgr:FG05655.1 hypothetical protein; K01771 1-phosphatidylinositol phosphodiesterase [EC:4.6.1.13]	gnl|CDD|176528 cd08586, PI-PLCc_BcPLC_like, Catalytic domain of Bacillus cereus phosphatidylinositol-specific phospholipases C and similar proteins. This subfamily corresponds to the catalytic domain present in Bacillus cereus phosphatidylinositol-specific phospholipase C (PI-PLC, EC 4.6.1.13) and its sequence homologs found in bacteria and eukaryota. Bacterial PI-PLCs participate in Ca2+-indepen…	NO HITS FOUND	NO HITS FOUND	NO HITS FOUND
s82.14	0.098348363	0	-1000000	0.934101765	gi|322702474|gb|EFY94119.1| Phosphatidylinositol-specific phospholipase [Metarhizium anisopliae ARSEF 23]	fgr:FG05655.1 hypothetical protein; K01771 1-phosphatidylinositol phosphodiesterase [EC:4.6.1.13]	gnl|CDD|176528 cd08586, PI-PLCc_BcPLC_like, Catalytic domain of Bacillus cereus phosphatidylinositol-specific phospholipases C and similar proteins. This subfamily corresponds to the catalytic domain present in Bacillus cereus phosphatidylinositol-specific phospholipase C (PI-PLC, EC 4.6.1.13) and its sequence homologs found in bacteria and eukaryota. Bacterial PI-PLCs participate in Ca2+-indepen…	NO HITS FOUND	NO HITS FOUND	NO HITS FOUND
s84.4	0.05351308	0.049067807	-1090594482	0.997023197	gi|322702474|gb|EFY94119.1| Phosphatidylinositol-specific phospholipase [Metarhizium anisopliae ARSEF 23]	fgr:FG05655.1 hypothetical protein; K01771 1-phosphatidylinositol phosphodiesterase [EC:4.6.1.13]	gnl|CDD|176528 cd08586, PI-PLCc_BcPLC_like, Catalytic domain of Bacillus cereus phosphatidylinositol-specific phospholipases C and similar proteins. This subfamily corresponds to the catalytic domain present in Bacillus cereus phosphatidylinositol-specific phospholipase C (PI-PLC, EC 4.6.1.13) and its sequence homologs found in bacteria and eukaryota. Bacterial PI-PLCs participate in Ca2+-indepen…	NO HITS FOUND	NO HITS FOUND	NO HITS FOUND
s84.2	0.476017512	0.193989005	-2453837586	0.839829967	gi|322702474|gb|EFY94119.1| Phosphatidylinositol-specific phospholipase [Metarhizium anisopliae ARSEF 23]	fgr:FG05655.1 hypothetical protein; K01771 1-phosphatidylinositol phosphodiesterase [EC:4.6.1.13]	gnl|CDD|176528 cd08586, PI-PLCc_BcPLC_like, Catalytic domain of Bacillus cereus phosphatidylinositol-specific phospholipases C and similar proteins. This subfamily corresponds to the catalytic domain present in Bacillus cereus phosphatidylinositol-specific phospholipase C (PI-PLC, EC 4.6.1.13) and its sequence homologs found in bacteria and eukaryota. Bacterial PI-PLCs participate in Ca2+-indepen…	NO HITS FOUND	NO HITS FOUND	NO HITS FOUND
s82.18	0.367034956	0.769247467	2095842518	0.794746578	gi|322702474|gb|EFY94119.1| Phosphatidylinositol-specific phospholipase [Metarhizium anisopliae ARSEF 23]	fgr:FG05655.1 hypothetical protein; K01771 1-phosphatidylinositol phosphodiesterase [EC:4.6.1.13]	gnl|CDD|176528 cd08586, PI-PLCc_BcPLC_like, Catalytic domain of Bacillus cereus phosphatidylinositol-specific phospholipases C and similar proteins. This subfamily corresponds to the catalytic domain present in Bacillus cereus phosphatidylinositol-specific phospholipase C (PI-PLC, EC 4.6.1.13) and its sequence homologs found in bacteria and eukaryota. Bacterial PI-PLCs participate in Ca2+-indepen…	NO HITS FOUND	NO HITS FOUND	NO HITS FOUND
s180.1	6946970716	6673221772	-1041022006	0.943278721	gi|336275733|ref|XP_003352620.1| hypothetical protein SMAC_01454 [Sordaria macrospora k-hell]_x0001_gi|289622197|emb|CBI51375.1| unnamed protein product [Sordaria macrospora]	No hits found	gnl|CDD|193474 pfam13001, Ecm29, Proteasome stabiliser. The proteasome consists of two subunits, and the capacity of the proteasome to degrade protein depends crucially on the interaction between these two subunits. This interaction is affected by a wide range of factors including metabolites, such as ATP, and proteasome-associated proteins such as Ecm29. Ecm29 stabilises the interaction between …	NO HITS FOUND	NO HITS FOUND	NO HITS FOUND
s82.20	0.430921116	0.878055496	203762467	0.77971116	gi|340515153|gb|EGR45409.1| phospholipase C [Trichoderma reesei QM6a]	fgr:FG05655.1 hypothetical protein; K01771 1-phosphatidylinositol phosphodiesterase [EC:4.6.1.13]	gnl|CDD|176528 cd08586, PI-PLCc_BcPLC_like, Catalytic domain of Bacillus cereus phosphatidylinositol-specific phospholipases C and similar proteins. This subfamily corresponds to the catalytic domain present in Bacillus cereus phosphatidylinositol-specific phospholipase C (PI-PLC, EC 4.6.1.13) and its sequence homologs found in bacteria and eukaryota. Bacterial PI-PLCs participate in Ca2+-indepen…	NO HITS FOUND	NO HITS FOUND	NO HITS FOUND
s35.35	8889073092	586035196	-1516815569	0.012675029	gi|6683624|dbj|BAA89272.1| Pol [Alternaria alternata]	ani:AN2671.2 hypothetical protein	gnl|CDD|73154 cd01647, RT_LTR, RT_LTR: Reverse transcriptases (RTs) from retrotransposons and retroviruses which have long terminal repeats (LTRs) in their DNA copies but not in their RNA template. RT catalyzes DNA replication from an RNA template, and is responsible for the replication of retroelements. An RT gene is usually indicative of a mobile element such as a retrotransposon or retrovirus.…	NO HITS FOUND	NO HITS FOUND	NO HITS FOUND
s16.55	1510957546	113866176	-1326959066	0.478443357	gi|67524425|ref|XP_660274.1| hypothetical protein AN2670.2 [Aspergillus nidulans FGSC A4]_x0001_gi|40743888|gb|EAA63072.1| hypothetical protein AN2670.2 [Aspergillus nidulans FGSC A4]	ani:AN2670.2 hypothetical protein	gnl|CDD|187698 cd09274, RNase_HI_RT_Ty3, Ty3/Gypsy family of RNase HI in long-term repeat retroelements. Ribonuclease H (RNase H) enzymes are divided into two major families, Type 1 and Type 2, based on amino acid sequence similarities and biochemical properties. RNase H is an endonuclease that cleaves the RNA strand of an RNA/DNA hybrid in a sequence non-specific manner in the presence of divale…	NO HITS FOUND	NO HITS FOUND	NO HITS FOUND
s52.5	5667819314	441791997	-1282915796	0.21535211	gi|67524427|ref|XP_660275.1| hypothetical protein AN2671.2 [Aspergillus nidulans FGSC A4]_x0001_gi|40743889|gb|EAA63073.1| hypothetical protein AN2671.2 [Aspergillus nidulans FGSC A4]	ani:AN2671.2 hypothetical protein	gnl|CDD|73154 cd01647, RT_LTR, RT_LTR: Reverse transcriptases (RTs) from retrotransposons and retroviruses which have long terminal repeats (LTRs) in their DNA copies but not in their RNA template. RT catalyzes DNA replication from an RNA template, and is responsible for the replication of retroelements. An RT gene is usually indicative of a mobile element such as a retrotransposon or retrovirus.…	NO HITS FOUND	NO HITS FOUND	NO HITS FOUND
s62.40	0.731288067	0.616897511	-1185428785	0.943501882	gi|9294121|dbj|BAB01972.1| copia-like retrotransposable element [Arabidopsis thaliana]	sbi:SORBI_07g028153 hypothetical protein	gnl|CDD|189661 pfam00665, rve, Integrase core domain. Integrase mediates integration of a DNA copy of the viral genome into the host chromosome. Integrase is composed of three domains. The amino-terminal domain is a zinc binding domain pfam02022. This domain is the central catalytic domain. The carboxyl terminal domain that is a non-specific DNA binding domain pfam00552. The catalytic domain acts…	NO HITS FOUND	NO HITS FOUND	NO HITS FOUND
s63.3	0	0	-	1	No hits found	No hits found	No hits found	NO HITS FOUND	NO HITS FOUND	NO HITS FOUND
s63.1	0	0	-	1	No hits found	No hits found	No hits found	NO HITS FOUND	NO HITS FOUND	NO HITS FOUND
s77.10	0.063175164	0.057927272	-1090594482	0.996506764	No hits found	No hits found	No hits found	NO HITS FOUND	NO HITS FOUND	NO HITS FOUND
s173.1	0.353290235	0	-1000000	0.782796801	No hits found	No hits found	No hits found	NO HITS FOUND	NO HITS FOUND	NO HITS FOUND
s62.41	2471782205	2034518833	-1214922253	0.519867354	No hits found	No hits found	No hits found	NO HITS FOUND	NO HITS FOUND	NO HITS FOUND
s3.262	3555897208	2786362775	-1276178838	0.33774431	No hits found	No hits found	No hits found	NO HITS FOUND	NO HITS FOUND	NO HITS FOUND
s175.1	0	0	-	1	No hits found	No hits found	No hits found	NO HITS FOUND	NO HITS FOUND	NO HITS FOUND
s115.1	3387475244	2669288709	-1269055398	0.360156936	No hits found	No hits found	gnl|CDD|185479 PTZ00146, PTZ00146, fibrillarin; Provisional.	NO HITS FOUND	NO HITS FOUND	NO HITS FOUND
s47.4	0.306647985	0	-1000000	0.808518122	ref|XP_001219374.1| hypothetical protein CHGG_00153 [Chaetomium globosum CBS 148.51]_x0001_gb|EAQ91918.1| hypothetical protein CHGG_00153 [Chaetomium globosum CBS 148.51]	ure:UREG_05476 hypothetical protein	gnl|CDD|88612 cd05120, APH_ChoK_like, Aminoglycoside 3'-phosphotransferase (APH) and Choline Kinase (ChoK) family. The APH/ChoK family is part of a larger superfamily that includes the catalytic domains of other kinases, such as the typical serine/threonine/tyrosine protein kinases (PKs), RIO kinases, actin-fragmin kinase (AFK), and phosphoinositide 3-kinase (PI3K). The family is composed of APH,…	NO HITS FOUND	NO HITS FOUND	NO HITS FOUND
s137.2	7117239606	5309136734	-1340564382	0.105825094	ref|XP_001588559.1| hypothetical protein SS1G_10106 [Sclerotinia sclerotiorum 1980]_x0001_gb|EDN94233.1| hypothetical protein SS1G_10106 [Sclerotinia sclerotiorum 1980 UF-70]	ssl:SS1G_10106 hypothetical protein	gnl|CDD|73156 cd01650, RT_nLTR_like, RT_nLTR: Non-LTR (long terminal repeat) retrotransposon and non-LTR retrovirus reverse transcriptase (RT). This subfamily contains both non-LTR retrotransposons and non-LTR retrovirus RTs. RTs catalyze the conversion of single-stranded RNA into double-stranded DNA for integration into host chromosomes. RT is a multifunctional enzyme with RNA-directed DNA polym…	NO HITS FOUND	NO HITS FOUND	NO HITS FOUND
s22.2	4513351222	426775811	-1057546165	0.938010423	ref|XP_001589620.1| hypothetical protein SS1G_09342 [Sclerotinia sclerotiorum 1980]_x0001_gb|EDN93475.1| hypothetical protein SS1G_09342 [Sclerotinia sclerotiorum 1980 UF-70]	ssl:SS1G_09342 hypothetical protein	gnl|CDD|187700 cd09276, Rnase_HI_RT_non_LTR, non-LTR RNase HI domain of reverse transcriptases. Ribonuclease H (RNase H) is classified into two families, type 1 (prokaryotic RNase HI, eukaryotic RNase H1 and viral RNase H) and type 2 (prokaryotic RNase HII and HIII, and eukaryotic RNase H2). Ribonuclease HI (RNase HI) is an endonuclease that cleaves the RNA strand of an RNA/DNA hybrid in a sequen…	NO HITS FOUND	NO HITS FOUND	NO HITS FOUND
s183.1	235952319	1708896816	-1380728882	0.313597607	ref|XP_001903535.1| hypothetical protein [Podospora anserina S mat+]_x0001_emb|CAP61310.1| unnamed protein product [Podospora anserina S mat+]	pan:PODANSg550 hypothetical protein	No hits found	NO HITS FOUND	NO HITS FOUND	NO HITS FOUND
s183.1	4145369182	3014600427	-1375097391	0.184094759	ref|XP_001903535.1| hypothetical protein [Podospora anserina S mat+]_x0001_emb|CAP61310.1| unnamed protein product [Podospora anserina S mat+]	pan:PODANSg550 hypothetical protein	No hits found	NO HITS FOUND	NO HITS FOUND	NO HITS FOUND
s8.75	3065548922	1045349859	-2932557838	0.001515457	ref|XP_002148622.1| conserved hypothetical protein [Penicillium marneffei ATCC 18224]_x0001_gb|EEA22455.1| conserved hypothetical protein [Penicillium marneffei ATCC 18224]	pcs:Pc21g00130 Pc21g00130	gnl|CDD|192624 pfam10551, MULE, MULE transposase domain. This domain was identified by Babu and colleagues.	NO HITS FOUND	NO HITS FOUND	NO HITS FOUND
s8.75	2082574282	1026875837	-202806825	0.060687703	ref|XP_002148622.1| conserved hypothetical protein [Penicillium marneffei ATCC 18224]_x0001_gb|EEA22455.1| conserved hypothetical protein [Penicillium marneffei ATCC 18224]	pcs:Pc21g00130 Pc21g00130	gnl|CDD|192624 pfam10551, MULE, MULE transposase domain. This domain was identified by Babu and colleagues.	NO HITS FOUND	NO HITS FOUND	NO HITS FOUND
s63.80	2261391849	1820926446	-1241890827	0.496306152	ref|XP_002484651.1| conserved hypothetical protein [Talaromyces stipitatus ATCC 10500]_x0001_gb|EED14698.1| conserved hypothetical protein [Talaromyces stipitatus ATCC 10500]	ssl:SS1G_04940 hypothetical protein	gnl|CDD|187700 cd09276, Rnase_HI_RT_non_LTR, non-LTR RNase HI domain of reverse transcriptases. Ribonuclease H (RNase H) is classified into two families, type 1 (prokaryotic RNase HI, eukaryotic RNase H1 and viral RNase H) and type 2 (prokaryotic RNase HII and HIII, and eukaryotic RNase H2). Ribonuclease HI (RNase HI) is an endonuclease that cleaves the RNA strand of an RNA/DNA hybrid in a sequen…	NO HITS FOUND	NO HITS FOUND	NO HITS FOUND
s63.80	4128739922	3645772384	-1132473311	0.586549119	ref|XP_002488428.1| transposon I factor, putative [Talaromyces stipitatus ATCC 10500]_x0001_gb|EED11672.1| transposon I factor, putative [Talaromyces stipitatus ATCC 10500]	ssl:SS1G_04940 hypothetical protein	gnl|CDD|187700 cd09276, Rnase_HI_RT_non_LTR, non-LTR RNase HI domain of reverse transcriptases. Ribonuclease H (RNase H) is classified into two families, type 1 (prokaryotic RNase HI, eukaryotic RNase H1 and viral RNase H) and type 2 (prokaryotic RNase HII and HIII, and eukaryotic RNase H2). Ribonuclease HI (RNase HI) is an endonuclease that cleaves the RNA strand of an RNA/DNA hybrid in a sequen…	NO HITS FOUND	NO HITS FOUND	NO HITS FOUND
s178.1	4987310376	5843303329	1171634185	0.804894378	ref|XP_002559785.1| Pc13g13740 [Penicillium chrysogenum Wisconsin 54-1255]_x0001_emb|CAP92443.1| Pc13g13740 [Penicillium chrysogenum Wisconsin 54-1255]	pcs:Pc13g13740 Pc13g13740	No hits found	NO HITS FOUND	NO HITS FOUND	NO HITS FOUND
s14.88	4599719776	3046063309	-1510053899	0.600359806	ref|XP_003051741.1| hypothetical protein NECHADRAFT_68445 [Nectria haematococca mpVI 77-13-4]_x0001_gb|EEU46028.1| hypothetical protein NECHADRAFT_68445 [Nectria haematococca mpVI 77-13-4]	fgr:FG06888.1 hypothetical protein	gnl|CDD|185690 cd02181, GH16_fungal_Lam16A_glucanase, fungal 1,3(4)-beta-D-glucanases, similar to Phanerochaete chrysosporium laminarinase 16A. Group of fungal 1,3(4)-beta-D-glucanases, similar to Phanerochaete chrysosporium laminarinase 16A. Lam16A belongs to the 'nonspecific' 1,3(4)-beta-glucanase subfamily, although beta-1,6 branching and beta-1,4 bonds specifically define where Lam16A hydroly…	NO HITS FOUND	NO HITS FOUND	NO HITS FOUND
s14.86	113126096	1642373234	1451807577	0.79807992	ref|XP_003051741.1| hypothetical protein NECHADRAFT_68445 [Nectria haematococca mpVI 77-13-4]_x0001_gb|EEU46028.1| hypothetical protein NECHADRAFT_68445 [Nectria haematococca mpVI 77-13-4]	fgr:FG06888.1 hypothetical protein	gnl|CDD|185690 cd02181, GH16_fungal_Lam16A_glucanase, fungal 1,3(4)-beta-D-glucanases, similar to Phanerochaete chrysosporium laminarinase 16A. Group of fungal 1,3(4)-beta-D-glucanases, similar to Phanerochaete chrysosporium laminarinase 16A. Lam16A belongs to the 'nonspecific' 1,3(4)-beta-glucanase subfamily, although beta-1,6 branching and beta-1,4 bonds specifically define where Lam16A hydroly…	NO HITS FOUND	NO HITS FOUND	NO HITS FOUND
s14.87	1423029383	2469837667	1735619585	0.642084443	ref|XP_003051741.1| hypothetical protein NECHADRAFT_68445 [Nectria haematococca mpVI 77-13-4]_x0001_gb|EEU46028.1| hypothetical protein NECHADRAFT_68445 [Nectria haematococca mpVI 77-13-4]	fgr:FG06888.1 hypothetical protein	gnl|CDD|185690 cd02181, GH16_fungal_Lam16A_glucanase, fungal 1,3(4)-beta-D-glucanases, similar to Phanerochaete chrysosporium laminarinase 16A. Group of fungal 1,3(4)-beta-D-glucanases, similar to Phanerochaete chrysosporium laminarinase 16A. Lam16A belongs to the 'nonspecific' 1,3(4)-beta-glucanase subfamily, although beta-1,6 branching and beta-1,4 bonds specifically define where Lam16A hydroly…	NO HITS FOUND	NO HITS FOUND	NO HITS FOUND
s22.2	4570982	3528055773	-1295609337	0.249258082	ref|XP_003349852.1| hypothetical protein SMAC_00741 [Sordaria macrospora k-hell]_x0001_emb|CBI53699.1| unnamed protein product [Sordaria macrospora]	ssl:SS1G_11082 hypothetical protein	gnl|CDD|187700 cd09276, Rnase_HI_RT_non_LTR, non-LTR RNase HI domain of reverse transcriptases. Ribonuclease H (RNase H) is classified into two families, type 1 (prokaryotic RNase HI, eukaryotic RNase H1 and viral RNase H) and type 2 (prokaryotic RNase HII and HIII, and eukaryotic RNase H2). Ribonuclease HI (RNase HI) is an endonuclease that cleaves the RNA strand of an RNA/DNA hybrid in a sequen…	NO HITS FOUND	NO HITS FOUND	NO HITS FOUND
s22.2	1398433668	106160483	-1317282691	0.031889986	ref|XP_003349852.1| hypothetical protein SMAC_00741 [Sordaria macrospora k-hell]_x0001_emb|CBI53699.1| unnamed protein product [Sordaria macrospora]	ssl:SS1G_11082 hypothetical protein	gnl|CDD|187700 cd09276, Rnase_HI_RT_non_LTR, non-LTR RNase HI domain of reverse transcriptases. Ribonuclease H (RNase H) is classified into two families, type 1 (prokaryotic RNase HI, eukaryotic RNase H1 and viral RNase H) and type 2 (prokaryotic RNase HII and HIII, and eukaryotic RNase H2). Ribonuclease HI (RNase HI) is an endonuclease that cleaves the RNA strand of an RNA/DNA hybrid in a sequen…	NO HITS FOUND	NO HITS FOUND	NO HITS FOUND
s22.2	1203989689	9039491738	-1331921887	0.03898533	ref|XP_361796.2| hypothetical protein MGG_07799 [Magnaporthe oryzae 70-15]_x0001_gb|EDJ97228.1| hypothetical protein MGG_07799 [Magnaporthe oryzae 70-15]	mgr:MGG_07799 MG04270.4; similar to reverse transcriptase	gnl|CDD|187700 cd09276, Rnase_HI_RT_non_LTR, non-LTR RNase HI domain of reverse transcriptases. Ribonuclease H (RNase H) is classified into two families, type 1 (prokaryotic RNase HI, eukaryotic RNase H1 and viral RNase H) and type 2 (prokaryotic RNase HII and HIII, and eukaryotic RNase H2). Ribonuclease HI (RNase HI) is an endonuclease that cleaves the RNA strand of an RNA/DNA hybrid in a sequen…	NO HITS FOUND	NO HITS FOUND	NO HITS FOUND
s161.2	1617983705	9294019943	-1740886845	0.179760728	ref|XP_383382.1| hypothetical protein FG03206.1 [Gibberella zeae PH-1]	fgr:FG03206.1 hypothetical protein	gnl|CDD|88612 cd05120, APH_ChoK_like, Aminoglycoside 3'-phosphotransferase (APH) and Choline Kinase (ChoK) family. The APH/ChoK family is part of a larger superfamily that includes the catalytic domains of other kinases, such as the typical serine/threonine/tyrosine protein kinases (PKs), RIO kinases, actin-fragmin kinase (AFK), and phosphoinositide 3-kinase (PI3K). The family is composed of APH,…	NO HITS FOUND	NO HITS FOUND	NO HITS FOUND
s161.1	6633392177	4170763608	-1590450287	0.475418938	ref|XP_383382.1| hypothetical protein FG03206.1 [Gibberella zeae PH-1]	fgr:FG03206.1 hypothetical protein	gnl|CDD|88612 cd05120, APH_ChoK_like, Aminoglycoside 3'-phosphotransferase (APH) and Choline Kinase (ChoK) family. The APH/ChoK family is part of a larger superfamily that includes the catalytic domains of other kinases, such as the typical serine/threonine/tyrosine protein kinases (PKs), RIO kinases, actin-fragmin kinase (AFK), and phosphoinositide 3-kinase (PI3K). The family is composed of APH,…	NO HITS FOUND	NO HITS FOUND	NO HITS FOUND
s144.3	925317596	9215401495	-1004099058	0.993200605	ref|XP_657980.1| hypothetical protein AN0376.2 [Aspergillus nidulans FGSC A4]_x0001_gb|EAA65782.1| hypothetical protein AN0376.2 [Aspergillus nidulans FGSC A4]_x0001_tpe|CBF89606.1| TPA: conserved hypothetical protein [Aspergillus nidulans FGSC A4]	ani:AN0376.2 hypothetical protein	gnl|CDD|73154 cd01647, RT_LTR, RT_LTR: Reverse transcriptases (RTs) from retrotransposons and retroviruses which have long terminal repeats (LTRs) in their DNA copies but not in their RNA template. RT catalyzes DNA replication from an RNA template, and is responsible for the replication of retroelements. An RT gene is usually indicative of a mobile element such as a retrotransposon or retrovirus.…	NO HITS FOUND	NO HITS FOUND	NO HITS FOUND
s212.1	6611503317	6814205331	103065899	0.95770616	ref|XP_657980.1| hypothetical protein AN0376.2 [Aspergillus nidulans FGSC A4]_x0001_gb|EAA65782.1| hypothetical protein AN0376.2 [Aspergillus nidulans FGSC A4]_x0001_tpe|CBF89606.1| TPA: conserved hypothetical protein [Aspergillus nidulans FGSC A4]	ani:AN0376.2 hypothetical protein	gnl|CDD|73154 cd01647, RT_LTR, RT_LTR: Reverse transcriptases (RTs) from retrotransposons and retroviruses which have long terminal repeats (LTRs) in their DNA copies but not in their RNA template. RT catalyzes DNA replication from an RNA template, and is responsible for the replication of retroelements. An RT gene is usually indicative of a mobile element such as a retrotransposon or retrovirus.…	GO:0044260:cellular macromolecule metabolic process	NO HITS FOUND	NO HITS FOUND
s212.1	1045540059	1052677237	1006826307	0.987903467	ref|XP_660275.1| hypothetical protein AN2671.2 [Aspergillus nidulans FGSC A4]_x0001_gb|EAA63073.1| hypothetical protein AN2671.2 [Aspergillus nidulans FGSC A4]	ani:AN2671.2 hypothetical protein	gnl|CDD|73154 cd01647, RT_LTR, RT_LTR: Reverse transcriptases (RTs) from retrotransposons and retroviruses which have long terminal repeats (LTRs) in their DNA copies but not in their RNA template. RT catalyzes DNA replication from an RNA template, and is responsible for the replication of retroelements. An RT gene is usually indicative of a mobile element such as a retrotransposon or retrovirus.…	NO HITS FOUND	NO HITS FOUND	NO HITS FOUND
s212.1	3614790817	2209676084	-1635891724	0.594825987	tpe|CBF71484.1| TPA: conserved hypothetical protein [Aspergillus nidulans FGSC A4]	ani:AN2671.2 hypothetical protein	gnl|CDD|73154 cd01647, RT_LTR, RT_LTR: Reverse transcriptases (RTs) from retrotransposons and retroviruses which have long terminal repeats (LTRs) in their DNA copies but not in their RNA template. RT catalyzes DNA replication from an RNA template, and is responsible for the replication of retroelements. An RT gene is usually indicative of a mobile element such as a retrotransposon or retrovirus.…	NO HITS FOUND	NO HITS FOUND	NO HITS FOUND
