# Supplementary material for: Ceratocystis cacaofunesta genome analysis reveals a large expansion of extracellular phosphatidylinositol-specific phospholipase-C genes (PI-PLC)
Source: BMC Genomics. 2018 Jan 17;19:58. doi: 10.1186/s12864-018-4440-4 (PMC5773145; doi:10.1186/s12864-018-4440-4)
Supplement: Supplementary file 5 — Predicted proteins in CAZy family_GBCAM database_GHs_Cellulose activities. (XLSX 87 kb) [file 12864_2018_4440_MOESM5_ESM.xlsx]

## Sheet: CAzymes by categories 
Species	GHs	GTs	Ces	CBMs	Aas	PLs	Total
Trichoderma virens	289	102	124	95	85	6	701
Trichoderma reesei	215	92	73	49	60	5	494		GHs: Glycoside Hydrolases
Trichoderma atroviride	276	106	102	75	80	9	648		GTs: GlycosylTransferases
Metarhizium anisopliae (Metarhizium robertsii)	197	122	84	40	69	5	517		CEs: Carbohydrate Esterases
Metarhizium acridum	176	109	67	26	55	4	437		CBMs: Carbohydrate-Binding Modules
Fusarium verticillioides	314	106	176	85	109	25	815		AAs: Auxiliary Activities
Fusarium oxysporum	377	126	190	103	144	26	966		PLs: Polysaccharide Lyases
Fusarium graminearum	264	107	140	70	107	21	709
Fusarium solani (Nectria haematococca)	371	119	219	86	134	36	965
Cordyceps militaris	168	92	75	42	56	5	438
Verticillium dahliae	273	99	117	66	103	36	694
Verticilium alfafae	274	90	100	63	97	36	660
Glomerella graminicola (Colletotrichum graminicola)	302	110	140	78	139	17	786
Huntiella moniliformis	99	60	32	13	37	5	246
Ceratocystis cacaofunesta	111	69	37	23	30	5	275
Ceratocystis platani	105	69	37	22	29	5	267
Ceratocystis manginecans	109	66	33	21	30	5	264
Ceratocystis fimbriata	107	67	36	22	28	5	265
Ophiostoma piceae	175	81	70	36	49	4	415
Magnaporthe grisea	267	101	135	80	111	5	699
Neurospora crassa	192	88	69	55	67	4	475
Neurospora tetrasperma	180	87	72	46	65	4	454
Podospora anserina	218	92	114	84	126	8	642
Chaetomium thermophilum	134	72	64	43	56	4	373
Thielavia terrestris	207	91	84	63	81	4	530
Chaetomium globosum	236	91	104	88	129	16	664
							14399

## Sheet: CAZymes by family
Species	AA10	AA11	AA12	AA13	AA1	AA2	AA3	AA4	AA5	AA6	AA7	AA8	AA9	CBM12	CBM13	CBM16	CBM18	CBM19	CBM1	CBM20	CBM21	CBM22	CBM23	CBM24	CBM26	CBM27	CBM28	CBM32	CBM35	CBM37	CBM38	CBM40	CBM42	CBM43	CBM44	CBM46	CBM48	CBM4	CBM50	CBM52	CBM57	CBM61	CBM63	CBM65	CBM66	CBM67	CBM69	CBM6	CBM74
Trichoderma virens	0	4	1	0	4	7	21	3	1	1	40	0	3	0	9	0	19	0	24	2	1	0	0	3	0	0	0	2	1	0	0	0	2	3	0	0	2	2	16	0	0	0	1	0	6	1	0	0	1
Trichoderma reesei	0	4	1	0	2	6	16	4	1	1	22	0	3	0	5	0	8	0	14	2	1	0	0	2	0	0	0	2	0	0	0	0	2	2	0	0	1	0	8	0	0	0	0	0	2	0	0	0	0
Trichoderma atroviride	0	3	1	0	6	6	15	5	1	2	38	0	3	0	7	0	14	1	22	4	1	0	0	2	1	0	0	2	1	0	0	0	2	2	0	0	2	0	8	0	0	0	1	0	3	1	0	1	0
Metarhizium anisopliae (Metarhizium robertsii)	1	8	2	0	3	4	18	4	1	4	22	1	1	0	2	0	7	0	4	2	2	0	0	2	0	0	1	1	0	0	0	0	1	2	0	0	1	0	13	0	0	0	0	0	1	0	0	0	0
Metarhizium acridum	0	5	1	0	2	4	15	3	2	3	18	1	1	0	2	0	2	1	2	2	2	0	0	1	0	0	0	2	0	1	0	0	0	2	0	0	1	0	4	0	0	0	0	0	2	0	0	0	0
Fusarium verticillioides	0	4	3	1	4	6	25	4	4	2	38	5	13	0	3	3	18	2	13	2	1	1	0	1	0	0	1	2	4	0	1	0	1	1	0	0	2	0	13	0	0	3	3	0	2	6	0	2	0
Fusarium oxysporum	0	4	3	1	8	9	32	4	5	1	56	5	16	2	3	2	17	1	13	2	10	5	0	2	0	0	1	1	3	0	3	0	1	0	1	0	0	0	13	0	1	5	2	0	2	10	0	2	0
Fusarium graminearum	0	5	2	1	6	6	21	4	5	2	37	5	13	0	3	4	14	0	11	2	2	3	0	2	0	0	0	2	2	0	0	0	1	1	0	0	1	0	8	0	0	4	3	0	1	4	1	1	0
Fusarium solani (Nectria haematococca)	0	7	1	1	4	4	33	11	3	1	54	3	12	0	3	3	19	1	12	2	2	0	0	3	0	1	0	2	3	0	1	0	1	1	0	0	2	0	15	0	0	2	3	0	0	9	0	1	0
Cordyceps militaris	0	4	2	0	1	3	16	2	2	3	21	1	1	0	5	0	10	1	1	1	1	0	0	0	0	0	0	2	0	0	0	0	1	2	0	0	2	0	12	0	0	0	0	0	4	0	0	0	0
Verticillium dahliae	0	3	3	1	3	8	24	0	2	1	29	2	27	0	1	0	10	0	28	5	0	0	0	2	0	0	0	0	3	0	1	0	2	1	0	1	1	0	5	0	0	0	1	0	0	5	0	0	0
Verticilium alfafae	0	3	3	1	3	8	25	2	2	1	25	4	20	0	1	0	9	0	22	5	1	0	0	2	0	0	0	0	3	0	1	0	2	1	0	1	1	0	6	0	0	0	1	0	0	6	0	0	0
Glomerella graminicola (Colletotrichum graminicola)	0	4	3	1	7	11	31	4	4	2	34	4	34	0	2	0	16	0	19	4	1	0	0	5	0	0	0	1	4	0	0	1	1	2	0	0	2	0	14	0	0	0	2	0	1	1	0	1	0
Huntiella moniliformis	0	3	0	0	9	3	6	1	1	1	6	2	5	0	1	0	1	0	2	2	1	0	0	0	0	0	0	0	1	0	0	1	0	1	0	0	1	0	0	0	0	0	2	0	0	0	0	0	0
Ceratocystis cacaofunesta	0	3	0	0	3	2	5	2	0	1	8	2	4	0	0	0	8	0	5	3	1	0	0	0	0	0	0	0	0	0	0	0	0	1	0	0	1	0	1	0	0	0	2	0	0	0	0	0	0
Ceratocystis platani	0	3	0	0	3	2	5	2	0	1	7	2	4	0	0	0	7	0	5	3	1	0	0	0	0	0	0	0	0	0	0	0	0	1	0	0	1	0	1	0	0	0	2	0	0	0	0	0	0
Ceratocystis manginecans	0	3	0	0	3	2	5	2	0	1	8	2	4	0	0	0	6	0	5	3	1	0	0	0	0	0	0	0	0	0	0	0	0	1	0	0	1	0	1	0	0	0	2	0	0	0	0	0	0
Ceratocystis fimbriata	0	3	0	0	2	2	4	2	0	1	8	2	4	0	1	0	5	0	5	3	1	0	0	0	0	0	0	0	0	0	0	0	0	1	0	0	2	0	1	0	0	0	2	0	0	0	0	0	0
Ophiostoma piceae	0	2	1	1	6	8	6	4	0	2	11	1	7	0	1	0	6	0	2	5	1	0	0	0	0	0	0	1	1	1	0	0	0	1	0	1	2	3	6	1	0	1	0	0	0	3	0	0	0
Magnaporthe grisea	1	7	4	1	3	9	20	1	5	1	31	5	23	0	3	0	27	2	18	4	1	0	1	0	0	0	0	1	2	0	0	1	2	2	0	0	1	0	8	1	0	1	1	0	1	1	0	2	0
Neurospora crassa	0	4	3	1	5	4	10	3	2	1	18	2	14	0	3	0	6	0	20	3	2	0	0	4	0	0	0	1	0	0	1	0	1	1	0	0	3	0	6	1	0	0	0	0	0	1	1	1	0
Neurospora tetrasperma	0	4	3	1	5	3	9	3	2	1	18	2	14	0	2	0	5	0	17	4	1	0	0	4	0	0	0	1	1	0	1	0	1	1	0	0	1	0	4	1	0	0	0	0	0	1	1	0	0
Podospora anserina	0	6	4	1	5	4	30	7	2	1	30	3	33	0	0	0	20	0	29	5	1	1	0	1	0	0	0	0	2	0	0	0	1	1	0	0	2	0	15	2	0	2	0	1	0	0	0	1	0
Chaetomium thermophilum	0	2	3	0	1	3	8	1	1	1	16	2	18	0	1	1	6	0	22	4	1	0	0	0	0	0	0	0	2	0	0	0	0	1	0	0	2	0	3	0	0	0	0	0	0	0	0	0	0
Thielavia terrestris	0	5	1	0	2	4	15	6	1	3	22	3	19	0	3	0	13	1	24	4	1	1	0	0	0	0	0	0	1	0	0	0	1	1	0	0	2	0	10	1	0	0	0	0	0	0	0	0	0
Chaetomium globosum	0	7	4	2	3	4	23	2	1	1	35	3	44	0	2	0	20	2	33	3	1	0	0	4	0	0	0	0	2	0	1	0	1	1	0	0	1	0	11	1	0	0	0	0	1	1	0	3	0
[truncated: 167 more columns]

## Sheet: GHs of  CC
GHs: Glycoside Hydrolases

## Sheet: Cellulase dosage
Cellulase activities of both C. cacaofunesta and C. fimbriata in mineral medium containing avicel and xylan as carbon sources
Ceratocystis cacaofunesta										Ceratocystis fimbriata
Ativity in Filter Paper (FP)										Ativity in Filter Paper (FP)
Blank (b)	Sample (s)	s-b	umol	umol/min	U/mL					Blank (b)	Sample (s)	s-b	umol	umol/min	U/mL
0.108	0.203	0.095	0.035316	0.0002943	0.005886					0.095	0.277	0.182	0.067658	0.000563817	0.0112763
0.102	0.2015	0.0995	0.0369888	0.00030824	0.00616481					0.099	0.266	0.167	0.0620818	0.000517348	0.010347
					0.0060254										0.0108116
					0.000197149										0.000657162
Ativity in Carboxymethylcellulose (CMC)										Ativity in Carboxymethylcellulose (CMC)
Blank (b)	Sample (s)	s-b	umol	umol/min	U/mL					Blank (b)	Sample (s)	s-b	umol	umol/min	U/mL
0.048	0.391	0.343	0.127509	0.00106258	0.0212515					0.025	0.325	0.3	0.111524	0.000929368	0.0185874
0.048	0.369	0.321	0.119331	0.000994424	0.0198885					0.025	0.293	0.268	0.0996283	0.000830235	0.0166047
					0.02057										0.017596
					0.000963838										0.00140195
Ativity in Avicel										Ativity in Avicel
Not detected										Not detected
Summary
	U/mL	DP									U/mL	DP
FP	0.006	0								FP	0.011	0.001
CMC	0.021	0.001								CMC	0.018	0.001
Figure 1: Cellulases activities displayed by C. cacaofunesta										Figure 2: Cellulases activities displayed by C. fimbriata.
