# Supplementary material for: Ceratocystis cacaofunesta genome analysis reveals a large expansion of extracellular phosphatidylinositol-specific phospholipase-C genes (PI-PLC)
Source: BMC Genomics. 2018 Jan 17;19:58. doi: 10.1186/s12864-018-4440-4 (PMC5773145; doi:10.1186/s12864-018-4440-4)
Supplement: Supplementary file 6 — C. cacaofunesta and C. fimbriata Secretomes analysis. (XLSX 492 kb) [file 12864_2018_4440_MOESM6_ESM.xlsx]

## Sheet: CC Predicted secretome
C. cacaofunesta predicted secretome - Annotation
Gene ID	ER1	CER2	Fold-change CER2/CER1	P_value CER2/CER1	NR annotation	KEGG annotation	CDD annotation	Biological Process	Molecular Function	Cellular Compent
s111.6	NA	NA	NA	NA	NA	NA	NA	NA	NA	NA
s111.7	NA	NA	NA	NA	NA	NA	NA	NA	NA	NA			CER 1: RNAseq library (control)
s19.23	4317786703	9377370595	2171800332	1.33E-05	gb|AAX07660.1| glucan endo-1,3-beta-glucosidase A1-like protein [Magnaporthe grisea]	mgr:MGG_10475 MG10475.4; hypothetical protein	gnl|CDD|185691 cd02182, GH16_Strep_laminarinase_like, Streptomyces laminarinase-like, member of glycosyl hydrolase family 16. Proteins similar to Streptomyces sioyaensis beta-1,3-glucanase (laminarinase) present in Actinomycetales as well as Peziomycotina. Laminarinases belong to glycosyl hydrolase family 16 and hydrolyze the glycosidic bond of the 1,3-beta-linked glucan, a major component of fun…	NO HITS FOUND	NO HITS FOUND	NO HITS FOUND			CER 2: RNAseq library (sample)
s22.59	2002150456	9388580841	-213253791	0.052015997	gb|EFQ25019.1| eukaryotic aspartyl protease [Glomerella graminicola M1.001]	pan:PODANSg5226 hypothetical protein	gnl|CDD|133141 cd05474, SAP_like, SAPs, pepsin-like proteinases secreted from pathogens to degrade host proteins. SAPs (Secreted aspartic proteinases) are secreted from a group of pathogenic fungi, predominantly Candida species. They are secreted from the pathogen to degrade host proteins. SAP is one of the most significant extracellular hydrolytic enzymes produced by C. albicans. SAP proteins, e…	NO HITS FOUND	NO HITS FOUND	NO HITS FOUND
s12.71	2912375041	2079589077	-1400456982	0.242926393	gb|EFQ25029.1| 2OG-Fe(II) oxygenase family Oxidoreductase [Glomerella graminicola M1.001]	fgr:FG05473.1 hypothetical protein	gnl|CDD|128942 smart00702, P4Hc, Prolyl 4-hydroxylase alpha subunit homologues. Mammalian enzymes catalyse hydroxylation of collagen, for example. Prokaryotic enzymes might catalyse hydroxylation of antibiotic peptides. These are 2-oxoglutarate-dependent dioxygenases, requiring 2-oxoglutarate and dioxygen as cosubstrates and ferrous iron as a cofactor.	GO:0006139:nucleobase, nucleoside, nucleotide and nucleic acid metabolic process	GO:0046872:metal ion binding	NO HITS FOUND
s2.255	216541722	2540696065	1173305561	0.588761448	gb|EFQ26534.1| glycosyl hydrolase family 20 [Glomerella graminicola M1.001]	fgr:FG01283.1 hypothetical protein; K12373 beta-hexosaminidase [EC:3.2.1.52]	gnl|CDD|119332 cd06562, GH20_HexA_HexB-like, Beta-N-acetylhexosaminidases catalyze the removal of beta-1,4-linked N-acetyl-D-hexosamine residues from the non-reducing ends of N-acetyl-beta-D-hexosaminides including N-acetylglucosides and N-acetylgalactosides. The hexA and hexB genes encode the alpha- and beta-subunits of the two major beta-N-acetylhexosaminidase isoenzymes, N-acetyl-beta-D-hexosa…	NO HITS FOUND	GO:0016798:hydrolase activity, acting on glycosyl bonds	NO HITS FOUND
s19.79	4950272818	4836622359	-1023497898	0.909077493	gb|EFQ27125.1| hypothetical protein GLRG_02296 [Glomerella graminicola M1.001]	fgr:FG02519.1 hypothetical protein	gnl|CDD|34754 COG5153, CVT17, Putative lipase essential for disintegration of autophagic bodies inside the vacuole [Intracellular trafficking and secretion / Lipid metabolism].	NO HITS FOUND	NO HITS FOUND	NO HITS FOUND
s18.6	1373759407	128368171	-1070171365	0.864215977	gb|EFQ27498.1| hypothetical protein GLRG_01993 [Glomerella graminicola M1.001]	ncr:NCU06108 hypothetical protein	gnl|CDD|190108 pfam01784, NIF3, NIF3 (NGG1p interacting factor 3). This family contains several NIF3 (NGG1p interacting factor 3) protein homologues. NIF3 interacts with the yeast transcriptional coactivator NGG1p which is part of the ADA complex, the exact function of this interaction is unknown.	NO HITS FOUND	NO HITS FOUND	GO:0005622:intracellular,GO:0005737:cytoplasm,GO:0044424:intracellular part
s10.151	3825499137	211033509	-1812744883	0.026432166	gb|EFQ29648.1| hypothetical protein GLRG_04792 [Glomerella graminicola M1.001]	pan:PODANSg4080 hypothetical protein	No hits found	NO HITS FOUND	NO HITS FOUND	NO HITS FOUND
s17.20	1084315535	1103777844	1017948935	0.967670422	gb|EFQ29787.1| alkaline phosphatase [Glomerella graminicola M1.001]	fgr:FG07375.1 hypothetical protein	gnl|CDD|73179 cd00016, alkPPc, Alkaline phosphatase homologues; alkaline phosphatases are non-specific phosphomonoesterases that catalyze the hydrolysis reaction via a phosphoseryl intermediate to produce inorganic phosphate and the corresponding alcohol, optimally at high pH. Alkaline phosphatase exists as a dimer, each monomer binding 2 zinc atoms and one magnesium atom, which are essential for…	NO HITS FOUND	NO HITS FOUND	NO HITS FOUND
s106.3	0.267959457	0.737101079	2750793304	0.754946344	gb|EFQ29787.1| alkaline phosphatase [Glomerella graminicola M1.001]	ncr:NCU01376 similar to alkaline phosphatase	gnl|CDD|73179 cd00016, alkPPc, Alkaline phosphatase homologues; alkaline phosphatases are non-specific phosphomonoesterases that catalyze the hydrolysis reaction via a phosphoseryl intermediate to produce inorganic phosphate and the corresponding alcohol, optimally at high pH. Alkaline phosphatase exists as a dimer, each monomer binding 2 zinc atoms and one magnesium atom, which are essential for…	NO HITS FOUND	NO HITS FOUND	NO HITS FOUND
s106.2	0.324418076	0.495781707	1528218502	0.905750479	gb|EFQ29787.1| alkaline phosphatase [Glomerella graminicola M1.001]	fgr:FG07375.1 hypothetical protein	gnl|CDD|73179 cd00016, alkPPc, Alkaline phosphatase homologues; alkaline phosphatases are non-specific phosphomonoesterases that catalyze the hydrolysis reaction via a phosphoseryl intermediate to produce inorganic phosphate and the corresponding alcohol, optimally at high pH. Alkaline phosphatase exists as a dimer, each monomer binding 2 zinc atoms and one magnesium atom, which are essential for…	NO HITS FOUND	NO HITS FOUND	NO HITS FOUND
s17.15	0.852448474	0.806062659	-1057546165	0.978298913	gb|EFQ29787.1| alkaline phosphatase [Glomerella graminicola M1.001]	mgr:MGG_04900 MG04900.4; hypothetical protein	gnl|CDD|73179 cd00016, alkPPc, Alkaline phosphatase homologues; alkaline phosphatases are non-specific phosphomonoesterases that catalyze the hydrolysis reaction via a phosphoseryl intermediate to produce inorganic phosphate and the corresponding alcohol, optimally at high pH. Alkaline phosphatase exists as a dimer, each monomer binding 2 zinc atoms and one magnesium atom, which are essential for…	NO HITS FOUND	NO HITS FOUND	NO HITS FOUND
s2.31	2785125384	3151895169	1131688788	0.637268278	gb|EFQ30116.1| gamma-glutamyltranspeptidase [Glomerella graminicola M1.001]	fgr:FG10859.1 hypothetical protein; K00681 gamma-glutamyltranspeptidase [EC:2.3.2.2]	gnl|CDD|144562 pfam01019, G_glu_transpept, Gamma-glutamyltranspeptidase.	NO HITS FOUND	NO HITS FOUND	NO HITS FOUND
s10.19	308832335	2835154915	-1089296156	0.298644413	gb|EFQ30523.1| hypothetical protein GLRG_05667 [Glomerella graminicola M1.001]	fgr:FG04176.1 hypothetical protein	No hits found	NO HITS FOUND	NO HITS FOUND	NO HITS FOUND
s24.13	9072162335	7215535938	-1257309563	0.656584294	gb|EFQ30775.1| hypothetical protein GLRG_05919 [Glomerella graminicola M1.001]	bfu:BC1G_00297 hypothetical protein	No hits found	NO HITS FOUND	NO HITS FOUND	NO HITS FOUND
s1.40	0	0	-	1	gb|EFQ30992.1| phosphatidylinositol-specific phospholipase C [Glomerella graminicola M1.001]	fgr:FG05655.1 hypothetical protein; K01771 1-phosphatidylinositol phosphodiesterase [EC:4.6.1.13]	gnl|CDD|176528 cd08586, PI-PLCc_BcPLC_like, Catalytic domain of Bacillus cereus phosphatidylinositol-specific phospholipases C and similar proteins. This subfamily corresponds to the catalytic domain present in Bacillus cereus phosphatidylinositol-specific phospholipase C (PI-PLC, EC 4.6.1.13) and its sequence homologs found in bacteria and eukaryota. Bacterial PI-PLCs participate in Ca2+-indepen…	NO HITS FOUND	NO HITS FOUND	NO HITS FOUND
s111.2	0.538297252	0.345507044	-1557992118	0.895520058	gb|EFQ30992.1| phosphatidylinositol-specific phospholipase C [Glomerella graminicola M1.001]	fgr:FG05655.1 hypothetical protein; K01771 1-phosphatidylinositol phosphodiesterase [EC:4.6.1.13]	gnl|CDD|176528 cd08586, PI-PLCc_BcPLC_like, Catalytic domain of Bacillus cereus phosphatidylinositol-specific phospholipases C and similar proteins. This subfamily corresponds to the catalytic domain present in Bacillus cereus phosphatidylinositol-specific phospholipase C (PI-PLC, EC 4.6.1.13) and its sequence homologs found in bacteria and eukaryota. Bacterial PI-PLCs participate in Ca2+-indepen…	NO HITS FOUND	NO HITS FOUND	NO HITS FOUND
s111.5	0.488806042	0.348601137	-1402192906	0.923142317	gb|EFQ30992.1| phosphatidylinositol-specific phospholipase C [Glomerella graminicola M1.001]	fgr:FG05655.1 hypothetical protein; K01771 1-phosphatidylinositol phosphodiesterase [EC:4.6.1.13]	gnl|CDD|176528 cd08586, PI-PLCc_BcPLC_like, Catalytic domain of Bacillus cereus phosphatidylinositol-specific phospholipases C and similar proteins. This subfamily corresponds to the catalytic domain present in Bacillus cereus phosphatidylinositol-specific phospholipase C (PI-PLC, EC 4.6.1.13) and its sequence homologs found in bacteria and eukaryota. Bacterial PI-PLCs participate in Ca2+-indepen…	NO HITS FOUND	NO HITS FOUND	NO HITS FOUND
s111.10	0.61329597	0.140587537	-436237793	0.739216045	gb|EFQ30992.1| phosphatidylinositol-specific phospholipase C [Glomerella graminicola M1.001]	fgr:FG05655.1 hypothetical protein; K01771 1-phosphatidylinositol phosphodiesterase [EC:4.6.1.13]	gnl|CDD|176528 cd08586, PI-PLCc_BcPLC_like, Catalytic domain of Bacillus cereus phosphatidylinositol-specific phospholipases C and similar proteins. This subfamily corresponds to the catalytic domain present in Bacillus cereus phosphatidylinositol-specific phospholipase C (PI-PLC, EC 4.6.1.13) and its sequence homologs found in bacteria and eukaryota. Bacterial PI-PLCs participate in Ca2+-indepen…	NO HITS FOUND	NO HITS FOUND	NO HITS FOUND
s13.51	622322507	8217026809	1320380786	0.613476932	gb|EFQ31292.1| peptidase S41 family protein [Glomerella graminicola M1.001]	mgr:MGG_08761 MG08761.4; hypothetical protein	No hits found	NO HITS FOUND	NO HITS FOUND	NO HITS FOUND
s20.20	1688946608	1749994882	1036145769	0.742418651	gb|EFQ32220.1| hypothetical protein GLRG_07364 [Glomerella graminicola M1.001]	zma:100382687 hypothetical protein LOC100382687	gnl|CDD|192833 pfam11790, Glyco_hydro_cc, Glycosyl hydrolase catalytic core. This family is probably a glycosyl hydrolase, and is conserved in fungi and some Proteobacteria. The pombe member is annotated as being from IPR013781.	NO HITS FOUND	NO HITS FOUND	NO HITS FOUND
s23.75	7764425503	9217890075	1187195379	0.266055603	gb|EFQ32945.1| extracellular protein [Glomerella graminicola M1.001]	fgr:FG00642.1 hypothetical protein	No hits found	NO HITS FOUND	NO HITS FOUND	NO HITS FOUND
s19.19	1048566614	3004361224	2865207784	3.92E-23	gb|EFQ33534.1| hypothetical protein GLRG_08813 [Glomerella graminicola M1.001]	fgr:FG09522.1 hypothetical protein	gnl|CDD|189478 pfam00264, Tyrosinase, Common central domain of tyrosinase. This family also contains polyphenol oxidases and some hemocyanins. Binds two copper ions via two sets of three histidines. This family is related to pfam00372.	NO HITS FOUND	NO HITS FOUND	NO HITS FOUND
s20.3	3109850883	3636905866	1169479182	0.524460566	gb|EFQ33709.1| multicopper oxidase [Glomerella graminicola M1.001]	mgr:MGG_08523 MG08523.4; hypothetical protein	gnl|CDD|178214 PLN02604, PLN02604, oxidoreductase.	NO HITS FOUND	NO HITS FOUND	NO HITS FOUND
s24.49	2574685912	4946458187	1921188974	0.418830505	gb|EFQ34445.1| neutral/alkaline non-lysosomal ceramidase [Glomerella graminicola M1.001]	mgr:MGG_11535 hypothetical protein	gnl|CDD|191074 pfam04734, Ceramidase_alk, Neutral/alkaline non-lysosomal ceramidase. This family represents a group of neutral/alkaline ceramidases found in both bacteria and eukaryotes.	NO HITS FOUND	NO HITS FOUND	NO HITS FOUND
s119.3	3572727797	1880635227	-1899745228	0.509638742	gb|EFQ36806.1| hypothetical protein GLRG_11952 [Glomerella graminicola M1.001]	mgr:MGG_11849 hypothetical protein	gnl|CDD|144795 pfam01328, Peroxidase_2, Peroxidase, family 2. The peroxidases in this family do not have similarity to other peroxidases.	NO HITS FOUND	NO HITS FOUND	NO HITS FOUND
s105.6	0	0.205963635	1000000	0.866959416	gb|EFX00307.1| hypothetical protein CMQ_7309 [Grosmannia clavigera kw1407]	No hits found	No hits found	NO HITS FOUND	NO HITS FOUND	NO HITS FOUND
s2.277	113893354	1632683263	1433519346	0.003003129	gb|EFX02319.1| beta-glucanase [Grosmannia clavigera kw1407]	afm:AFUA_3G03080 endo-1,3(4)-beta-glucanase (EC:3.2.1.6); K01180 endo-1,3(4)-beta-glucanase [EC:3.2.1.6]	gnl|CDD|185691 cd02182, GH16_Strep_laminarinase_like, Streptomyces laminarinase-like, member of glycosyl hydrolase family 16. Proteins similar to Streptomyces sioyaensis beta-1,3-glucanase (laminarinase) present in Actinomycetales as well as Peziomycotina. Laminarinases belong to glycosyl hydrolase family 16 and hydrolyze the glycosidic bond of the 1,3-beta-linked glucan, a major component of fun…	NO HITS FOUND	NO HITS FOUND	NO HITS FOUND
s20.1	8366196664	4245241529	-1970723363	0.263544922	gb|EFX05142.1| glycoside hydrolase, family 18 [Grosmannia clavigera kw1407]	fgr:FG02354.1 hypothetical protein	gnl|CDD|128884 smart00636, Glyco_18, Glycosyl hydrolase family 18.	NO HITS FOUND	NO HITS FOUND	NO HITS FOUND
s122.17	1274883637	1216812991	-1047723558	0.713589234	gb|EFX06245.1| histone h2a [Grosmannia clavigera kw1407]	mgr:MGG_06213 MG06213.4; histone H2A; K11251 histone H2A	gnl|CDD|185399 PTZ00017, PTZ00017, histone H2A; Provisional.	NO HITS FOUND	NO HITS FOUND	GO:0005622:intracellular,GO:0043229:intracellular organelle,GO:0043231:intracellular membrane-bound organelle,GO:0044424:intracellular part
s123.2	1112823161	1610108742	1446868468	0.349541437	gb|EFY85134.1| acid phosphatase [Metarhizium acridum CQMa 102]	fgr:FG07678.1 hypothetical protein	gnl|CDD|146693 pfam04185, Phosphoesterase, Phosphoesterase family. This family includes both bacterial phospholipase C enzymes EC:3.1.4.3, but also eukaryotic acid phosphatases EC:3.1.3.2.	NO HITS FOUND	NO HITS FOUND	GO:0016020:membrane
s18.222	5961320556	3985712663	-1495672433	0.552789868	gb|EFY87626.1| twinfilin-1 [Metarhizium acridum CQMa 102]	fgr:FG06567.1 hypothetical protein	gnl|CDD|190122 pfam01822, WSC, WSC domain. This domain may be involved in carbohydrate binding.	NO HITS FOUND	NO HITS FOUND	NO HITS FOUND
s114.6	0.971233832	1484257512	1528218502	0.789055794	gb|EFY88519.1| Phosphatidylinositol-specific phospholipase [Metarhizium acridum CQMa 102]	fgr:FG05655.1 hypothetical protein; K01771 1-phosphatidylinositol phosphodiesterase [EC:4.6.1.13]	gnl|CDD|176528 cd08586, PI-PLCc_BcPLC_like, Catalytic domain of Bacillus cereus phosphatidylinositol-specific phospholipases C and similar proteins. This subfamily corresponds to the catalytic domain present in Bacillus cereus phosphatidylinositol-specific phospholipase C (PI-PLC, EC 4.6.1.13) and its sequence homologs found in bacteria and eukaryota. Bacterial PI-PLCs participate in Ca2+-indepen…	NO HITS FOUND	NO HITS FOUND	NO HITS FOUND
s111.3	7485403167	2204367552	-3395714639	0.101877271	gb|EFY88519.1| Phosphatidylinositol-specific phospholipase [Metarhizium acridum CQMa 102]	fgr:FG05655.1 hypothetical protein; K01771 1-phosphatidylinositol phosphodiesterase [EC:4.6.1.13]	gnl|CDD|176528 cd08586, PI-PLCc_BcPLC_like, Catalytic domain of Bacillus cereus phosphatidylinositol-specific phospholipases C and similar proteins. This subfamily corresponds to the catalytic domain present in Bacillus cereus phosphatidylinositol-specific phospholipase C (PI-PLC, EC 4.6.1.13) and its sequence homologs found in bacteria and eukaryota. Bacterial PI-PLCs participate in Ca2+-indepen…	NO HITS FOUND	NO HITS FOUND	NO HITS FOUND
s18.132	356133932	6766209289	1899905817	0.001569802	gb|EFY93065.1| putative nuclease S1 precursor [Metarhizium acridum CQMa 102]	fgr:FG08495.1 hypothetical protein	gnl|CDD|190264 pfam02265, S1-P1_nuclease, S1/P1 Nuclease. This family contains both S1 and P1 nucleases (EC:3.1.30.1) which cleave RNA and single stranded DNA with no base specificity.	NO HITS FOUND	GO:0016788:hydrolase activity, acting on ester bonds	NO HITS FOUND
s111.11	3528620046	1668305443	-211509233	0.458975537	gb|EFY94119.1| Phosphatidylinositol-specific phospholipase [Metarhizium anisopliae ARSEF 23]	fgr:FG05655.1 hypothetical protein; K01771 1-phosphatidylinositol phosphodiesterase [EC:4.6.1.13]	gnl|CDD|176528 cd08586, PI-PLCc_BcPLC_like, Catalytic domain of Bacillus cereus phosphatidylinositol-specific phospholipases C and similar proteins. This subfamily corresponds to the catalytic domain present in Bacillus cereus phosphatidylinositol-specific phospholipase C (PI-PLC, EC 4.6.1.13) and its sequence homologs found in bacteria and eukaryota. Bacterial PI-PLCs participate in Ca2+-indepen…	NO HITS FOUND	NO HITS FOUND	NO HITS FOUND
s111.1	0.05351308	0.147203421	2750793304	0.939223487	gb|EFY94119.1| Phosphatidylinositol-specific phospholipase [Metarhizium anisopliae ARSEF 23]	fgr:FG05655.1 hypothetical protein; K01771 1-phosphatidylinositol phosphodiesterase [EC:4.6.1.13]	gnl|CDD|176528 cd08586, PI-PLCc_BcPLC_like, Catalytic domain of Bacillus cereus phosphatidylinositol-specific phospholipases C and similar proteins. This subfamily corresponds to the catalytic domain present in Bacillus cereus phosphatidylinositol-specific phospholipase C (PI-PLC, EC 4.6.1.13) and its sequence homologs found in bacteria and eukaryota. Bacterial PI-PLCs participate in Ca2+-indepen…	NO HITS FOUND	NO HITS FOUND	NO HITS FOUND
s114.2	0.055640511	0.051018515	-1090594482	0.996908961	gb|EFY94119.1| Phosphatidylinositol-specific phospholipase [Metarhizium anisopliae ARSEF 23]	fgr:FG05655.1 hypothetical protein; K01771 1-phosphatidylinositol phosphodiesterase [EC:4.6.1.13]	gnl|CDD|176528 cd08586, PI-PLCc_BcPLC_like, Catalytic domain of Bacillus cereus phosphatidylinositol-specific phospholipases C and similar proteins. This subfamily corresponds to the catalytic domain present in Bacillus cereus phosphatidylinositol-specific phospholipase C (PI-PLC, EC 4.6.1.13) and its sequence homologs found in bacteria and eukaryota. Bacterial PI-PLCs participate in Ca2+-indepen…	NO HITS FOUND	NO HITS FOUND	NO HITS FOUND
s1.145	1826259111	2265646268	1240594095	0.029922558	gb|EFY98591.1| mitochondrial protein, putative [Metarhizium anisopliae ARSEF 23]	fgr:FG06864.1 hypothetical protein	gnl|CDD|192373 pfam09769, ApoO, Apolipoprotein O. Members of this family promote cholesterol efflux from macrophage cells. They are present in various lipoprotein complexes, including HDL, LDL and VLDL. The apoprotein is secreted by a microsomal triglyceride transfer protein (MTTP)-dependent mechanism, probably as a VLDL-associated protein that is subsequently transferred to HDL.	NO HITS FOUND	NO HITS FOUND	NO HITS FOUND
s23.7	6210080751	8990867657	-6907098389	3.90E-11	gb|EFY99040.1| hypothetical protein MAA_05098 [Metarhizium anisopliae ARSEF 23]	nfi:NFIA_063720 hypothetical protein	No hits found	NO HITS FOUND	NO HITS FOUND	NO HITS FOUND
s1.39	51205929	7292592655	-7021635709	1.81E-09	gb|EFY99040.1| hypothetical protein MAA_05098 [Metarhizium anisopliae ARSEF 23]	nfi:NFIA_063720 hypothetical protein	No hits found	NO HITS FOUND	NO HITS FOUND	NO HITS FOUND
s107.1	151206412	1619907504	1071321964	0.84993309	gb|EFY99581.1| Phospholipid:diacylglycerol acyltransferase, putative [Metarhizium anisopliae ARSEF 23]	pan:PODANSg9241 hypothetical protein; K00679 phospholipid:diacylglycerol acyltransferase [EC:2.3.1.158]	gnl|CDD|111356 pfam02450, LACT, Lecithin:cholesterol acyltransferase. Lecithin:cholesterol acyltransferase (LACT) is involved in extracellular metabolism of plasma lipoproteins, including cholesterol.	NO HITS FOUND	GO:0016746:transferase activity, transferring acyl groups	NO HITS FOUND
s18.245	0.423126677	0.290983508	-1454125977	0.92544547	gb|EFZ00922.1| extracellular serine-rich protein [Metarhizium anisopliae ARSEF 23]	cci:CC1G_11194 hypothetical protein	No hits found	NO HITS FOUND	NO HITS FOUND	NO HITS FOUND
s1.38	0.528908346	0	-1000000	0.693078972	gb|EFZ00922.1| extracellular serine-rich protein [Metarhizium anisopliae ARSEF 23]	afm:AFUA_3G13640 extracellular serine-rich protein	No hits found	NO HITS FOUND	NO HITS FOUND	NO HITS FOUND
s2.233	1775543901	1314964612	-1350259835	0.415302622	gb|EGF80135.1| expressed protein [Batrachochytrium dendrobatidis JAM81]	No hits found	No hits found	NO HITS FOUND	NO HITS FOUND	NO HITS FOUND
s111.12	0.160539239	0.098135614	-1635891724	0.96020929	gb|EGR45409.1| phospholipase C [Trichoderma reesei QM6a]	fgr:FG05655.1 hypothetical protein; K01771 1-phosphatidylinositol phosphodiesterase [EC:4.6.1.13]	gnl|CDD|176528 cd08586, PI-PLCc_BcPLC_like, Catalytic domain of Bacillus cereus phosphatidylinositol-specific phospholipases C and similar proteins. This subfamily corresponds to the catalytic domain present in Bacillus cereus phosphatidylinositol-specific phospholipase C (PI-PLC, EC 4.6.1.13) and its sequence homologs found in bacteria and eukaryota. Bacterial PI-PLCs participate in Ca2+-indepen…	NO HITS FOUND	NO HITS FOUND	NO HITS FOUND
s114.1	0.10765945	0	-1000000	0.928092528	gb|EGR45409.1| phospholipase C [Trichoderma reesei QM6a]	fgr:FG05655.1 hypothetical protein; K01771 1-phosphatidylinositol phosphodiesterase [EC:4.6.1.13]	gnl|CDD|176528 cd08586, PI-PLCc_BcPLC_like, Catalytic domain of Bacillus cereus phosphatidylinositol-specific phospholipases C and similar proteins. This subfamily corresponds to the catalytic domain present in Bacillus cereus phosphatidylinositol-specific phospholipase C (PI-PLC, EC 4.6.1.13) and its sequence homologs found in bacteria and eukaryota. Bacterial PI-PLCs participate in Ca2+-indepen…	NO HITS FOUND	NO HITS FOUND	NO HITS FOUND
s1.60	6945434455	7169064876	103219819	0.851297206	gb|EGR47049.1| carbohydrate-binding module family 18 [Trichoderma reesei QM6a]	bfu:BC1G_00614 hypothetical protein	No hits found	NO HITS FOUND	NO HITS FOUND	NO HITS FOUND
s122.8	5455385277	4109925889	-1327368285	0.68122395	gb|EGR48134.1| predicted protein [Trichoderma reesei QM6a]	fgr:FG01603.1 hypothetical protein	gnl|CDD|29383 cd00312, Esterase_lipase, Esterases and lipases (includes fungal lipases, cholinesterases, etc.) These enzymes act on carboxylic esters (EC: 3.1.1.-). The catalytic apparatus involves three residues (catalytic triad): a serine, a glutamate or aspartate and a histidine.These catalytic residues are responsible for the nucleophilic attack on the carbonyl carbon atom of the ester bond. …	NO HITS FOUND	NO HITS FOUND	NO HITS FOUND
s1.163	0.896278183	3205118832	3576031296	0.308508219	gb|EGR51219.1| predicted protein [Trichoderma reesei QM6a]	mgr:MGG_05406 MG05406.4; hypothetical protein	No hits found	NO HITS FOUND	NO HITS FOUND	NO HITS FOUND
s2.378	1382900091	9489187	-1457343069	0.379297626	gb|EGS19312.1| arylsulfatase-like protein [Chaetomium thermophilum var. thermophilum DSM 1495]	pan:PODANSg2352 hypothetical protein	gnl|CDD|189755 pfam00884, Sulfatase, Sulfatase.	NO HITS FOUND	NO HITS FOUND	NO HITS FOUND
s119.1	4164993917	0.301500984	-1381419678	0.089597482	gb|EGS21734.1| hypothetical protein CTHT_0036010 [Chaetomium thermophilum var. thermophilum DSM 1495]	fgr:FG09742.1 hypothetical protein	No hits found	NO HITS FOUND	NO HITS FOUND	NO HITS FOUND
s16.238	1684671029	2214109076	1314267912	0.814739767	gb|EGS22540.1| putative extracellular protein [Chaetomium thermophilum var. thermophilum DSM 1495]	pno:SNOG_13084 hypothetical protein	gnl|CDD|185739 cd08998, GH43_ABN_1, Glycosyl hydrolase family 43. This glycosyl hydrolase family 43 (GH43) includes mostly enzymes with alpha-L-arabinofuranosidase (AFN; EC 3.2.1.55) and endo-alpha-L-arabinanase (ABN; EC 3.2.1.99) activities. These are inverting enzymes (i.e. they invert the stereochemistry of the anomeric carbon atom of the substrate) that have an aspartate as the catalytic gene…	GO:0005975:carbohydrate metabolic process	GO:0016798:hydrolase activity, acting on glycosyl bonds	NO HITS FOUND
s55.33	457346758	1353788843	2960092795	0.037413748	gi|115402903|ref|XP_001217528.1| conserved hypothetical protein [Aspergillus terreus NIH2624]_x0001_gi|114189374|gb|EAU31074.1| conserved hypothetical protein [Aspergillus terreus NIH2624]	fgr:FG03968.1 hypothetical protein	gnl|CDD|146199 pfam03443, Glyco_hydro_61, Glycosyl hydrolase family 61.	NO HITS FOUND	NO HITS FOUND	NO HITS FOUND
s40.60	2846572745	5907689916	2075369382	1.48E-25	gi|116182348|ref|XP_001221023.1| hypothetical protein CHGG_01802 [Chaetomium globosum CBS 148.51]_x0001_gi|88186099|gb|EAQ93567.1| hypothetical protein CHGG_01802 [Chaetomium globosum CBS 148.51]	pan:PODANSg09607 hypothetical protein	gnl|CDD|192541 pfam10342, GPI-anchored, Ser-Thr-rich glycosyl-phosphatidyl-inositol-anchored membrane family. Some members of this family appear to be serine- threonine-rich membrane-anchored proteins, anchored by glycosylphosphatidylinositol. In A. fumigatus these proteins play a role in fungal cell wall organisation. In Lentinula edodes this family is involved in fruiting body formation, and ma…	NO HITS FOUND	NO HITS FOUND	NO HITS FOUND
s39.43	1833288312	3117917803	1700724203	6.65E-09	gi|116191299|ref|XP_001221462.1| hypothetical protein CHGG_05367 [Chaetomium globosum CBS 148.51]_x0001_gi|88181280|gb|EAQ88748.1| hypothetical protein CHGG_05367 [Chaetomium globosum CBS 148.51]	ncr:NCU05686 hypothetical protein	gnl|CDD|185692 cd02183, GH16_fungal_CRH1_transglycosylase, glycosylphosphatidylinositol-glucanosyltransferase. Group of fungal GH16 members related to Saccharomyces cerevisiae Crh1p. Chr1p and Crh2p are transglycosylases that are required for the linkage of chitin to beta(1-3)glucose branches of beta(1-6)glucan, an important step in the assembly of new cell wall. Both have been shown to be glycos…	GO:0045229:external encapsulating structure organization and biogenesis	NO HITS FOUND	GO:0030312:external encapsulating structure
s48.26	160202679	1521410624	-1052987776	0.969157196	gi|116199113|ref|XP_001225368.1| hypothetical protein CHGG_07712 [Chaetomium globosum CBS 148.51]_x0001_gi|88178991|gb|EAQ86459.1| hypothetical protein CHGG_07712 [Chaetomium globosum CBS 148.51]	pan:PODANSg8413 hypothetical protein	gnl|CDD|153097 cd00657, Ferritin_like, Ferritin-like superfamily of diiron-containing four-helix-bundle proteins. Ferritin-like, diiron-carboxylate proteins participate in a range of functions including iron regulation, mono-oxygenation, and reactive radical production. These proteins are characterized by the fact that they catalyze dioxygen-dependent oxidation-hydroxylation reactions within diir…	NO HITS FOUND	NO HITS FOUND	NO HITS FOUND
s59.48	0.699786427	0.733321074	1047921259	0.983682797	gi|119192564|ref|XP_001246888.1| hypothetical protein CIMG_00659 [Coccidioides immitis RS]	cim:CIMG_00659 hypothetical protein	No hits found	NO HITS FOUND	NO HITS FOUND	NO HITS FOUND
s31.31	5713232185	8623607846	1509409659	0.458712939	gi|119495034|ref|XP_001264312.1| exo-beta-1,3-glucanase Exg0 [Neosartorya fischeri NRRL 181]_x0001_gi|119412474|gb|EAW22415.1| exo-beta-1,3-glucanase Exg0 [Neosartorya fischeri NRRL 181]	nfi:NFIA_010970 exo-beta-1,3-glucanase Exg0	gnl|CDD|193184 pfam12708, Pectate_lyase_3, Pectate lyase superfamily protein. This family of proteins possesses a beta helical structure like Pectate lyase. This family is most closely related to glycosyl hydrolase family 28.	NO HITS FOUND	NO HITS FOUND	NO HITS FOUND
s54.8	3006039088	2553232678	-1177346316	0.547624915	gi|13491873|gb|AAK27974.1|AF246830_1 xylanase 5 protein [Fusarium oxysporum f. sp. lycopersici]	mgr:MGG_08424 MG08424.4; similar to endo-beta-1,4-D-xylanase; K01181 endo-1,4-beta-xylanase [EC:3.2.1.8]	gnl|CDD|189555 pfam00457, Glyco_hydro_11, Glycosyl hydrolases family 11.	GO:0044403:symbiosis, encompassing mutualism through parasitism,GO:0005975:carbohydrate metabolic process,GO:0009057:macromolecule catabolic process,GO:0043283:biopolymer metabolic process	GO:0016798:hydrolase activity, acting on glycosyl bonds	NO HITS FOUND
s3.325	14335759	1679502124	1171547404	0.163939379	gi|145602570|ref|XP_364632.2| hypothetical protein MGG_09477 [Magnaporthe oryzae 70-15]_x0001_gi|145010973|gb|EDJ95629.1| hypothetical protein MGG_09477 [Magnaporthe oryzae 70-15]	mgr:MGG_09477 MG09477.4; hypothetical protein	gnl|CDD|33678 COG3889, COG3889, Predicted solute binding protein [CCral function prediction only].	NO HITS FOUND	NO HITS FOUND	NO HITS FOUND
s69.4	1936828241	2414045664	1246391194	0.474849322	gi|154936830|emb|CAL30200.1| NWD1 [Podospora anserina]	pan:PODANSg550 hypothetical protein	gnl|CDD|29257 cd00200, WD40, WD40 domain, found in a number of eukaryotic proteins that cover a wide variety of functions including adaptor/regulatory modules in signal transduction, pre-mRNA processing and cytoskeleton assembly; typically contains a GH dipeptide 11-24 residues from its N-terminus and the WD dipeptide at its C-terminus and is 40 residues long, hence the name WD40; between GH and …	NO HITS FOUND	NO HITS FOUND	NO HITS FOUND
s8.63	3679040191	1432818989	-256769363	5.83E-24	gi|156065073|ref|XP_001598458.1| peroxisomal catalase [Sclerotinia sclerotiorum 1980]_x0001_gi|154691406|gb|EDN91144.1| peroxisomal catalase [Sclerotinia sclerotiorum 1980 UF-70]	ssl:SS1G_00547 peroxisomal catalase ; K03781 catalase [EC:1.11.1.6]	gnl|CDD|163713 cd08157, catalase_fungal, Fungal catalases similar to yeast catalases A and T. Catalase is a ubiquitous enzyme found in both prokaryotes and eukaryotes, which is involved in the protection of cells from the toxic effects of peroxides. It catalyzes the conversion of hydrogen peroxide to water and molecular oxygen. Catalases also utilize hydrogen peroxide to oxidize various substrate…	NO HITS FOUND	GO:0043169:cation binding,GO:0046872:metal ion binding	NO HITS FOUND
s27.41	1107132107	1084398538	-1020964219	0.878272583	gi|169596546|ref|XP_001791697.1| hypothetical protein SNOG_01038 [Phaeosphaeria nodorum SN15]_x0001_gi|111071413|gb|EAT92533.1| hypothetical protein SNOG_01038 [Phaeosphaeria nodorum SN15]	pno:SNOG_01038 hypothetical protein	gnl|CDD|191327 pfam05637, Glyco_transf_34, galactosyl transferase GMA12/MNN10 family. This family contains a number of glycosyltransferase enzymes that contain a DXD motif. This family includes a number of C. elegans homologues where the DXD is replaced by DXH. Some members of this family are included in glycosyltransferase family 34.	NO HITS FOUND	NO HITS FOUND	NO HITS FOUND
s39.35	4359086287	5634392689	129256278	0.20407798	gi|171680908|ref|XP_001905398.1| hypothetical protein [Podospora anserina S mat+]_x0001_gi|170940412|emb|CAP65638.1| unnamed protein product [Podospora anserina S mat+]	pan:PODANSg2422 hypothetical protein; K03434 N-acetylglucosaminylphosphatidylinositol deacetylase [EC:3.5.1.89]	gnl|CDD|190352 pfam02585, PIG-L, GlcNAc-PI de-N-acetylase. Members of this family are related to PIG-L an N-acetylglucosaminylphosphatidylinositol de-N-acetylase (EC:3.5.1.89) that catalyses the second step in GPI biosynthesis.	NO HITS FOUND	NO HITS FOUND	GO:0005622:intracellular,GO:0043229:intracellular organelle,GO:0043231:intracellular membrane-bound organelle,GO:0044424:intracellular part
s5.260	1488903203	7829581545	-1901638287	2.09E-50	gi|171691703|ref|XP_001910776.1| hypothetical protein [Podospora anserina S mat+]_x0001_gi|170945800|emb|CAP72600.1| unnamed protein product [Podospora anserina S mat+]	pan:PODANSg7817 hypothetical protein	gnl|CDD|184915 PRK14951, PRK14951, DNA polymerase III subunits gamma and tau; Provisional.	NO HITS FOUND	NO HITS FOUND	NO HITS FOUND
s3.151	2516253324	3283367095	130486349	0.771676876	gi|171696016|ref|XP_001912932.1| hypothetical protein [Podospora anserina S mat+]_x0001_gi|170948250|emb|CAP60414.1| unnamed protein product [Podospora anserina S mat+]	pan:PODANSg09981 hypothetical protein	No hits found	NO HITS FOUND	NO HITS FOUND	NO HITS FOUND
s56.53	1504074295	1045471411	-1438656551	0.813337904	gi|189190306|ref|XP_001931492.1| endothelin-converting enzyme 1 [Pyrenophora tritici-repentis Pt-1C-BFP]_x0001_gi|187973098|gb|EDU40597.1| endothelin-converting enzyme 1 [Pyrenophora tritici-repentis Pt-1C-BFP]	act:ACLA_040270 peptidase family M13 protein	gnl|CDD|189000 cd08662, M13, Peptidase family M13 includes neprilysin, endothelin-converting enzyme I. M13 family of metallopeptidases includes neprilysin (neutral endopeptidase, NEP, enkephalinase, CD10, CALLA, EC 3.4.24.11), endothelin-converting enzyme I (ECE-1, EC 3.4.24.71), erythrocyte surface antigen KELL (ECE-3), phosphate-regulating gene on the X chromosome (PHEX), soluble secreted endop…	NO HITS FOUND	NO HITS FOUND	NO HITS FOUND
s35.26	1277482457	8873965123	-1439584717	0.413079162	gi|218438877|ref|YP_002377206.1| Cyanovirin-N domain protein [Cyanothece sp. PCC 7424]_x0001_gi|218171605|gb|ACK70338.1| Cyanovirin-N domain protein [Cyanothece sp. PCC 7424]	cyc:PCC7424_1906 cyanovirin-N domain protein	gnl|CDD|192173 pfam08881, CVNH, CVNH domain. CyanoVirin-N Homology domains are found in the sugar-binding antiviral protein cyanovirin-N (CVN) as well as filamentous ascomycetes and in the fern Ceratopteris richardii.	NO HITS FOUND	NO HITS FOUND	NO HITS FOUND
s97.9	0.76769819	1478245329	1925555313	0.702427288	gi|238488377|ref|XP_002375426.1| pectin lyase precursor, putative [Aspergillus flavus NRRL3357]_x0001_gi|220697814|gb|EED54154.1| pectin lyase precursor, putative [Aspergillus flavus NRRL3357]	afv:AFLA_014060 pectin lyase precursor, putative	gnl|CDD|128903 smart00656, Amb_all, Amb_all domain.	NO HITS FOUND	NO HITS FOUND	NO HITS FOUND
s98.7	0.688438539	0.541072036	-127236023	0.925590426	gi|242804682|ref|XP_002484424.1| extracellular serine-rich protein, putative [Talaromyces stipitatus ATCC 10500]_x0001_gi|218717769|gb|EED17190.1| extracellular serine-rich protein, putative [Talaromyces stipitatus ATCC 10500]	nfi:NFIA_063720 hypothetical protein	No hits found	NO HITS FOUND	NO HITS FOUND	NO HITS FOUND
s59.47	0.10830028	0.099303895	-1090594482	0.994172456	gi|258573925|ref|XP_002541144.1| predicted protein [Uncinocarpus reesii 1704]_x0001_gi|237901410|gb|EEP75811.1| predicted protein [Uncinocarpus reesii 1704]	ure:UREG_00658 hypothetical protein	No hits found	NO HITS FOUND	NO HITS FOUND	NO HITS FOUND
s49.29	0.661616259	1112203629	1681040353	0.795072197	gi|302412050|ref|XP_003003858.1| conserved hypothetical protein [Verticillium albo-atrum VaMs.102]_x0001_gi|261357763|gb|EEY20191.1| conserved hypothetical protein [Verticillium albo-atrum VaMs.102]	afm:AFUA_3G13640 extracellular serine-rich protein	No hits found	NO HITS FOUND	NO HITS FOUND	NO HITS FOUND
s37.45	3052523825	4194301581	1374043847	2.17E-05	gi|302416661|ref|XP_003006162.1| conserved hypothetical protein [Verticillium albo-atrum VaMs.102]_x0001_gi|261355578|gb|EEY18006.1| conserved hypothetical protein [Verticillium albo-atrum VaMs.102]	ssl:SS1G_02014 hypothetical protein	No hits found	NO HITS FOUND	NO HITS FOUND	NO HITS FOUND
s43.37	3206684166	9031860502	2816573144	8.96E-08	gi|302422904|ref|XP_003009282.1| conserved hypothetical protein [Verticillium albo-atrum VaMs.102]_x0001_gi|261352428|gb|EEY14856.1| conserved hypothetical protein [Verticillium albo-atrum VaMs.102]	ncr:NCU09929 hypothetical protein	No hits found	NO HITS FOUND	NO HITS FOUND	NO HITS FOUND
s31.36	0.230309457	0.253413485	1100317322	0.986169953	gi|302422980|ref|XP_003009320.1| 1-phosphatidylinositol phosphodiesterase [Verticillium albo-atrum VaMs.102]_x0001_gi|261352466|gb|EEY14894.1| 1-phosphatidylinositol phosphodiesterase [Verticillium albo-atrum VaMs.102]	fgr:FG05655.1 hypothetical protein; K01771 1-phosphatidylinositol phosphodiesterase [EC:4.6.1.13]	gnl|CDD|176528 cd08586, PI-PLCc_BcPLC_like, Catalytic domain of Bacillus cereus phosphatidylinositol-specific phospholipases C and similar proteins. This subfamily corresponds to the catalytic domain present in Bacillus cereus phosphatidylinositol-specific phospholipase C (PI-PLC, EC 4.6.1.13) and its sequence homologs found in bacteria and eukaryota. Bacterial PI-PLCs participate in Ca2+-indepen…	NO HITS FOUND	NO HITS FOUND	NO HITS FOUND
s39.14	3032407852	5403205467	-5612238644	1.97E-43	gi|302424013|ref|XP_003009833.1| ligninase H2 [Verticillium albo-atrum VaMs.102]_x0001_gi|261361667|gb|EEY24095.1| ligninase H2 [Verticillium albo-atrum VaMs.102]	pno:SNOG_13539 hypothetical protein	gnl|CDD|173826 cd00692, ligninase, Ligninase and other manganese-dependent fungal peroxidases. Ligninases and related extracellular fungal peroxidases belong to class II of the plant heme-dependent peroxidase superfamily. All members of the superfamily share a heme prosthetic group and catalyze a multistep oxidative reaction involving hydrogen peroxide as the electron acceptor. Class II peroxidas…	GO:0010033:response to organic substance	NO HITS FOUND	NO HITS FOUND
s58.49	367939654	1330930131	-27645302	0.340242316	gi|302880999|ref|XP_003039424.1| hypothetical protein NECHADRAFT_56215 [Nectria haematococca mpVI 77-13-4]_x0001_gi|256720263|gb|EEU33711.1| hypothetical protein NECHADRAFT_56215 [Nectria haematococca mpVI 77-13-4]	fgr:FG08003.1 hypothetical protein	gnl|CDD|165506 PHA03247, PHA03247, large tegument protein UL36; Provisional.	NO HITS FOUND	NO HITS FOUND	NO HITS FOUND
s25.45	4195092728	4192373782	-1000648546	0.999299127	gi|302881265|ref|XP_003039550.1| glycoside hydrolase family 93 [Nectria haematococca mpVI 77-13-4]_x0001_gi|256720403|gb|EEU33837.1| glycoside hydrolase family 93 [Nectria haematococca mpVI 77-13-4]	fgr:FG03598.1 hypothetical protein	gnl|CDD|185725 cd08984, GH43_5, Glycosyl hydrolase family 43. This glycosyl hydrolase family 43 (GH43) includes enzymes with beta-1,4-xylosidase (xylan 1,4-beta-xylosidase; EC 3.2.1.37), beta-1,3-xylosidase (EC 3.2.1.-), alpha-L-arabinofuranosidase (EC 3.2.1.55), arabinanase (EC 3.2.1.99), xylanase (EC 3.2.1.8), endo-alpha-L-arabinanase and galactan 1,3-beta-galactosidase (EC 3.2.1.145) activitie…	NO HITS FOUND	NO HITS FOUND	NO HITS FOUND
s33.23	4854609298	447409187	-1085049087	0.695370434	gi|302882343|ref|XP_003040082.1| hypothetical protein NECHADRAFT_50185 [Nectria haematococca mpVI 77-13-4]_x0001_gi|256720949|gb|EEU34369.1| hypothetical protein NECHADRAFT_50185 [Nectria haematococca mpVI 77-13-4]	fgr:FG01966.1 hypothetical protein	No hits found	NO HITS FOUND	NO HITS FOUND	NO HITS FOUND
s3.10	2155740179	1739465391	-1239311912	0.853830309	gi|302885332|ref|XP_003041558.1| hypothetical protein NECHADRAFT_105955 [Nectria haematococca mpVI 77-13-4]_x0001_gi|256722462|gb|EEU35845.1| hypothetical protein NECHADRAFT_105955 [Nectria haematococca mpVI 77-13-4]	fgr:FG02354.1 hypothetical protein	gnl|CDD|128884 smart00636, Glyco_18, Glycosyl hydrolase family 18.	NO HITS FOUND	NO HITS FOUND	NO HITS FOUND
s39.35	1350515662	1532433144	1134702238	0.284799233	gi|302891811|ref|XP_003044787.1| hypothetical protein NECHADRAFT_61990 [Nectria haematococca mpVI 77-13-4]_x0001_gi|256725712|gb|EEU39074.1| hypothetical protein NECHADRAFT_61990 [Nectria haematococca mpVI 77-13-4]	pan:PODANSg2421 hypothetical protein; K12622 U6 snRNA-associated Sm-like protein LSm3	gnl|CDD|99767 cd01730, LSm3, The eukaryotic Sm and Sm-like (LSm) proteins associate with RNA to form the core domain of the ribonucleoprotein particles involved in a variety of RNA processing events including pre-mRNA splicing, telomere replication, and mRNA degradation. Members of this family share a highly conserved Sm fold containing an N-terminal helix followed by a strongly bent five-strande…	NO HITS FOUND	NO HITS FOUND	NO HITS FOUND
s53.40	1102693764	1053223133	-1046970703	0.978578603	gi|302892339|ref|XP_003045051.1| hypothetical protein NECHADRAFT_44235 [Nectria haematococca mpVI 77-13-4]_x0001_gi|256725976|gb|EEU39338.1| hypothetical protein NECHADRAFT_44235 [Nectria haematococca mpVI 77-13-4]	fgr:FG04231.1 hypothetical protein	No hits found	NO HITS FOUND	NO HITS FOUND	NO HITS FOUND
s79.3	0.934646256	1039834215	111254307	0.004488486	gi|302896566|ref|XP_003047163.1| hypothetical protein NECHADRAFT_83546 [Nectria haematococca mpVI 77-13-4]_x0001_gi|256728091|gb|EEU41450.1| hypothetical protein NECHADRAFT_83546 [Nectria haematococca mpVI 77-13-4]	fgr:FG02616.1 hypothetical protein	gnl|CDD|193173 pfam12697, Abhydrolase_6, Alpha/beta hydrolase family. This family contains alpha/beta hydrolase enzymes of diverse specificity.	NO HITS FOUND	NO HITS FOUND	NO HITS FOUND
s26.84	5344618839	8967141757	1677788824	0.355184762	gi|302897433|ref|XP_003047595.1| predicted protein [Nectria haematococca mpVI 77-13-4]_x0001_gi|256728526|gb|EEU41882.1| predicted protein [Nectria haematococca mpVI 77-13-4]	fgr:FG01982.1 hypothetical protein	gnl|CDD|48021 cd03457, intradiol_dioxygenase_like, Intradiol dioxygenase supgroup. Intradiol dioxygenases catalyze the critical ring-cleavage step in the conversion of catecholate derivatives to citric acid cycle intermediates. They break the catechol C1-C2 bond and utilize Fe3+, as opposed to the extradiol-cleaving enzymes which break the C2-C3 or C1-C6 bond and utilize Fe2+ and Mn+. The family …	NO HITS FOUND	GO:0043169:cation binding,GO:0046872:metal ion binding,GO:0016701:oxidoreductase activity, acting on single donors with incorporation of molecular oxygen	NO HITS FOUND
s54.96, s54.97	1867870996	1205239674	-1549792159	0.2390324	gi|302898497|ref|XP_003047861.1| hypothetical protein NECHADRAFT_106440 [Nectria haematococca mpVI 77-13-4]_x0001_gi|256728792|gb|EEU42148.1| hypothetical protein NECHADRAFT_106440 [Nectria haematococca mpVI 77-13-4]	afv:AFLA_038690 phosphoglycerate mutase family protein, putative	No hits found	NO HITS FOUND	NO HITS FOUND	NO HITS FOUND
s56.44	5582387182	7456819784	1335776172	0.618671721	gi|302915615|ref|XP_003051618.1| hypothetical protein NECHADRAFT_78860 [Nectria haematococca mpVI 77-13-4]_x0001_gi|256732557|gb|EEU45905.1| hypothetical protein NECHADRAFT_78860 [Nectria haematococca mpVI 77-13-4]	pan:PODANSg6866 hypothetical protein	gnl|CDD|148679 pfam07218, RAP1, Rhoptry-associated protein 1 (RAP-1). This family consists of several rhoptry-associated protein 1 (RAP-1) sequences which appear to be specific to Plasmodium falciparum.	NO HITS FOUND	NO HITS FOUND	NO HITS FOUND
s5.39	1070261595	1028087388	-1041022006	0.981583769	gi|302915861|ref|XP_003051741.1| hypothetical protein NECHADRAFT_68445 [Nectria haematococca mpVI 77-13-4]_x0001_gi|256732680|gb|EEU46028.1| hypothetical protein NECHADRAFT_68445 [Nectria haematococca mpVI 77-13-4]	fgr:FG06888.1 hypothetical protein	gnl|CDD|185690 cd02181, GH16_fungal_Lam16A_glucanase, fungal 1,3(4)-beta-D-glucanases, similar to Phanerochaete chrysosporium laminarinase 16A. Group of fungal 1,3(4)-beta-D-glucanases, similar to Phanerochaete chrysosporium laminarinase 16A. Lam16A belongs to the 'nonspecific' 1,3(4)-beta-glucanase subfamily, although beta-1,6 branching and beta-1,4 bonds specifically define where Lam16A hydroly…	NO HITS FOUND	NO HITS FOUND	NO HITS FOUND
s74.31	1996015295	3097275928	1551729556	0.660021487	gi|302915861|ref|XP_003051741.1| hypothetical protein NECHADRAFT_68445 [Nectria haematococca mpVI 77-13-4]_x0001_gi|256732680|gb|EEU46028.1| hypothetical protein NECHADRAFT_68445 [Nectria haematococca mpVI 77-13-4]	fgr:FG06888.1 hypothetical protein	gnl|CDD|185690 cd02181, GH16_fungal_Lam16A_glucanase, fungal 1,3(4)-beta-D-glucanases, similar to Phanerochaete chrysosporium laminarinase 16A. Group of fungal 1,3(4)-beta-D-glucanases, similar to Phanerochaete chrysosporium laminarinase 16A. Lam16A belongs to the 'nonspecific' 1,3(4)-beta-glucanase subfamily, although beta-1,6 branching and beta-1,4 bonds specifically define where Lam16A hydroly…	NO HITS FOUND	NO HITS FOUND	NO HITS FOUND
s54.112	1615899527	1310267289	-1233259458	0.579266411	gi|302915861|ref|XP_003051741.1| hypothetical protein NECHADRAFT_68445 [Nectria haematococca mpVI 77-13-4]_x0001_gi|256732680|gb|EEU46028.1| hypothetical protein NECHADRAFT_68445 [Nectria haematococca mpVI 77-13-4]	fgr:FG06888.1 hypothetical protein	gnl|CDD|185690 cd02181, GH16_fungal_Lam16A_glucanase, fungal 1,3(4)-beta-D-glucanases, similar to Phanerochaete chrysosporium laminarinase 16A. Group of fungal 1,3(4)-beta-D-glucanases, similar to Phanerochaete chrysosporium laminarinase 16A. Lam16A belongs to the 'nonspecific' 1,3(4)-beta-glucanase subfamily, although beta-1,6 branching and beta-1,4 bonds specifically define where Lam16A hydroly…	NO HITS FOUND	NO HITS FOUND	NO HITS FOUND
s74.31	0.247543498	1361881994	5501586609	0.504540944	gi|302915861|ref|XP_003051741.1| hypothetical protein NECHADRAFT_68445 [Nectria haematococca mpVI 77-13-4]_x0001_gi|256732680|gb|EEU46028.1| hypothetical protein NECHADRAFT_68445 [Nectria haematococca mpVI 77-13-4]	fgr:FG06888.1 hypothetical protein	gnl|CDD|185690 cd02181, GH16_fungal_Lam16A_glucanase, fungal 1,3(4)-beta-D-glucanases, similar to Phanerochaete chrysosporium laminarinase 16A. Group of fungal 1,3(4)-beta-D-glucanases, similar to Phanerochaete chrysosporium laminarinase 16A. Lam16A belongs to the 'nonspecific' 1,3(4)-beta-glucanase subfamily, although beta-1,6 branching and beta-1,4 bonds specifically define where Lam16A hydroly…	NO HITS FOUND	NO HITS FOUND	NO HITS FOUND
s40.21	0.046533113	0.213338292	4584655507	0.893872199	gi|302922947|ref|XP_003053572.1| hypothetical protein NECHADRAFT_98809 [Nectria haematococca mpVI 77-13-4]_x0001_gi|256734513|gb|EEU47859.1| hypothetical protein NECHADRAFT_98809 [Nectria haematococca mpVI 77-13-4]	fgr:FG00550.1 hypothetical protein	gnl|CDD|192173 pfam08881, CVNH, CVNH domain. CyanoVirin-N Homology domains are found in the sugar-binding antiviral protein cyanovirin-N (CVN) as well as filamentous ascomycetes and in the fern Ceratopteris richardii.	NO HITS FOUND	NO HITS FOUND	NO HITS FOUND
s32.41	259299479	2144664356	-1209044568	0.039517321	gi|310790644|gb|EFQ26177.1| hypothetical protein GLRG_01321 [Glomerella graminicola M1.001]	mgr:MGG_05751 MG05751.4; hypothetical protein	No hits found	GO:0044403:symbiosis, encompassing mutualism through parasitism	NO HITS FOUND	NO HITS FOUND
s6.259	7412552528	1014068014	-7309719291	2.11E-13	gi|310790981|gb|EFQ26514.1| hypothetical protein GLRG_01658 [Glomerella graminicola M1.001]	afm:AFUA_5G08030 extracellular cellulase CelA/allergen Asp F7-like, putative	gnl|CDD|34027 COG4305, COG4305, Endoglucanase C-terminal domain/subunit and related proteins [Carbohydrate transport and metabolism].	NO HITS FOUND	NO HITS FOUND	NO HITS FOUND
s41.9	4241580483	4400155606	1037385857	0.865447115	gi|310791227|gb|EFQ26756.1| hypothetical protein GLRG_02576 [Glomerella graminicola M1.001]	pan:PODANSg4494 hypothetical protein	No hits found	NO HITS FOUND	NO HITS FOUND	NO HITS FOUND
s34.27	0.727777885	0.72798783	1000288474	0.999898255	gi|310791644|gb|EFQ27171.1| carbonic anhydrase [Glomerella graminicola M1.001]	afv:AFLA_120650 carbonic anhydrase, putative	gnl|CDD|28766 cd03124, alpha_CA_prokaryotic_like, Carbonic anhydrase alpha, prokaryotic-like subfamily. Carbonic anhydrases (CAs) are zinc-containing enzymes that catalyze the reversible hydration of carbon dioxide in a two-step mechanism: a nucleophilic attack of a zinc-bound hydroxide ion on carbon dioxide, followed by the regeneration of the active site by ionization of the zinc-bound water mo…	NO HITS FOUND	NO HITS FOUND	NO HITS FOUND
s37.34	1995324367	8730798486	-228538589	0.037582171	gi|310792358|gb|EFQ27885.1| hypothetical protein GLRG_03029 [Glomerella graminicola M1.001]	bfu:BC1G_16006 hypothetical protein	gnl|CDD|176644 cd00866, PEBP_euk, PhosphatidylEthanolamine-Binding Protein (PEBP) domain present in eukaryotes. PhosphatidylEthanolamine-Binding Proteins (PEBPs) are represented in all three major phylogenetic divisions (eukaryotes, bacteria, archaea). The members in this subgroup are present in eukaryotes. Members here include those in plants such as Arabidopsis thaliana FLOWERING LOCUS (FT) and…	NO HITS FOUND	NO HITS FOUND	NO HITS FOUND
s6.69	5359091695	5035249156	-1064315097	0.924188621	gi|310793735|gb|EFQ29196.1| tat pathway signal sequence [Glomerella graminicola M1.001]	fgr:FG10169.1 hypothetical protein	gnl|CDD|176530 cd08588, PI-PLCc_At5g67130_like, Catalytic domain of Arabidopsis thaliana PI-PLC X domain-containing protein At5g67130 and its uncharacterized homologs. This subfamily corresponds to the catalytic domain present in Arabidopsis thaliana PI-PLC X domain-containing protein At5g67130 and its uncharacterized homologs. Members in this family show high sequence similarity to bacterial pho…	NO HITS FOUND	NO HITS FOUND	NO HITS FOUND
s4.135	3683538373	271227572	-1358098789	0.724168013	gi|310793784|gb|EFQ29245.1| hypothetical protein GLRG_04389 [Glomerella graminicola M1.001]	mgr:MGG_01571 MG01571.4; hypothetical protein	gnl|CDD|189478 pfam00264, Tyrosinase, Common central domain of tyrosinase. This family also contains polyphenol oxidases and some hemocyanins. Binds two copper ions via two sets of three histidines. This family is related to pfam00372.	NO HITS FOUND	NO HITS FOUND	NO HITS FOUND
s38.52	2373238195	1232460646	-1925609716	1.45E-09	gi|310793897|gb|EFQ29358.1| hypothetical protein GLRG_04502 [Glomerella graminicola M1.001]	fgr:FG01239.1 hypothetical protein	No hits found	NO HITS FOUND	NO HITS FOUND	NO HITS FOUND
s3.274	1720299712	1742015551	1012623288	0.971046625	gi|310794326|gb|EFQ29787.1| alkaline phosphatase [Glomerella graminicola M1.001]	mgr:MGG_04900 MG04900.4; hypothetical protein	gnl|CDD|73179 cd00016, alkPPc, Alkaline phosphatase homologues; alkaline phosphatases are non-specific phosphomonoesterases that catalyze the hydrolysis reaction via a phosphoseryl intermediate to produce inorganic phosphate and the corresponding alcohol, optimally at high pH. Alkaline phosphatase exists as a dimer, each monomer binding 2 zinc atoms and one magnesium atom, which are essential for…	NO HITS FOUND	NO HITS FOUND	NO HITS FOUND
s90.15	1032056658	6934276903	-1488340705	0.428982607	gi|310794731|gb|EFQ30192.1| hypothetical protein GLRG_05336 [Glomerella graminicola M1.001]	ssl:SS1G_00173 hypothetical protein	gnl|CDD|192744 pfam11327, DUF3129, Protein of unknown function (DUF3129). This eukaryotic family of proteins has no known function.	NO HITS FOUND	NO HITS FOUND	NO HITS FOUND
s82.19	0.097819608	0.224234603	2292327754	0.920951005	gi|310795531|gb|EFQ30992.1| phosphatidylinositol-specific phospholipase C [Glomerella graminicola M1.001]	fgr:FG05655.1 hypothetical protein; K01771 1-phosphatidylinositol phosphodiesterase [EC:4.6.1.13]	gnl|CDD|176528 cd08586, PI-PLCc_BcPLC_like, Catalytic domain of Bacillus cereus phosphatidylinositol-specific phospholipases C and similar proteins. This subfamily corresponds to the catalytic domain present in Bacillus cereus phosphatidylinositol-specific phospholipase C (PI-PLC, EC 4.6.1.13) and its sequence homologs found in bacteria and eukaryota. Bacterial PI-PLCs participate in Ca2+-indepen…	NO HITS FOUND	NO HITS FOUND	NO HITS FOUND
s84.10	0.059850155	0	-1000000	0.959363758	gi|310795531|gb|EFQ30992.1| phosphatidylinositol-specific phospholipase C [Glomerella graminicola M1.001]	fgr:FG05655.1 hypothetical protein; K01771 1-phosphatidylinositol phosphodiesterase [EC:4.6.1.13]	gnl|CDD|176528 cd08586, PI-PLCc_BcPLC_like, Catalytic domain of Bacillus cereus phosphatidylinositol-specific phospholipases C and similar proteins. This subfamily corresponds to the catalytic domain present in Bacillus cereus phosphatidylinositol-specific phospholipase C (PI-PLC, EC 4.6.1.13) and its sequence homologs found in bacteria and eukaryota. Bacterial PI-PLCs participate in Ca2+-indepen…	NO HITS FOUND	NO HITS FOUND	NO HITS FOUND
s31.34	8289160719	1912097929	-4335113068	0.051651459	gi|310795531|gb|EFQ30992.1| phosphatidylinositol-specific phospholipase C [Glomerella graminicola M1.001]	fgr:FG05655.1 hypothetical protein; K01771 1-phosphatidylinositol phosphodiesterase [EC:4.6.1.13]	gnl|CDD|176528 cd08586, PI-PLCc_BcPLC_like, Catalytic domain of Bacillus cereus phosphatidylinositol-specific phospholipases C and similar proteins. This subfamily corresponds to the catalytic domain present in Bacillus cereus phosphatidylinositol-specific phospholipase C (PI-PLC, EC 4.6.1.13) and its sequence homologs found in bacteria and eukaryota. Bacterial PI-PLCs participate in Ca2+-indepen…	NO HITS FOUND	NO HITS FOUND	NO HITS FOUND
s98.2	0.045372686	0.041603627	-1090594482	0.997463095	gi|310795531|gb|EFQ30992.1| phosphatidylinositol-specific phospholipase C [Glomerella graminicola M1.001]	fgr:FG05655.1 hypothetical protein; K01771 1-phosphatidylinositol phosphodiesterase [EC:4.6.1.13]	gnl|CDD|176528 cd08586, PI-PLCc_BcPLC_like, Catalytic domain of Bacillus cereus phosphatidylinositol-specific phospholipases C and similar proteins. This subfamily corresponds to the catalytic domain present in Bacillus cereus phosphatidylinositol-specific phospholipase C (PI-PLC, EC 4.6.1.13) and its sequence homologs found in bacteria and eukaryota. Bacterial PI-PLCs participate in Ca2+-indepen…	NO HITS FOUND	NO HITS FOUND	NO HITS FOUND
s39.7	0.20443199	0	-1000000	0.867880317	gi|310796078|gb|EFQ31539.1| extracellular serine-rich protein [Glomerella graminicola M1.001]	fgr:FG09742.1 hypothetical protein	No hits found	NO HITS FOUND	NO HITS FOUND	NO HITS FOUND
s54.33	NA	NA	NA	NA	NA	NA	NA	NA	NA	NA
s54.34	NA	NA	NA	NA	NA	NA	NA	NA	NA	NA
s7.82	9725961331	9984323401	1026564168	0.854415849	gi|310796635|gb|EFQ32096.1| palmitoyl protein thioesterase [Glomerella graminicola M1.001]	mgr:MGG_04920 MG04920.4; palmitoyl-protein thioesterase precursor, putative; K01074 palmitoyl-protein thioesterase [EC:3.1.2.22]	gnl|CDD|111031 pfam02089, Palm_thioest, Palmitoyl protein thioesterase.	NO HITS FOUND	GO:0016788:hydrolase activity, acting on ester bonds	NO HITS FOUND
s25.23	6511329024	7322600588	1124593852	0.492049908	gi|310797699|gb|EFQ32592.1| glucan 1,3-beta-glucosidase [Glomerella graminicola M1.001]	fgr:FG09445.1 hypothetical protein	gnl|CDD|193184 pfam12708, Pectate_lyase_3, Pectate lyase superfamily protein. This family of proteins possesses a beta helical structure like Pectate lyase. This family is most closely related to glycosyl hydrolase family 28.	NO HITS FOUND	NO HITS FOUND	NO HITS FOUND
s60.27	9958113897	1376103237	1381891442	0.01356863	gi|310798766|gb|EFQ33659.1| proline dehydrogenase [Glomerella graminicola M1.001]	fgr:FG04886.1 hypothetical protein	gnl|CDD|178285 PLN02681, PLN02681, proline dehydrogenase.	NO HITS FOUND	NO HITS FOUND	NO HITS FOUND
s28.83	0.667006208	0.407732491	-1635891724	0.86532594	gi|310799335|gb|EFQ34228.1| hypothetical protein GLRG_09372 [Glomerella graminicola M1.001]	fgr:FG05970.1 hypothetical protein	No hits found	NO HITS FOUND	NO HITS FOUND	NO HITS FOUND
s37.72	0.893863487	1930052256	2159224852	0.604723611	gi|310799553|gb|EFQ34446.1| gamma-glutamyltranspeptidase [Glomerella graminicola M1.001]	afv:AFLA_074100 gamma-glutamyltranspeptidase; K00681 gamma-glutamyltranspeptidase [EC:2.3.2.2]	gnl|CDD|144562 pfam01019, G_glu_transpept, Gamma-glutamyltranspeptidase.	NO HITS FOUND	NO HITS FOUND	NO HITS FOUND
s75.35	1323802876	1265611026	-1045979254	0.910943108	gi|310799708|gb|EFQ34601.1| hypothetical protein GLRG_09745 [Glomerella graminicola M1.001]	pan:PODANSg6013 hypothetical protein	No hits found	NO HITS FOUND	NO HITS FOUND	NO HITS FOUND
s99.26	0.292784206	0.038351849	-7634161377	0.841889843	gi|310800439|gb|EFQ35332.1| endonuclease/Exonuclease/phosphatase [Glomerella graminicola M1.001]	mgr:MGG_01387 MG01387.4; hypothetical protein	gnl|CDD|187711 cd09615, Jacalin_EEP, Jacalin-like lectin domains of putative endonucleases/exonucleases/phosphatases and related proteins. Members of this taxonomically diverse family co-occur with metal-dependent endonucleases/exonucleases/phosphatases. They have not been functionally characterized.	NO HITS FOUND	NO HITS FOUND	NO HITS FOUND
s50.7	1043015008	2303850374	2208837222	0.030224849	gi|310800722|gb|EFQ35615.1| hypothetical protein GLRG_10759 [Glomerella graminicola M1.001]	fgr:FG03545.1 hypothetical protein	No hits found	NO HITS FOUND	NO HITS FOUND	NO HITS FOUND
s75.47	9524609898	7501776154	-1269647308	0.635101138	gi|310801913|gb|EFQ36806.1| hypothetical protein GLRG_11952 [Glomerella graminicola M1.001]	mgr:MGG_11849 hypothetical protein	gnl|CDD|144795 pfam01328, Peroxidase_2, Peroxidase, family 2. The peroxidases in this family do not have similarity to other peroxidases.	NO HITS FOUND	NO HITS FOUND	NO HITS FOUND
s6.241	4746377508	2256645044	-2103289359	0.380826168	gi|310801964|gb|EFQ36857.1| NUDIX domain-containing protein [Glomerella graminicola M1.001]	mgr:MGG_14156 MG09800.4; hypothetical protein	gnl|CDD|72880 cd02883, Nudix_Hydrolase, Nudix hydrolase is a superfamily of enzymes found in all three kingdoms of life, and it catalyzes the hydrolysis of NUcleoside DIphosphates linked to other moieties, X. Enzymes belonging to this superfamily require a divalent cation, such as Mg2+ or Mn2+ for their activity. Members of this family are recognized by a highly conserved 23-residue nudix motif (…	NO HITS FOUND	NO HITS FOUND	NO HITS FOUND
s6.276	1381610422	4460709741	-309728833	0.030312069	gi|320587832|gb|EFX00307.1| hypothetical protein CMQ_7309 [Grosmannia clavigera kw1407]	No hits found	No hits found	NO HITS FOUND	NO HITS FOUND	NO HITS FOUND
s5.19	1398968288	1142230725	-1224768567	0.61827815	gi|320591444|gb|EFX03883.1| purine nucleoside permease [Grosmannia clavigera kw1407]	ncr:NCU08178 similar to purine nucleoside permease	gnl|CDD|191547 pfam06516, NUP, Purine nucleoside permease (NUP). This family consists of several purine nucleoside permease from both bacteria and fungi.	NO HITS FOUND	NO HITS FOUND	NO HITS FOUND
s3.325	7572823934	8213774096	1084638197	0.611228466	gi|320591584|gb|EFX04023.1| zinc knuckle nucleic acid-binding protein [Grosmannia clavigera kw1407]	fgr:FG02646.1 hypothetical protein; K09250 cellular nucleic acid-binding protein	gnl|CDD|173561 PTZ00368, PTZ00368, universal minicircle sequence binding protein (UMSBP); Provisional.	NO HITS FOUND	NO HITS FOUND	NO HITS FOUND
s43.9	6466988796	8815951576	1363223574	1.76E-09	gi|320592352|gb|EFX04791.1| phospholipase d1 [Grosmannia clavigera kw1407]	afm:AFUA_1G09510 GPI anchored serine-threonine rich protein	gnl|CDD|31618 COG1429, CobN, Cobalamin biosynthesis protein CobN and related Mg-chelatases [Coenzyme metabolism].	NO HITS FOUND	NO HITS FOUND	NO HITS FOUND
s3.5	3646731857	2660659543	-1370611985	0.718550511	gi|320592721|gb|EFX05142.1| glycoside hydrolase, family 18 [Grosmannia clavigera kw1407]	fgr:FG02354.1 hypothetical protein	gnl|CDD|128884 smart00636, Glyco_18, Glycosyl hydrolase family 18.	NO HITS FOUND	NO HITS FOUND	NO HITS FOUND
s3.4	5223453988	398593208	-1310472402	0.700840594	gi|320592721|gb|EFX05142.1| glycoside hydrolase, family 18 [Grosmannia clavigera kw1407]	fgr:FG02354.1 hypothetical protein	gnl|CDD|128884 smart00636, Glyco_18, Glycosyl hydrolase family 18.	NO HITS FOUND	NO HITS FOUND	NO HITS FOUND
s3.2	6659223369	6259338952	-1063886046	0.915195052	gi|320592721|gb|EFX05142.1| glycoside hydrolase, family 18 [Grosmannia clavigera kw1407]	fgr:FG02354.1 hypothetical protein	gnl|CDD|128884 smart00636, Glyco_18, Glycosyl hydrolase family 18.	NO HITS FOUND	NO HITS FOUND	NO HITS FOUND
s3.6	408687365	1981788323	-2062215021	0.431644152	gi|320592721|gb|EFX05142.1| glycoside hydrolase, family 18 [Grosmannia clavigera kw1407]	fgr:FG02354.1 hypothetical protein	gnl|CDD|128884 smart00636, Glyco_18, Glycosyl hydrolase family 18.	NO HITS FOUND	NO HITS FOUND	NO HITS FOUND
s3.3	7241180819	3811215021	-1899966488	0.323618083	gi|320592721|gb|EFX05142.1| glycoside hydrolase, family 18 [Grosmannia clavigera kw1407]	fgr:FG02354.1 hypothetical protein	gnl|CDD|128884 smart00636, Glyco_18, Glycosyl hydrolase family 18.	NO HITS FOUND	NO HITS FOUND	NO HITS FOUND
s74.18	1428394324	2492905495	174525021	6.61E-08	gi|320592721|gb|EFX05142.1| glycoside hydrolase, family 18 [Grosmannia clavigera kw1407]	fgr:FG02354.1 hypothetical protein	gnl|CDD|128884 smart00636, Glyco_18, Glycosyl hydrolase family 18.	NO HITS FOUND	NO HITS FOUND	NO HITS FOUND
s27.9	1492989321	1237260018	-1206690024	0.631559691	gi|320593282|gb|EFX05691.1| hypothetical protein CMQ_3760 [Grosmannia clavigera kw1407]	mgr:MGG_03593 MG03593.4; hypothetical protein	No hits found	NO HITS FOUND	NO HITS FOUND	NO HITS FOUND
s75.31	9171995257	2591586812	2825543122	0.004590136	gi|320593567|gb|EFX05976.1| arabinogalactan endo-1,4-beta-galactosidase [Grosmannia clavigera kw1407]	ncr:NCU11198 arabinogalactan endo-1,4-beta-galactosidase; K01224 arabinogalactan endo-1,4-beta-galactosidase [EC:3.2.1.89]	gnl|CDD|116359 pfam07745, Glyco_hydro_53, Glycosyl hydrolase family 53. This domain belongs to family 53 of the glycosyl hydrolase classification. These enzymes are enzymes are endo-1,4- beta-galactanases (EC:3.2.1.89). The structure of this domain is known and has a TIM barrel fold.	GO:0005975:carbohydrate metabolic process,GO:0009057:macromolecule catabolic process,GO:0043283:biopolymer metabolic process,GO:0044248:cellular catabolic process,GO:0044260:cellular macromolecule metabolic process,GO:0044403:symbiosis, encompassing mutualism through parasitism	GO:0016798:hydrolase activity, acting on glycosyl bonds	NO HITS FOUND
s31.35	2959337783	0.804002623	-3680756378	0.326130646	gi|322696731|gb|EFY88519.1| Phosphatidylinositol-specific phospholipase [Metarhizium acridum CQMa 102]	fgr:FG05655.1 hypothetical protein; K01771 1-phosphatidylinositol phosphodiesterase [EC:4.6.1.13]	gnl|CDD|176528 cd08586, PI-PLCc_BcPLC_like, Catalytic domain of Bacillus cereus phosphatidylinositol-specific phospholipases C and similar proteins. This subfamily corresponds to the catalytic domain present in Bacillus cereus phosphatidylinositol-specific phospholipase C (PI-PLC, EC 4.6.1.13) and its sequence homologs found in bacteria and eukaryota. Bacterial PI-PLCs participate in Ca2+-indepen…	NO HITS FOUND	NO HITS FOUND	NO HITS FOUND
s31.33	0	0.099303895	1000000	0.933483291	gi|322696731|gb|EFY88519.1| Phosphatidylinositol-specific phospholipase [Metarhizium acridum CQMa 102]	fgr:FG05655.1 hypothetical protein; K01771 1-phosphatidylinositol phosphodiesterase [EC:4.6.1.13]	gnl|CDD|176528 cd08586, PI-PLCc_BcPLC_like, Catalytic domain of Bacillus cereus phosphatidylinositol-specific phospholipases C and similar proteins. This subfamily corresponds to the catalytic domain present in Bacillus cereus phosphatidylinositol-specific phospholipase C (PI-PLC, EC 4.6.1.13) and its sequence homologs found in bacteria and eukaryota. Bacterial PI-PLCs participate in Ca2+-indepen…	NO HITS FOUND	NO HITS FOUND	NO HITS FOUND
s3.263	0.049307445	0	-1000000	0.966400131	gi|322696731|gb|EFY88519.1| Phosphatidylinositol-specific phospholipase [Metarhizium acridum CQMa 102]	fgr:FG05655.1 hypothetical protein; K01771 1-phosphatidylinositol phosphodiesterase [EC:4.6.1.13]	gnl|CDD|176528 cd08586, PI-PLCc_BcPLC_like, Catalytic domain of Bacillus cereus phosphatidylinositol-specific phospholipases C and similar proteins. This subfamily corresponds to the catalytic domain present in Bacillus cereus phosphatidylinositol-specific phospholipase C (PI-PLC, EC 4.6.1.13) and its sequence homologs found in bacteria and eukaryota. Bacterial PI-PLCs participate in Ca2+-indepen…	NO HITS FOUND	NO HITS FOUND	NO HITS FOUND
s3.266	2712889729	0.729676337	-3717935736	0.350728815	gi|322696731|gb|EFY88519.1| Phosphatidylinositol-specific phospholipase [Metarhizium acridum CQMa 102]	fgr:FG05655.1 hypothetical protein; K01771 1-phosphatidylinositol phosphodiesterase [EC:4.6.1.13]	gnl|CDD|176528 cd08586, PI-PLCc_BcPLC_like, Catalytic domain of Bacillus cereus phosphatidylinositol-specific phospholipases C and similar proteins. This subfamily corresponds to the catalytic domain present in Bacillus cereus phosphatidylinositol-specific phospholipase C (PI-PLC, EC 4.6.1.13) and its sequence homologs found in bacteria and eukaryota. Bacterial PI-PLCs participate in Ca2+-indepen…	NO HITS FOUND	NO HITS FOUND	NO HITS FOUND
s31.37	0.959898888	1080197769	1125324534	0.94704308	gi|322696731|gb|EFY88519.1| Phosphatidylinositol-specific phospholipase [Metarhizium acridum CQMa 102]	fgr:FG05655.1 hypothetical protein; K01771 1-phosphatidylinositol phosphodiesterase [EC:4.6.1.13]	gnl|CDD|176528 cd08586, PI-PLCc_BcPLC_like, Catalytic domain of Bacillus cereus phosphatidylinositol-specific phospholipases C and similar proteins. This subfamily corresponds to the catalytic domain present in Bacillus cereus phosphatidylinositol-specific phospholipase C (PI-PLC, EC 4.6.1.13) and its sequence homologs found in bacteria and eukaryota. Bacterial PI-PLCs participate in Ca2+-indepen…	NO HITS FOUND	NO HITS FOUND	NO HITS FOUND
s36.14	3459794194	2425947512	-1426162016	0.697264414	gi|322696731|gb|EFY88519.1| Phosphatidylinositol-specific phospholipase [Metarhizium acridum CQMa 102]	fgr:FG05655.1 hypothetical protein; K01771 1-phosphatidylinositol phosphodiesterase [EC:4.6.1.13]	gnl|CDD|176528 cd08586, PI-PLCc_BcPLC_like, Catalytic domain of Bacillus cereus phosphatidylinositol-specific phospholipases C and similar proteins. This subfamily corresponds to the catalytic domain present in Bacillus cereus phosphatidylinositol-specific phospholipase C (PI-PLC, EC 4.6.1.13) and its sequence homologs found in bacteria and eukaryota. Bacterial PI-PLCs participate in Ca2+-indepen…	NO HITS FOUND	NO HITS FOUND	NO HITS FOUND
s98.4	0.234464525	0.171990252	-1363243103	0.961820019	gi|322696731|gb|EFY88519.1| Phosphatidylinositol-specific phospholipase [Metarhizium acridum CQMa 102]	fgr:FG05655.1 hypothetical protein; K01771 1-phosphatidylinositol phosphodiesterase [EC:4.6.1.13]	gnl|CDD|176528 cd08586, PI-PLCc_BcPLC_like, Catalytic domain of Bacillus cereus phosphatidylinositol-specific phospholipases C and similar proteins. This subfamily corresponds to the catalytic domain present in Bacillus cereus phosphatidylinositol-specific phospholipase C (PI-PLC, EC 4.6.1.13) and its sequence homologs found in bacteria and eukaryota. Bacterial PI-PLCs participate in Ca2+-indepen…	NO HITS FOUND	NO HITS FOUND	NO HITS FOUND
s73.1	5900630086	4547130858	-1297660056	0.187287576	gi|322698409|gb|EFY90179.1| WSC domain protein, putative [Metarhizium acridum CQMa 102]	ncr:NCU00309 hypothetical protein	gnl|CDD|192265 pfam09362, DUF1996, Domain of unknown function (DUF1996). This family of proteins are functionally uncharacterised.	NO HITS FOUND	NO HITS FOUND	NO HITS FOUND
s84.8	0	0.098135614	1000000	0.934239524	gi|322702474|gb|EFY94119.1| Phosphatidylinositol-specific phospholipase [Metarhizium anisopliae ARSEF 23]	fgr:FG05655.1 hypothetical protein; K01771 1-phosphatidylinositol phosphodiesterase [EC:4.6.1.13]	gnl|CDD|176528 cd08586, PI-PLCc_BcPLC_like, Catalytic domain of Bacillus cereus phosphatidylinositol-specific phospholipases C and similar proteins. This subfamily corresponds to the catalytic domain present in Bacillus cereus phosphatidylinositol-specific phospholipase C (PI-PLC, EC 4.6.1.13) and its sequence homologs found in bacteria and eukaryota. Bacterial PI-PLCs participate in Ca2+-indepen…	NO HITS FOUND	NO HITS FOUND	NO HITS FOUND
s82.15	0.221883501	0.050862971	-436237793	0.891616747	gi|322702474|gb|EFY94119.1| Phosphatidylinositol-specific phospholipase [Metarhizium anisopliae ARSEF 23]	fgr:FG05655.1 hypothetical protein; K01771 1-phosphatidylinositol phosphodiesterase [EC:4.6.1.13]	gnl|CDD|176528 cd08586, PI-PLCc_BcPLC_like, Catalytic domain of Bacillus cereus phosphatidylinositol-specific phospholipases C and similar proteins. This subfamily corresponds to the catalytic domain present in Bacillus cereus phosphatidylinositol-specific phospholipase C (PI-PLC, EC 4.6.1.13) and its sequence homologs found in bacteria and eukaryota. Bacterial PI-PLCs participate in Ca2+-indepen…	NO HITS FOUND	NO HITS FOUND	NO HITS FOUND
s54.14	0.268883455	0.205456335	-1308713379	0.961946772	gi|322702474|gb|EFY94119.1| Phosphatidylinositol-specific phospholipase [Metarhizium anisopliae ARSEF 23]	fgr:FG05655.1 hypothetical protein; K01771 1-phosphatidylinositol phosphodiesterase [EC:4.6.1.13]	gnl|CDD|176528 cd08586, PI-PLCc_BcPLC_like, Catalytic domain of Bacillus cereus phosphatidylinositol-specific phospholipases C and similar proteins. This subfamily corresponds to the catalytic domain present in Bacillus cereus phosphatidylinositol-specific phospholipase C (PI-PLC, EC 4.6.1.13) and its sequence homologs found in bacteria and eukaryota. Bacterial PI-PLCs participate in Ca2+-indepen…	NO HITS FOUND	NO HITS FOUND	NO HITS FOUND
s82.14	0.098348363	0	-1000000	0.934101765	gi|322702474|gb|EFY94119.1| Phosphatidylinositol-specific phospholipase [Metarhizium anisopliae ARSEF 23]	fgr:FG05655.1 hypothetical protein; K01771 1-phosphatidylinositol phosphodiesterase [EC:4.6.1.13]	gnl|CDD|176528 cd08586, PI-PLCc_BcPLC_like, Catalytic domain of Bacillus cereus phosphatidylinositol-specific phospholipases C and similar proteins. This subfamily corresponds to the catalytic domain present in Bacillus cereus phosphatidylinositol-specific phospholipase C (PI-PLC, EC 4.6.1.13) and its sequence homologs found in bacteria and eukaryota. Bacterial PI-PLCs participate in Ca2+-indepen…	NO HITS FOUND	NO HITS FOUND	NO HITS FOUND
s82.2	0.214052319	0.157016983	-1363243103	0.964796471	gi|322702474|gb|EFY94119.1| Phosphatidylinositol-specific phospholipase [Metarhizium anisopliae ARSEF 23]	fgr:FG05655.1 hypothetical protein; K01771 1-phosphatidylinositol phosphodiesterase [EC:4.6.1.13]	gnl|CDD|176528 cd08586, PI-PLCc_BcPLC_like, Catalytic domain of Bacillus cereus phosphatidylinositol-specific phospholipases C and similar proteins. This subfamily corresponds to the catalytic domain present in Bacillus cereus phosphatidylinositol-specific phospholipase C (PI-PLC, EC 4.6.1.13) and its sequence homologs found in bacteria and eukaryota. Bacterial PI-PLCs participate in Ca2+-indepen…	NO HITS FOUND	NO HITS FOUND	NO HITS FOUND
s54.10	9341066662	6329241269	-1475858838	0.461937152	gi|322702474|gb|EFY94119.1| Phosphatidylinositol-specific phospholipase [Metarhizium anisopliae ARSEF 23]	fgr:FG05655.1 hypothetical protein; K01771 1-phosphatidylinositol phosphodiesterase [EC:4.6.1.13]	gnl|CDD|176528 cd08586, PI-PLCc_BcPLC_like, Catalytic domain of Bacillus cereus phosphatidylinositol-specific phospholipases C and similar proteins. This subfamily corresponds to the catalytic domain present in Bacillus cereus phosphatidylinositol-specific phospholipase C (PI-PLC, EC 4.6.1.13) and its sequence homologs found in bacteria and eukaryota. Bacterial PI-PLCs participate in Ca2+-indepen…	NO HITS FOUND	NO HITS FOUND	NO HITS FOUND
s84.4	0.05351308	0.049067807	-1090594482	0.997023197	gi|322702474|gb|EFY94119.1| Phosphatidylinositol-specific phospholipase [Metarhizium anisopliae ARSEF 23]	fgr:FG05655.1 hypothetical protein; K01771 1-phosphatidylinositol phosphodiesterase [EC:4.6.1.13]	gnl|CDD|176528 cd08586, PI-PLCc_BcPLC_like, Catalytic domain of Bacillus cereus phosphatidylinositol-specific phospholipases C and similar proteins. This subfamily corresponds to the catalytic domain present in Bacillus cereus phosphatidylinositol-specific phospholipase C (PI-PLC, EC 4.6.1.13) and its sequence homologs found in bacteria and eukaryota. Bacterial PI-PLCs participate in Ca2+-indepen…	NO HITS FOUND	NO HITS FOUND	NO HITS FOUND
s82.7	0	0.051490909	1000000	0.964938627	gi|322702474|gb|EFY94119.1| Phosphatidylinositol-specific phospholipase [Metarhizium anisopliae ARSEF 23]	fgr:FG05655.1 hypothetical protein; K01771 1-phosphatidylinositol phosphodiesterase [EC:4.6.1.13]	gnl|CDD|176528 cd08586, PI-PLCc_BcPLC_like, Catalytic domain of Bacillus cereus phosphatidylinositol-specific phospholipases C and similar proteins. This subfamily corresponds to the catalytic domain present in Bacillus cereus phosphatidylinositol-specific phospholipase C (PI-PLC, EC 4.6.1.13) and its sequence homologs found in bacteria and eukaryota. Bacterial PI-PLCs participate in Ca2+-indepen…	NO HITS FOUND	NO HITS FOUND	NO HITS FOUND
s84.7	0.1067123	0.097847827	-1090594482	0.994252527	gi|322702474|gb|EFY94119.1| Phosphatidylinositol-specific phospholipase [Metarhizium anisopliae ARSEF 23]	fgr:FG05655.1 hypothetical protein; K01771 1-phosphatidylinositol phosphodiesterase [EC:4.6.1.13]	gnl|CDD|176528 cd08586, PI-PLCc_BcPLC_like, Catalytic domain of Bacillus cereus phosphatidylinositol-specific phospholipases C and similar proteins. This subfamily corresponds to the catalytic domain present in Bacillus cereus phosphatidylinositol-specific phospholipase C (PI-PLC, EC 4.6.1.13) and its sequence homologs found in bacteria and eukaryota. Bacterial PI-PLCs participate in Ca2+-indepen…	NO HITS FOUND	NO HITS FOUND	NO HITS FOUND
s82.16	0	0.039627208	1000000	0.972906314	gi|322702474|gb|EFY94119.1| Phosphatidylinositol-specific phospholipase [Metarhizium anisopliae ARSEF 23]	fgr:FG05655.1 hypothetical protein; K01771 1-phosphatidylinositol phosphodiesterase [EC:4.6.1.13]	gnl|CDD|176528 cd08586, PI-PLCc_BcPLC_like, Catalytic domain of Bacillus cereus phosphatidylinositol-specific phospholipases C and similar proteins. This subfamily corresponds to the catalytic domain present in Bacillus cereus phosphatidylinositol-specific phospholipase C (PI-PLC, EC 4.6.1.13) and its sequence homologs found in bacteria and eukaryota. Bacterial PI-PLCs participate in Ca2+-indepen…	NO HITS FOUND	NO HITS FOUND	NO HITS FOUND
s84.2	0.476017512	0.193989005	-2453837586	0.839829967	gi|322702474|gb|EFY94119.1| Phosphatidylinositol-specific phospholipase [Metarhizium anisopliae ARSEF 23]	fgr:FG05655.1 hypothetical protein; K01771 1-phosphatidylinositol phosphodiesterase [EC:4.6.1.13]	gnl|CDD|176528 cd08586, PI-PLCc_BcPLC_like, Catalytic domain of Bacillus cereus phosphatidylinositol-specific phospholipases C and similar proteins. This subfamily corresponds to the catalytic domain present in Bacillus cereus phosphatidylinositol-specific phospholipase C (PI-PLC, EC 4.6.1.13) and its sequence homologs found in bacteria and eukaryota. Bacterial PI-PLCs participate in Ca2+-indepen…	NO HITS FOUND	NO HITS FOUND	NO HITS FOUND
s84.9	0	0	-	1	gi|322702474|gb|EFY94119.1| Phosphatidylinositol-specific phospholipase [Metarhizium anisopliae ARSEF 23]	fgr:FG05655.1 hypothetical protein; K01771 1-phosphatidylinositol phosphodiesterase [EC:4.6.1.13]	gnl|CDD|176528 cd08586, PI-PLCc_BcPLC_like, Catalytic domain of Bacillus cereus phosphatidylinositol-specific phospholipases C and similar proteins. This subfamily corresponds to the catalytic domain present in Bacillus cereus phosphatidylinositol-specific phospholipase C (PI-PLC, EC 4.6.1.13) and its sequence homologs found in bacteria and eukaryota. Bacterial PI-PLCs participate in Ca2+-indepen…	NO HITS FOUND	NO HITS FOUND	NO HITS FOUND
s3.261	0	0	-	1	gi|322702474|gb|EFY94119.1| Phosphatidylinositol-specific phospholipase [Metarhizium anisopliae ARSEF 23]	fgr:FG05655.1 hypothetical protein; K01771 1-phosphatidylinositol phosphodiesterase [EC:4.6.1.13]	gnl|CDD|176528 cd08586, PI-PLCc_BcPLC_like, Catalytic domain of Bacillus cereus phosphatidylinositol-specific phospholipases C and similar proteins. This subfamily corresponds to the catalytic domain present in Bacillus cereus phosphatidylinositol-specific phospholipase C (PI-PLC, EC 4.6.1.13) and its sequence homologs found in bacteria and eukaryota. Bacterial PI-PLCs participate in Ca2+-indepen…	NO HITS FOUND	NO HITS FOUND	NO HITS FOUND
s35.2	1173835298	1369869572	116700322	0.91962252	gi|322702474|gb|EFY94119.1| Phosphatidylinositol-specific phospholipase [Metarhizium anisopliae ARSEF 23]	fgr:FG05655.1 hypothetical protein; K01771 1-phosphatidylinositol phosphodiesterase [EC:4.6.1.13]	gnl|CDD|176528 cd08586, PI-PLCc_BcPLC_like, Catalytic domain of Bacillus cereus phosphatidylinositol-specific phospholipases C and similar proteins. This subfamily corresponds to the catalytic domain present in Bacillus cereus phosphatidylinositol-specific phospholipase C (PI-PLC, EC 4.6.1.13) and its sequence homologs found in bacteria and eukaryota. Bacterial PI-PLCs participate in Ca2+-indepen…	NO HITS FOUND	NO HITS FOUND	NO HITS FOUND
s31.32	0.107026159	0.196271229	1833862203	0.943855824	gi|322702474|gb|EFY94119.1| Phosphatidylinositol-specific phospholipase [Metarhizium anisopliae ARSEF 23]	fgr:FG05655.1 hypothetical protein; K01771 1-phosphatidylinositol phosphodiesterase [EC:4.6.1.13]	gnl|CDD|176528 cd08586, PI-PLCc_BcPLC_like, Catalytic domain of Bacillus cereus phosphatidylinositol-specific phospholipases C and similar proteins. This subfamily corresponds to the catalytic domain present in Bacillus cereus phosphatidylinositol-specific phospholipase C (PI-PLC, EC 4.6.1.13) and its sequence homologs found in bacteria and eukaryota. Bacterial PI-PLCs participate in Ca2+-indepen…	NO HITS FOUND	NO HITS FOUND	NO HITS FOUND
s84.3	1060900706	2140100277	2017248423	0.606080097	gi|322702474|gb|EFY94119.1| Phosphatidylinositol-specific phospholipase [Metarhizium anisopliae ARSEF 23]	fgr:FG05655.1 hypothetical protein; K01771 1-phosphatidylinositol phosphodiesterase [EC:4.6.1.13]	gnl|CDD|176528 cd08586, PI-PLCc_BcPLC_like, Catalytic domain of Bacillus cereus phosphatidylinositol-specific phospholipases C and similar proteins. This subfamily corresponds to the catalytic domain present in Bacillus cereus phosphatidylinositol-specific phospholipase C (PI-PLC, EC 4.6.1.13) and its sequence homologs found in bacteria and eukaryota. Bacterial PI-PLCs participate in Ca2+-indepen…	NO HITS FOUND	NO HITS FOUND	NO HITS FOUND
s54.13	0.752873674	0.49857404	-1510053899	0.872434371	gi|322702474|gb|EFY94119.1| Phosphatidylinositol-specific phospholipase [Metarhizium anisopliae ARSEF 23]	fgr:FG05655.1 hypothetical protein; K01771 1-phosphatidylinositol phosphodiesterase [EC:4.6.1.13]	gnl|CDD|176528 cd08586, PI-PLCc_BcPLC_like, Catalytic domain of Bacillus cereus phosphatidylinositol-specific phospholipases C and similar proteins. This subfamily corresponds to the catalytic domain present in Bacillus cereus phosphatidylinositol-specific phospholipase C (PI-PLC, EC 4.6.1.13) and its sequence homologs found in bacteria and eukaryota. Bacterial PI-PLCs participate in Ca2+-indepen…	NO HITS FOUND	NO HITS FOUND	NO HITS FOUND
s54.17	1792111501	8859539865	-2022804263	0	gi|322705962|gb|EFY97545.1| GPI anchored protein, putative [Metarhizium anisopliae ARSEF 23]	bfu:BC1G_07573 hypothetical protein	No hits found	NO HITS FOUND	NO HITS FOUND	NO HITS FOUND
s77.1	6210080751	8990867657	-6907098389	3.90E-11	gi|322707462|gb|EFY99040.1| hypothetical protein MAA_05098 [Metarhizium anisopliae ARSEF 23]	nfi:NFIA_063720 hypothetical protein	No hits found	NO HITS FOUND	NO HITS FOUND	NO HITS FOUND
s3.9	1735898781	659661591	-2631498945	0.02909464	gi|322709288|gb|EFZ00864.1| chitinase 18-11 [Metarhizium anisopliae ARSEF 23]	fgr:FG02354.1 hypothetical protein	gnl|CDD|128884 smart00636, Glyco_18, Glycosyl hydrolase family 18.	NO HITS FOUND	NO HITS FOUND	NO HITS FOUND
s77.2	309186683	2289831	-1350259835	0.754361088	gi|322709346|gb|EFZ00922.1| extracellular serine-rich protein [Metarhizium anisopliae ARSEF 23]	fgr:FG09623.1 hypothetical protein	No hits found	NO HITS FOUND	NO HITS FOUND	NO HITS FOUND
s77.5	0.602465136	1767740867	2934179525	0.535800238	gi|322712252|gb|EFZ03825.1| extracellular serine-rich protein [Metarhizium anisopliae ARSEF 23]	fgr:FG09742.1 hypothetical protein	No hits found	NO HITS FOUND	NO HITS FOUND	NO HITS FOUND
s56.55	1923196079	1183359911	-1625199621	0.721553757	gi|330927307|ref|XP_003301828.1| hypothetical protein PTT_13420 [Pyrenophora teres f. teres 0-1]_x0001_gi|311323177|gb|EFQ90069.1| hypothetical protein PTT_13420 [Pyrenophora teres f. teres 0-1]	act:ACLA_040270 peptidase family M13 protein	gnl|CDD|189000 cd08662, M13, Peptidase family M13 includes neprilysin, endothelin-converting enzyme I. M13 family of metallopeptidases includes neprilysin (neutral endopeptidase, NEP, enkephalinase, CD10, CALLA, EC 3.4.24.11), endothelin-converting enzyme I (ECE-1, EC 3.4.24.71), erythrocyte surface antigen KELL (ECE-3), phosphate-regulating gene on the X chromosome (PHEX), soluble secreted endop…	NO HITS FOUND	NO HITS FOUND	NO HITS FOUND
s4.146	124886685	9022195836	-1384216074	0.465888616	gi|334725254|gb|AEH03024.1| alpha-amylase [Aureobasidium pullulans]	pan:PODANSg5975 hypothetical protein	gnl|CDD|143902 pfam00128, Alpha-amylase, Alpha amylase, catalytic domain. Alpha amylase is classified as family 13 of the glycosyl hydrolases. The structure is an 8 stranded alpha/beta barrel containing the active site, interrupted by a ~70 a.a. calcium-binding domain protruding between beta strand 3 and alpha helix 3, and a carboxyl-terminal Greek key beta-barrel domain.	NO HITS FOUND	NO HITS FOUND	NO HITS FOUND
s4.23	3150693265	4578571605	145319497	2.65E-07	gi|336258803|ref|XP_003344209.1| hypothetical protein SMAC_08142 [Sordaria macrospora k-hell]_x0001_gi|289613676|emb|CBI59424.1| unnamed protein product [Sordaria macrospora]	bfu:BC1G_15301 glutamate oxaloacetate transaminase 2 ; K00813 aspartate aminotransferase [EC:2.6.1.1]	gnl|CDD|178019 PLN02397, PLN02397, aspartate transaminase.	GO:0006082:organic acid metabolic process	GO:0016769:transferase activity, transferring nitrogenous groups	NO HITS FOUND
s26.3	1045822551	9151596788	-1142776037	0.774365741	gi|336268194|ref|XP_003348862.1| hypothetical protein SMAC_01885 [Sordaria macrospora k-hell]_x0001_gi|289618414|emb|CBI55138.1| unnamed protein product [Sordaria macrospora]	ncr:NCU00449 hypothetical protein	gnl|CDD|183756 PRK12799, motB, flagellar motor protein MotB; Reviewed.	NO HITS FOUND	GO:0030247:polysaccharide binding	NO HITS FOUND
s65.13	2114870012	2446561333	1156837687	0.627585289	gi|336268236|ref|XP_003348883.1| hypothetical protein SMAC_01907 [Sordaria macrospora k-hell]_x0001_gi|289618435|emb|CBI55159.1| unnamed protein product [Sordaria macrospora]	ncr:NCU00473 hypothetical protein	gnl|CDD|176530 cd08588, PI-PLCc_At5g67130_like, Catalytic domain of Arabidopsis thaliana PI-PLC X domain-containing protein At5g67130 and its uncharacterized homologs. This subfamily corresponds to the catalytic domain present in Arabidopsis thaliana PI-PLC X domain-containing protein At5g67130 and its uncharacterized homologs. Members in this family show high sequence similarity to bacterial pho…	NO HITS FOUND	NO HITS FOUND	NO HITS FOUND
s5.109	1912070988	1022909566	5349746807	6.26E-138	gi|336268791|ref|XP_003349158.1| hypothetical protein SMAC_06994 [Sordaria macrospora k-hell]_x0001_gi|289618715|emb|CBI54781.1| unnamed protein product [Sordaria macrospora]	ncr:NCU05969 similar to endo-1,4-beta-glucanase	gnl|CDD|146199 pfam03443, Glyco_hydro_61, Glycosyl hydrolase family 61.	NO HITS FOUND	NO HITS FOUND	NO HITS FOUND
s6.38	3507641553	7965512862	2270902754	1.57E-40	gi|336466294|gb|EGO54459.1| hypothetical protein NEUTE1DRAFT_112959 [Neurospora tetrasperma FGSC 2508]	ncr:NCU04033 hypothetical protein	No hits found	NO HITS FOUND	NO HITS FOUND	NO HITS FOUND
s74.9	0.554708753	0.542538355	-1022432327	0.993683441	gi|336467556|gb|EGO55720.1| hypothetical protein NEUTE1DRAFT_148171 [Neurospora tetrasperma FGSC 2508]	ncr:NCU02246 hypothetical protein	No hits found	NO HITS FOUND	NO HITS FOUND	NO HITS FOUND
s42.25	11385123	1348067502	1184060552	0.184645781	gi|336471132|gb|EGO59293.1| hypothetical protein NEUTE1DRAFT_38357 [Neurospora tetrasperma FGSC 2508]	ncr:NCU04500 similar to chitinase 4; K01183 chitinase [EC:3.2.1.14]	gnl|CDD|119356 cd02877, GH18_hevamine_XipI_class_III, This conserved domain family includes xylanase inhibitor Xip-I, and the class III plant chitinases such as hevamine, concanavalin B, and PPL2, all of which have a glycosyl hydrolase family 18 (GH18) domain. Hevamine is a class III endochitinase that hydrolyzes the linear polysaccharide chains of chitin and peptidoglycan and is important for de…	NO HITS FOUND	NO HITS FOUND	NO HITS FOUND
s82.20	0.430921116	0.878055496	203762467	0.77971116	gi|340515153|gb|EGR45409.1| phospholipase C [Trichoderma reesei QM6a]	fgr:FG05655.1 hypothetical protein; K01771 1-phosphatidylinositol phosphodiesterase [EC:4.6.1.13]	gnl|CDD|176528 cd08586, PI-PLCc_BcPLC_like, Catalytic domain of Bacillus cereus phosphatidylinositol-specific phospholipases C and similar proteins. This subfamily corresponds to the catalytic domain present in Bacillus cereus phosphatidylinositol-specific phospholipase C (PI-PLC, EC 4.6.1.13) and its sequence homologs found in bacteria and eukaryota. Bacterial PI-PLCs participate in Ca2+-indepen…	NO HITS FOUND	NO HITS FOUND	NO HITS FOUND
s32.32	1317703691	2323545185	1763329041	0.646997914	gi|340515153|gb|EGR45409.1| phospholipase C [Trichoderma reesei QM6a]	fgr:FG05655.1 hypothetical protein; K01771 1-phosphatidylinositol phosphodiesterase [EC:4.6.1.13]	gnl|CDD|176528 cd08586, PI-PLCc_BcPLC_like, Catalytic domain of Bacillus cereus phosphatidylinositol-specific phospholipases C and similar proteins. This subfamily corresponds to the catalytic domain present in Bacillus cereus phosphatidylinositol-specific phospholipase C (PI-PLC, EC 4.6.1.13) and its sequence homologs found in bacteria and eukaryota. Bacterial PI-PLCs participate in Ca2+-indepen…	NO HITS FOUND	NO HITS FOUND	NO HITS FOUND
s82.12	0.113361041	0.155916397	1375396652	0.972946456	gi|340515153|gb|EGR45409.1| phospholipase C [Trichoderma reesei QM6a]	fgr:FG05655.1 hypothetical protein; K01771 1-phosphatidylinositol phosphodiesterase [EC:4.6.1.13]	gnl|CDD|176528 cd08586, PI-PLCc_BcPLC_like, Catalytic domain of Bacillus cereus phosphatidylinositol-specific phospholipases C and similar proteins. This subfamily corresponds to the catalytic domain present in Bacillus cereus phosphatidylinositol-specific phospholipase C (PI-PLC, EC 4.6.1.13) and its sequence homologs found in bacteria and eukaryota. Bacterial PI-PLCs participate in Ca2+-indepen…	NO HITS FOUND	NO HITS FOUND	NO HITS FOUND
s98.5	0	0	-	1	gi|340515153|gb|EGR45409.1| phospholipase C [Trichoderma reesei QM6a]	fgr:FG05655.1 hypothetical protein; K01771 1-phosphatidylinositol phosphodiesterase [EC:4.6.1.13]	gnl|CDD|176528 cd08586, PI-PLCc_BcPLC_like, Catalytic domain of Bacillus cereus phosphatidylinositol-specific phospholipases C and similar proteins. This subfamily corresponds to the catalytic domain present in Bacillus cereus phosphatidylinositol-specific phospholipase C (PI-PLC, EC 4.6.1.13) and its sequence homologs found in bacteria and eukaryota. Bacterial PI-PLCs participate in Ca2+-indepen…	NO HITS FOUND	NO HITS FOUND	NO HITS FOUND
s35.4	0.321078478	0.441610264	1375396652	0.932759961	gi|340515153|gb|EGR45409.1| phospholipase C [Trichoderma reesei QM6a]	fgr:FG05655.1 hypothetical protein; K01771 1-phosphatidylinositol phosphodiesterase [EC:4.6.1.13]	gnl|CDD|176528 cd08586, PI-PLCc_BcPLC_like, Catalytic domain of Bacillus cereus phosphatidylinositol-specific phospholipases C and similar proteins. This subfamily corresponds to the catalytic domain present in Bacillus cereus phosphatidylinositol-specific phospholipase C (PI-PLC, EC 4.6.1.13) and its sequence homologs found in bacteria and eukaryota. Bacterial PI-PLCs participate in Ca2+-indepen…	NO HITS FOUND	NO HITS FOUND	NO HITS FOUND
s84.12	0.162935347	0.19920065	1222574802	0.977556528	gi|340515153|gb|EGR45409.1| phospholipase C [Trichoderma reesei QM6a]	fgr:FG05655.1 hypothetical protein; K01771 1-phosphatidylinositol phosphodiesterase [EC:4.6.1.13]	gnl|CDD|176528 cd08586, PI-PLCc_BcPLC_like, Catalytic domain of Bacillus cereus phosphatidylinositol-specific phospholipases C and similar proteins. This subfamily corresponds to the catalytic domain present in Bacillus cereus phosphatidylinositol-specific phospholipase C (PI-PLC, EC 4.6.1.13) and its sequence homologs found in bacteria and eukaryota. Bacterial PI-PLCs participate in Ca2+-indepen…	NO HITS FOUND	NO HITS FOUND	NO HITS FOUND
s82.6	0	0	-	1	gi|340515153|gb|EGR45409.1| phospholipase C [Trichoderma reesei QM6a]	fgr:FG05655.1 hypothetical protein; K01771 1-phosphatidylinositol phosphodiesterase [EC:4.6.1.13]	gnl|CDD|176528 cd08586, PI-PLCc_BcPLC_like, Catalytic domain of Bacillus cereus phosphatidylinositol-specific phospholipases C and similar proteins. This subfamily corresponds to the catalytic domain present in Bacillus cereus phosphatidylinositol-specific phospholipase C (PI-PLC, EC 4.6.1.13) and its sequence homologs found in bacteria and eukaryota. Bacterial PI-PLCs participate in Ca2+-indepen…	NO HITS FOUND	NO HITS FOUND	NO HITS FOUND
s84.5	0.053989457	0	-1000000	0.963268933	gi|340515153|gb|EGR45409.1| phospholipase C [Trichoderma reesei QM6a]	fgr:FG05655.1 hypothetical protein; K01771 1-phosphatidylinositol phosphodiesterase [EC:4.6.1.13]	gnl|CDD|176528 cd08586, PI-PLCc_BcPLC_like, Catalytic domain of Bacillus cereus phosphatidylinositol-specific phospholipases C and similar proteins. This subfamily corresponds to the catalytic domain present in Bacillus cereus phosphatidylinositol-specific phospholipase C (PI-PLC, EC 4.6.1.13) and its sequence homologs found in bacteria and eukaryota. Bacterial PI-PLCs participate in Ca2+-indepen…	NO HITS FOUND	NO HITS FOUND	NO HITS FOUND
s84.13	0.107026159	0.098135614	-1090594482	0.994236689	gi|340515153|gb|EGR45409.1| phospholipase C [Trichoderma reesei QM6a]	fgr:FG05655.1 hypothetical protein; K01771 1-phosphatidylinositol phosphodiesterase [EC:4.6.1.13]	gnl|CDD|176528 cd08586, PI-PLCc_BcPLC_like, Catalytic domain of Bacillus cereus phosphatidylinositol-specific phospholipases C and similar proteins. This subfamily corresponds to the catalytic domain present in Bacillus cereus phosphatidylinositol-specific phospholipase C (PI-PLC, EC 4.6.1.13) and its sequence homologs found in bacteria and eukaryota. Bacterial PI-PLCs participate in Ca2+-indepen…	NO HITS FOUND	NO HITS FOUND	NO HITS FOUND
s36.12	1577838232	2215364952	1404050749	0.775479812	gi|340515153|gb|EGR45409.1| phospholipase C [Trichoderma reesei QM6a]	fgr:FG05655.1 hypothetical protein; K01771 1-phosphatidylinositol phosphodiesterase [EC:4.6.1.13]	gnl|CDD|176528 cd08586, PI-PLCc_BcPLC_like, Catalytic domain of Bacillus cereus phosphatidylinositol-specific phospholipases C and similar proteins. This subfamily corresponds to the catalytic domain present in Bacillus cereus phosphatidylinositol-specific phospholipase C (PI-PLC, EC 4.6.1.13) and its sequence homologs found in bacteria and eukaryota. Bacterial PI-PLCs participate in Ca2+-indepen…	NO HITS FOUND	NO HITS FOUND	NO HITS FOUND
s31.29	1321630541	2060135051	1558782872	0.730115504	gi|340515153|gb|EGR45409.1| phospholipase C [Trichoderma reesei QM6a]	fgr:FG05655.1 hypothetical protein; K01771 1-phosphatidylinositol phosphodiesterase [EC:4.6.1.13]	gnl|CDD|176528 cd08586, PI-PLCc_BcPLC_like, Catalytic domain of Bacillus cereus phosphatidylinositol-specific phospholipases C and similar proteins. This subfamily corresponds to the catalytic domain present in Bacillus cereus phosphatidylinositol-specific phospholipase C (PI-PLC, EC 4.6.1.13) and its sequence homologs found in bacteria and eukaryota. Bacterial PI-PLCs participate in Ca2+-indepen…	NO HITS FOUND	NO HITS FOUND	NO HITS FOUND
s31.38	1520290729	2203422283	1449342709	0.758224092	gi|340515153|gb|EGR45409.1| phospholipase C [Trichoderma reesei QM6a]	fgr:FG05655.1 hypothetical protein; K01771 1-phosphatidylinositol phosphodiesterase [EC:4.6.1.13]	gnl|CDD|176528 cd08586, PI-PLCc_BcPLC_like, Catalytic domain of Bacillus cereus phosphatidylinositol-specific phospholipases C and similar proteins. This subfamily corresponds to the catalytic domain present in Bacillus cereus phosphatidylinositol-specific phospholipase C (PI-PLC, EC 4.6.1.13) and its sequence homologs found in bacteria and eukaryota. Bacterial PI-PLCs participate in Ca2+-indepen…	NO HITS FOUND	NO HITS FOUND	NO HITS FOUND
s75.58	106284394	1057144043	-1005391789	0.990386409	gi|340516521|gb|EGR46769.1| predicted protein [Trichoderma reesei QM6a]	pno:SNOG_06872 hypothetical protein	gnl|CDD|182198 PRK10019, PRK10019, nickel/cobalt efflux protein RcnA; Provisional.	NO HITS FOUND	NO HITS FOUND	NO HITS FOUND
s6.82	4522513186	4157088973	-1087903871	0.696776291	gi|340516912|gb|EGR47158.1| protease [Trichoderma reesei QM6a]	fgr:FG09382.1 hypothetical protein	gnl|CDD|173790 cd04077, Peptidases_S8_PCSK9_ProteinaseK_like, Peptidase S8 family domain in ProteinaseK-like proteins. The peptidase S8 or Subtilase clan of proteases have a Asp/His/Ser catalytic triad that is not homologous to trypsin. This CD contains several members of this clan including: PCSK9 (Proprotein convertase subtilisin/kexin type 9), Proteinase_K, Proteinase_T, and other subtilisin-l…	NO HITS FOUND	NO HITS FOUND	NO HITS FOUND
s66.15	3302195028	4987105239	1510239461	0.065189353	gi|340915040|gb|EGS18381.1| metalloprotease MEP1-like protein [Chaetomium thermophilum var. thermophilum DSM 1495]	ncr:NCU07200 similar to metalloprotease 1 precursor	gnl|CDD|58575 cd04275, ZnMc_pappalysin_like, Zinc-dependent metalloprotease, pappalysin_like subfamily. The pregnancy-associated plasma protein A (PAPP-A or pappalysin-1) cleaves insulin-like growth factor-binding proteins 4 and 5, thereby promoting cell growth by releasing bound growth factor. This model includes pappalysins and related metalloprotease domains from all three kingdoms of life. Th…	GO:0044403:symbiosis, encompassing mutualism through parasitism	NO HITS FOUND	NO HITS FOUND
s50.2	1341297125	6547956517	-2048420941	0.131849976	gi|340924015|gb|EGS18918.1| putative cellulose binding protein [Chaetomium thermophilum var. thermophilum DSM 1495]	ncr:NCU00710 similar to acetyl xylan esterase	gnl|CDD|162554 TIGR01840, esterase_phb, esterase, PHB depolymerase family. This model describes a subfamily among lipases of the ab-hydrolase family. This subfamily includes bacterial depolymerases for poly(3-hydroxybutyrate) (PHB) and related polyhydroxyalkanoates (PHA), as well as acetyl xylan esterases, feruloyl esterases, and others from fungi.	GO:0005975:carbohydrate metabolic process	NO HITS FOUND	NO HITS FOUND
s75.59	0.470546046	0.143819435	-3271783447	0.81223741	gi|39942492|ref|XP_360783.1| hypothetical protein MGG_03326 [Magnaporthe oryzae 70-15]_x0001_gi|145015663|gb|EDK00153.1| hypothetical protein MGG_03326 [Magnaporthe oryzae 70-15]	mgr:MGG_03326 MG03326.4; hypothetical protein	No hits found	NO HITS FOUND	NO HITS FOUND	NO HITS FOUND
s25.2	1866350342	1967106418	1053985618	0.872638904	gi|39946758|ref|XP_362916.1| hypothetical protein [Magnaporthe oryzae 70-15]_x0001_gi|145012363|gb|EDJ97019.1| predicted protein [Magnaporthe oryzae 70-15]	mgr:MGG_08521 MG08521.4; hypothetical protein	gnl|CDD|177580 PHA03307, PHA03307, transcriptional regulator ICP4; Provisional.	NO HITS FOUND	NO HITS FOUND	NO HITS FOUND
s68.31	2696643314	4304746687	-6264348428	1.72E-41	gi|39957328|ref|XP_364317.1| hypothetical protein MGG_09162 [Magnaporthe oryzae 70-15]_x0001_gi|149210999|ref|XP_001522874.1| hypothetical protein MGCH7_ch7g962 [Magnaporthe oryzae 70-15]_x0001_gi|86196917|gb|EAQ71555.1| hypothetical protein MGCH7_ch7g962 [Magnaporthe oryzae 70-15]_x0001_gi|145016999|gb|EDK01362.1| hypothetical protein MGG_09162 [Magnaporthe oryzae 70-15]	mgr:MGG_09162 MG09162.4; hypothetical protein	gnl|CDD|73376 cd02922, FCB2_FMN, Flavocytochrome b2 (FCB2) FMN-binding domain. FCB2 (AKA L-lactate:cytochrome c oxidoreductase) is a respiratory enzyme located in the intermembrane space of fungal mitochondria which catalyzes the oxidation of L-lactate to pyruvate. FCB2 also participates in a short electron-transport chain involving cytochrome c and cytochrome oxidase which ultimately directs the…	GO:0010033:response to organic substance	NO HITS FOUND	NO HITS FOUND
s69.84	293557466	9953755165	-2949213248	0.001848796	gi|39969955|ref|XP_366368.1| hypothetical protein MGG_10586 [Magnaporthe oryzae 70-15]_x0001_gi|149209291|ref|XP_001522020.1| hypothetical protein MGCH7_ch7g138 [Magnaporthe oryzae 70-15]_x0001_gi|86196093|gb|EAQ70731.1| hypothetical protein MGCH7_ch7g138 [Magnaporthe oryzae 70-15]_x0001_gi|145021737|gb|EDK05814.1| hypothetical protein MGG_10586 [Magnaporthe oryzae 70-15]	mgr:MGG_10586 MG10586.4; hypothetical protein	No hits found	NO HITS FOUND	NO HITS FOUND	NO HITS FOUND
s26.85	1056839172	897471245	-1177574411	0.726138519	gi|39971675|ref|XP_367228.1| hypothetical protein [Magnaporthe oryzae 70-15]_x0001_gi|145019628|gb|EDK03856.1| predicted protein [Magnaporthe oryzae 70-15]	mgr:MGG_07153 MG07153.4; hypothetical protein	No hits found	NO HITS FOUND	NO HITS FOUND	NO HITS FOUND
s75.57	1015638994	238937526	2352583226	0.018983181	gi|46111169|ref|XP_382642.1| hypothetical protein FG02466.1 [Gibberella zeae PH-1]	fgr:FG02466.1 hypothetical protein	gnl|CDD|173788 cd04056, Peptidases_S53, Peptidase domain in the S53 family. Members of the peptidases S53 (sedolisin) family include endopeptidases and exopeptidases sedolisin, kumamolysin, and (PSCP) Pepstatin-insensitive Carboxyl Proteinase. The S53 family contains a catalytic triad Glu/Asp/Ser with an additional acidic residue Asp in the oxyanion hole, similar to that of Asn in subtilisin. The…	NO HITS FOUND	NO HITS FOUND	NO HITS FOUND
s75.63	1194859213	2307407528	1931112471	0.062272178	gi|46113079|ref|XP_383094.1| hypothetical protein FG02918.1 [Gibberella zeae PH-1]	fgr:FG02918.1 hypothetical protein	gnl|CDD|133138 cd05471, pepsin_like, Pepsin-like aspartic proteases, bilobal enzymes that cleave bonds in peptides at acidic pH. Pepsin-like aspartic proteases are found in mammals, plants, fungi and bacteria. These well known and extensively characterized enzymes include pepsins, chymosin, renin, cathepsins, and fungal aspartic proteases. Several have long been known to be medically (renin, cath…	NO HITS FOUND	NO HITS FOUND	NO HITS FOUND
s55.36	5082016347	2671504674	-1902304868	2.72E-18	gi|46117176|ref|XP_384606.1| hypothetical protein FG04430.1 [Gibberella zeae PH-1]	fgr:FG04430.1 hypothetical protein	gnl|CDD|128903 smart00656, Amb_all, Amb_all domain.	GO:0005975:carbohydrate metabolic process	NO HITS FOUND	NO HITS FOUND
s32.76	4144922483	4648911864	1121591992	0.089341588	gi|46123117|ref|XP_386112.1| hypothetical protein FG05936.1 [Gibberella zeae PH-1]	fgr:FG05936.1 hypothetical protein	No hits found	NO HITS FOUND	NO HITS FOUND	NO HITS FOUND
s54.98	111266042	4234929202	38061291	1.33E-05	gi|46123279|ref|XP_386193.1| hypothetical protein FG06017.1 [Gibberella zeae PH-1]	fgr:FG06017.1 hypothetical protein	gnl|CDD|191325 pfam05630, NPP1, Necrosis inducing protein (NPP1). This family consists of several NPP1 like necrosis inducing proteins from oomycetes, fungi and bacteria. Infiltration of NPP1 into leaves of Arabidopsis thaliana plants result in transcript accumulation of pathogenesis-related (PR) genes, production of ROS and ethylene, callose apposition, and HR-like cell death.	NO HITS FOUND	NO HITS FOUND	NO HITS FOUND
s6.3	0.256259818	0.469945195	1833862203	0.880003093	gi|46126795|ref|XP_387951.1| hypothetical protein FG07775.1 [Gibberella zeae PH-1]	fgr:FG07775.1 similar to AF462062_1 aspartic protease; K06004 aspergillopepsin I [EC:3.4.23.18]	gnl|CDD|133161 cd06097, Aspergillopepsin_like, Aspergillopepsin_like, aspartic proteases of fungal origin. The members of this family are aspartic proteases of fungal origin, including aspergillopepsin, rhizopuspepsin, endothiapepsin, and rodosporapepsin. The various fungal species in this family may be the most economically important genus of fungi. They may serve as virulence factors or as indu…	NO HITS FOUND	NO HITS FOUND	NO HITS FOUND
s6.90	1809364685	1566635859	-115493634	0.681189927	gi|46135761|ref|XP_389572.1| hypothetical protein FG09396.1 [Gibberella zeae PH-1]	fgr:FG09396.1 hypothetical protein	gnl|CDD|193173 pfam12697, Abhydrolase_6, Alpha/beta hydrolase family. This family contains alpha/beta hydrolase enzymes of diverse specificity.	NO HITS FOUND	NO HITS FOUND	NO HITS FOUND
s6.32	2256303468	2002846904	-1126548147	0.913700976	gi|46136087|ref|XP_389735.1| hypothetical protein FG09559.1 [Gibberella zeae PH-1]	fgr:FG09559.1 hypothetical protein	No hits found	NO HITS FOUND	NO HITS FOUND	NO HITS FOUND
s44.27	0	0.441935217	1000000	0.736146487	gi|46136453|ref|XP_389918.1| hypothetical protein FG09742.1 [Gibberella zeae PH-1]	fgr:FG09742.1 hypothetical protein	No hits found	NO HITS FOUND	NO HITS FOUND	NO HITS FOUND
s51.41	4686448499	110588429	-423773856	1.41E-06	gi|46137601|ref|XP_390492.1| hypothetical protein FG10316.1 [Gibberella zeae PH-1]	fgr:FG10316.1 hypothetical protein	gnl|CDD|192888 pfam11937, DUF3455, Protein of unknown function (DUF3455). This family of proteins are functionally uncharacterised. This protein is found in bacteria and eukaryotes. Proteins in this family are typically between 174 to 251 amino acids in length.	NO HITS FOUND	NO HITS FOUND	NO HITS FOUND
s42.51	7745363413	1615806321	-4793497409	5.43E-11	gi|46241270|gb|AAS82858.1| exoglucanase type C precursor [Gibberella pulicaris]_x0001_gi|62006156|gb|AAX60000.1| exoglucanase type C precursor [Gibberella pulicaris]	fgr:FG00571.1 GUXC_FUSOX Putative exoglucanase type C precursor (Exocellobiohydrolase I) (1,4-beta-cellobiohydrolase) (Beta-glucancellobiohydrolase)	gnl|CDD|189737 pfam00840, Glyco_hydro_7, Glycosyl hydrolase family 7.	GO:0005975:carbohydrate metabolic process,GO:0009057:macromolecule catabolic process,GO:0043283:biopolymer metabolic process	GO:0016798:hydrolase activity, acting on glycosyl bonds	NO HITS FOUND
s4.41	1940741025	4195232088	2161665072	5.32E-11	gi|5453414|gb|AAD43565.1|AF156984_1 pectin lyase 2 [Colletotrichum gloeosporioides f. sp. malvae]	ani:AN9439.2 hypothetical protein	gnl|CDD|128903 smart00656, Amb_all, Amb_all domain.	GO:0005975:carbohydrate metabolic process,GO:0009057:macromolecule catabolic process,GO:0043283:biopolymer metabolic process,GO:0044248:cellular catabolic process,GO:0044260:cellular macromolecule metabolic process	GO:0016835:carbon-oxygen lyase activity	NO HITS FOUND
s81.11	1381157423	3961381143	2868160485	0.000366461	gi|55847696|dbj|BAD72778.1| endo-1,4-beta-glucanase [Aspergillus oryzae]	afv:AFLA_087870 endoglucanase, putative	gnl|CDD|189421 pfam00150, Cellulase, Cellulase (glycosyl hydrolase family 5).	GO:0005975:carbohydrate metabolic process	GO:0016798:hydrolase activity, acting on glycosyl bonds	NO HITS FOUND
s77.4	0	0	-	1	gi|70999077|ref|XP_754260.1| extracellular serine-rich protein [Aspergillus fumigatus Af293]_x0001_gi|66851897|gb|EAL92222.1| extracellular serine-rich protein, putative [Aspergillus fumigatus Af293]_x0001_gi|159127277|gb|EDP52392.1| extracellular serine-rich protein, putative [Aspergillus fumigatus A1163]	afm:AFUA_3G13640 extracellular serine-rich protein	No hits found	NO HITS FOUND	NO HITS FOUND	NO HITS FOUND
s59.46	0.380040671	0.043558889	-872475586	0.796930707	gi|70999077|ref|XP_754260.1| extracellular serine-rich protein [Aspergillus fumigatus Af293]_x0001_gi|66851897|gb|EAL92222.1| extracellular serine-rich protein, putative [Aspergillus fumigatus Af293]_x0001_gi|159127277|gb|EDP52392.1| extracellular serine-rich protein, putative [Aspergillus fumigatus A1163]	afm:AFUA_3G13640 extracellular serine-rich protein	gnl|CDD|173412 PTZ00121, PTZ00121, MAEBL; Provisional.	NO HITS FOUND	NO HITS FOUND	NO HITS FOUND
s68.56	8178312086	1516641312	-539238383	0.036313585	gi|70999077|ref|XP_754260.1| extracellular serine-rich protein [Aspergillus fumigatus Af293]_x0001_gi|66851897|gb|EAL92222.1| extracellular serine-rich protein, putative [Aspergillus fumigatus Af293]_x0001_gi|159127277|gb|EDP52392.1| extracellular serine-rich protein, putative [Aspergillus fumigatus A1163]	afm:AFUA_3G13640 extracellular serine-rich protein	No hits found	NO HITS FOUND	NO HITS FOUND	NO HITS FOUND
s5.173	952849934	9165381755	-1039618381	0.791191487	gi|85074763|ref|XP_965749.1| hypothetical protein NCU00609 [Neurospora crassa OR74A]_x0001_gi|28927562|gb|EAA36513.1| hypothetical protein NCU00609 [Neurospora crassa OR74A]	ncr:NCU00609 similar to alpha 1,6 mannosyltransferase; K05528 alpha 1,6-mannosyltransferase [EC:2.4.1.232]	gnl|CDD|33569 COG3774, OCH1, Mannosyltransferase OCH1 and related enzymes [Cell envelope biogenesis, outer membrane].	NO HITS FOUND	NO HITS FOUND	NO HITS FOUND
s51.39	1846135832	1289163656	6983037942	2.05E-36	gi|85091125|ref|XP_958749.1| hypothetical protein NCU09406 [Neurospora crassa OR74A]_x0001_gi|28920132|gb|EAA29513.1| conserved hypothetical protein [Neurospora crassa OR74A]	ncr:NCU09406 hypothetical protein; K00276 primary-amine oxidase [EC:1.4.3.21]	gnl|CDD|189873 pfam01179, Cu_amine_oxid, Copper amine oxidase, enzyme domain. Copper amine oxidases are a ubiquitous and novel group of quinoenzymes that catalyse the oxidative deamination of primary amines to the corresponding aldehydes, with concomitant reduction of molecular oxygen to hydrogen peroxide. The enzymes are dimers of identical 70-90 kDa subunits, each of which contains a single cop…	NO HITS FOUND	NO HITS FOUND	NO HITS FOUND
s74.29	1294244176	4712532901	-2746387565	0.053729131	gi|85091519|ref|XP_958941.1| hypothetical protein NCU09702 [Neurospora crassa OR74A]_x0001_gi|28920334|gb|EAA29705.1| hypothetical protein NCU09702 [Neurospora crassa OR74A]	ncr:NCU09702 similar to endo-beta-1,6-galactanase	gnl|CDD|35079 COG5520, COG5520, O-Glycosyl hydrolase [Cell envelope biogenesis, outer membrane].	GO:0005975:carbohydrate metabolic process,GO:0043283:biopolymer metabolic process	GO:0016798:hydrolase activity, acting on glycosyl bonds	NO HITS FOUND
s58.12	7323123262	6901899154	-1061030174	0.725021203	gi|85097393|ref|XP_960441.1| lactoylglutathione lyase [Neurospora crassa OR74A]_x0001_gi|28921932|gb|EAA31205.1| lactoylglutathione lyase [Neurospora crassa OR74A]_x0001_gi|336465967|gb|EGO54132.1| lactoylglutathione lyase [Neurospora tetrasperma FGSC 2508]	ncr:NCU04815 lactoylglutathione lyase; K01759 lactoylglutathione lyase [EC:4.4.1.5]	gnl|CDD|176659 cd07233, Glyoxalase_I, Glyoxalase I catalyzes the isomerization of the hemithioacetal, formed by a 2-oxoaldehyde and glutathione, to S-D-lactoylglutathione. Glyoxalase I (also known as lactoylglutathione lyase; EC 4.4.1.5) is part of the glyoxalase system, a two-step system for detoxifying methylglyoxal, a side product of glycolysis. This system is responsible for the conversion of…	NO HITS FOUND	GO:0043169:cation binding	NO HITS FOUND
s96.2	3883399779	3165164477	-1226918793	0.802374115	No hits found	No hits found	No hits found	NO HITS FOUND	NO HITS FOUND	NO HITS FOUND
s24.26	0	0	-	1	No hits found	No hits found	No hits found	NO HITS FOUND	NO HITS FOUND	NO HITS FOUND
s43.69	0.341145883	0.417076361	1222574802	0.957573503	No hits found	No hits found	No hits found	NO HITS FOUND	NO HITS FOUND	NO HITS FOUND
s63.3	0	0	-	1	No hits found	No hits found	No hits found	NO HITS FOUND	NO HITS FOUND	NO HITS FOUND
s63.8	0	0.072851766	1000000	0.950756785	No hits found	No hits found	gnl|CDD|115196 pfam06524, NOA36, NOA36 protein. This family consists of several NOA36 proteins which contain 29 highly conserved cysteine residues. The function of this protein is unknown.	NO HITS FOUND	NO HITS FOUND	NO HITS FOUND
s100.3	1642799594	2267599631	-7244663348	0.000820007	No hits found	No hits found	No hits found	NO HITS FOUND	NO HITS FOUND	NO HITS FOUND
s63.1	0	0	-	1	No hits found	No hits found	No hits found	NO HITS FOUND	NO HITS FOUND	NO HITS FOUND
s47.9	1993277009	8341527216	-2389582815	0.030361528	No hits found	No hits found	No hits found	NO HITS FOUND	NO HITS FOUND	NO HITS FOUND
s53.37	3244408047	4606294675	1419764286	0.126145105	No hits found	No hits found	No hits found	NO HITS FOUND	NO HITS FOUND	NO HITS FOUND
s38.13	1472437215	1444718116	-101918651	0.95986871	No hits found	No hits found	gnl|CDD|165506 PHA03247, PHA03247, large tegument protein UL36; Provisional.	NO HITS FOUND	NO HITS FOUND	NO HITS FOUND
s62.35	7709511489	8200145398	1063640078	0.905524202	No hits found	No hits found	No hits found	NO HITS FOUND	NO HITS FOUND	NO HITS FOUND
s62.14	3577213331	0.848290903	-4216965332	0.240391989	No hits found	No hits found	No hits found	NO HITS FOUND	NO HITS FOUND	NO HITS FOUND
s2.295	8551390143	1190385001	1392036829	0.01915073	No hits found	No hits found	No hits found	NO HITS FOUND	NO HITS FOUND	NO HITS FOUND
s164.3	1929714088	3538829728	1833862203	0.531312839	No hits found	No hits found	No hits found	NO HITS FOUND	NO HITS FOUND	NO HITS FOUND
s62.10	1221716483	1801884539	1474879453	0.000836697	No hits found	No hits found	No hits found	NO HITS FOUND	NO HITS FOUND	NO HITS FOUND
s69.75	0	0.062954922	1000000	0.957301369	No hits found	No hits found	No hits found	NO HITS FOUND	NO HITS FOUND	NO HITS FOUND
s100.4	1485260989	1532117244	1031547489	0.981850804	No hits found	No hits found	No hits found	NO HITS FOUND	NO HITS FOUND	NO HITS FOUND
s47.31	2216970447	2775835947	1252085228	0.433868518	No hits found	No hits found	No hits found	NO HITS FOUND	NO HITS FOUND	NO HITS FOUND
s67.48	2307886245	2955923738	128079265	0.376424682	No hits found	No hits found	No hits found	NO HITS FOUND	NO HITS FOUND	NO HITS FOUND
s83.11	0.070248831	0.515306701	7335448811	0.743967426	No hits found	No hits found	No hits found	NO HITS FOUND	NO HITS FOUND	NO HITS FOUND
s31.14	2235817636	6760647394	-3307105822	1.71E-193	No hits found	No hits found	No hits found	NO HITS FOUND	NO HITS FOUND	NO HITS FOUND
s63.5	0.090519637	0	-1000000	0.939184408	No hits found	No hits found	No hits found	NO HITS FOUND	NO HITS FOUND	NO HITS FOUND
s92.14	1652055798	5939167377	-2781628624	0.026695228	No hits found	No hits found	No hits found	NO HITS FOUND	NO HITS FOUND	NO HITS FOUND
s57.3	5986560018	559689568	-1069621512	0.718643074	No hits found	No hits found	No hits found	NO HITS FOUND	NO HITS FOUND	NO HITS FOUND
s14.83	3656727116	3434746501	-1064627947	0.938538553	No hits found	No hits found	No hits found	NO HITS FOUND	NO HITS FOUND	NO HITS FOUND
s41.19	5252005352	4299756297	-122146582	0.771257659	No hits found	No hits found	No hits found	NO HITS FOUND	NO HITS FOUND	NO HITS FOUND
s62.25	1877204861	0	-1000000	0.272210598	No hits found	No hits found	No hits found	NO HITS FOUND	NO HITS FOUND	NO HITS FOUND
s10.30	4206340001	1874778889	-2243645918	0.002713516	No hits found	No hits found	No hits found	NO HITS FOUND	NO HITS FOUND	NO HITS FOUND
s4.147	3395648151	27477972	-1235771021	0.412489677	No hits found	No hits found	No hits found	NO HITS FOUND	NO HITS FOUND	NO HITS FOUND
s100.1	1898551003	5440126445	2865409692	0.218337754	No hits found	No hits found	No hits found	NO HITS FOUND	NO HITS FOUND	NO HITS FOUND
s15.89	6138776871	24414226	-2514426168	0.231025585	No hits found	No hits found	gnl|CDD|165506 PHA03247, PHA03247, large tegument protein UL36; Provisional.	NO HITS FOUND	NO HITS FOUND	NO HITS FOUND
s62.32	0.340083124	0	-1000000	0.789995793	No hits found	No hits found	No hits found	NO HITS FOUND	NO HITS FOUND	NO HITS FOUND
s63.7	0	0	-	1	No hits found	No hits found	No hits found	NO HITS FOUND	NO HITS FOUND	NO HITS FOUND
s15.65	4349610013	1023140448	2352257891	8.63E-07	No hits found	No hits found	gnl|CDD|180790 PRK07003, PRK07003, DNA polymerase III subunits gamma and tau; Validated.	NO HITS FOUND	NO HITS FOUND	NO HITS FOUND
s73.18	3936298654	914359714	-430497822	8.90E-06	No hits found	No hits found	No hits found	NO HITS FOUND	NO HITS FOUND	NO HITS FOUND
s24.25	6953898635	0.393056256	-1769186605	0.016833125	No hits found	No hits found	No hits found	NO HITS FOUND	NO HITS FOUND	NO HITS FOUND
s10.31	3918803994	3507719137	-1117194348	0.888643983	No hits found	No hits found	No hits found	NO HITS FOUND	NO HITS FOUND	NO HITS FOUND
s68.20	3668739687	460999715	1256561529	0.001065742	No hits found	No hits found	No hits found	NO HITS FOUND	NO HITS FOUND	NO HITS FOUND
s6.64	3852797112	6247127544	1621452509	3.86E-14	No hits found	No hits found	No hits found	NO HITS FOUND	NO HITS FOUND	NO HITS FOUND
s20.16	950283225	6588212578	-1442399154	0.482060526	No hits found	No hits found	No hits found	NO HITS FOUND	NO HITS FOUND	NO HITS FOUND
s145.1	2135869878	1740840462	-1226918793	0.860972769	No hits found	No hits found	No hits found	NO HITS FOUND	NO HITS FOUND	NO HITS FOUND
s20.38	9818344936	8951882865	-1096791042	0.846159321	No hits found	No hits found	No hits found	NO HITS FOUND	NO HITS FOUND	NO HITS FOUND
s17.8	367474055	137244832	3734816925	0.016579492	No hits found	No hits found	No hits found	NO HITS FOUND	NO HITS FOUND	NO HITS FOUND
s133.8	6121496225	5223199284	-117198213	0.79960093	No hits found	No hits found	No hits found	NO HITS FOUND	NO HITS FOUND	NO HITS FOUND
s38.40	7084563478	7824795441	110448519	0.853573352	No hits found	No hits found	No hits found	NO HITS FOUND	NO HITS FOUND	NO HITS FOUND
s17.10	0	0	-	1	No hits found	No hits found	No hits found	NO HITS FOUND	NO HITS FOUND	NO HITS FOUND
s175.1	0	0	-	1	No hits found	No hits found	No hits found	NO HITS FOUND	NO HITS FOUND	NO HITS FOUND
s83.8	0	0	-	1	No hits found	No hits found	No hits found	NO HITS FOUND	NO HITS FOUND	NO HITS FOUND
s115.9	0	0	-	1	No hits found	No hits found	No hits found	NO HITS FOUND	NO HITS FOUND	NO HITS FOUND
s42.63	1351377886	1915860444	1417708891	0.001777224	No hits found	No hits found	No hits found	NO HITS FOUND	NO HITS FOUND	NO HITS FOUND
s62.23	0.067138181	0	-1000000	0.954529585	No hits found	No hits found	No hits found	NO HITS FOUND	NO HITS FOUND	NO HITS FOUND
s41.17	2610507629	0.797885212	-3271783447	0.39319935	No hits found	No hits found	No hits found	NO HITS FOUND	NO HITS FOUND	NO HITS FOUND
s4.128	6411171816	1191716077	1858811636	0	No hits found	No hits found	No hits found	NO HITS FOUND	NO HITS FOUND	NO HITS FOUND
s83.10	1017871167	1166647163	1146163877	0.935895387	No hits found	No hits found	No hits found	NO HITS FOUND	NO HITS FOUND	NO HITS FOUND
s78.5	9406028393	217415402	2311447435	1.52E-12	No hits found	No hits found	No hits found	NO HITS FOUND	NO HITS FOUND	NO HITS FOUND
s5.10	1808807958	3730587633	-4848587235	1.54E-225	No hits found	No hits found	No hits found	NO HITS FOUND	NO HITS FOUND	NO HITS FOUND
s7.7	6719930231	2023213818	3010766107	4.43E-17	No hits found	No hits found	gnl|CDD|33678 COG3889, COG3889, Predicted solute binding protein [CCral function prediction only].	NO HITS FOUND	NO HITS FOUND	NO HITS FOUND
s1.163	6565345675	9567631216	1457292836	0.018177059	No hits found	No hits found	No hits found	NO HITS FOUND	NO HITS FOUND	NO HITS FOUND
s115.3	2128646344	4875265163	-4366216549	2.18E-243	No hits found	No hits found	No hits found	NO HITS FOUND	NO HITS FOUND	NO HITS FOUND
s35.38	0.944051501	1101711142	116700322	0.930686101	No hits found	No hits found	gnl|CDD|162113 TIGR00927, 2A1904, K+-dependent Na+/Ca+ exchanger.	NO HITS FOUND	NO HITS FOUND	NO HITS FOUND
s83.3	0.147922334	0	-1000000	0.902549314	No hits found	No hits found	No hits found	NO HITS FOUND	NO HITS FOUND	NO HITS FOUND
s40.27	3133778694	7516966394	2398690887	2.84E-42	No hits found	No hits found	No hits found	NO HITS FOUND	NO HITS FOUND	NO HITS FOUND
s10.29	979130802	4257268334	-2299903894	2.45E-06	No hits found	No hits found	gnl|CDD|33678 COG3889, COG3889, Predicted solute binding protein [CCral function prediction only].	NO HITS FOUND	NO HITS FOUND	NO HITS FOUND
s51.50	941092092	9542842494	1014017924	0.976544845	No hits found	No hits found	No hits found	NO HITS FOUND	NO HITS FOUND	NO HITS FOUND
s93.1	2832154503	6138104932	2167291694	0.295257698	No hits found	No hits found	No hits found	NO HITS FOUND	NO HITS FOUND	NO HITS FOUND
s104.4	4526848086	0.718409042	-6301212565	0.121193142	No hits found	No hits found	No hits found	NO HITS FOUND	NO HITS FOUND	NO HITS FOUND
s57.7	0.485185256	0	-1000000	0.714405327	No hits found	No hits found	No hits found	NO HITS FOUND	NO HITS FOUND	NO HITS FOUND
s10.32	1000694591	6339560684	-1578492014	0.37926742	No hits found	No hits found	No hits found	NO HITS FOUND	NO HITS FOUND	NO HITS FOUND
s104.3	5641689027	38797801	-1454125977	0.589497308	No hits found	No hits found	No hits found	NO HITS FOUND	NO HITS FOUND	NO HITS FOUND
s3.45	555809481	3441152219	-1615184234	0.505682494	No hits found	No hits found	No hits found	NO HITS FOUND	NO HITS FOUND	NO HITS FOUND
s2.259	0	0.441350646	1000000	0.736444829	ref|XP_001226415.1| hypothetical protein CHGG_08488 [Chaetomium globosum CBS 148.51]_x0001_gb|EAQ84474.1| hypothetical protein CHGG_08488 [Chaetomium globosum CBS 148.51]	fgr:FG08387.1 hypothetical protein	No hits found	NO HITS FOUND	NO HITS FOUND	NO HITS FOUND
s2.3	1201434979	1059580771	-1133877673	0.346567817	ref|XP_001228284.1| hypothetical protein CHGG_10357 [Chaetomium globosum CBS 148.51]_x0001_gb|EAQ83953.1| hypothetical protein CHGG_10357 [Chaetomium globosum CBS 148.51]	pan:PODANSg6507 hypothetical protein	gnl|CDD|189934 pfam01302, CAP_GLY, CAP-Gly domain. Cytoskeleton-associated proteins (CAPs) are involved in the organisation of microtubules and transportation of vesicles and organelles along the cytoskeletal network. A conserved motif, CAP-Gly, has been identified in a number of CAPs, including CLIP-170 and dynactins. The crystal structure of Caenorhabditis elegans F53F4.3 protein CAP-Gly domain…	NO HITS FOUND	NO HITS FOUND	NO HITS FOUND
s2.288	2546159284	1553582361	-1638895592	1.04E-54	ref|XP_001228900.1| hypothetical protein CHGG_02384 [Chaetomium globosum CBS 148.51]_x0001_gb|EAQ90449.1| hypothetical protein CHGG_02384 [Chaetomium globosum CBS 148.51]	ncr:NCU00716 hypothetical protein	No hits found	NO HITS FOUND	NO HITS FOUND	NO HITS FOUND
s1.37	0.740471685	0.678961518	-1090594482	0.970000404	ref|XP_001263108.1| hypothetical protein NFIA_063720 [Neosartorya fischeri NRRL 181]_x0001_gb|EAW21211.1| hypothetical protein NFIA_063720 [Neosartorya fischeri NRRL 181]	nfi:NFIA_063720 hypothetical protein	No hits found	NO HITS FOUND	NO HITS FOUND	NO HITS FOUND
s2.224	4408085561	5872977698	1332319352	0.150155688	ref|XP_001406858.1| hypothetical protein MGG_11913 [Magnaporthe oryzae 70-15]_x0001_gb|EDJ98618.1| hypothetical protein MGG_11913 [Magnaporthe oryzae 70-15]	mgr:MGG_11913 hypothetical protein	gnl|CDD|191154 pfam04991, LicD, LicD family. The LICD family of proteins show high sequence similarity and are involved in phosphorylcholine metabolism. There is evidence to show that LicD2 mutants have a reduced ability to take up choline, have decreased ability to adhere to host cells and are less virulent. These proteins are part of the nucleotidyltransferase superfamily.	NO HITS FOUND	NO HITS FOUND	NO HITS FOUND
s24.48	0.178815205	0.081980611	-2181188965	0.938319923	ref|XP_001804498.1| hypothetical protein SNOG_14304 [Phaeosphaeria nodorum SN15]_x0001_gb|EAT78175.2| hypothetical protein SNOG_14304 [Phaeosphaeria nodorum SN15]	pno:SNOG_14304 hypothetical protein	gnl|CDD|193500 cd03879, M28_AAP, M28 Zn-Peptidase Aeromonas (Vibrio) proteolytica aminopeptidase. Peptidase family M28; Aeromonas (Vibrio) proteolytica aminopeptidase (AAP; leucine aminopeptidase from Vibrio proteolyticus; Bacterial leucyl aminopeptidase; E.C. 3.4.11.10) subfamily. AAP is a small (32kDa), heat stable leucine aminopeptidase and is active as a monomer. Similar forms of the enzyme h…	NO HITS FOUND	NO HITS FOUND	NO HITS FOUND
s118.4	375000055	1400867166	-267691373	0.345734909	ref|XP_001824353.1| NPP1 domain protein [Aspergillus oryzae RIB40]_x0001_dbj|BAE63220.1| unnamed protein product [Aspergillus oryzae RIB40]	aor:AO090113000178 hypothetical protein	gnl|CDD|191325 pfam05630, NPP1, Necrosis inducing protein (NPP1). This family consists of several NPP1 like necrosis inducing proteins from oomycetes, fungi and bacteria. Infiltration of NPP1 into leaves of Arabidopsis thaliana plants result in transcript accumulation of pathogenesis-related (PR) genes, production of ROS and ethylene, callose apposition, and HR-like cell death.	NO HITS FOUND	NO HITS FOUND	NO HITS FOUND
s14.69	1262706109	0.26313966	-4798615723	0.5444333	ref|XP_001907221.1| hypothetical protein [Podospora anserina S mat+]_x0001_emb|CAP67892.1| unnamed protein product [Podospora anserina S mat+]	pan:PODANSg4254 hypothetical protein	No hits found	NO HITS FOUND	NO HITS FOUND	NO HITS FOUND
s2.10	5914448373	2895406141	-2042700777	0.335966434	ref|XP_001909475.1| hypothetical protein [Podospora anserina S mat+]_x0001_emb|CAP70608.1| unnamed protein product [Podospora anserina S mat+]	pan:PODANSg6511 hypothetical protein	No hits found	NO HITS FOUND	NO HITS FOUND	NO HITS FOUND
s2.105	1519506548	2376096416	1563728974	1.35E-05	ref|XP_001912405.1| hypothetical protein [Podospora anserina S mat+]_x0001_emb|CAP59886.1| unnamed protein product [Podospora anserina S mat+]	pan:PODANSg09453 hypothetical protein	No hits found	NO HITS FOUND	NO HITS FOUND	NO HITS FOUND
s2.341	4641125916	607941814	1309901573	0.166466213	ref|XP_003002889.1| conserved hypothetical protein [Verticillium albo-atrum VaMs.102]_x0001_sp|C9SNH6|LCL2_VERA1 RecName: Full=Long chronological lifespan protein 2; Flags: Precursor_x0001_gb|EEY20341.1| conserved hypothetical protein [Verticillium albo-atrum VaMs.102]	mgr:MGG_09465 MG09465.4; hypothetical protein	No hits found	NO HITS FOUND	NO HITS FOUND	NO HITS FOUND
s24.47	4478633135	1442442552	3220720494	0.023226821	ref|XP_003004353.1| conserved hypothetical protein [Verticillium albo-atrum VaMs.102]_x0001_gb|EEY19357.1| conserved hypothetical protein [Verticillium albo-atrum VaMs.102]	afm:AFUA_3G02100 short-chain dehydrogenase/reductase (EC:1.-.-.-); K00540 [EC:1.-.-.-]	gnl|CDD|192265 pfam09362, DUF1996, Domain of unknown function (DUF1996). This family of proteins are functionally uncharacterised.	NO HITS FOUND	NO HITS FOUND	NO HITS FOUND
s10.20	110191722	5202964662	-2117864124	0.159185781	ref|XP_003005967.1| FAD binding domain-containing protein [Verticillium albo-atrum VaMs.102]_x0001_gb|EEY17811.1| FAD binding domain-containing protein [Verticillium albo-atrum VaMs.102]	pan:PODANSg833 hypothetical protein	gnl|CDD|30625 COG0277, GlcD, FAD/FMN-containing dehydrogenases [Energy production and conversion].	NO HITS FOUND	NO HITS FOUND	NO HITS FOUND
s18.135	1788116524	2436167882	1362421212	0.001605458	ref|XP_003007820.1| glucan 1,3-beta-glucosidase [Verticillium albo-atrum VaMs.102]_x0001_gb|EEY15899.1| glucan 1,3-beta-glucosidase [Verticillium albo-atrum VaMs.102]	bfu:BC1G_08370 hypothetical protein	gnl|CDD|34897 COG5309, COG5309, Exo-beta-1,3-glucanase [Carbohydrate transport and metabolism].	NO HITS FOUND	NO HITS FOUND	NO HITS FOUND
s1.44	1436243227	2085847811	1452294271	0.000529226	ref|XP_003009267.1| phosphatidylglycerol/phosphatidylinositol transfer protein [Verticillium albo-atrum VaMs.102]_x0001_gb|EEY14841.1| phosphatidylglycerol/phosphatidylinositol transfer protein [Verticillium albo-atrum VaMs.102]	fgr:FG09586.1 hypothetical protein	gnl|CDD|29928 cd00917, PG-PI_TP, The phosphatidylinositol/phosphatidylglycerol transfer protein (PG/PI-TP) has been shown to bind phosphatidylglycerol and phosphatidylinositol, but the biological significance of this is still obscure. These proteins belong to the ML domain family..	NO HITS FOUND	NO HITS FOUND	NO HITS FOUND
s18.137	2872807439	1779217716	6193306562	0.000821875	ref|XP_003040641.1| glycoside hydrolase family 28 [Nectria haematococca mpVI 77-13-4]_x0001_gb|EEU34928.1| glycoside hydrolase family 28 [Nectria haematococca mpVI 77-13-4]	fgr:FG11011.1 similar to endopolygalacturonase	gnl|CDD|144034 pfam00295, Glyco_hydro_28, Glycosyl hydrolases family 28. Glycosyl hydrolase family 28 includes polygalacturonase EC:3.2.1.15 as well as rhamnogalacturonase A(RGase A), EC:3.2.1.-. These enzymes is important in cell wall metabolism.	GO:0005975:carbohydrate metabolic process,GO:0009057:macromolecule catabolic process,GO:0043283:biopolymer metabolic process,GO:0044248:cellular catabolic process,GO:0044260:cellular macromolecule metabolic process	GO:0016798:hydrolase activity, acting on glycosyl bonds	NO HITS FOUND
s10.102	5374873367	4795230232	-1120879104	0.069209744	ref|XP_003045066.1| hypothetical protein NECHADRAFT_42877 [Nectria haematococca mpVI 77-13-4]_x0001_gb|EEU39353.1| hypothetical protein NECHADRAFT_42877 [Nectria haematococca mpVI 77-13-4]	No hits found	No hits found	NO HITS FOUND	NO HITS FOUND	NO HITS FOUND
s16.148	9383428343	2780509072	-337471596	9.38E-10	ref|XP_003045983.1| predicted protein [Nectria haematococca mpVI 77-13-4]_x0001_gb|EEU40270.1| predicted protein [Nectria haematococca mpVI 77-13-4]	fgr:FG05084.1 hypothetical protein	gnl|CDD|129068 smart00835, Cupin_1, Cupin. This family represents the conserved barrel domain of the 'cupin' superfamily ('cupa' is the Latin term for a small barrel). This family contains 11S and 7S plant seed storage proteins, and germins. Plant seed storage proteins provide the major nitrogen source for the developing plant.	NO HITS FOUND	NO HITS FOUND	NO HITS FOUND
s17.13	0.224622804	0.926836357	4126189956	0.649184018	ref|XP_003046020.1| hypothetical protein NECHADRAFT_33948 [Nectria haematococca mpVI 77-13-4]_x0001_gb|EEU40307.1| hypothetical protein NECHADRAFT_33948 [Nectria haematococca mpVI 77-13-4]	nfi:NFIA_063720 hypothetical protein	No hits found	NO HITS FOUND	NO HITS FOUND	NO HITS FOUND
s136.4	1599856556	1112203629	-1438456516	0.358072547	ref|XP_003046020.1| hypothetical protein NECHADRAFT_33948 [Nectria haematococca mpVI 77-13-4]_x0001_gb|EEU40307.1| hypothetical protein NECHADRAFT_33948 [Nectria haematococca mpVI 77-13-4]	pno:SNOG_13723 hypothetical protein	No hits found	NO HITS FOUND	NO HITS FOUND	NO HITS FOUND
s24.41	0.753616153	0.296148895	-2544720459	0.763085145	ref|XP_003046020.1| hypothetical protein NECHADRAFT_33948 [Nectria haematococca mpVI 77-13-4]_x0001_gb|EEU40307.1| hypothetical protein NECHADRAFT_33948 [Nectria haematococca mpVI 77-13-4]	nfi:NFIA_063720 hypothetical protein	No hits found	NO HITS FOUND	NO HITS FOUND	NO HITS FOUND
s1.36	5448054785	6126545413	1124538143	0.849328052	ref|XP_003046020.1| hypothetical protein NECHADRAFT_33948 [Nectria haematococca mpVI 77-13-4]_x0001_gb|EEU40307.1| hypothetical protein NECHADRAFT_33948 [Nectria haematococca mpVI 77-13-4]	ssl:SS1G_07784 hypothetical protein	No hits found	NO HITS FOUND	NO HITS FOUND	NO HITS FOUND
s1.33	0.708874563	0.108331522	-6543566895	0.676164284	ref|XP_003046020.1| hypothetical protein NECHADRAFT_33948 [Nectria haematococca mpVI 77-13-4]_x0001_gb|EEU40307.1| hypothetical protein NECHADRAFT_33948 [Nectria haematococca mpVI 77-13-4]	fgr:FG09742.1 hypothetical protein	No hits found	NO HITS FOUND	NO HITS FOUND	NO HITS FOUND
s19.73	2759831865	2718025722	-101538107	0.987096893	ref|XP_003051741.1| hypothetical protein NECHADRAFT_68445 [Nectria haematococca mpVI 77-13-4]_x0001_gb|EEU46028.1| hypothetical protein NECHADRAFT_68445 [Nectria haematococca mpVI 77-13-4]	fgr:FG06888.1 hypothetical protein	gnl|CDD|185690 cd02181, GH16_fungal_Lam16A_glucanase, fungal 1,3(4)-beta-D-glucanases, similar to Phanerochaete chrysosporium laminarinase 16A. Group of fungal 1,3(4)-beta-D-glucanases, similar to Phanerochaete chrysosporium laminarinase 16A. Lam16A belongs to the 'nonspecific' 1,3(4)-beta-glucanase subfamily, although beta-1,6 branching and beta-1,4 bonds specifically define where Lam16A hydroly…	NO HITS FOUND	NO HITS FOUND	NO HITS FOUND
s14.88	4599719776	3046063309	-1510053899	0.600359806	ref|XP_003051741.1| hypothetical protein NECHADRAFT_68445 [Nectria haematococca mpVI 77-13-4]_x0001_gb|EEU46028.1| hypothetical protein NECHADRAFT_68445 [Nectria haematococca mpVI 77-13-4]	fgr:FG06888.1 hypothetical protein	gnl|CDD|185690 cd02181, GH16_fungal_Lam16A_glucanase, fungal 1,3(4)-beta-D-glucanases, similar to Phanerochaete chrysosporium laminarinase 16A. Group of fungal 1,3(4)-beta-D-glucanases, similar to Phanerochaete chrysosporium laminarinase 16A. Lam16A belongs to the 'nonspecific' 1,3(4)-beta-glucanase subfamily, although beta-1,6 branching and beta-1,4 bonds specifically define where Lam16A hydroly…	NO HITS FOUND	NO HITS FOUND	NO HITS FOUND
s14.86	113126096	1642373234	1451807577	0.79807992	ref|XP_003051741.1| hypothetical protein NECHADRAFT_68445 [Nectria haematococca mpVI 77-13-4]_x0001_gb|EEU46028.1| hypothetical protein NECHADRAFT_68445 [Nectria haematococca mpVI 77-13-4]	fgr:FG06888.1 hypothetical protein	gnl|CDD|185690 cd02181, GH16_fungal_Lam16A_glucanase, fungal 1,3(4)-beta-D-glucanases, similar to Phanerochaete chrysosporium laminarinase 16A. Group of fungal 1,3(4)-beta-D-glucanases, similar to Phanerochaete chrysosporium laminarinase 16A. Lam16A belongs to the 'nonspecific' 1,3(4)-beta-glucanase subfamily, although beta-1,6 branching and beta-1,4 bonds specifically define where Lam16A hydroly…	NO HITS FOUND	NO HITS FOUND	NO HITS FOUND
s14.87	1423029383	2469837667	1735619585	0.642084443	ref|XP_003051741.1| hypothetical protein NECHADRAFT_68445 [Nectria haematococca mpVI 77-13-4]_x0001_gb|EEU46028.1| hypothetical protein NECHADRAFT_68445 [Nectria haematococca mpVI 77-13-4]	fgr:FG06888.1 hypothetical protein	gnl|CDD|185690 cd02181, GH16_fungal_Lam16A_glucanase, fungal 1,3(4)-beta-D-glucanases, similar to Phanerochaete chrysosporium laminarinase 16A. Group of fungal 1,3(4)-beta-D-glucanases, similar to Phanerochaete chrysosporium laminarinase 16A. Lam16A belongs to the 'nonspecific' 1,3(4)-beta-glucanase subfamily, although beta-1,6 branching and beta-1,4 bonds specifically define where Lam16A hydroly…	NO HITS FOUND	NO HITS FOUND	NO HITS FOUND
s170.1	0.766619963	0.515487637	-1487174294	0.874746514	ref|XP_003051741.1| hypothetical protein NECHADRAFT_68445 [Nectria haematococca mpVI 77-13-4]_x0001_gb|EEU46028.1| hypothetical protein NECHADRAFT_68445 [Nectria haematococca mpVI 77-13-4]	fgr:FG06888.1 hypothetical protein	gnl|CDD|185690 cd02181, GH16_fungal_Lam16A_glucanase, fungal 1,3(4)-beta-D-glucanases, similar to Phanerochaete chrysosporium laminarinase 16A. Group of fungal 1,3(4)-beta-D-glucanases, similar to Phanerochaete chrysosporium laminarinase 16A. Lam16A belongs to the 'nonspecific' 1,3(4)-beta-glucanase subfamily, although beta-1,6 branching and beta-1,4 bonds specifically define where Lam16A hydroly…	NO HITS FOUND	NO HITS FOUND	NO HITS FOUND
s2.232	8338359682	1112483077	1334174969	0.046071033	ref|XP_003346760.1| hypothetical protein SMAC_04192 [Sordaria macrospora k-hell]_x0001_emb|CBI57080.1| unnamed protein product [Sordaria macrospora]	ncr:NCU06850 similar to 1,3-beta-glucanosyltransferase	gnl|CDD|146031 pfam03198, Glyco_hydro_72, Glycolipid anchored surface protein (GAS1).	NO HITS FOUND	NO HITS FOUND	NO HITS FOUND
s1.34	NA	NA	NA	NA	NA	NA	NA	NA	NA	NA
s1.35	NA	NA	NA	NA	NA	NA	NA	NA	NA	NA
s14.13	0.597429607	0.59760195	1000288474	0.999912287	ref|XP_364017.2| hypothetical protein MGG_08862 [Magnaporthe oryzae 70-15]_x0001_gb|EDK05330.1| hypothetical protein MGG_08862 [Magnaporthe oryzae 70-15]	mgr:MGG_08862 MG08862.4; hypothetical protein	gnl|CDD|149553 pfam08538, DUF1749, Protein of unknown function (DUF1749). This is a plant and fungal family of unknown function. This family contains many hypothetical proteins.	NO HITS FOUND	NO HITS FOUND	NO HITS FOUND
s2.169	1056538934	1439532865	1362498644	0.015381692	ref|XP_381613.1| hypothetical protein FG01437.1 [Gibberella zeae PH-1]	fgr:FG01437.1 hypothetical protein	No hits found	NO HITS FOUND	NO HITS FOUND	NO HITS FOUND
s18.223	7976518211	640695856	-1244977338	0.19199043	ref|XP_382897.1| hypothetical protein FG02721.1 [Gibberella zeae PH-1]	fgr:FG02721.1 hypothetical protein	gnl|CDD|192514 pfam10282, Lactonase, Lactonase, 7-bladed beta-propeller. This entry contains bacterial 6-phosphogluconolactonases (6PGL)YbhE-type (EC:3.1.1.31) which hydrolyse 6-phosphogluconolactone to 6-phosphogluconate. The entry also contains the fungal muconate lactonising enzyme carboxy-cis,cis-muconate cyclase (EC:5.5.1.5) and muconate cycloisomerase (EC:5.5.1.1), which convert cis,cis-muc…	NO HITS FOUND	NO HITS FOUND	NO HITS FOUND
s24.65	5809455043	5736629243	-1012694877	0.983717065	ref|XP_384130.1| hypothetical protein FG03954.1 [Gibberella zeae PH-1]	fgr:FG03954.1 hypothetical protein	No hits found	NO HITS FOUND	NO HITS FOUND	NO HITS FOUND
s2.77	8026961962	7901007347	-1015941589	0.92079109	ref|XP_385339.1| hypothetical protein FG05163.1 [Gibberella zeae PH-1]	fgr:FG05163.1 hypothetical protein	gnl|CDD|191702 pfam07217, Het-C, Heterokaryon incompatibility protein Het-C. In filamentous fungi, het loci (for heterokaryon incompatibility) are believed to regulate self/nonself-recognition during vegetative growth. As filamentous fungi grow, hyphal fusion occurs within an individual colony to form a network. Hyphal fusion can occur also between different individuals to form a heterokaryon, in…	NO HITS FOUND	NO HITS FOUND	NO HITS FOUND
s13.38	4887830284	4783418149	-1021827934	0.915949827	ref|XP_386862.1| hypothetical protein FG06686.1 [Gibberella zeae PH-1]	fgr:FG06686.1 hypothetical protein	gnl|CDD|128753 smart00477, NUC, DNA/RNA non-specific endonuclease. prokaryotic and eukaryotic double- and single-stranded DNA and RNA endonucleases also present in phosphodiesterases.	NO HITS FOUND	GO:0043169:cation binding	NO HITS FOUND
s18.1	0.431148036	0.869732695	2017248423	0.783511573	ref|XP_387169.1| hypothetical protein FG06993.1 [Gibberella zeae PH-1]	fgr:FG06993.1 hypothetical protein	gnl|CDD|192261 pfam09352, DUF1994, Domain of unknown function (DUF1994). This family of proteins are functionally uncharacterised.	NO HITS FOUND	NO HITS FOUND	NO HITS FOUND
s1.32	1604791122	0.562350149	-2853722229	5.85E-05	ref|XP_389918.1| hypothetical protein FG09742.1 [Gibberella zeae PH-1]	fgr:FG09742.1 hypothetical protein	No hits found	NO HITS FOUND	NO HITS FOUND	NO HITS FOUND
s119.5	0.425601102	0	-1000000	0.744528458	ref|XP_754260.1| extracellular serine-rich protein [Aspergillus fumigatus Af293]_x0001_gb|EAL92222.1| extracellular serine-rich protein, putative [Aspergillus fumigatus Af293]_x0001_gb|EDP52392.1| extracellular serine-rich protein, putative [Aspergillus fumigatus A1163]	afm:AFUA_3G13640 extracellular serine-rich protein	No hits found	NO HITS FOUND	NO HITS FOUND	NO HITS FOUND

## Sheet: CCProteins identified LC MS MS 
#control x SE x XF, Samples Report created on 03/22/2013
control x SE x XF	Displaying:Quantitative Value								SE	SE	SE	XF	XF	XF	control	control	control
#	Visible?	Starred?	Identified Proteins (374)	Accession Number	Molecular Weight	Protein Grouping Ambiguity	Quantitative Variance	Taxonomy	SE 1	SE 2	SE 3	XF 1	XF 2	XF 3	control 1	control 2	control 3		SE: Cacao Seed Extract
1	true	false	s52.32		72 kDa			unknown	121.96	163.15	94.36	44.85	100.3	68.53	33.45	35.46	103.56		XF: Xylem fraction
2	true	false	s16.201		41 kDa			unknown	30.76	29.33	24.03	55.01	61.05	30.68	63.93	45.12	54.54		Control: culture meia
3	true	false	s14.104		39 kDa			unknown	63.63	108.16	64.98	44.85	93.03	73.64	41.63	35.46	9.49
4	true	false	s3.292		49 kDa			unknown	78.48	113.66	69.43	22	61.05	76.71	28.99	56.94	10.28
5	true	false	s32.65		48 kDa			unknown	95.45	108.16	68.54	31.31	43.61	48.07	37.91	90.25	2.37
6	true	false	s18.235		87 kDa	true		unknown	71.06	49.5	61.42	35.54	21.8	66.48	48.32	46.2	0.79
7	true	false	s4.223		71 kDa			unknown	70	60.49	84.57	52.47	15.99	55.23	32.71	17.19	2.37
8	true	false	s19.19		66 kDa			unknown	43.48	55	62.31	27.93	37.79	31.71	20.07	32.23	67.98
9	true	false	s74.18		52 kDa	true		unknown	25.45	16.5	30.27	33.85	42.15	13.3	50.55	17.19	60.87
10	true	false	s43.5		49 kDa			unknown	26.51	5.5	15.13	35.54	24.71	31.71	43.86	38.68	43.48
11	true	false	s18.135		32 kDa			unknown	47.73	45.83	41.84	11.85	7.27	35.8	17.1	33.31	0
12	true	false	s31.14		23 kDa			unknown	16.97	86.16	12.46	4.23	34.89	81.82	2.23	2.15	8.7
13	true	false	s76.24		75 kDa			unknown	5.3	0	11.57	43.16	13.08	6.14	18.59	0	0
14	true	false	s63.17		49 kDa	true		unknown	20.15	16.5	28.49	13.54	8.72	28.64	8.18	13.97	8.7
15	true	false	s32.50		47 kDa			unknown	19.09	16.5	20.47	10.16	26.16	13.3	16.36	10.74	11.07
16	true	false	s1.260		72 kDa			unknown	21.21	5.5	15.13	5.08	0	6.14	34.94	41.9	0
17	true	false	s63.75		86 kDa			unknown	5.3	5.5	8.9	23.7	14.54	14.32	25.28	38.68	1.58
18	true	false	s18.137		36 kDa			unknown	1.06	0	0.89	20.31	5.81	0	14.87	2.15	86.96
19	true	false	s7.70		64 kDa			unknown	1.06	5.5	2.67	1.69	27.62	4.09	1.49	0	83
20	true	false	s42.51		59 kDa			unknown	0	1.83	1.78	15.23	1.45	1.02	32.71	2.15	55.34
21	true	false	s27.44		44 kDa			unknown	8.48	7.33	9.79	9.31	8.72	23.52	11.15	9.67	0.79
22	true	false	s10.102		24 kDa			unknown	9.55	14.67	5.34	11	10.18	23.52	9.66	15.04	26.09
23	true	false	s79.3		32 kDa			unknown	4.24	3.67	5.34	0.85	30.53	2.05	7.43	10.74	46.64
25	true	false	s25.23		84 kDa			unknown	24.39	16.5	28.49	3.39	0	13.3	14.87	16.12	0
27	true	false	s32.76		24 kDa			unknown	8.48	3.67	15.13	35.54	0	12.27	11.15	6.45	1.58
28	true	false	s19.53		93 kDa			unknown	14.85	18.33	21.36	6.77	7.27	14.32	9.66	10.74	0
30	true	false	s15.24		83 kDa			unknown	1.06	0	1.78	7.62	7.27	12.27	5.95	2.15	46.64
31	true	false	s42.9		30 kDa			unknown	0	0	0	0.85	0	0	0.74	0	70.35
32	true	false	s51.39		93 kDa			unknown	1.06	0	14.24	27.08	5.81	2.05	10.41	1.07	0
33	true	false	s10.19		36 kDa			unknown	12.73	11	11.57	5.92	0	12.27	6.69	8.6	11.07
34	true	false	s56.8		54 kDa			unknown	7.42	3.67	8.01	5.92	11.63	3.07	8.92	4.3	7.11
35	true	false	s24.90		98 kDa			unknown	29.7	1.83	17.8	5.08	1.45	3.07	3.72	8.6	0
36	true	false	s2.277		31 kDa			unknown	13.79	12.83	13.35	3.39	0	3.07	6.69	7.52	0.79
37	true	false	s90.15		40 kDa			unknown	0	3.67	0	34.7	17.44	3.07	17.84	1.07	5.53
38	true	false	s27.40		52 kDa			unknown	2.12	9.17	8.01	11	7.27	3.07	8.92	6.45	0
39	true	false	s24.11		69 kDa			unknown	5.3	1.83	6.23	9.31	5.81	7.16	6.69	5.37	17.39
40	true	false	s42.25		46 kDa			unknown	9.55	7.33	11.57	5.92	2.91	14.32	5.95	9.67	0
41	true	false	s2.17		54 kDa			unknown	7.42	5.5	5.34	5.08	4.36	8.18	4.46	6.45	0
42	true	false	s40.60		27 kDa			unknown	2.12	5.5	14.24	2.54	5.81	4.09	1.49	3.22	5.53
43	true	false	s4.41		39 kDa			unknown	0	0	0	2.54	2.91	0	5.2	0	46.64
44	true	false	s22.91		43 kDa			unknown	6.36	3.67	6.23	4.23	5.81	7.16	2.97	6.45	0
45	true	false	s32.43		47 kDa			unknown	2.12	3.67	4.45	10.16	5.81	5.11	7.43	21.49	0
46	true	false	s23.75		41 kDa			unknown	3.18	3.67	8.01	19.46	13.08	11.25	7.43	5.37	0
47	true	false	s20.20		46 kDa			unknown	5.3	5.5	4.45	5.08	4.36	2.05	7.43	8.6	2.37
48	true	false	s5.221		36 kDa			unknown	8.48	5.5	3.56	11.85	2.91	7.16	5.2	11.82	1.58
49	true	false	s35.28		62 kDa			unknown	4.24	7.33	13.35	4.23	1.45	11.25	0.74	2.15	0
50	true	false	s5.107		87 kDa			unknown	1.06	0	0.89	4.23	1.45	2.05	6.69	0	32.41
51	true	false	s38.52		17 kDa			unknown	8.48	1.83	3.56	11	2.91	9.21	2.23	1.07	2.37
52	true	false	s81.11		51 kDa			unknown	1.06	0	2.67	8.46	2.91	2.05	8.18	3.22	15.81
53	true	false	s68.31		42 kDa			unknown	1.06	1.83	6.23	8.46	7.27	4.09	7.43	3.22	0
54	true	false	s17.8		23 kDa			unknown	2.12	0	3.56	10.16	15.99	0	10.41	2.15	3.95
55	true	false	s51.9		35 kDa			unknown	0	0	0.89	7.62	5.81	4.09	9.66	7.52	0
56	true	false	s92.2		61 kDa			unknown	0	0	0	2.54	2.91	0	6.69	2.15	19.76
57	true	false	s2.232		44 kDa			unknown	8.48	7.33	5.34	2.54	1.45	5.11	4.46	6.45	0
58	true	false	s99.11		53 kDa			unknown	1.06	0	5.34	5.08	11.63	8.18	5.2	5.37	3.16
59	true	false	s54.112		46 kDa			unknown	2.12	3.67	2.67	6.77	1.45	3.07	6.69	2.15	12.65
60	true	false	s5.284		39 kDa			unknown	3.18	7.33	4.45	5.08	4.36	4.09	3.72	5.37	2.37
61	true	false	s18.134		49 kDa			unknown	15.91	7.33	10.68	1.69	0	5.11	1.49	2.15	0
62	true	false	s5.109		39 kDa			unknown	1.06	1.83	2.67	4.23	2.91	1.02	18.59	0	7.91
63	true	false	s2.295		19 kDa			unknown	1.06	1.83	0.89	0.85	17.44	0	0.74	2.15	11.07
64	true	false	s1.159		49 kDa			unknown	3.18	0	1.78	5.08	0	3.07	7.43	11.82	0
65	true	false	s14.115		76 kDa			unknown	0	0	0.89	0	1.45	0	2.23	0	18.97
66	true	false	s37.70		55 kDa			unknown	0	0	0	0.85	11.63	0	0	0	19.76
67	true	false	s2.288		16 kDa			unknown	2.12	0	0	2.54	1.45	3.07	3.72	6.45	0
68	true	false	s10.26		21 kDa			unknown	4.24	0	0.89	0.85	0	0	2.97	3.22	0.79
69	true	false	s67.15		14 kDa			unknown	4.24	5.5	4.45	1.69	7.27	3.07	2.23	2.15	2.37
70	true	false	s8.43		54 kDa			unknown	0	0	0	6.77	4.36	2.05	0	2.15	2.37
71	true	false	s2.42		43 kDa			unknown	1.06	0	0	4.23	21.8	2.05	0	5.37	3.95
72	true	false	s19.23		35 kDa			unknown	19.09	0	11.57	0	0	8.18	2.23	2.15	0
73	true	false	s69.64		54 kDa			unknown	3.18	1.83	0.89	4.23	5.81	4.09	2.97	9.67	1.58
75	true	false	s37.45		42 kDa			unknown	2.12	1.83	2.67	5.08	4.36	3.07	6.69	7.52	0
76	true	false	s17.13		17 kDa			unknown	0	0	0	0	10.18	0	0.74	0	5.53
77	true	false	s75.38		67 kDa			unknown	4.24	1.83	4.45	0.85	1.45	3.07	1.49	1.07	0
78	true	false	s1.22		44 kDa			unknown	1.06	1.83	0.89	2.54	1.45	7.16	1.49	3.22	0
79	true	false	s26.3		40 kDa			unknown	0	0	0.89	5.08	0	0	6.69	1.07	9.49
80	true	false	s24.49		81 kDa			unknown	0	0	2.67	1.69	1.45	2.05	3.72	7.52	0
81	true	false	s21.94		84 kDa	true		unknown	4.24	0	8.01	2.54	2.91	1.02	3.72	0	0
82	true	false	s18.223		42 kDa			unknown	4.24	7.33	2.67	0	0	4.09	1.49	1.07	0.79
83	true	false	s5.260		35 kDa			unknown	3.18	3.67	4.45	0.85	0	3.07	0.74	2.15	0
84	true	false	s5.295		46 kDa			unknown	3.18	1.83	3.56	5.92	0	4.09	3.72	1.07	0.79
85	true	false	s28.11		66 kDa			unknown	5.3	1.83	3.56	1.69	0	3.07	2.97	4.3	0.79
86	true	false	s63.51		71 kDa			unknown	2.12	0	0.89	2.54	2.91	1.02	2.97	6.45	0
87	true	false	s12.87		64 kDa			unknown	0	0	0	12.69	5.81	2.05	4.46	0	1.58
88	true	false	s2.255		66 kDa			unknown	3.18	0	1.78	7.62	0	1.02	4.46	2.15	0
89	true	false	s62.10		32 kDa			unknown	2.12	0	3.56	2.54	2.91	2.05	2.97	3.22	0
90	true	false	s58.44		65 kDa	true		unknown	2.12	5.5	4.45	0.85	8.72	4.09	0.74	0	0.79
91	true	false	s16.243		57 kDa			unknown	2.12	5.5	3.56	1.69	7.27	4.09	2.23	0	0
92	true	false	s21.58		74 kDa			unknown	0	0	0.89	3.39	0	0	5.2	6.45	0
93	true	false	s9.27		57 kDa			unknown	1.06	1.83	1.78	2.54	2.91	2.05	4.46	1.07	2.37
94	true	false	s10.80		148 kDa			unknown	3.18	3.67	1.78	0.85	8.72	3.07	2.23	3.22	1.58
95	true	false	s75.35		31 kDa			unknown	1.06	0	0.89	5.08	2.91	0	6.69	0	5.53
96	true	false	s3.151		19 kDa			unknown	0	0	0	12.69	2.91	1.02	2.23	0	0
97	true	false	s50.33		114 kDa			unknown	0	1.83	0	0	1.45	1.02	2.97	2.15	0
98	true	false	s39.9		56 kDa			unknown	0	0	0	0.85	0	0	2.23	0	8.7
99	true	false	s4.147		20 kDa			unknown	1.06	0	1.78	0.85	1.45	3.07	2.23	3.22	0.79
100	true	false	s1.147		33 kDa			unknown	1.06	0	0.89	2.54	1.45	2.05	2.23	5.37	0
101	true	false	s39.14		48 kDa			unknown	2.12	1.83	1.78	3.39	5.81	2.05	0	1.07	0.79
102	true	false	s39.8		257 kDa			unknown	0	0	0.89	0.85	8.72	2.05	2.23	3.22	2.37
103	true	false	s75.57		67 kDa			unknown	3.18	1.83	3.56	0.85	1.45	5.11	2.23	1.07	0
104	true	false	s12.93		27 kDa			unknown	2.12	0	0.89	0.85	2.91	4.09	3.72	5.37	0
105	true	false	s55.35		36 kDa			unknown	2.12	1.83	2.67	4.23	1.45	2.05	5.95	1.07	0.79
106	true	false	s6.82		50 kDa			unknown	1.06	0	0.89	3.39	1.45	1.02	2.23	3.22	0.79
107	true	false	s67.1		56 kDa			unknown	0	0	0	5.92	0	1.02	4.46	1.07	2.37
108	true	false	s19.82		19 kDa			unknown	2.12	1.83	1.78	1.69	1.45	2.05	5.2	3.22	0.79
109	true	false	s39.58		14 kDa			unknown	1.06	1.83	0.89	3.39	1.45	1.02	1.49	3.22	1.58
110	true	false	s51.7		16 kDa			unknown	0	0	0.89	1.69	2.91	2.05	2.23	4.3	0.79
111	true	false	s64.4		36 kDa			unknown	0	0	0	3.39	0	0	2.23	6.45	0
112	true	false	s39.43		49 kDa			unknown	1.06	1.83	3.56	2.54	2.91	1.02	2.97	1.07	0
113	true	false	s2.105		21 kDa			unknown	1.06	0	2.67	2.54	0	4.09	1.49	1.07	4.74
114	true	false	s27.29		21 kDa			unknown	2.12	0	3.56	0.85	0	2.05	2.23	6.45	0
115	true	false	s14.29		23 kDa			unknown	1.06	0	1.78	4.23	1.45	2.05	1.49	4.3	0
116	true	false	s15.67		97 kDa			unknown	1.06	0	2.67	0.85	0	0	0.74	1.07	0
117	true	false	s14.63		25 kDa			unknown	0	0	1.78	1.69	0	0	3.72	3.22	0
118	true	false	s10.14		55 kDa			unknown	1.06	0	0	0.85	0	0	0.74	1.07	0.79
119	true	false	s50.26		81 kDa			unknown	0	1.83	3.56	0	0	3.07	0.74	1.07	0
120	true	false	s19.52		110 kDa			unknown	0	0	0	3.39	1.45	0	2.97	0	0
121	true	false	s10.154		94 kDa			unknown	2.12	0	0	1.69	4.36	2.05	2.97	2.15	2.37
122	true	false	s123.2		48 kDa			unknown	3.18	0	0.89	1.69	0	0	4.46	0	0
123	true	false	s69.44		30 kDa			unknown	1.06	0	0.89	4.23	1.45	2.05	1.49	2.15	0
124	true	false	s5.29		38 kDa			unknown	0	1.83	1.78	2.54	0	2.05	3.72	0	1.58
125	true	false	s3.1		124 kDa	true		unknown	0	0	0	0	8.72	0	0	0	3.16
127	true	false	s50.2		30 kDa			unknown	0	0	0	0.85	2.91	0	0.74	0	6.32
128	true	false	s18.68		99 kDa			unknown	1.06	0	0	3.39	5.81	2.05	1.49	0	0
129	true	false	s26.59		51 kDa			unknown	0	0	0	2.54	0	0	3.72	5.37	0
130	true	false	s18.175		138 kDa			unknown	1.06	0	0.89	0.85	1.45	3.07	0.74	1.07	0
131	true	false	s64.5		15 kDa			unknown	0	0	0	0.85	0	1.02	1.49	2.15	0.79
132	true	false	s54.17		22 kDa			unknown	1.06	0	0	2.54	1.45	3.07	0.74	2.15	3.95
133	true	false	s23.86		21 kDa			unknown	0	0	0	1.69	0	3.07	0.74	3.22	0
134	true	false	s43.37		26 kDa			unknown	0	0	1.78	1.69	1.45	1.02	0	0	4.74
135	true	false	s47.12		22 kDa			unknown	1.06	1.83	0.89	1.69	0	1.02	1.49	1.07	2.37
136	true	false	s40.27		49 kDa			unknown	3.18	1.83	1.78	1.69	1.45	1.02	0.74	1.07	0
137	true	false	s72.18		234 kDa			unknown	0	0	0	0.85	0	0	0.74	3.22	0.79
138	true	false	s115.3		18 kDa			unknown	0	0	2.67	0.85	0	2.05	0.74	0	0.79
139	true	false	s49.4		95 kDa			unknown	0	0	1.78	0	0	2.05	3.72	2.15	0
140	true	false	s22.71		60 kDa			unknown	0	0	0	0.85	0	2.05	0.74	1.07	0
141	true	false	s18.105		54 kDa			unknown	0	0	0	0.85	0	1.02	3.72	2.15	0
142	true	false	s74.14		52 kDa			unknown	1.06	0	0	0.85	0	0	1.49	7.52	0
143	true	false	s2.10		37 kDa			unknown	0	1.83	0.89	2.54	1.45	1.02	1.49	0	0
144	true	false	s6.38		32 kDa			unknown	0	0	1.78	0	0	1.02	1.49	2.15	0
145	true	false	s5.49		18 kDa			unknown	0	0	1.78	3.39	0	2.05	1.49	3.22	0
146	true	false	s50.7		61 kDa			unknown	4.24	0	3.56	1.69	0	1.02	0	0	0
147	true	false	s69.94		30 kDa	true		unknown	0	0	0.89	0.85	0	0	2.23	4.3	0
148	true	false	s18.131		46 kDa			unknown	0	0	0.89	3.39	0	0	3.72	0	3.16
149	true	false	s7.71		41 kDa			unknown	0	0	0	0.85	0	1.02	4.46	3.22	0
150	true	false	s31.34		38 kDa			unknown	0	0	0	0	5.81	0	0	0	7.91
151	true	false	s5.21		58 kDa			unknown	1.06	1.83	0.89	0.85	0	1.02	0.74	3.22	0
152	true	false	s58.31		60 kDa			unknown	2.12	1.83	0.89	0.85	1.45	0	1.49	2.15	0
153	true	false	s18.111		57 kDa			unknown	2.12	0	0	2.54	0	2.05	0	2.15	0
154	true	false	s129.1		68 kDa			unknown	0	0	0	0.85	0	0	1.49	0	1.58
155	true	false	s108.7		94 kDa			unknown	1.06	0	1.78	0.85	0	1.02	0.74	1.07	0.79
156	true	false	s2.296		56 kDa			unknown	1.06	0	0.89	0.85	0	0	1.49	2.15	0
157	true	false	s1.189		37 kDa			unknown	0	1.83	0	0	1.45	1.02	1.49	0	0
158	true	false	s3.105		41 kDa			unknown	0	0	0	2.54	1.45	0	3.72	2.15	0
159	true	false	s63.51		67 kDa			unknown	1.06	0	0	0.85	0	4.09	1.49	4.3	0
160	true	false	s18.107		21 kDa			unknown	0	1.83	0.89	1.69	1.45	0	2.23	2.15	0
161	true	false	s5.53		27 kDa			unknown	0	0	0	0.85	0	0	0.74	1.07	0
162	true	false	s73.1		57 kDa			unknown	0	0	0	1.69	0	0	0	0	0.79
163	true	false	s22.59		51 kDa			unknown	2.12	0	0.89	0.85	1.45	0	2.97	0	0
164	true	false	s10.105		52 kDa			unknown	1.06	1.83	0	2.54	5.81	2.05	0.74	0	0
165	true	false	s14.61		21 kDa			unknown	1.06	1.83	0	3.39	0	2.05	0.74	3.22	0
166	true	false	s16.149		51 kDa			unknown	0	0	0.89	0.85	2.91	0	2.97	1.07	0.79
167	true	false	s2.116		39 kDa			unknown	3.18	0	1.78	1.69	1.45	1.02	0.74	0	0
168	true	false	s74.29		53 kDa			unknown	0	0	0	0	0	0	0	0	7.11
169	true	false	s42.47		44 kDa			unknown	1.06	0	0	2.54	0	1.02	0.74	1.07	0
170	true	false	s27.9		42 kDa			unknown	0	0	0.89	1.69	1.45	2.05	1.49	0	0
171	true	false	s4.216		59 kDa			unknown	0	0	0	1.69	2.91	1.02	0	1.07	0
172	true	false	s2.97		37 kDa			unknown	0	0	0	0	0	2.05	0.74	0	0
173	true	false	s23.23		64 kDa			unknown	0	0	0	1.69	1.45	2.05	0.74	1.07	0
174	true	false	s32.55		56 kDa			unknown	0	0	0	0	0	1.02	0	1.07	0
175	true	false	s4.237		54 kDa			unknown	1.06	0	0	1.69	0	0	0	3.22	0
176	true	false	s8.63		57 kDa			unknown	0	0	0	3.39	1.45	2.05	0.74	1.07	0
177	true	false	s3.122		57 kDa			unknown	0	0	0	1.69	0	0	2.23	3.22	0
178	true	false	s17.61		15 kDa			unknown	0	0	0	2.54	2.91	0	0.74	0	0
179	true	false	s24.47		35 kDa			unknown	0	0	0	1.69	0	0	0.74	0	5.53
180	true	false	s51.41		27 kDa			unknown	1.06	0	0.89	0	1.45	1.02	1.49	1.07	0.79
181	true	false	s74.13		43 kDa			unknown	0	0	0	0	1.45	0	2.23	0	0
182	true	false	s4.139		73 kDa			unknown	0	0	0	0.85	0	0	1.49	1.07	2.37
183	true	false	s2.389		12 kDa			unknown	0	0	0	1.69	0	0	0.74	2.15	2.37
184	true	false	s56.9		53 kDa			unknown	1.06	0	0	0.85	0	1.02	1.49	3.22	0
185	true	false	s6.259		47 kDa			unknown	0	0	0	1.69	0	0	0.74	1.07	1.58
186	true	false	s18.1		24 kDa			unknown	0	5.5	0	0	7.27	0	0	1.07	0.79
187	true	false	s21.38		52 kDa			unknown	0	0	0.89	0	0	0	0.74	1.07	0
188	true	false	s18.181		16 kDa			unknown	1.06	0	0	0.85	0	1.02	2.23	1.07	0
189	true	false	s12.26		37 kDa			unknown	1.06	0	0.89	0	0	1.02	2.97	0	0
190	true	false	s62.9		56 kDa			unknown	1.06	0	0	0	1.45	0	1.49	1.07	0
191	true	false	s1.227		63 kDa			unknown	0	0	0	0.85	0	1.02	0	3.22	0.79
192	true	false	s2.156		111 kDa			unknown	1.06	0	0	2.54	0	0	2.23	2.15	0
193	true	false	s48.12		92 kDa			unknown	3.18	0	0.89	0	0	1.02	1.49	0	0
194	true	false	s10.106		116 kDa			unknown	0	0	0	0	0	2.05	0.74	1.07	0
195	true	false	s6.231		46 kDa	true		unknown	0	0	0	0	0	0	0.74	0	5.53
196	true	false	s32.65		?			unknown	0	0	0.89	0	0	0	0	0	0
197	true	false	s90.28		42 kDa			unknown	0	0	0	0	1.45	1.02	0.74	0	0
198	true	false	s14.3		48 kDa			unknown	1.06	0	0.89	0.85	0	1.02	1.49	1.07	0
200	true	false	s6.179		79 kDa			unknown	0	0	0	0.85	1.45	0	0	1.07	0.79
201	true	false	s2.290		40 kDa			unknown	0	0	0	0.85	0	0	1.49	4.3	0
202	true	false	s56.11		71 kDa			unknown	0	0	0.89	0.85	0	0	2.23	2.15	0
203	true	false	s18.132		33 kDa			unknown	3.18	0	1.78	0	0	3.07	0.74	0	0
204	true	false	s47.24		30 kDa			unknown	0	0	1.78	0.85	0	0	0.74	1.07	0
205	true	false	s25.9		49 kDa			unknown	0	0	0	0.85	0	0	1.49	1.07	0.79
206	true	false	s79.34		47 kDa			unknown	0	0	0.89	0.85	0	0	1.49	4.3	0
207	true	false	s50.43		39 kDa			unknown	0	0	0	0	1.45	1.02	0	2.15	0
208	true	false	s14.77		46 kDa			unknown	0	0	2.67	0	0	0	0	0	0
209	true	false	s5.154		106 kDa			unknown	0	0	0	2.54	0	0	0.74	1.07	0
210	true	false	s1.75		82 kDa			unknown	0	0	0	0.85	0	0	1.49	3.22	0
211	true	false	s15.43		80 kDa			unknown	0	0	0	0	0	1.02	0.74	2.15	0
212	true	false	s95.13		13 kDa			unknown	0	0	0	0	0	1.02	0	1.07	0
214	true	false	s39.17		106 kDa			unknown	0	0	0.89	0.85	1.45	1.02	0	0	0.79
215	true	false	s67.7		44 kDa			unknown	3.18	0	0.89	0	0	1.02	0	0	0
216	true	false	s56.46		34 kDa			unknown	0	0	0	2.54	1.45	0	1.49	0	0.79
217	true	false	s53.37		23 kDa			unknown	0	0	0.89	0	0	1.02	0	0	0
218	true	false	s1.134		104 kDa			unknown	0	0	0	1.69	0	0	1.49	1.07	0
219	true	false	s80.12		27 kDa			unknown	0	0	0	1.69	0	1.02	1.49	2.15	0
220	true	false	s15.68		42 kDa			unknown	0	0	0	1.69	0	1.02	1.49	2.15	0
222	true	false	s12.13		47 kDa			unknown	0	0	1.78	0	0	1.02	0	1.07	0
223	true	false	s10.77		203 kDa			unknown	0	0	0	0	0	0	0.74	1.07	0
224	true	false	s16.184		29 kDa			unknown	0	0	0	0	0	3.07	0	1.07	0
225	true	false	s38.50		31 kDa	true		unknown	0	0	1.78	2.54	0	0	0.74	2.15	0
226	true	false	s37.10		7 kDa			unknown	1.06	0	0	0.85	4.36	0	0	0	0.79
227	true	false	s61.5		52 kDa			unknown	0	0	0.89	0	0	0	0	3.22	0
228	true	false	s23.37		155 kDa	true		unknown	0	0	0	0	2.91	0	0	0	0
229	true	false	s26.111		93 kDa			unknown	0	0	0	0	0	0	0	1.07	0
230	true	false	s69.38		191 kDa			unknown	0	0	0	0.85	0	0	0	0	0
231	true	false	s55.36		54 kDa			unknown	0	0	0	1.69	0	0	2.97	0	0
232	true	false	s16.148		28 kDa			unknown	0	0	0.89	0	0	3.07	0	0	0
233	true	false	s28.62		139 kDa			unknown	0	0	0	0	0	0	0	1.07	0
234	true	false	s2.307		53 kDa			unknown	1.06	0	0	0	0	1.02	0	0	0.79
235	true	false	s1.93		44 kDa			unknown	1.06	0	0	0.85	0	2.05	0.74	2.15	0
236	true	false	s16.26		36 kDa			unknown	1.06	0	0	0	1.45	1.02	0	1.07	0
237	true	false	s80.5		52 kDa			unknown	0	0	0	0.85	0	1.02	0.74	0	0
238	true	false	s78.10		22 kDa			unknown	0	0	0	0.85	1.45	1.02	0.74	1.07	0
239	true	false	s75.64		46 kDa			unknown	0	1.83	0	0	0	1.02	0	0	0
240	true	false	s41.9		16 kDa			unknown	0	0	0	0.85	2.91	0	1.49	0	0
241	true	false	s1.288		54 kDa			unknown	0	0	0.89	0.85	0	0	0.74	2.15	0
242	true	false	s2.190		126 kDa			unknown	0	0	0	0.85	0	0	0	0	0
243	true	false	s19.37		24 kDa			unknown	0	0	1.78	1.69	0	0	0.74	1.07	0
244	true	false	s54.98		28 kDa			unknown	2.12	1.83	0.89	0	0	0	0.74	0	0
245	true	false	s33.11		60 kDa			unknown	0	0	0	0	0	1.02	0.74	3.22	0
246	true	false	s1.87		24 kDa			unknown	0	0	0.89	0	0	0	0.74	2.15	0
247	true	false	s18.106		47 kDa			unknown	0	0	0	0.85	0	0	0.74	1.07	0
248	true	false	s11.34		67 kDa			unknown	0	0	0	2.54	1.45	0	0	0	0
249	true	false	s40.30		24 kDa			unknown	0	0	0	0	0	0	0.74	0	0
250	true	false	s18.176		72 kDa			unknown	0	0	0	0	0	1.02	0	0	0
251	true	false	s55.33		37 kDa			unknown	0	0	0	0.85	0	0	0.74	0	0
252	true	false	s5.234		37 kDa			unknown	0	0	0	0	0	1.02	1.49	1.07	0
253	true	false	s36.19		43 kDa			unknown	0	0	0.89	0	0	2.05	0	0	2.37
254	true	false	s37.25		46 kDa			unknown	0	0	0	0	0	0	0.74	2.15	0
255	true	false	s16.257		19 kDa			unknown	0	0	0	3.39	0	0	0.74	0	0
256	true	false	s31.35		37 kDa			unknown	0	0	0	0	4.36	0	0	0	1.58
257	true	false	s3.2		70 kDa	true		unknown	4.24	1.83	4.45	0	11.63	1.02	2.23	1.07	4.74
258	true	false	s3.75		32 kDa			unknown	0	1.83	0.89	0.85	1.45	1.02	0	0	0
259	true	false	s4.101		14 kDa			unknown	0	0	0	0.85	0	0	0	1.07	0
260	true	false	s18.96		59 kDa			unknown	0	0	0	0	0	1.02	0.74	2.15	0
261	true	false	s59.5		26 kDa			unknown	0	0	0	0.85	0	0	0.74	0	0
262	true	false	s55.3		47 kDa			unknown	1.06	0	0	0	0	1.02	0	1.07	0.79
263	true	false	s90.11		79 kDa			unknown	0	0	0	0	0	0	0	1.07	0.79
264	true	false	s4.170		78 kDa			unknown	1.06	0	0	0	0	0	0.74	1.07	0
265	true	false	s17.42		53 kDa			unknown	0	0	0	0	0	1.02	0	1.07	0
266	true	false	s26.143		214 kDa			unknown	0	0	0	0.85	0	0	0	0	0
267	true	false	s28.25		29 kDa			unknown	0	0	0	0	0	2.05	0	2.15	0
268	true	false	s24.75		24 kDa			unknown	0	0	0	2.54	1.45	0	0	2.15	0
269	true	false	s4.83		59 kDa			unknown	0	0	0	1.69	0	0	0.74	1.07	0
270	true	false	s66.15		31 kDa			unknown	0	0	0.89	0	0	0	0	0	0
271	true	false	s13.51		86 kDa			unknown	0	0	0	0	0	0	0.74	0	2.37
272	true	false	s1.16		33 kDa			unknown	0	0	0	1.69	0	0	0	1.07	0
273	true	false	s5.47		16 kDa			unknown	0	0	0	0	0	2.05	0	3.22	0
274	true	false	s4.26		33 kDa			unknown	0	0	0	1.69	0	0	0	0	2.37
275	true	false	s77.5		16 kDa			unknown	0	0	0	0	0	0	0	0	1.58
276	true	false	s38.6		14 kDa			unknown	0	0	0	0.85	0	0	0.74	1.07	0
277	true	false	s83.16		23 kDa			unknown	0	0	0	0	0	1.02	0.74	1.07	0
278	true	false	s7.94		18 kDa			unknown	0	0	0	0.85	0	1.02	0.74	2.15	0
279	true	false	s20.3		70 kDa			unknown	0	0	0.89	0	0	0	0	0	0
280	true	false	s44.16		62 kDa			unknown	0	0	0	0	0	0	0.74	2.15	0
281	true	false	s40.8		37 kDa			unknown	1.06	0	0	0	0	1.02	1.49	1.07	0
282	true	false	s79.6		34 kDa			unknown	0	0	0.89	0	1.45	1.02	0.74	0	0
283	true	false	s7.89		78 kDa			unknown	0	0	0	0	0	1.02	0	1.07	0
284	true	false	s7.4		38 kDa			unknown	0	0	0	0	0	1.02	0	1.07	0
285	true	false	s83.14		14 kDa			unknown	0	0	0	0	0	0	0.74	1.07	0
286	true	false	s34.39		14 kDa			unknown	0	0	0	1.69	0	0	1.49	0	0
287	true	false	s1.54		91 kDa			unknown	0	0	0	0.85	0	0	0	0	0
288	true	false	s9.41		32 kDa			unknown	0	0	0	0	1.45	0	0.74	0	0
289	true	false	s4.254		132 kDa			unknown	0	0	0	0.85	0	0	0	1.07	0
290	true	false	s80.1		29 kDa			unknown	0	0	0	0.85	0	0	0.74	1.07	0
291	true	false	s75.69		31 kDa			unknown	0	0	0	0	1.45	0	0	0	0.79
292	true	false	s35.31		45 kDa			unknown	0	0	0	1.69	0	0	0	1.07	0
293	true	false	s30.23		50 kDa			unknown	0	0	0	0	0	0	0	3.22	0
294	true	false	s10.93		85 kDa			unknown	0	0	0	0.85	0	0	0	1.07	0
295	true	false	s16.118		30 kDa			unknown	0	0	0	0	0	0	0	3.22	0
296	true	false	s3.228		12 kDa			unknown	0	0	0	1.69	0	0	0	2.15	0
297	true	false	s2.344		10 kDa			unknown	0	0	0	0	0	0	2.23	0	0
298	true	false	s54.8		24 kDa			unknown	0	0	0	0	0	0	0.74	0	2.37
299	true	false	s26.6		40 kDa			unknown	0	0	0	0	0	0	0.74	1.07	0
300	true	false	s21.42		64 kDa			unknown	0	0	0	0	0	0	0	3.22	0
301	true	false	s67.20		46 kDa			unknown	0	0	0.89	1.69	0	0	0	0	0
302	true	false	s75.31		40 kDa			unknown	0	0	0	0	0	0	0	0	2.37
303	true	false	s24.22		37 kDa			unknown	0	0	0	0	4.36	0	0	0	0
304	true	false	s29.9		40 kDa			unknown	0	0	0	0	0	0	0.74	0	0
305	true	false	s3.291		68 kDa			unknown	0	1.83	0	0	0	1.02	0.74	0	0
306	true	false	s37.14		82 kDa			unknown	0	0	0	0	1.45	0	0	0	0
307	true	false	s58.25		11 kDa			unknown	0	0	0	0.85	2.91	0	0	0	0.79
308	true	false	s48.26		33 kDa			unknown	0	0	0	0.85	1.45	0	0.74	0	0
309	true	false	s13.3		150 kDa			unknown	0	0	0	0.85	1.45	0	0	0	0
310	true	false	s16.39		25 kDa			unknown	0	0	0	0.85	0	0	0.74	1.07	0
311	true	false	s3.124		37 kDa			unknown	0	0	0	1.69	0	0	0.74	0	0
312	true	false	s2.349		64 kDa			unknown	0	0	0	0	1.45	0	0	0	0
313	true	false	s31.37		47 kDa			unknown	0	0	0	0.85	0	1.02	0	0	0.79
314	true	false	s43.49		30 kDa			unknown	0	0	0	0.85	0	0	0	1.07	0
315	true	false	s69.86		55 kDa			unknown	0	0	0	0	0	0	0	1.07	0
316	true	false	s19.27		46 kDa			unknown	1.06	0	0	0	0	0	0	0	0
317	true	false	s22.66		18 kDa			unknown	0	0	0	0.85	0	0	1.49	0	0
318	true	false	s10.23		166 kDa			unknown	0	0	0.89	0	0	0	0	0	0
319	true	false	s30.25		46 kDa			unknown	0	0	0	0	0	0	0	1.07	0
320	true	false	s2.76		37 kDa			unknown	0	0	0	0.85	0	0	0	2.15	0
321	true	false	s6.169		78 kDa			unknown	0	0	0	0.85	0	0	0	1.07	0
322	true	false	s1.213		50 kDa			unknown	0	0	0	0	0	0	0	0	1.58
323	true	false	s16.69		115 kDa			unknown	0	0	0	0	0	0	0	0	0.79
324	true	false	s72.30		28 kDa			unknown	0	0	0	1.69	0	0	0	1.07	0
325	true	false	s16.100		73 kDa			unknown	0	0	0	0.85	0	1.02	0	0	0
326	true	false	s30.10		96 kDa			unknown	0	0	0	0.85	0	0	0	0	0
327	true	false	s23.10		35 kDa			unknown	0	0	0	0	5.81	0	0	0	0
328	true	false	s3.30		64 kDa			unknown	0	0	0	0.85	0	0	0	1.07	0
329	true	false	s38.85		14 kDa			unknown	0	0	0	0.85	0	0	0	1.07	0
330	true	false	s10.73		8 kDa			unknown	0	0	0	0.85	1.45	0	0	0	0
331	true	false	s4.225		46 kDa			unknown	0	0	1.78	0.85	0	0	0	0	0
332	true	false	s6.72		124 kDa			unknown	0	0	0	0	1.45	0	0	0	0
333	true	false	s68.78		50 kDa			unknown	0	0	0	0.85	0	0	0	2.15	0
334	true	false	s69.5		47 kDa	true		unknown	0	0	0	0	0	0	0	0	1.58
335	true	false	s6.100		47 kDa			unknown	0	0	0	0	0	0	0.74	0	0
336	true	false	s4.215		20 kDa			unknown	0	0	0	0	1.45	0	0	1.07	0
337	true	false	s43.28		12 kDa			unknown	0	0	0	0	0	0	0	2.15	0
338	true	false	s111.3		36 kDa			unknown	0	0	0	0	1.45	0	0.74	0	0
339	true	false	s34.29		38 kDa			unknown	0	0	0	0	0	0	0	1.07	0
340	true	false	s58.6		39 kDa			unknown	0	0	0	0	0	0	0	2.15	0
341	true	false	s79.21		86 kDa			unknown	0	0	0	0.85	0	0	0.74	0	0
342	true	false	s2.99		40 kDa			unknown	0	0	0	0.85	0	0	0	0	0
343	true	false	s32.3		39 kDa			unknown	0	0	0	1.69	0	0	0	0	0
344	true	false	s10.28		36 kDa			unknown	0	0	0	1.69	0	0	0	1.07	0
345	true	false	s5.174		57 kDa			unknown	0	0	0	0	0	0	1.49	0	0
346	true	false	s50.44		42 kDa			unknown	0	0	0	0	0	0	0.74	1.07	0
347	true	false	s90.14		42 kDa			unknown	0	0	0	0	0	0	0.74	0	0
348	true	false	s4.20		75 kDa			unknown	0	0	0	0	0	0	0.74	0	0
349	true	false	s4.146		67 kDa			unknown	0	0	0	0	0	0	0	1.07	0.79
350	true	false	s5.184		29 kDa			unknown	0	0	0	0	0	0	0.74	0	0
351	true	false	s26.137		24 kDa			unknown	0	0	0	0.85	0	1.02	0	0	0
352	true	false	s6.13		28 kDa			unknown	0	0	0	0.85	0	0	0	0	0
353	true	false	s7.68		41 kDa			unknown	0	0	0.89	0	0	0	0	1.07	0
354	true	false	s49.14		103 kDa			unknown	0	0	0	0	2.91	0	0	0	0
355	true	false	s16.180		51 kDa			unknown	0	0	0	0	0	0	0	3.22	0
356	true	false	s51.32		48 kDa			unknown	0	0	0	0	0	0	0	2.15	0
357	true	false	s63.57		144 kDa			unknown	0	0	0	0	0	1.02	0	0	0
358	true	false	s19.33		95 kDa			unknown	0	0	0	0.85	0	0	0	0	0
359	true	false	s157.2		98 kDa			unknown	0	0	0.89	0	0	0	0	0	0
360	true	false	s28.64		15 kDa			unknown	0	0	0	0	0	0	2.23	0	0
361	true	false	s16.227		39 kDa			unknown	0	0	0	0	0	1.02	0	0	0
362	true	false	s2.322		30 kDa			unknown	0	0	0	0	0	0	0.74	0	0
363	true	false	s25.65		41 kDa			unknown	0	0	0	0	0	0	0	1.07	0
364	true	false	s10.36		118 kDa			unknown	0	0	0	0	0	0	0	2.15	0
365	true	false	s28.69		?			unknown	0	0	0	0.85	0	0	0	0	0
366	true	false	s5.228		140 kDa			unknown	0	0	0	0.85	0	0	0	0	0
367	true	false	s70.13		166 kDa			unknown	0	0	0	0	0	0	0	1.07	0
368	true	false	s56.5		?			unknown	0	0	0	0	0	0	0.74	0	0
370	true	false	s28.88		19 kDa			unknown	0	0	0	0.85	0	0	0	0	0
371	true	false	s32.31		40 kDa			unknown	0	0	0	0	0	0	0.74	0	0
372	true	false	s16.104		75 kDa			unknown	0	0	0	0.85	0	0	0	0	0
373	true	false	s28.7		35 kDa			unknown	0	0	0	0	0	0	0.74	0	0
374	true	false	s18.20		37 kDa			unknown	0	0	0.89	0	0	0	0	0	0
END OF FILE

## Sheet: Final secretome CC
Final secretome of C. cacaofunesta based on predicted and experimental identification
Gene ID	Functional Annotation	Predicted/Experimental
s14.86	UniRef90_C7YQI5 Putative uncharacterized protein n=1 Tax=Nectria haematococca mpVI 77-13-4 RepID=C7YQI5_NECH7	Only Predicted
s145.1	No hits found	Only Predicted
s15.65	No hits found	Only Predicted
s15.89	No hits found	Only Predicted
s1.163	gb|EGR51219.1| predicted protein [Trichoderma reesei QM6a]	Only Predicted
s16.148	UniRef90_C7Z7A5 Predicted protein n=1 Tax=Nectria haematococca mpVI 77-13-4 RepID=C7Z7A5_NECH7	both predicted and experi
s16.238	UniRef90_F2X2F4 Endo-arabinase n=1 Tax=Chrysosporium lucknowense RepID=F2X2F4_9EURO	Only Predicted
s1.36	UniRef90_C7Z7I0 Putative uncharacterized protein n=1 Tax=Nectria haematococca mpVI 77-13-4 RepID=C7Z7I0_NECH7	Only Predicted
s164.3	No hits found	Only Predicted
s17.15	UniRef90_E3QFV2 Alkaline phosphatase n=1 Tax=Glomerella graminicola M1.001 RepID=E3QFV2_COLGM	Only Predicted
s17.10	No hits found	Only Predicted
s17.13	UniRef90_C7Z7I0 Putative uncharacterized protein n=1 Tax=Nectria haematococca mpVI 77-13-4 RepID=C7Z7I0_NECH7	both predicted and experi
s17.8	No hits found	both predicted and experi
s17.20	gb|EFQ29787.1| alkaline phosphatase [Glomerella graminicola M1.001]	Only Predicted
s170.1	UniRef90_C7YQI5 Putative uncharacterized protein n=1 Tax=Nectria haematococca mpVI 77-13-4 RepID=C7YQI5_NECH7	Only Predicted
s175.1	No hits found	Only Predicted
s18.132	UniRef90_E9DTL0 Putative nuclease S1 n=2 Tax=Metarhizium RepID=E9DTL0_METAQ	both predicted and experi
s18.135	UniRef90_C9SC15 Glucan 1,3-beta-glucosidase n=1 Tax=Verticillium albo-atrum VaMs.102 RepID=C9SC15_VERA1	both predicted and experi
s18.137	UniRef90_C7ZM38 Glycoside hydrolase family 28 n=1 Tax=Nectria haematococca mpVI 77-13-4 RepID=C7ZM38_NECH7	both predicted and experi
s18.6	UniRef90_E3Q8Y4 Putative uncharacterized protein n=1 Tax=Glomerella graminicola M1.001 RepID=E3Q8Y4_COLGM	Only Predicted
s18.223	UniRef90_UPI000023DCC9 hypothetical protein FG02721.1 n=1 Tax=Gibberella zeae PH-1 RepID=UPI000023DCC9	both predicted and experi
s18.1	UniRef90_UPI000023E251 hypothetical protein FG06993.1 n=1 Tax=Gibberella zeae PH-1 RepID=UPI000023E251	both predicted and experi
s18.245	UniRef90_E9EU19 Extracellular serine-rich protein n=1 Tax=Metarhizium anisopliae ARSEF 23 RepID=E9EU19_METAR	Only Predicted
s18.222	UniRef90_E9E8Z0 Twinfilin-1 n=2 Tax=Metarhizium RepID=E9E8Z0_METAQ	Only Predicted
s19.23	gb|AAX07660.1| glucan endo-1,3-beta-glucosidase A1-like protein [Magnaporthe grisea]	Only Predicted
s19.79	UniRef90_E3Q8B3 Putative uncharacterized protein n=1 Tax=Glomerella graminicola M1.001 RepID=E3Q8B3_COLGM	Only Predicted
s19.73	UniRef90_C7YQI5 Putative uncharacterized protein n=1 Tax=Nectria haematococca mpVI 77-13-4 RepID=C7YQI5_NECH7	Only Predicted
s19.19	UniRef90_E3QRP6 Putative uncharacterized protein n=1 Tax=Glomerella graminicola M1.001 RepID=E3QRP6_COLGM	both predicted and experi
s1.32	UniRef90_UPI000023E014 hypothetical protein FG09742.1 n=1 Tax=Gibberella zeae PH-1 RepID=UPI000023E014	Only Predicted
s2.232	UniRef90_D1ZLZ6 Whole genome shotgun sequence assembly, scaffold_57 n=3 Tax=Sordariaceae RepID=D1ZLZ6_SORMK	both predicted and experi
s2.10	UniRef90_B2B0N3 Predicted CDS Pa_3_6720 n=1 Tax=Podospora anserina S mat+ RepID=B2B0N3_PODAN	both predicted and experi
s1.39	UniRef90_E9EYJ9 Putative uncharacterized protein n=2 Tax=Metarhizium RepID=E9EYJ9_METAR	Only Predicted
s1.163	No hits found	Only Predicted
s2.378	gb|EGS19312.1| arylsulfatase-like protein [Chaetomium thermophilum var. thermophilum DSM 1495]	Only Predicted
s2.3	ref|XP_001228284.1| hypothetical protein CHGG_10357 [Chaetomium globosum CBS 148.51]_x0001_gb|EAQ83953.1| hypothetical protein CHGG_10357 [Chaetomium globosum CBS 148.51]	Only Predicted
s2.288	UniRef90_Q2HBM0 Putative uncharacterized protein n=1 Tax=Chaetomium globosum CBS 148.51 RepID=Q2HBM0_CHAGB	both predicted and experi
s1.38	UniRef90_E9EU19 Extracellular serine-rich protein n=1 Tax=Metarhizium anisopliae ARSEF 23 RepID=E9EU19_METAR	Only Predicted
s2.341	UniRef90_C9SNH6 Long chronological lifespan protein 2 n=1 Tax=Verticillium albo-atrum VaMs.102 RepID=LCL2_VERA1	Only Predicted
s2.255	UniRef90_E3Q5P3 Glycosyl hydrolase family 20 n=1 Tax=Glomerella graminicola M1.001 RepID=E3Q5P3_COLGM	both predicted and experi
s1.34, s1.35	UniRef90_D1ZCV9 Whole genome shotgun sequence assembly, scaffold_17 n=1 Tax=Sordaria macrospora k-hell RepID=D1ZCV9_SORMK	Only Predicted
s2.77	UniRef90_C7YPM4 Predicted protein n=1 Tax=Nectria haematococca mpVI 77-13-4 RepID=C7YPM4_NECH7	Only Predicted
s2.169	UniRef90_UPI000023D543 hypothetical protein FG01437.1 n=1 Tax=Gibberella zeae PH-1 RepID=UPI000023D543	Only Predicted
s2.277	UniRef90_F0XIT6 Beta-glucanase n=1 Tax=Grosmannia clavigera kw1407 RepID=F0XIT6_GROCL	both predicted and experi
s2.259	UniRef90_Q2GU66 Putative uncharacterized protein n=1 Tax=Chaetomium globosum CBS 148.51 RepID=Q2GU66_CHAGB	Only Predicted
s2.105	UniRef90_B2A9X5 Predicted CDS Pa_1_2110 n=1 Tax=Podospora anserina S mat+ RepID=B2A9X5_PODAN	both predicted and experi
s2.31	UniRef90_E3QGX8 Gamma-glutamyltranspeptidasen=1 Tax=Glomerella graminicola M1.001 RepID=E3QGX8_COLGM	Only Predicted
s1.60	UniRef90_A6RJJ3 Predicted protein n=1 Tax=Botryotinia fuckeliana B05.10 RepID=A6RJJ3_BOTFB	Only Predicted
s2.295	No hits found	both predicted and experi
s2.224	UniRef90_A4R2V3 Putative uncharacterized protein n=1 Tax=Magnaporthe oryzae 70-15 RepID=A4R2V3_MAGO7	Only Predicted
s2.233	UniRef90_F4P3S3 Expressed protein n=1 Tax=Batrachochytrium dendrobatidis JAM81 RepID=F4P3S3_BATDE	Only Predicted
s1.33	ref|XP_003046020.1| hypothetical protein NECHADRAFT_33948 [Nectria haematococca mpVI 77-13-4]_x0001_gb|EEU40307.1| hypothetical protein NECHADRAFT_33948 [Nectria haematococca mpVI 77-13-4]	Only Predicted
s20.20	UniRef90_E3QMY2 Putative uncharacterized protein n=1 Tax=Glomerella graminicola M1.001 RepID=E3QMY2_COLGM	both predicted and experi
s20.3	UniRef90_E3QS71 Multicopper oxidase n=1 Tax=Glomerella graminicola M1.001 RepID=E3QS71_COLGM	both predicted and experi
s20.38	No hits found	Only Predicted
s20.1	UniRef90_F0XAV6 Glycoside hydrolase, family 18 n=1 Tax=Grosmannia clavigera kw1407 RepID=F0XAV6_GROCL	Only Predicted
s20.16	No hits found	Only Predicted
s1.44	UniRef90_C9S7V6 Phosphatidylglycerol/phosphatidylinositol transfer protein n=1 Tax=Verticillium albo-atrum VaMs.102 RepID=C9S7V6_VERA1	Only Predicted
s22.59	UniRef90_E3Q340 Eukaryotic aspartyl protease n=1 Tax=Glomerella graminicola M1.001 RepID=E3Q340_COLGM	both predicted and experi
s1.40	UniRef90_E3QJF4 Phosphatidylinositol-specific phospholipase C n=1 Tax=Glomerella graminicola M1.001 RepID=E3QJF4_COLGM	Only Predicted
s23.7	UniRef90_E9EYJ9 Putative uncharacterized protein n=2 Tax=Metarhizium RepID=E9EYJ9_METAR	Only Predicted
s23.75	UniRef90_E3QQ08 Extracellular protein n=1 Tax=Glomerella graminicola M1.001 RepID=E3QQ08_COLGM	both predicted and experi
s24.41	UniRef90_C7Z7I0 Putative uncharacterized protein n=1 Tax=Nectria haematococca mpVI 77-13-4 RepID=C7Z7I0_NECH7	Only Predicted
s24.26	No hits found	Only Predicted
s24.25	No hits found	Only Predicted
s24.13	gb|EFQ30775.1| hypothetical protein GLRG_05919 [Glomerella graminicola M1.001]	Only Predicted
s24.48	UniRef90_Q0U1B8 Putative uncharacterized protein n=1 Tax=Phaeosphaeria nodorum SN15 RepID=Q0U1B8_PHANO	Only Predicted
s24.65	UniRef90_UPI000023D16D hypothetical protein FG03954.1 n=1 Tax=Gibberella zeae PH-1 RepID=UPI000023D16D	Only Predicted
s24.47	UniRef90_C9SKY9 Putative uncharacterized protein n=1 Tax=Verticillium albo-atrum VaMs.102 RepID=C9SKY9_VERA1	both predicted and experi
s24.49	UniRef90_E3QUA7 Neutral/alkaline non-lysosomal ceramidase n=1 Tax=Glomerella graminicola M1.001 RepID=E3QUA7_COLGM	both predicted and experi
s25.2	UniRef90_A4QYA6 Predicted protein n=1 Tax=Magnaporthe oryzae 70-15 RepID=A4QYA6_MAGO7	Only Predicted
s25.23	UniRef90_E3QP04 Glucan 1,3-beta-glucosidase n=1 Tax=Glomerella graminicola M1.001 RepID=E3QP04_COLGM	both predicted and experi
s25.45	UniRef90_C7ZQ79 Glycoside hydrolase family 93 n=1 Tax=Nectria haematococca mpVI 77-13-4 RepID=C7ZQ79_NECH7	Only Predicted
s26.85	UniRef90_A4RHT5 Predicted protein n=1 Tax=Magnaporthe oryzae 70-15 RepID=A4RHT5_MAGO7	Only Predicted
s26.84	UniRef90_C7Z1U0 Predicted protein n=1 Tax=Nectria haematococca mpVI 77-13-4 RepID=C7Z1U0_NECH7	Only Predicted
s26.3	UniRef90_D1ZFY8 Whole genome shotgun sequence assembly, scaffold_29 n=1 Tax=Sordaria macrospora k-hell RepID=D1ZFY8_SORMK	both predicted and experi
s27.41	UniRef90_Q0V4M6 Putative uncharacterized protein n=1 Tax=Phaeosphaeria nodorum SN15 RepID=Q0V4M6_PHANO	Only Predicted
s27.9	UniRef90_F0X9V0 Putative uncharacterized protein n=1 Tax=Grosmannia clavigera kw1407 RepID=F0X9V0_GROCL	both predicted and experi
s10.32	No hits found	Only Predicted
s10.19	UniRef90_E3QI35 Putative uncharacterized protein n=2 Tax=Glomerella graminicola RepID=E3QI35_COLGM	both predicted and experi
s10.31	No hits found	Only Predicted
s28.83	UniRef90_E3QTR6 Putative uncharacterized protein n=1 Tax=Glomerella graminicola M1.001 RepID=E3QTR6_COLGM	Only Predicted
s3.2	UniRef90_F0XAV6 Glycoside hydrolase, family 18 n=1 Tax=Grosmannia clavigera kw1407 RepID=F0XAV6_GROCL	both predicted and experi
s3.6	UniRef90_F0XAV6 Glycoside hydrolase, family 18 n=1 Tax=Grosmannia clavigera kw1407 RepID=F0XAV6_GROCL	Only Predicted
s3.325	gi|145602570|ref|XP_364632.2| hypothetical protein MGG_09477 [Magnaporthe oryzae 70-15]_x0001_gi|145010973|gb|EDJ95629.1| hypothetical protein MGG_09477 [Magnaporthe oryzae 70-15]	Only Predicted
s3.3	UniRef90_F0XAV6 Glycoside hydrolase, family 18 n=1 Tax=Grosmannia clavigera kw1407 RepID=F0XAV6_GROCL	Only Predicted
s3.151	UniRef90_B2A8R3 Predicted CDS Pa_1_7120 n=1 Tax=Podospora anserina S mat+ RepID=B2A8R3_PODAN	both predicted and experi
s3.10	UniRef90_C7ZJG4 Putative uncharacterized protein n=1 Tax=Nectria haematococca mpVI 77-13-4 RepID=C7ZJG4_NECH7	Only Predicted
s3.1	UniRef90_F0XAV6 Glycoside hydrolase, family 18 n=1 Tax=Grosmannia clavigera kw1407 RepID=F0XAV6_GROCL	Only experimental Com PS
s3.4	UniRef90_F0XAV6 Glycoside hydrolase, family 18 n=1 Tax=Grosmannia clavigera kw1407 RepID=F0XAV6_GROCL	Only Predicted
s3.261	gi|322702474|gb|EFY94119.1| Phosphatidylinositol-specific phospholipase [Metarhizium anisopliae ARSEF 23]	Only Predicted
s3.274	UniRef90_E3QFV2 Alkaline phosphatase n=1 Tax=Glomerella graminicola M1.001 RepID=E3QFV2_COLGM	Only Predicted
s3.9	UniRef90_E9ETW1 Chitinase 18-11 n=1 Tax=Metarhizium anisopliae ARSEF 23 RepID=E9ETW1_METAR	Only Predicted
s3.263	gi|322696731|gb|EFY88519.1| Phosphatidylinositol-specific phospholipase [Metarhizium acridum CQMa 102]	Only Predicted
s3.45	No hits found	Only Predicted
s3.266	UniRef90_E9E6B5 Phosphatidylinositol-specific phospholipase n=2 Tax=Metarhizium RepID=E9E6B5_METAQ	Only Predicted
s3.325	gi|320591584|gb|EFX04023.1| zinc knuckle nucleic acid-binding protein [Grosmannia clavigera kw1407]	Only Predicted
s3.5	UniRef90_F0XAV6 Glycoside hydrolase, family 18 n=1 Tax=Grosmannia clavigera kw1407 RepID=F0XAV6_GROCL	Only Predicted
s10.151	UniRef90_E3QFL0 Putative uncharacterized protein n=1 Tax=Glomerella graminicola M1.001 RepID=E3QFL0_COLGM	Only Predicted
s31.38	UniRef90_E3QJF4 Phosphatidylinositol-specific phospholipase C n=1 Tax=Glomerella graminicola M1.001 RepID=E3QJF4_COLGM	Only Predicted
s31.32	UniRef90_E9E6B5 Phosphatidylinositol-specific phospholipase n=2 Tax=Metarhizium RepID=E9E6B5_METAQ	Only Predicted
s31.29	UniRef90_E3QJF4 Phosphatidylinositol-specific phospholipase C n=1 Tax=Glomerella graminicola M1.001 RepID=E3QJF4_COLGM	Only Predicted
s31.36	UniRef90_C9S848 1-phosphatidylinositol phosphodiesterase n=1 Tax=Verticillium albo-atrum VaMs.102 RepID=C9S848_VERA1	Only Predicted
s31.37	UniRef90_E9E6B5 Phosphatidylinositol-specific phospholipase n=2 Tax=Metarhizium RepID=E9E6B5_METAQ	Only experimental sem PS
s31.31	UniRef90_E9R226 Exo-beta-1,3-glucanase Exg0 n=4 Tax=Neosartorya RepID=E9R226_ASPFU	Only Predicted
s31.34	UniRef90_E3QJF4 Phosphatidylinositol-specific phospholipase C n=1 Tax=Glomerella graminicola M1.001 RepID=E3QJF4_COLGM	both predicted and experi
s31.14	No hits found	both predicted and experi
s31.33	UniRef90_E9E6B5 Phosphatidylinositol-specific phospholipase n=2 Tax=Metarhizium RepID=E9E6B5_METAQ	Only Predicted
s31.35	UniRef90_E9E6B5 Phosphatidylinositol-specific phospholipase n=2 Tax=Metarhizium RepID=E9E6B5_METAQ	both predicted and experi
s10.20	UniRef90_C9SF25 FAD binding domain-containing protein n=1 Tax=Verticillium albo-atrum VaMs.102 RepID=C9SF25_VERA1	Only Predicted
s32.76	UniRef90_UPI000023ED1C hypothetical protein FG05936.1 n=1 Tax=Gibberella zeae PH-1 RepID=UPI000023ED1C	both predicted and experi
s10.30	No hits found	Only Predicted
s32.41	UniRef90_E3Q5S9 Putative uncharacterized protein n=1 Tax=Glomerella graminicola M1.001 RepID=E3Q5S9_COLGM	Only Predicted
s32.32	UniRef90_E3QJF4 Phosphatidylinositol-specific phospholipase C n=1 Tax=Glomerella graminicola M1.001 RepID=E3QJF4_COLGM	Only Predicted
s33.23	UniRef90_C7ZPL0 Putative uncharacterized protein n=1 Tax=Nectria haematococca mpVI 77-13-4 RepID=C7ZPL0_NECH7	Only Predicted
s34.27	UniRef90_E3Q8F9 Carbonic anhydrase n=1 Tax=Glomerella graminicola M1.001 RepID=E3Q8F9_COLGM	Only Predicted
s35.38	No hits found	Only Predicted
s35.4	UniRef90_UPI000023CC31 hypothetical protein FG05655.1 n=1 Tax=Gibberella zeae PH-1 RepID=UPI000023CC31	Only Predicted
s35.2	UniRef90_E9E6B5 Phosphatidylinositol-specific phospholipase n=2 Tax=Metarhizium RepID=E9E6B5_METAQ	Only Predicted
s35.26	UniRef90_B7KDN6 Cyanovirin-N domain protein n=1 Tax=Cyanothece sp. PCC 7424 RepID=B7KDN6_CYAP7	Only Predicted
s36.12	UniRef90_E3QJF4 Phosphatidylinositol-specific phospholipase C n=1 Tax=Glomerella graminicola M1.001 RepID=E3QJF4_COLGM	Only Predicted
s10.29	No hits found	Only Predicted
s36.14	UniRef90_E9E6B5 Phosphatidylinositol-specific phospholipase n=2 Tax=Metarhizium RepID=E9E6B5_METAQ	Only Predicted
s37.34	UniRef90_E3QAJ7 Putative uncharacterized protein n=1 Tax=Glomerella graminicola M1.001 RepID=E3QAJ7_COLGM	Only Predicted
s37.72	UniRef90_E3QUA8 Gamma-glutamyltranspeptidase n=1 Tax=Glomerella graminicola M1.001 RepID=E3QUA8_COLGM	Only Predicted
s37.45	UniRef90_C9SFR1 Putative uncharacterized protein n=1 Tax=Verticillium albo-atrum VaMs.102 RepID=C9SFR1_VERA1	both predicted and experi
s38.40	No hits found	Only Predicted
s38.52	UniRef90_E3QEQ2 Putative uncharacterized protein n=1 Tax=Glomerella graminicola M1.001 RepID=E3QEQ2_COLGM	both predicted and experi
s38.13	No hits found	Only Predicted
s39.7	UniRef90_E3QL01 Extracellular serine-rich protein n=1 Tax=Glomerella graminicola M1.001 RepID=E3QL01_COLGM	Only Predicted
s39.35	UniRef90_B2AP27 Predicted CDS Pa_7_1520 n=1 Tax=Podospora anserina S mat+ RepID=B2AP27_PODAN	Only Predicted
s39.43	UniRef90_Q2H7J8 Putative uncharacterized protein n=1 Tax=Chaetomium globosum CBS 148.51 RepID=Q2H7J8_CHAGB	both predicted and experi
s39.14	UniRef90_C9SZ80 Ligninase H2 n=1 Tax=Verticillium albo-atrum VaMs.102 RepID=C9SZ80_VERA1	both predicted and experi
s39.35	gi|302891811|ref|XP_003044787.1| hypothetical protein NECHADRAFT_61990 [Nectria haematococca mpVI 77-13-4]_x0001_gi|256725712|gb|EEU39074.1| hypothetical protein NECHADRAFT_61990 [Nectria haematococca mpVI 77-13-4]	Only Predicted
s4.41	UniRef90_Q9Y891 Pectin lyase 2 n=1 Tax=Colletotrichum gloeosporioides f. sp. malvae RepID=Q9Y891_9PEZI	both predicted and experi
s4.146	UniRef90_B2AYY9 Predicted CDS Pa_1_12690 n=1 Tax=Podospora anserina S mat+ RepID=B2AYY9_PODAN	both predicted and experi
s4.135	UniRef90_E3QED9 Putative uncharacterized protein (Fragment) n=1 Tax=Glomerella graminicola M1.001 RepID=E3QED9_COLGM	Only Predicted
s10.102	UniRef90_C7Z940 Putative uncharacterized protein n=1 Tax=Nectria haematococca mpVI 77-13-4 RepID=C7Z940_NECH7	both predicted and experi
s4.128	No hits found	Only Predicted
s4.23	gi|336258803|ref|XP_003344209.1| hypothetical protein SMAC_08142 [Sordaria macrospora k-hell]_x0001_gi|289613676|emb|CBI59424.1| unnamed protein product [Sordaria macrospora]	Only Predicted
s4.147	No hits found	both predicted and experi
s100.3	No hits found	Only Predicted
s40.60	UniRef90_Q2HDA2 Putative uncharacterized protein n=1 Tax=Chaetomium globosum CBS 148.51 RepID=Q2HDA2_CHAGB	both predicted and experi
s100.4	No hits found	Only Predicted
s40.21	UniRef90_C7YH55 Putative uncharacterized protein n=1 Tax=Nectria haematococca mpVI 77-13-4 RepID=C7YH55_NECH7	Only Predicted
s100.1	No hits found	Only Predicted
s40.27	No hits found	both predicted and experi
s41.19	No hits found	Only Predicted
s41.9	UniRef90_E3Q7B8 Putative uncharacterized protein n=1 Tax=Glomerella graminicola M1.001 RepID=E3Q7B8_COLGM	both predicted and experi
s41.17	No hits found	Only Predicted
s42.63	No hits found	Only Predicted
s42.51	UniRef90_Q69F60 Glycoside hydrolase 7 n=5 Tax=Hypocreales RepID=Q69F60_GIBZA	both predicted and experi
s42.25	UniRef90_Q7RYA7 Putative uncharacterized protein n=1 Tax=Neurospora crassa OR74A RepID=Q7RYA7_NEUCR	both predicted and experi
s43.37	UniRef90_C9S7X1 Putative uncharacterized protein n=1 Tax=Verticillium albo-atrum VaMs.102 RepID=C9S7X1_VERA1	both predicted and experi
s43.9	UniRef90_F0XDV6 Phospholipase d1 n=1 Tax=Grosmannia clavigera kw1407 RepID=F0XDV6_GROCL	Only Predicted
s43.69	No hits found	Only Predicted
s44.27	UniRef90_UPI000023E014 hypothetical protein FG09742.1 n=1 Tax=Gibberella zeae PH-1 RepID=UPI000023E014	Only Predicted
s47.31	No hits found	Only Predicted
s47.9	No hits found	Only Predicted
s48.26	UniRef90_Q2GWE2 Putative uncharacterized protein n=1 Tax=Chaetomium globosum CBS 148.51 RepID=Q2GWE2_CHAGB	both predicted and experi
s104.3	No hits found	Only Predicted
s104.4	No hits found	Only Predicted
s49.29	No hits found	Only Predicted
s105.6	No hits found	Only Predicted
s5.19	UniRef90_C9SN26 Putative uncharacterized protein n=1 Tax=Verticillium albo-atrum VaMs.102 RepID=C9SN26_VERA1	Only Predicted
s5.10	No hits found	Only Predicted
s5.109	No hits found	Only Predicted
s106.3	UniRef90_F0XPM3 Putative uncharacterized protein n=1 Tax=Grosmannia clavigera kw1407 RepID=F0XPM3_GROCL	Only Predicted
s106.2	UniRef90_F0XCH1 Purine nucleoside permease n=1 Tax=Grosmannia clavigera kw1407 RepID=F0XCH1_GROCL	Only Predicted
s5.173	No hits found	Only Predicted
s107.1	UniRef90_D1ZEY1 Whole genome shotgun sequence assembly, scaffold_24 n=1 Tax=Sordaria macrospora k-hell RepID=D1ZEY1_SORMK	both predicted and experi
s5.284	UniRef90_E3QFV2 Alkaline phosphatasen=1 Tax=Glomerella graminicola M1.001 RepID=E3QFV2_COLGM	Only Predicted
s5.285	UniRef90_E3QFV2 Alkaline phosphatase n=1 Tax=Glomerella graminicola M1.001 RepID=E3QFV2_COLGM	Only Predicted
s5.39	UniRef90_Q2KFR8 Putative uncharacterized protein n=1 Tax=Magnaporthe oryzae 70-15 RepID=Q2KFR8_MAGO7	Only Predicted
s5.260	UniRef90_E9E4B8 Phospholipid:diacylglycerol acyltransferase, putative n=2 Tax=Metarhizium RepID=E9E4B8_METAQ	Only Predicted
s50.2	UniRef90_E9DTR1 Extracellular cell wall glucanase Crf1 n=2 Tax=Metarhizium RepID=E9DTR1_METAQ	Only experimental with signal peptide
s50.7	UniRef90_C7YQI5 Putative uncharacterized protein n=1 Tax=Nectria haematococca mpVI 77-13-4 RepID=C7YQI5_NECH7	Only Predicted
s51.50	UniRef90_B2B476 Predicted CDS Pa_2_310 (Fragment) n=1 Tax=Podospora anserina S mat+ RepID=B2B476_PODAN	both predicted and experi
s51.41	UniRef90_Q7SET6 Putative uncharacterized protein n=1 Tax=Neurospora crassa OR74A RepID=Q7SET6_NEUCR	both predicted and experi
s51.39	UniRef90_E3QXM7 Putative uncharacterized protein n=1 Tax=Glomerella graminicola M1.001 RepID=E3QXM7_COLGM	both predicted and experi
s53.37	No hits found	Only Predicted
s53.40	UniRef90_UPI000023F104 hypothetical protein FG10316.1 n=1 Tax=Gibberella zeae PH-1 RepID=UPI000023F104	both predicted and experi
s54.112	UniRef90_Q7S286 Putative uncharacterized protein n=1 Tax=Neurospora crassa OR74A RepID=Q7S286_NEUCR	both predicted and experi
s54.17	No hits found	both predicted and experi
s54.98	UniRef90_C7Z8I1 Putative uncharacterized protein n=1 Tax=Nectria haematococca mpVI 77-13-4 RepID=C7Z8I1_NECH7	Only Predicted
s54.14	UniRef90_C7YQI5 Putative uncharacterized protein n=1 Tax=Nectria haematococca mpVI 77-13-4 RepID=C7YQI5_NECH7	both predicted and experi
s54.33	UniRef90_E9F4I8 GPI anchored protein, putative n=1 Tax=Metarhizium anisopliae ARSEF 23 RepID=E9F4I8_METAR	both predicted and experi
s54.34	UniRef90_UPI000023ED1F hypothetical protein FG06017.1 n=1 Tax=Gibberella zeae PH-1 RepID=UPI000023ED1F NEP	both predicted and experi
s54.8	UniRef90_E9E6B5 Phosphatidylinositol-specific phospholipase n=2 Tax=Metarhizium RepID=E9E6B5_METAQ	Only Predicted
s54.13	gi|310796251|gb|EFQ31712.1| hypothetical protein GLRG_06687 [Glomerella graminicola M1.001]	Only Predicted
s54.96	UniRef90_Q9C1R2 Endo-1,4-beta-xylanase n=1 Tax=Fusarium oxysporum f. sp. lycopersici RepID=Q9C1R2_FUSOX	both predicted and experi
s54.97	UniRef90_E9E6B5 Phosphatidylinositol-specific phospholipase n=2 Tax=Metarhizium RepID=E9E6B5_METAQ	Only Predicted
s54.10	UniRef90_C7Z2C6 Putative uncharacterized protein n=1 Tax=Nectria haematococca mpVI 77-13-4 RepID=C7Z2C6_NECH7	Only Predicted
s55.36	UniRef90_E9E6B5 Phosphatidylinositol-specific phospholipase n=2 Tax=Metarhizium RepID=E9E6B5_METAQ	Only Predicted
s55.33	UniRef90_UPI000023E71C hypothetical protein FG04430.1 n=1 Tax=Gibberella zeae PH-1 RepID=UPI000023E71C	both predicted and experi
s56.53	UniRef90_Q0CBJ2 Putative uncharacterized protein n=1 Tax=Aspergillus terreus NIH2624 RepID=Q0CBJ2_ASPTN	both predicted and experi
s56.55	UniRef90_B2VV92 Endothelin-converting enzyme 1 n=2 Tax=Pyrenophora RepID=B2VV92_PYRTR	Only Predicted
s56.44	gi|330927307|ref|XP_003301828.1| hypothetical protein PTT_13420 [Pyrenophora teres f. teres 0-1]_x0001_gi|311323177|gb|EFQ90069.1| hypothetical protein PTT_13420 [Pyrenophora teres f. teres 0-1]	Only Predicted
s57.3	UniRef90_C7YPT0 Putative uncharacterized protein n=1 Tax=Nectria haematococca mpVI 77-13-4 RepID=C7YPT0_NECH7	Only Predicted
s57.7	No hits found	Only Predicted
s58.49	No hits found	Only Predicted
s58.12	UniRef90_C7ZQK3 Putative uncharacterized protein n=1 Tax=Nectria haematococca mpVI 77-13-4 RepID=C7ZQK3_NECH7	Only Predicted
s59.48	gi|85097393|ref|XP_960441.1| lactoylglutathione lyase [Neurospora crassa OR74A]_x0001_gi|28921932|gb|EAA31205.1| lactoylglutathione lyase [Neurospora crassa OR74A]_x0001_gi|336465967|gb|EGO54132.1| lactoylglutathione lyase [Neurospora tetrasperma FGSC 2508]	Only Predicted
s59.46	UniRef90_C5PI86 Putative uncharacterized protein n=3 Tax=Coccidioides RepID=C5PI86_COCP7	Only Predicted
s59.47	UniRef90_Q4WYN1 Extracellular serine-rich protein, putative n=2 Tax=Aspergillus fumigatus RepID=Q4WYN1_ASPFU	Only Predicted
s6.276	UniRef90_C4JKR0 Predicted protein n=1 Tax=Uncinocarpus reesii 1704 RepID=C4JKR0_UNCRE	Only Predicted
s6.241	UniRef90_F0XPM3 Putative uncharacterized protein n=1 Tax=Grosmannia clavigera kw1407 RepID=F0XPM3_GROCL	Only Predicted
s6.82	UniRef90_E3R169 NUDIX domain-containing protein n=1 Tax=Glomerella graminicola M1.001 RepID=E3R169_COLGM	Only Predicted
s6.38	UniRef90_A0SZ75 Subtilisin-like serine protease n=2 Tax=Hypocrea lixii RepID=A0SZ75_TRIHA	both predicted and experi
s6.64	UniRef90_Q6MFJ7 Related to covalently-linked cell wall protein n=2 Tax=Neurospora crassa RepID=Q6MFJ7_NEUCS	both predicted and experi
s6.32	No hits found	Only Predicted
s6.90	UniRef90_UPI000023E96D hypothetical protein FG09559.1 n=1 Tax=Gibberella zeae PH-1 RepID=UPI000023E96D	Only Predicted
s6.259	gi|46135761|ref|XP_389572.1| hypothetical protein FG09396.1 [Gibberella zeae PH-1]	Only Predicted
s6.3	UniRef90_E3Q6R6 Putative uncharacterized protein n=1 Tax=Glomerella graminicola M1.001 RepID=E3Q6R6_COLGM	both predicted and experi
s6.69	UniRef90_Q8X177 Aspartic protease n=2 Tax=Hypocreales RepID=Q8X177_9HYPO	Only Predicted
s60.27	UniRef90_E3QEA8 Tat pathway signal sequence n=1 Tax=Glomerella graminicola M1.001 RepID=E3QEA8_COLGM	Only Predicted
s62.25	gi|310798766|gb|EFQ33659.1| proline dehydrogenase [Glomerella graminicola M1.001]	Only Predicted
s62.14	No hits found	Only Predicted
s62.35	No hits found	Only Predicted
s62.23	No hits found	Only Predicted
s62.32	No hits found	Only Predicted
s62.10	No hits found	Only Predicted
s63.8	No hits found	both predicted and experi
s63.7	No hits found	Only Predicted
s111.2	No hits found	Only Predicted
s63.1	UniRef90_E3QJF4 Phosphatidylinositol-specific phospholipase C n=1 Tax=Glomerella graminicola M1.001 RepID=E3QJF4_COLGM	Only Predicted
s111.6	No hits found	Only Predicted
s111.7	gb|AAB71335.1| putative transposase [Nectria haematococca]	Only Predicted
s111.11	gb|EFY94119.1| Phosphatidylinositol-specific phospholipase [Metarhizium anisopliae ARSEF 23]	Only Predicted
s63.5	No hits found	Only Predicted
s111.1	UniRef90_E9E6B5 Phosphatidylinositol-specific phospholipase n=2 Tax=Metarhizium RepID=E9E6B5_METAQ	Only Predicted
s65.13	UniRef90_D1ZG09 Whole genome shotgun sequence assembly, scaffold_29 n=1 Tax=Sordaria macrospora k-hell RepID=D1ZG09_SORMK	Only Predicted
s111.12	UniRef90_E9E6B5 Phosphatidylinositol-specific phospholipase n=2 Tax=Metarhizium RepID=E9E6B5_METAQ	Only Predicted
s66.15	UniRef90_E3QJV4 Extracellular metalloprotease GLRG_06286 n=1 Tax=Glomerella graminicola M1.001 RepID=MEP1_COLGM	both predicted and experi
s111.5	UniRef90_E3QJF4 Phosphatidylinositol-specific phospholipase C n=1 Tax=Glomerella graminicola M1.001 RepID=E3QJF4_COLGM	Only Predicted
s111.10	UniRef90_E3QJF4 Phosphatidylinositol-specific phospholipase C n=1 Tax=Glomerella graminicola M1.001 RepID=E3QJF4_COLGM	Only Predicted
s111.3	UniRef90_E9E6B5 Phosphatidylinositol-specific phospholipase n=2 Tax=Metarhizium RepID=E9E6B5_METAQ	both predicted and experi
s67.15	UniRef90_P81702 Cerato-platanin n=8 Tax=Ceratocystis RepID=CEPL_CERFI	Only experimental without SP
s67.48	No hits found	Only Predicted
s68.20	No hits found	Only Predicted
s68.31	UniRef90_Q2KES4 Putative uncharacterized protein n=1 Tax=Magnaporthe oryzae 70-15 RepID=Q2KES4_MAGO7	both predicted and experi
s68.56	UniRef90_Q4WYN1 Extracellular serine-rich protein, putative n=2 Tax=Aspergillus fumigatus RepID=Q4WYN1_ASPFU	Only Predicted
s69.75	No hits found	Only Predicted
s114.1	UniRef90_E9E6B5 Phosphatidylinositol-specific phospholipase n=2 Tax=Metarhizium RepID=E9E6B5_METAQ	Only Predicted
s114.6	UniRef90_E9E6B5 Phosphatidylinositol-specific phospholipase n=2 Tax=Metarhizium RepID=E9E6B5_METAQ	Only Predicted
s69.84	gi|39969955|ref|XP_366368.1| hypothetical protein MGG_10586 [Magnaporthe oryzae 70-15]_x0001_gi|149209291|ref|XP_001522020.1| hypothetical protein MGCH7_ch7g138 [Magnaporthe oryzae 70-15]_x0001_gi|86196093|gb|EAQ70731.1| hypothetical protein MGCH7_ch7g138 [Magnaporthe oryzae 70-15]_x0001_gi|145021737|gb|EDK05814.1| hypothetical protein MGG_10586 [Magnaporthe oryzae 70-15]	Only Predicted
s69.5	UniRef90_Q4WKR6 Endonuclease/exonuclease/phosphatase family protein n=3 Tax=Neosartorya RepID=Q4WKR6_ASPFU	Only experimental with signal peptide
s114.2	UniRef90_E9E6B5 Phosphatidylinositol-specific phospholipase n=2 Tax=Metarhizium RepID=E9E6B5_METAQ	Only Predicted
s115.9	No hits found	Only Predicted
s69.4	UniRef90_A7IQV9 NWD1 protein n=1 Tax=Podospora anserina RepID=A7IQV9_PODAS	Only Predicted
s115.3	No hits found	both predicted and experi
s7.7	No hits found	Only Predicted
s7.82	UniRef90_E3QMK8 Palmitoyl protein thioesterase n=1 Tax=Glomerella graminicola M1.001 RepID=E3QMK8_COLGM	Only Predicted
s73.1	UniRef90_E9E1E6 WSC domain protein, putative n=1 Tax=Metarhizium acridum CQMa 102 RepID=E9E1E6_METAQ	both predicted and experi
s73.18	No hits found	Only Predicted
s74.29	UniRef90_Q7S2S4 Putative uncharacterized protein n=1 Tax=Neurospora crassa OR74A RepID=Q7S2S4_NEUCR	both predicted and experi
s74.9	UniRef90_Q7S5B7 Predicted protein n=1 Tax=Neurospora crassa OR74A RepID=Q7S5B7_NEUCR	Only Predicted
s74.31	gi|302915861|ref|XP_003051741.1| hypothetical protein NECHADRAFT_68445 [Nectria haematococca mpVI 77-13-4]_x0001_gi|256732680|gb|EEU46028.1| hypothetical protein NECHADRAFT_68445 [Nectria haematococca mpVI 77-13-4]	Only Predicted
s74.18	UniRef90_F0XAV6 Glycoside hydrolase, family 18 n=1 Tax=Grosmannia clavigera kw1407 RepID=F0XAV6_GROCL	both predicted and experi
s74.31	UniRef90_C7YQI5 Putative uncharacterized protein n=1 Tax=Nectria haematococca mpVI 77-13-4 RepID=C7YQI5_NECH7	Only Predicted
s75.35	UniRef90_E3QUR3 Putative uncharacterized protein n=1 Tax=Glomerella graminicola M1.001 RepID=E3QUR3_COLGM	both predicted and experi
s75.63	UniRef90_UPI000023E3EB hypothetical protein FG02918.1 n=1 Tax=Gibberella zeae PH-1 RepID=UPI000023E3EB	Only Predicted
s118.4	UniRef90_B8NL61 NPP1 domain protein n=3 Tax=Aspergillus RepID=B8NL61_ASPFN	Only Predicted
s75.47	UniRef90_E3R118 Putative uncharacterized protein n=1 Tax=Glomerella graminicola M1.001 RepID=E3R118_COLGM	Only Predicted
s75.59	UniRef90_A4R783 Putative uncharacterized protein n=1 Tax=Magnaporthe oryzae 70-15 RepID=A4R783_MAGO7	Only Predicted
s75.57	UniRef90_UPI000023F1DF hypothetical protein FG02466.1 n=1 Tax=Gibberella zeae PH-1 RepID=UPI000023F1DF	both predicted and experi
s75.31	UniRef90_F0X8S5 Arabinogalactan endo-1,4-beta-galactosidase n=1 Tax=Grosmannia clavigera kw1407 RepID=F0X8S5_GROCL	both predicted and experi
s75.58	UniRef90_E3S755 Superoxide dismutase [Cu-Zn] n=1 Tax=Pyrenophora teres f. teres 0-1 RepID=E3S755_PYRTT	Only Predicted
s77.1	UniRef90_E9EYJ9 Putative uncharacterized protein n=2 Tax=Metarhizium RepID=E9EYJ9_METAR	Only Predicted
s77.5	UniRef90_E9EJU0 Extracellular serine-rich protein n=1 Tax=Metarhizium anisopliae ARSEF 23 RepID=E9EJU0_METAR	both predicted and experi
s77.4	UniRef90_Q4WYN1 Extracellular serine-rich protein, putative n=2 Tax=Aspergillus fumigatus RepID=Q4WYN1_ASPFU	Only Predicted
s77.2	UniRef90_E9EU19 Extracellular serine-rich protein n=1 Tax=Metarhizium anisopliae ARSEF 23 RepID=E9EU19_METAR	Only Predicted
s78.5	No hits found	Only Predicted
s79.3	UniRef90_C7Z4B5 Putative uncharacterized protein n=1 Tax=Nectria haematococca mpVI 77-13-4 RepID=C7Z4B5_NECH7	both predicted and experi
s119.3	UniRef90_E3R118 Putative uncharacterized protein n=1 Tax=Glomerella graminicola M1.001 RepID=E3R118_COLGM	Only Predicted
s119.1	UniRef90_D1ZCV9 Whole genome shotgun sequence assembly, scaffold_17 n=1 Tax=Sordaria macrospora k-hell RepID=D1ZCV9_SORMK	Only Predicted
s119.5	UniRef90_Q4WYN1 Extracellular serine-rich protein, putative n=2 Tax=Aspergillus fumigatus RepID=Q4WYN1_ASPFU	Only Predicted
s12.71	UniRef90_E3Q350 2OG-Fe(II) oxygenase family Oxidoreductase n=1 Tax=Glomerella graminicola M1.001 RepID=E3Q350_COLGM	Only Predicted
s8.63	gi|156065073|ref|XP_001598458.1| peroxisomal catalase [Sclerotinia sclerotiorum 1980]_x0001_gi|154691406|gb|EDN91144.1| peroxisomal catalase [Sclerotinia sclerotiorum 1980 UF-70]	Only Predicted
s81.11	UniRef90_B8MW97 probable endo-beta-1,4-glucanase B n=2 Tax=Aspergillus RepID=EGLB_ASPFN	both predicted and experi
s82.19	UniRef90_E3QJF4 Phosphatidylinositol-specific phospholipase C n=1 Tax=Glomerella graminicola M1.001 RepID=E3QJF4_COLGM	Only Predicted
s82.20	UniRef90_E3QJF4 Phosphatidylinositol-specific phospholipase C n=1 Tax=Glomerella graminicola M1.001 RepID=E3QJF4_COLGM	Only Predicted
s82.2	UniRef90_E9E6B5 Phosphatidylinositol-specific phospholipase n=2 Tax=Metarhizium RepID=E9E6B5_METAQ	Only Predicted
s82.7	UniRef90_UPI000023CC31 hypothetical protein FG05655.1 n=1 Tax=Gibberella zeae PH-1 RepID=UPI000023CC31	Only Predicted
s82.12	UniRef90_E3QJF4 Phosphatidylinositol-specific phospholipase C n=1 Tax=Glomerella graminicola M1.001 RepID=E3QJF4_COLGM	Only Predicted
s82.6	UniRef90_E3QJF4 Phosphatidylinositol-specific phospholipase C n=1 Tax=Glomerella graminicola M1.001 RepID=E3QJF4_COLGM	Only Predicted
s82.14	UniRef90_E9E6B5 Phosphatidylinositol-specific phospholipase n=2 Tax=Metarhizium RepID=E9E6B5_METAQ	Only Predicted
s82.15	UniRef90_E9E6B5 Phosphatidylinositol-specific phospholipase n=2 Tax=Metarhizium RepID=E9E6B5_METAQ	Only Predicted
s83.3	No hits found	Only Predicted
s83.10	No hits found	Only Predicted
s83.8	No hits found	Only Predicted
s83.11	No hits found	Only Predicted
s84.5	UniRef90_E9E6B5 Phosphatidylinositol-specific phospholipase n=2 Tax=Metarhizium RepID=E9E6B5_METAQ	Only Predicted
s84.8	UniRef90_E9E6B5 Phosphatidylinositol-specific phospholipase n=2 Tax=Metarhizium RepID=E9E6B5_METAQ	Only Predicted
s84.2	UniRef90_E3QJF4 Phosphatidylinositol-specific phospholipase C n=1 Tax=Glomerella graminicola M1.001 RepID=E3QJF4_COLGM	Only Predicted
s84.9	UniRef90_E9E6B5 Phosphatidylinositol-specific phospholipase n=2 Tax=Metarhizium RepID=E9E6B5_METAQ	Only Predicted
s84.7	UniRef90_E9E6B5 Phosphatidylinositol-specific phospholipase n=2 Tax=Metarhizium RepID=E9E6B5_METAQ	Only Predicted
s84.3	UniRef90_E3QJF4 Phosphatidylinositol-specific phospholipase C n=1 Tax=Glomerella graminicola M1.001 RepID=E3QJF4_COLGM	Only Predicted
s84.13	UniRef90_E3QJF4 Phosphatidylinositol-specific phospholipase C n=1 Tax=Glomerella graminicola M1.001 RepID=E3QJF4_COLGM	Only Predicted
s84.12	UniRef90_E9E6B5 Phosphatidylinositol-specific phospholipase n=2 Tax=Metarhizium RepID=E9E6B5_METAQ	Only Predicted
s84.10	UniRef90_E9E6B5 Phosphatidylinositol-specific phospholipase n=2 Tax=Metarhizium RepID=E9E6B5_METAQ	Only Predicted
s84.4	UniRef90_E3QJF4 Phosphatidylinositol-specific phospholipase C n=1 Tax=Glomerella graminicola M1.001 RepID=E3QJF4_COLGM	Only Predicted
s90.15	UniRef90_E3QH30 Putative uncharacterized protein n=1 Tax=Glomerella graminicola M1.001 RepID=E3QH30_COLGM	both predicted and experi
s92.14	No hits found	Only Predicted
s93.1	No hits found	Only Predicted
s96.2	No hits found	Only Predicted
s97.9	UniRef90_B8N5R3 Pectin lyase, putative n=1 Tax=Aspergillus flavus NRRL3357 RepID=B8N5R3_ASPFN	Only Predicted
s98.2	UniRef90_E3QJF4 Phosphatidylinositol-specific phospholipase C n=1 Tax=Glomerella graminicola M1.001 RepID=E3QJF4_COLGM	Only Predicted
s98.7	UniRef90_B8MI28 Extracellular serine-rich protein, putative n=1 Tax=Talaromyces stipitatus ATCC 10500 RepID=B8MI28_TALSN	Only Predicted
s98.4	UniRef90_E9E6B5 Phosphatidylinositol-specific phospholipase n=2 Tax=Metarhizium RepID=E9E6B5_METAQ	Only Predicted
s98.5	UniRef90_C7YYD3 Putative uncharacterized protein n=1 Tax=Nectria haematococca mpVI 77-13-4 RepID=C7YYD3_NECH7	Only Predicted
s99.26	UniRef90_E3QWU4 Endonuclease/Exonuclease/phosphatase n=1 Tax=Glomerella graminicola M1.001 RepID=E3QWU4_COLGM	Only Predicted
s12.87	UniRef90_E9EJP4 Cellobiose dehydrogenase, putative n=1 Tax=Metarhizium anisopliae ARSEF 23 RepID=E9EJP4_METAR	Only experimental with signal peptide
s122.17	gb|EFX06245.1| histone h2a [Grosmannia clavigera kw1407]	Only Predicted
s122.8	UniRef90_UPI000023EE68 hypothetical protein FG01603.1 n=1 Tax=Gibberella zeae PH-1 RepID=UPI000023EE68	Only Predicted
s123.2	UniRef90_E9EG04 Acid phosphatase n=2 Tax=Metarhizium RepID=E9EG04_METAQ	both predicted and experi
s13.38	UniRef90_UPI000023DD6A hypothetical protein FG06686.1 n=1 Tax=Gibberella zeae PH-1 RepID=UPI000023DD6A	Only Predicted
s13.51	UniRef90_E3QKA4 Peptidase S41 family protein n=1 Tax=Glomerella graminicola M1.001 RepID=E3QKA4_COLGM	both predicted and experi
s133.8	No hits found	Only Predicted
s136.4	UniRef90_C7Z7I0 Putative uncharacterized protein n=1 Tax=Nectria haematococca mpVI 77-13-4 RepID=C7Z7I0_NECH7	Only Predicted
s14.13	UniRef90_A4RM09 Putative uncharacterized protein n=1 Tax=Magnaporthe oryzae 70-15 RepID=A4RM09_MAGO7	Only Predicted
s14.87	UniRef90_C7YQI5 Putative uncharacterized protein n=1 Tax=Nectria haematococca mpVI 77-13-4 RepID=C7YQI5_NECH7	Only Predicted
s1.37	UniRef90_A1D667 Putative uncharacterized protein n=1 Tax=Neosartorya fischeri NRRL 181 RepID=A1D667_NEOFI	Only Predicted
s14.83	No hits found	Only Predicted
s14.69	ref|XP_001907221.1| hypothetical protein [Podospora anserina S mat+]_x0001_emb|CAP67892.1| unnamed protein product [Podospora anserina S mat+]	Only Predicted
s14.69	UniRef90_B2AU19 Predicted CDS Pa_1_17685 n=1 Tax=Podospora anserina S mat+ RepID=B2AU19_PODAN	Only Predicted
s14.12	UniRef90_C7YYM7 Putative uncharacterized protein n=1 Tax=Nectria haematococca mpVI 77-13-4 RepID=C7YYM7_NECH7	Only Predicted
s14.88	ref|XP_003051741.1| hypothetical protein NECHADRAFT_68445 [Nectria haematococca mpVI 77-13-4]_x0001_gb|EEU46028.1| hypothetical protein NECHADRAFT_68445 [Nectria haematococca mpVI 77-13-4]	Only Predicted
s14.88	UniRef90_C7YQI5 Putative uncharacterized protein n=1 Tax=Nectria haematococca mpVI 77-13-4 RepID=C7YQI5_NECH7	Only Predicted

## Sheet: CF Predicted Secretome
C. fimbriata predicted secretome - Annotation
Seq. Name	Seq. Description	Seq. Length	#GOs	GOs	InterProScan
g5227.t1	pectate lyase a	513	0	-	IPR002022 (SMART); IPR002022 (PFAM); IPR012334 (G3DSA:2.160.20.GENE3D); PTHR31683 (PANTHER); PTHR31683:SF2 (PANTHER); SIGNAL_PEPTIDE_C_REGION (PHOBIUS); SIGNAL_PEPTIDE_H_REGION (PHOBIUS); SIGNAL_PEPTIDE (PHOBIUS); NON_CYTOPLASMIC_DOMAIN (PHOBIUS); SIGNAL_PEPTIDE_N_REGION (PHOBIUS); SignalP-noTM (SIGNALP_EUK); SignalP-noTM (SIGNALP_GRAM_NEGATIVE); SignalP-TM (SIGNALP_GRAM_POSITIVE); IPR011050 (SUP…
g3829.t1	ligninase h2 precursor	443	5	F:heme binding; P:oxidation-reduction process; P:response to oxidative stress; F:peroxidase activity; P:peroxidase reaction	IPR002207 (PRINTS); IPR002016 (PRINTS); IPR002016 (PFAM); G3DSA:1.10.520.10 (GENE3D); G3DSA:1.10.420.10 (GENE3D); PTHR31356 (PANTHER); PTHR31356:SF4 (PANTHER); IPR019794 (PROSITE_PATTERNS); SIGNAL_PEPTIDE_C_REGION (PHOBIUS); SIGNAL_PEPTIDE_H_REGION (PHOBIUS); NON_CYTOPLASMIC_DOMAIN (PHOBIUS); SIGNAL_PEPTIDE (PHOBIUS); SIGNAL_PEPTIDE_N_REGION (PHOBIUS); IPR002016 (PROSITE_PROFILES); SignalP-noTM (…
g1291.t3	alkaline proteinase	437	10	P:pathogenesis; P:complement activation; F:fibrinogen binding; F:IgE binding; P:active evasion of host immune response via regulation of host complement system; C:extracellular region; P:elastin catabolic process; F:serine-type endopeptidase activity; P:proteolysis; C:immunoglobulin complex	IPR015500 (PRINTS); IPR010259 (PFAM); IPR000209 (PFAM); G3DSA:3.30.70.80 (GENE3D); IPR000209 (G3DSA:3.40.50.GENE3D); IPR015500 (PANTHER); PTHR10795:SF336 (PANTHER); IPR023827 (PROSITE_PATTERNS); IPR023828 (PROSITE_PATTERNS); SIGNAL_PEPTIDE (PHOBIUS); SIGNAL_PEPTIDE_C_REGION (PHOBIUS); SIGNAL_PEPTIDE_N_REGION (PHOBIUS); SIGNAL_PEPTIDE_H_REGION (PHOBIUS); NON_CYTOPLASMIC_DOMAIN (PHOBIUS); SignalP-T…
g5158.t1	pectin lyase-like protein	799	1	F:hydrolase activity	PF12708 (PFAM); IPR012334 (G3DSA:2.160.20.GENE3D); IPR024429 (G3DSA:3.30.750.GENE3D); PTHR31375 (PANTHER); PTHR31375:SF6 (PANTHER); SIGNAL_PEPTIDE_N_REGION (PHOBIUS); SIGNAL_PEPTIDE_H_REGION (PHOBIUS); SIGNAL_PEPTIDE_C_REGION (PHOBIUS); SIGNAL_PEPTIDE (PHOBIUS); NON_CYTOPLASMIC_DOMAIN (PHOBIUS); SignalP-noTM (SIGNALP_EUK); SignalP-noTM (SIGNALP_GRAM_NEGATIVE); SignalP-TM (SIGNALP_GRAM_POSITIVE); …
g316.t1	tyrosinase 2	591	2	F:oxidoreductase activity; P:metabolic process	IPR002227 (PRINTS); IPR002227 (PFAM); IPR008922 (G3DSA:1.10.1280.GENE3D); PTHR11474 (PANTHER); PTHR11474:SF18 (PANTHER); IPR002227 (PROSITE_PATTERNS); NON_CYTOPLASMIC_DOMAIN (PHOBIUS); SIGNAL_PEPTIDE_N_REGION (PHOBIUS); SIGNAL_PEPTIDE_H_REGION (PHOBIUS); SIGNAL_PEPTIDE_C_REGION (PHOBIUS); SIGNAL_PEPTIDE (PHOBIUS); SignalP-noTM (SIGNALP_GRAM_NEGATIVE); SignalP-noTM (SIGNALP_EUK); SignalP-TM (SIGNA…
g3448.t1	tyrosinase precursor	651	2	P:metabolic process; F:oxidoreductase activity	IPR002227 (PRINTS); IPR008922 (G3DSA:1.10.1280.GENE3D); IPR002227 (PFAM); PTHR11474:SF18 (PANTHER); PTHR11474 (PANTHER); IPR002227 (PROSITE_PATTERNS); IPR002227 (PROSITE_PATTERNS); NON_CYTOPLASMIC_DOMAIN (PHOBIUS); SIGNAL_PEPTIDE_H_REGION (PHOBIUS); SIGNAL_PEPTIDE_N_REGION (PHOBIUS); SIGNAL_PEPTIDE (PHOBIUS); SIGNAL_PEPTIDE_C_REGION (PHOBIUS); SignalP-noTM (SIGNALP_GRAM_NEGATIVE); SignalP-noTM (S…
g7066.t1	necrosis- and ethylene-inducing protein 2 precursor	259	0	-	IPR008701 (PIRSF); IPR008701 (PFAM); NON_CYTOPLASMIC_DOMAIN (PHOBIUS); SIGNAL_PEPTIDE_H_REGION (PHOBIUS); SIGNAL_PEPTIDE (PHOBIUS); SIGNAL_PEPTIDE_C_REGION (PHOBIUS); SIGNAL_PEPTIDE_N_REGION (PHOBIUS); SignalP-TM (SIGNALP_GRAM_POSITIVE); SignalP-noTM (SIGNALP_EUK); SignalP-noTM (SIGNALP_GRAM_NEGATIVE)
g1432.t1	endochitinase	443	4	P:chitin catabolic process; F:chitinase activity; P:carbohydrate metabolic process; P:cell wall macromolecule catabolic process	IPR011583 (SMART); IPR029070 (G3DSA:3.10.50.GENE3D); IPR013781 (G3DSA:3.20.20.GENE3D); IPR001223 (PFAM); PTHR11177:SF143 (PANTHER); PTHR11177 (PANTHER); IPR001579 (PROSITE_PATTERNS); NON_CYTOPLASMIC_DOMAIN (PHOBIUS); SIGNAL_PEPTIDE (PHOBIUS); SIGNAL_PEPTIDE_C_REGION (PHOBIUS); SIGNAL_PEPTIDE_N_REGION (PHOBIUS); SIGNAL_PEPTIDE_H_REGION (PHOBIUS); SignalP-noTM (SIGNALP_GRAM_NEGATIVE); SignalP-noTM …
g1996.t1	chitinase 18-11	421	4	F:chitinase activity; P:chitin catabolic process; P:carbohydrate metabolic process; P:cell wall macromolecule catabolic process	IPR011583 (SMART); IPR013781 (G3DSA:3.20.20.GENE3D); IPR001223 (PFAM); PTHR11177 (PANTHER); PTHR11177:SF155 (PANTHER); IPR001579 (PROSITE_PATTERNS); SIGNAL_PEPTIDE_N_REGION (PHOBIUS); SIGNAL_PEPTIDE (PHOBIUS); SIGNAL_PEPTIDE_C_REGION (PHOBIUS); NON_CYTOPLASMIC_DOMAIN (PHOBIUS); SIGNAL_PEPTIDE_H_REGION (PHOBIUS); SignalP-TM (SIGNALP_GRAM_NEGATIVE); SignalP-noTM (SIGNALP_EUK); SignalP-TM (SIGNALP_G…
g1997.t1	chitinase 18-11	403	4	P:chitin catabolic process; F:chitinase activity; P:carbohydrate metabolic process; P:cell wall macromolecule catabolic process	IPR011583 (SMART); IPR013781 (G3DSA:3.20.20.GENE3D); IPR001223 (PFAM); PTHR11177:SF155 (PANTHER); PTHR11177 (PANTHER); IPR001579 (PROSITE_PATTERNS); NON_CYTOPLASMIC_DOMAIN (PHOBIUS); SIGNAL_PEPTIDE_H_REGION (PHOBIUS); SIGNAL_PEPTIDE_N_REGION (PHOBIUS); SIGNAL_PEPTIDE_C_REGION (PHOBIUS); SIGNAL_PEPTIDE (PHOBIUS); SignalP-TM (SIGNALP_GRAM_POSITIVE); SignalP-noTM (SIGNALP_EUK); SignalP-noTM (SIGNALP…
g1998.t1	chitinase 18-11	406	4	F:chitinase activity; P:chitin catabolic process; P:carbohydrate metabolic process; P:cell wall macromolecule catabolic process	IPR011583 (SMART); IPR001223 (PFAM); IPR013781 (G3DSA:3.20.20.GENE3D); PTHR11177:SF155 (PANTHER); PTHR11177 (PANTHER); IPR001579 (PROSITE_PATTERNS); NON_CYTOPLASMIC_DOMAIN (PHOBIUS); SIGNAL_PEPTIDE_C_REGION (PHOBIUS); SIGNAL_PEPTIDE_N_REGION (PHOBIUS); SIGNAL_PEPTIDE (PHOBIUS); SIGNAL_PEPTIDE_H_REGION (PHOBIUS); SignalP-noTM (SIGNALP_EUK); SignalP-noTM (SIGNALP_GRAM_NEGATIVE); SignalP-TM (SIGNALP…
g1999.t1	42 kda endochitinase	273	4	F:chitinase activity; P:chitin catabolic process; P:carbohydrate metabolic process; P:cell wall macromolecule catabolic process	IPR011583 (SMART); IPR001223 (PFAM); IPR013781 (G3DSA:3.20.20.GENE3D); PTHR11177:SF16 (PANTHER); PTHR11177 (PANTHER); SIGNAL_PEPTIDE_N_REGION (PHOBIUS); SIGNAL_PEPTIDE_H_REGION (PHOBIUS); SIGNAL_PEPTIDE (PHOBIUS); SIGNAL_PEPTIDE_C_REGION (PHOBIUS); NON_CYTOPLASMIC_DOMAIN (PHOBIUS); SignalP-noTM (SIGNALP_GRAM_NEGATIVE); SignalP-TM (SIGNALP_GRAM_POSITIVE); SignalP-noTM (SIGNALP_EUK); IPR017853 (SUP…
g3645.t1	chitinase	430	5	F:chitin binding; P:chitin catabolic process; F:chitinase activity; P:carbohydrate metabolic process; P:cell wall macromolecule catabolic process	IPR001002 (SMART); IPR011583 (SMART); IPR013781 (G3DSA:3.20.20.GENE3D); IPR001223 (PFAM); IPR001002 (G3DSA:3.30.60.GENE3D); PTHR11177 (PANTHER); PTHR11177:SF155 (PANTHER); IPR001579 (PROSITE_PATTERNS); SIGNAL_PEPTIDE_C_REGION (PHOBIUS); SIGNAL_PEPTIDE (PHOBIUS); SIGNAL_PEPTIDE_N_REGION (PHOBIUS); NON_CYTOPLASMIC_DOMAIN (PHOBIUS); SIGNAL_PEPTIDE_H_REGION (PHOBIUS); IPR001002 (PROSITE_PROFILES); Si…
g1007.t1	alkaline phosphatase	661	2	P:metabolic process; F:phosphatase activity	IPR001952 (PRINTS); IPR001952 (SMART); IPR001952 (PFAM); IPR017849 (G3DSA:3.40.720.GENE3D); PTHR11596 (PANTHER); PTHR11596:SF35 (PANTHER); SIGNAL_PEPTIDE_H_REGION (PHOBIUS); SIGNAL_PEPTIDE_C_REGION (PHOBIUS); SIGNAL_PEPTIDE (PHOBIUS); NON_CYTOPLASMIC_DOMAIN (PHOBIUS); SIGNAL_PEPTIDE_N_REGION (PHOBIUS); SignalP-noTM (SIGNALP_EUK); SignalP-noTM (SIGNALP_GRAM_NEGATIVE); IPR017850 (SUPERFAMILY)
g2697.t1	alkaline phosphatase	678	2	P:metabolic process; F:catalytic activity
g2698.t1	alkaline phosphatase	672	2	P:metabolic process; F:catalytic activity
g6657.t1	neutral alkaline non-lysosomal ceramidase	741	0	-	IPR006823 (PFAM); IPR006823 (PANTHER); PTHR12670:SF1 (PANTHER); SIGNAL_PEPTIDE (PHOBIUS); SIGNAL_PEPTIDE_N_REGION (PHOBIUS); SIGNAL_PEPTIDE_C_REGION (PHOBIUS); SIGNAL_PEPTIDE_H_REGION (PHOBIUS); NON_CYTOPLASMIC_DOMAIN (PHOBIUS); SignalP-noTM (SIGNALP_EUK); TMhelix (TMHMM)
g3194.t1	copper amine oxidase	812	6	F:primary amine oxidase activity; F:copper ion binding; F:quinone binding; P:amine metabolic process; P:peptidyl-lysine oxidation; P:peptide cross-linking	IPR000269 (PRINTS); IPR015801 (G3DSA:3.10.450.GENE3D); IPR015328 (PFAM); IPR015798 (PFAM); IPR015801 (G3DSA:3.10.450.GENE3D); IPR015798 (G3DSA:2.70.98.GENE3D); PTHR10638:SF20 (PANTHER); IPR000269 (PANTHER); SIGNAL_PEPTIDE (PHOBIUS); NON_CYTOPLASMIC_DOMAIN (PHOBIUS); SIGNAL_PEPTIDE_H_REGION (PHOBIUS); SIGNAL_PEPTIDE_C_REGION (PHOBIUS); SIGNAL_PEPTIDE_N_REGION (PHOBIUS); SignalP-noTM (SIGNALP_EUK);…
g3194.t2	copper amine oxidase	817	6	F:primary amine oxidase activity; F:copper ion binding; F:quinone binding; P:amine metabolic process; P:peptidyl-lysine oxidation; P:peptide cross-linking	IPR000269 (PRINTS); IPR015798 (PFAM); IPR015801 (G3DSA:3.10.450.GENE3D); IPR015801 (G3DSA:3.10.450.GENE3D); IPR015798 (G3DSA:2.70.98.GENE3D); IPR015328 (PFAM); PTHR10638:SF20 (PANTHER); IPR000269 (PANTHER); NON_CYTOPLASMIC_DOMAIN (PHOBIUS); SIGNAL_PEPTIDE_N_REGION (PHOBIUS); SIGNAL_PEPTIDE_C_REGION (PHOBIUS); SIGNAL_PEPTIDE (PHOBIUS); SIGNAL_PEPTIDE_H_REGION (PHOBIUS); SignalP-noTM (SIGNALP_EUK);…
g4358.t1	multicopper oxidase	649	3	P:oxidation-reduction process; F:oxidoreductase activity; F:copper ion binding	IPR008972 (G3DSA:2.60.40.GENE3D); IPR001117 (PFAM); IPR008972 (G3DSA:2.60.40.GENE3D); IPR008972 (G3DSA:2.60.40.GENE3D); IPR011706 (PFAM); IPR011707 (PFAM); PTHR11709 (PANTHER); IPR002355 (PROSITE_PATTERNS); IPR002355 (PROSITE_PATTERNS); IPR002355 (PROSITE_PATTERNS); SIGNAL_PEPTIDE_N_REGION (PHOBIUS); NON_CYTOPLASMIC_DOMAIN (PHOBIUS); SIGNAL_PEPTIDE_H_REGION (PHOBIUS); SIGNAL_PEPTIDE_C_REGION (PHO…
g4696.t1	chloroperoxidase-like protein	297	3	F:peroxidase activity; P:peroxidase reaction; P:response to oxidative stress	IPR000028 (G3DSA:1.10.489.GENE3D); IPR000028 (PFAM); SIGNAL_PEPTIDE (PHOBIUS); SIGNAL_PEPTIDE_C_REGION (PHOBIUS); NON_CYTOPLASMIC_DOMAIN (PHOBIUS); SIGNAL_PEPTIDE_N_REGION (PHOBIUS); SIGNAL_PEPTIDE_H_REGION (PHOBIUS); IPR000028 (PROSITE_PROFILES); SignalP-noTM (SIGNALP_GRAM_NEGATIVE); SignalP-noTM (SIGNALP_EUK); IPR000028 (SUPERFAMILY)
g4843.t1	cytosolic cu zn superoxide dismutase	302	3	P:superoxide metabolic process; P:oxidation-reduction process; F:metal ion binding	IPR001424 (G3DSA:2.60.40.GENE3D); SIGNAL_PEPTIDE_H_REGION (PHOBIUS); NON_CYTOPLASMIC_DOMAIN (PHOBIUS); SIGNAL_PEPTIDE_N_REGION (PHOBIUS); SIGNAL_PEPTIDE (PHOBIUS); SIGNAL_PEPTIDE_C_REGION (PHOBIUS); SignalP-noTM (SIGNALP_EUK); SignalP-noTM (SIGNALP_GRAM_NEGATIVE); IPR001424 (SUPERFAMILY)
g5862.t1	endoplasmic oxidoreductin-1	720	6	C:endoplasmic reticulum membrane; F:flavin adenine dinucleotide binding; P:protein folding; F:oxidoreductase activity, acting on a sulfur group of donors, disulfide as acceptor; F:protein disulfide isomerase activity; P:oxidation-reduction process	IPR007266 (PIRSF); IPR007266 (PFAM); PTHR12613:SF0 (PANTHER); IPR007266 (PANTHER); SIGNAL_PEPTIDE_C_REGION (PHOBIUS); SIGNAL_PEPTIDE_H_REGION (PHOBIUS); NON_CYTOPLASMIC_DOMAIN (PHOBIUS); SIGNAL_PEPTIDE_N_REGION (PHOBIUS); SIGNAL_PEPTIDE (PHOBIUS); SignalP-TM (SIGNALP_GRAM_POSITIVE); SignalP-noTM (SIGNALP_GRAM_NEGATIVE); SignalP-noTM (SIGNALP_EUK); SSF110019 (SUPERFAMILY)
g1396.t1	endo- -beta-glucanase	432	2	F:hydrolase activity, hydrolyzing O-glycosyl compounds; P:carbohydrate metabolic process	IPR000757 (PFAM); IPR013320 (G3DSA:2.60.120.GENE3D); PTHR10963 (PANTHER); PTHR10963:SF24 (PANTHER); NON_CYTOPLASMIC_DOMAIN (PHOBIUS); SIGNAL_PEPTIDE_N_REGION (PHOBIUS); SIGNAL_PEPTIDE_C_REGION (PHOBIUS); SIGNAL_PEPTIDE_H_REGION (PHOBIUS); SIGNAL_PEPTIDE (PHOBIUS); SignalP-TM (SIGNALP_GRAM_POSITIVE); SignalP-noTM (SIGNALP_GRAM_NEGATIVE); SignalP-noTM (SIGNALP_EUK); IPR008985 (SUPERFAMILY)
g3035.t1	gpi-anchored cell wall beta- -endoglucanase	390	4	P:carbohydrate metabolic process; C:membrane; F:transferase activity, transferring glycosyl groups; F:hydrolase activity, hydrolyzing O-glycosyl compounds	IPR013781 (G3DSA:3.20.20.GENE3D); IPR000490 (PFAM); PTHR16631:SF10 (PANTHER); PTHR16631 (PANTHER); SIGNAL_PEPTIDE_N_REGION (PHOBIUS); SIGNAL_PEPTIDE_H_REGION (PHOBIUS); SIGNAL_PEPTIDE (PHOBIUS); NON_CYTOPLASMIC_DOMAIN (PHOBIUS); SIGNAL_PEPTIDE_C_REGION (PHOBIUS); SignalP-noTM (SIGNALP_GRAM_NEGATIVE); SignalP-TM (SIGNALP_GRAM_POSITIVE); IPR017853 (SUPERFAMILY)
g4491.t1	beta- -glucanosyltransferase	316	0	-	SIGNAL_PEPTIDE_C_REGION (PHOBIUS); SIGNAL_PEPTIDE_H_REGION (PHOBIUS); NON_CYTOPLASMIC_DOMAIN (PHOBIUS); SIGNAL_PEPTIDE (PHOBIUS); SIGNAL_PEPTIDE_N_REGION (PHOBIUS); SignalP-noTM (SIGNALP_GRAM_NEGATIVE); SignalP-TM (SIGNALP_GRAM_POSITIVE); SignalP-noTM (SIGNALP_EUK)
g4625.t1	endoglucanase 3	496	6	F:cellulase activity; F:cellulose binding; C:extracellular region; P:polysaccharide catabolic process; P:starch metabolic process; P:sucrose metabolic process	IPR000254 (SMART); IPR000254 (PFAM); IPR013781 (G3DSA:3.20.20.GENE3D); IPR001547 (PFAM); PTHR11552 (PANTHER); PTHR11552:SF56 (PANTHER); IPR000254 (PROSITE_PATTERNS); NON_CYTOPLASMIC_DOMAIN (PHOBIUS); SIGNAL_PEPTIDE_N_REGION (PHOBIUS); SIGNAL_PEPTIDE_H_REGION (PHOBIUS); SIGNAL_PEPTIDE (PHOBIUS); SIGNAL_PEPTIDE_C_REGION (PHOBIUS); IPR000254 (PROSITE_PROFILES); SignalP-TM (SIGNALP_GRAM_POSITIVE); Si…
g6291.t1	exoglucanase type c precursor	567	5	C:extracellular region; F:cellulose 1,4-beta-cellobiosidase activity; F:cellulose binding; P:starch metabolic process; P:sucrose metabolic process	IPR001722 (PRINTS); IPR000254 (SMART); IPR000254 (PFAM); IPR001722 (PFAM); IPR001722 (G3DSA:2.70.100.GENE3D); IPR000254 (PROSITE_PATTERNS); SIGNAL_PEPTIDE_N_REGION (PHOBIUS); SIGNAL_PEPTIDE_H_REGION (PHOBIUS); SIGNAL_PEPTIDE (PHOBIUS); NON_CYTOPLASMIC_DOMAIN (PHOBIUS); SIGNAL_PEPTIDE_C_REGION (PHOBIUS); IPR000254 (PROSITE_PROFILES); SignalP-noTM (SIGNALP_EUK); SignalP-noTM (SIGNALP_GRAM_NEGATIVE)…
g765.t1	subtilisin-like serine protease	531	4	P:negative regulation of catalytic activity; P:proteolysis; F:identical protein binding; F:serine-type endopeptidase activity	IPR015500 (PRINTS); IPR000209 (PFAM); IPR010259 (PFAM); IPR000209 (G3DSA:3.40.50.GENE3D); G3DSA:3.30.70.80 (GENE3D); IPR015500 (PANTHER); IPR023827 (PROSITE_PATTERNS); IPR022398 (PROSITE_PATTERNS); IPR023828 (PROSITE_PATTERNS); NON_CYTOPLASMIC_DOMAIN (PHOBIUS); SIGNAL_PEPTIDE (PHOBIUS); SIGNAL_PEPTIDE_H_REGION (PHOBIUS); SIGNAL_PEPTIDE_C_REGION (PHOBIUS); SIGNAL_PEPTIDE_N_REGION (PHOBIUS); Signal…
g1291.t2	alkaline serine protease alp1	419	12	P:pathogenesis; P:complement activation; F:fibrinogen binding; P:mycelium development; F:IgE binding; P:interaction with host via protein secreted by type II secretion system; P:active evasion of host immune response via regulation of host complement system; F:serine-type endopeptidase activity; C:extracellular region; P:elastin catabolic process; P:proteolysis; C:immunoglobulin complex	IPR015500 (PRINTS); IPR000209 (G3DSA:3.40.50.GENE3D); G3DSA:3.30.70.80 (GENE3D); IPR000209 (PFAM); PTHR10795:SF336 (PANTHER); IPR015500 (PANTHER); IPR023828 (PROSITE_PATTERNS); IPR023827 (PROSITE_PATTERNS); SIGNAL_PEPTIDE_H_REGION (PHOBIUS); SIGNAL_PEPTIDE_N_REGION (PHOBIUS); NON_CYTOPLASMIC_DOMAIN (PHOBIUS); SIGNAL_PEPTIDE_C_REGION (PHOBIUS); SIGNAL_PEPTIDE (PHOBIUS); SignalP-noTM (SIGNALP_EUK);…
g6247.t1	subtilisin-like serine protease	487	2	P:proteolysis; F:serine-type endopeptidase activity	IPR015500 (PRINTS); G3DSA:3.30.70.80 (GENE3D); IPR000209 (PFAM); IPR000209 (G3DSA:3.40.50.GENE3D); IPR015500 (PANTHER); IPR023828 (PROSITE_PATTERNS); IPR022398 (PROSITE_PATTERNS); IPR023827 (PROSITE_PATTERNS); SIGNAL_PEPTIDE_H_REGION (PHOBIUS); SIGNAL_PEPTIDE_C_REGION (PHOBIUS); SIGNAL_PEPTIDE (PHOBIUS); SIGNAL_PEPTIDE_N_REGION (PHOBIUS); NON_CYTOPLASMIC_DOMAIN (PHOBIUS); SignalP-noTM (SIGNALP_GR…
g4063.t1	endonuclease mitochondrial	353	12	P:DNA recombination; F:nucleic acid binding; C:mitochondrial inner membrane; P:apoptotic process; F:metal ion binding; P:RNA catabolic process; P:DNA catabolic process; F:endodeoxyribonuclease activity; F:exodeoxyribonuclease activity; F:ribonuclease activity; C:nucleus; P:regulation of RNA metabolic process	IPR020821 (SMART); IPR001604 (SMART); IPR001604 (PFAM); IPR020821 (G3DSA:3.40.570.GENE3D); PTHR13966 (PANTHER); IPR018524 (PROSITE_PATTERNS); NON_CYTOPLASMIC_DOMAIN (PHOBIUS); SIGNAL_PEPTIDE_C_REGION (PHOBIUS); SIGNAL_PEPTIDE_H_REGION (PHOBIUS); SIGNAL_PEPTIDE_N_REGION (PHOBIUS); SIGNAL_PEPTIDE (PHOBIUS); SignalP-noTM (SIGNALP_EUK); SignalP-noTM (SIGNALP_GRAM_NEGATIVE); SignalP-TM (SIGNALP_GRAM_P…
g5462.t1	mitochondrial inner membrane protease subunit 2	174	3	F:serine-type peptidase activity; P:proteolysis; C:integral to membrane	IPR000223 (PRINTS); IPR028360 (G3DSA:2.10.109.GENE3D); IPR019759 (PFAM); IPR000223 (PANTHER); PTHR12383:SF3 (PANTHER); IPR019758 (PROSITE_PATTERNS); SIGNAL_PEPTIDE (PHOBIUS); NON_CYTOPLASMIC_DOMAIN (PHOBIUS); SIGNAL_PEPTIDE_H_REGION (PHOBIUS); SIGNAL_PEPTIDE_C_REGION (PHOBIUS); SIGNAL_PEPTIDE_N_REGION (PHOBIUS); SignalP-noTM (SIGNALP_EUK); IPR015927 (SUPERFAMILY); TMhelix (TMHMM)
g6210.t1	mitochondrial protein	264	0	-	IPR019166 (PFAM); SIGNAL_PEPTIDE (PHOBIUS); SIGNAL_PEPTIDE_H_REGION (PHOBIUS); NON_CYTOPLASMIC_DOMAIN (PHOBIUS); SIGNAL_PEPTIDE_N_REGION (PHOBIUS); SIGNAL_PEPTIDE_C_REGION (PHOBIUS); SignalP-noTM (SIGNALP_GRAM_NEGATIVE); SignalP-TM (SIGNALP_GRAM_POSITIVE)
g2870.t1	gpi anchored serine-threonine rich protein	264	0	-
g5441.t1	gpi anchored serine-threonine rich protein	158	3	F:molecular_function; P:biological_process; C:cellular_component	SIGNAL_PEPTIDE_C_REGION (PHOBIUS); SIGNAL_PEPTIDE_H_REGION (PHOBIUS); SIGNAL_PEPTIDE_N_REGION (PHOBIUS); SIGNAL_PEPTIDE (PHOBIUS); NON_CYTOPLASMIC_DOMAIN (PHOBIUS); SignalP-TM (SIGNALP_GRAM_POSITIVE); SignalP-noTM (SIGNALP_GRAM_NEGATIVE); SignalP-noTM (SIGNALP_EUK)
g6002.t1	serine-threonine rich protein	362	0	-	IPR008972 (G3DSA:2.60.40.GENE3D); SIGNAL_PEPTIDE_N_REGION (PHOBIUS); NON_CYTOPLASMIC_DOMAIN (PHOBIUS); SIGNAL_PEPTIDE (PHOBIUS); SIGNAL_PEPTIDE_C_REGION (PHOBIUS); SIGNAL_PEPTIDE_H_REGION (PHOBIUS); SignalP-TM (SIGNALP_GRAM_POSITIVE); SignalP-noTM (SIGNALP_GRAM_NEGATIVE); SignalP-noTM (SIGNALP_EUK); IPR008972 (SUPERFAMILY)
g68.t1	glucan -beta-glucosidase	301	2	F:hydrolase activity, hydrolyzing O-glycosyl compounds; P:carbohydrate metabolic process	IPR000490 (PFAM); IPR013781 (G3DSA:3.20.20.GENE3D); PTHR16631 (PANTHER); PTHR16631:SF6 (PANTHER); SIGNAL_PEPTIDE_H_REGION (PHOBIUS); SIGNAL_PEPTIDE_N_REGION (PHOBIUS); NON_CYTOPLASMIC_DOMAIN (PHOBIUS); SIGNAL_PEPTIDE (PHOBIUS); SIGNAL_PEPTIDE_C_REGION (PHOBIUS); SignalP-noTM (SIGNALP_GRAM_NEGATIVE); SignalP-TM (SIGNALP_GRAM_POSITIVE); SignalP-noTM (SIGNALP_EUK); IPR017853 (SUPERFAMILY); TMhelix (…
g812.t1	glucan -beta-glucosidase	780	0	-	IPR012334 (G3DSA:2.160.20.GENE3D); PF12708 (PFAM); PTHR31375:SF5 (PANTHER); PTHR31375 (PANTHER); SIGNAL_PEPTIDE_H_REGION (PHOBIUS); NON_CYTOPLASMIC_DOMAIN (PHOBIUS); SIGNAL_PEPTIDE_C_REGION (PHOBIUS); SIGNAL_PEPTIDE_N_REGION (PHOBIUS); SIGNAL_PEPTIDE (PHOBIUS); SignalP-noTM (SIGNALP_EUK); SignalP-noTM (SIGNALP_GRAM_NEGATIVE); IPR011050 (SUPERFAMILY); IPR011050 (SUPERFAMILY)
g1385.t1	secreted glucosidase	312	2	P:carbohydrate metabolic process; F:hydrolase activity, hydrolyzing O-glycosyl compounds	IPR013320 (G3DSA:2.60.120.GENE3D); IPR000757 (PFAM); PTHR10963 (PANTHER); SIGNAL_PEPTIDE_N_REGION (PHOBIUS); SIGNAL_PEPTIDE (PHOBIUS); SIGNAL_PEPTIDE_H_REGION (PHOBIUS); NON_CYTOPLASMIC_DOMAIN (PHOBIUS); SIGNAL_PEPTIDE_C_REGION (PHOBIUS); SignalP-noTM (SIGNALP_EUK); SignalP-TM (SIGNALP_GRAM_POSITIVE); SignalP-noTM (SIGNALP_GRAM_NEGATIVE); IPR008985 (SUPERFAMILY)
g5569.t1	beta-glucosidase btge	433	2	F:catalytic activity; P:carbohydrate metabolic process	IPR013781 (G3DSA:3.20.20.GENE3D); PTHR16631:SF8 (PANTHER); PTHR16631 (PANTHER); SIGNAL_PEPTIDE_H_REGION (PHOBIUS); SIGNAL_PEPTIDE (PHOBIUS); SIGNAL_PEPTIDE_C_REGION (PHOBIUS); NON_CYTOPLASMIC_DOMAIN (PHOBIUS); SIGNAL_PEPTIDE_N_REGION (PHOBIUS); IPR017853 (SUPERFAMILY)
g5569.t2	beta-glucosidase btge	452	2	F:catalytic activity; P:carbohydrate metabolic process	IPR013781 (G3DSA:3.20.20.GENE3D); PTHR16631 (PANTHER); PTHR16631:SF8 (PANTHER); NON_CYTOPLASMIC_DOMAIN (PHOBIUS); SIGNAL_PEPTIDE_C_REGION (PHOBIUS); SIGNAL_PEPTIDE_H_REGION (PHOBIUS); SIGNAL_PEPTIDE_N_REGION (PHOBIUS); SIGNAL_PEPTIDE (PHOBIUS); IPR017853 (SUPERFAMILY)
g249.t1	endonuclease exonuclease phosphatase	163	5	F:exonuclease activity; F:endonuclease activity; C:cellular_component; F:molecular_function; P:biological_process	IPR001229 (SMART); IPR001229 (G3DSA:2.100.10.GENE3D); IPR001229 (PFAM); SIGNAL_PEPTIDE_C_REGION (PHOBIUS); NON_CYTOPLASMIC_DOMAIN (PHOBIUS); SIGNAL_PEPTIDE_N_REGION (PHOBIUS); SIGNAL_PEPTIDE_H_REGION (PHOBIUS); SIGNAL_PEPTIDE (PHOBIUS); IPR001229 (SUPERFAMILY)
g250.t1	endonuclease exonuclease phosphatase family protein	230	4	F:exonuclease activity; F:molecular_function; P:biological_process; F:endonuclease activity	NON_CYTOPLASMIC_DOMAIN (PHOBIUS); SIGNAL_PEPTIDE_N_REGION (PHOBIUS); SIGNAL_PEPTIDE (PHOBIUS); SIGNAL_PEPTIDE_C_REGION (PHOBIUS); SIGNAL_PEPTIDE_H_REGION (PHOBIUS); SignalP-TM (SIGNALP_GRAM_POSITIVE); SignalP-noTM (SIGNALP_GRAM_NEGATIVE); IPR005135 (SUPERFAMILY)
g3005.t1	endonuclease exonuclease phosphatase family protein	408	5	F:exonuclease activity; F:endonuclease activity; F:molecular_function; P:biological_process; C:cellular_component	IPR001229 (SMART); IPR001229 (PFAM); IPR001229 (G3DSA:2.100.10.GENE3D); NON_CYTOPLASMIC_DOMAIN (PHOBIUS); SIGNAL_PEPTIDE_H_REGION (PHOBIUS); SIGNAL_PEPTIDE_C_REGION (PHOBIUS); SIGNAL_PEPTIDE (PHOBIUS); SIGNAL_PEPTIDE_N_REGION (PHOBIUS); SignalP-noTM (SIGNALP_GRAM_NEGATIVE); SignalP-noTM (SIGNALP_EUK); SignalP-TM (SIGNALP_GRAM_POSITIVE); IPR001229 (SUPERFAMILY); IPR005135 (SUPERFAMILY)
g5192.t1	endonuclease exonuclease phosphatase	312	5	F:exonuclease activity; F:endonuclease activity; F:molecular_function; P:biological_process; C:cellular_component	IPR005135 (PFAM); IPR005135 (G3DSA:3.60.10.GENE3D); PTHR12121 (PANTHER); PTHR12121:SF36 (PANTHER); NON_CYTOPLASMIC_DOMAIN (PHOBIUS); SIGNAL_PEPTIDE_C_REGION (PHOBIUS); SIGNAL_PEPTIDE_H_REGION (PHOBIUS); SIGNAL_PEPTIDE_N_REGION (PHOBIUS); SIGNAL_PEPTIDE (PHOBIUS); SignalP-TM (SIGNALP_GRAM_POSITIVE); SignalP-noTM (SIGNALP_GRAM_NEGATIVE); SignalP-noTM (SIGNALP_EUK); IPR005135 (SUPERFAMILY)
g1342.t1	glycoside hydrolase family 43 protein	323	2	P:arabinan catabolic process; F:arabinan endo-1,5-alpha-L-arabinosidase activity	IPR016840 (PIRSF); IPR023296 (G3DSA:2.115.10.GENE3D); IPR006710 (PFAM); IPR006710 (PANTHER); PTHR22925:SF7 (PANTHER); SIGNAL_PEPTIDE_H_REGION (PHOBIUS); NON_CYTOPLASMIC_DOMAIN (PHOBIUS); SIGNAL_PEPTIDE (PHOBIUS); SIGNAL_PEPTIDE_C_REGION (PHOBIUS); SIGNAL_PEPTIDE_N_REGION (PHOBIUS); SignalP-noTM (SIGNALP_EUK); SignalP-noTM (SIGNALP_GRAM_NEGATIVE); SignalP-TM (SIGNALP_GRAM_POSITIVE); IPR023296 (SUP…
g1651.t1	glycoside hydrolase	440	3	F:hydrolase activity; P:carbohydrate metabolic process; F:catalytic activity	IPR024655 (PFAM); SIGNAL_PEPTIDE (PHOBIUS); SIGNAL_PEPTIDE_C_REGION (PHOBIUS); SIGNAL_PEPTIDE_H_REGION (PHOBIUS); SIGNAL_PEPTIDE_N_REGION (PHOBIUS); NON_CYTOPLASMIC_DOMAIN (PHOBIUS); SignalP-noTM (SIGNALP_GRAM_NEGATIVE); SignalP-noTM (SIGNALP_EUK); SignalP-TM (SIGNALP_GRAM_POSITIVE); IPR017853 (SUPERFAMILY)
g1922.t1	glycoside hydrolase family 30 protein	484	3	P:carbohydrate metabolic process; F:glucosylceramidase activity; P:glycosphingolipid metabolic process	IPR013780 (G3DSA:2.60.40.GENE3D); PF14587 (PFAM); IPR013781 (G3DSA:3.20.20.GENE3D); IPR001139 (PANTHER); PTHR11069:SF8 (PANTHER); SIGNAL_PEPTIDE_C_REGION (PHOBIUS); SIGNAL_PEPTIDE_H_REGION (PHOBIUS); SIGNAL_PEPTIDE (PHOBIUS); SIGNAL_PEPTIDE_N_REGION (PHOBIUS); NON_CYTOPLASMIC_DOMAIN (PHOBIUS); SignalP-noTM (SIGNALP_EUK); SignalP-noTM (SIGNALP_GRAM_NEGATIVE); SignalP-TM (SIGNALP_GRAM_POSITIVE); IP…
g3256.t1	glycoside hydrolase family 61 protein	340	5	F:hydrolase activity; F:hydrolase activity, hydrolyzing O-glycosyl compounds; F:cellulose binding; P:carbohydrate metabolic process; C:extracellular region	IPR005103 (PFAM); SIGNAL_PEPTIDE_C_REGION (PHOBIUS); SIGNAL_PEPTIDE_H_REGION (PHOBIUS); SIGNAL_PEPTIDE_N_REGION (PHOBIUS); NON_CYTOPLASMIC_DOMAIN (PHOBIUS); SIGNAL_PEPTIDE (PHOBIUS); SignalP-noTM (SIGNALP_GRAM_NEGATIVE); SignalP-noTM (SIGNALP_EUK); SignalP-TM (SIGNALP_GRAM_POSITIVE)
g3256.t2	glycoside hydrolase family 61 protein	384	5	F:hydrolase activity; F:hydrolase activity, hydrolyzing O-glycosyl compounds; F:cellulose binding; P:carbohydrate metabolic process; C:extracellular region	IPR005103 (PFAM); NON_CYTOPLASMIC_DOMAIN (PHOBIUS); SIGNAL_PEPTIDE_N_REGION (PHOBIUS); SIGNAL_PEPTIDE_H_REGION (PHOBIUS); SIGNAL_PEPTIDE_C_REGION (PHOBIUS); SIGNAL_PEPTIDE (PHOBIUS); SignalP-noTM (SIGNALP_GRAM_NEGATIVE); SignalP-noTM (SIGNALP_EUK); SignalP-TM (SIGNALP_GRAM_POSITIVE)
g3779.t1	glycoside hydrolase family 18 protein	434	4	F:hydrolase activity, hydrolyzing O-glycosyl compounds; P:carbohydrate metabolic process; F:cellulose binding; C:extracellular region	IPR000254 (SMART); IPR000254 (PFAM); IPR001223 (PFAM); IPR013781 (G3DSA:3.20.20.GENE3D); PTHR31939:SF3 (PANTHER); PTHR31939 (PANTHER); IPR001579 (PROSITE_PATTERNS); IPR000254 (PROSITE_PATTERNS); SIGNAL_PEPTIDE_H_REGION (PHOBIUS); SIGNAL_PEPTIDE_C_REGION (PHOBIUS); SIGNAL_PEPTIDE (PHOBIUS); NON_CYTOPLASMIC_DOMAIN (PHOBIUS); SIGNAL_PEPTIDE_N_REGION (PHOBIUS); IPR000254 (PROSITE_PROFILES); SignalP-n…
g3821.t1	glycoside hydrolase family 93	385	1	F:hydrolase activity	IPR011040 (G3DSA:2.120.10.GENE3D); SIGNAL_PEPTIDE_H_REGION (PHOBIUS); SIGNAL_PEPTIDE (PHOBIUS); NON_CYTOPLASMIC_DOMAIN (PHOBIUS); SIGNAL_PEPTIDE_C_REGION (PHOBIUS); SIGNAL_PEPTIDE_N_REGION (PHOBIUS); SignalP-TM (SIGNALP_GRAM_POSITIVE); SignalP-noTM (SIGNALP_GRAM_NEGATIVE); SignalP-noTM (SIGNALP_EUK); SSF110296 (SUPERFAMILY)
g4208.t1	glycoside hydrolase family 13 protein	624	6	F:starch binding; F:calcium ion binding; P:carbohydrate catabolic process; F:alpha-amylase activity; P:starch metabolic process; P:sucrose metabolic process	IPR006589 (SMART); IPR002044 (SMART); IPR002044 (PFAM); IPR006047 (PFAM); IPR013781 (G3DSA:3.20.20.GENE3D); IPR013780 (G3DSA:2.60.40.GENE3D); IPR015340 (PFAM); IPR013783 (G3DSA:2.60.40.GENE3D); PTHR10357:SF138 (PANTHER); IPR015902 (PANTHER); SIGNAL_PEPTIDE_H_REGION (PHOBIUS); NON_CYTOPLASMIC_DOMAIN (PHOBIUS); SIGNAL_PEPTIDE (PHOBIUS); SIGNAL_PEPTIDE_N_REGION (PHOBIUS); SIGNAL_PEPTIDE_C_REGION (PH…
g6928.t1	glycoside hydrolase family 16 protein	459	4	F:hydrolase activity, hydrolyzing O-glycosyl compounds; P:carbohydrate metabolic process; P:cell wall organization; C:cell wall	IPR017168 (PIRSF); IPR000757 (PFAM); IPR013320 (G3DSA:2.60.120.GENE3D); PTHR10963 (PANTHER); PTHR10963:SF22 (PANTHER); SIGNAL_PEPTIDE_N_REGION (PHOBIUS); SIGNAL_PEPTIDE_C_REGION (PHOBIUS); SIGNAL_PEPTIDE (PHOBIUS); SIGNAL_PEPTIDE_H_REGION (PHOBIUS); NON_CYTOPLASMIC_DOMAIN (PHOBIUS); SignalP-noTM (SIGNALP_GRAM_NEGATIVE); SignalP-noTM (SIGNALP_EUK); SignalP-TM (SIGNALP_GRAM_POSITIVE); IPR008985 (SU…
g7132.t1	glycoside hydrolase	403	2	C:viral capsid; F:hydrolase activity	SIGNAL_PEPTIDE_C_REGION (PHOBIUS); SIGNAL_PEPTIDE_H_REGION (PHOBIUS); SIGNAL_PEPTIDE_N_REGION (PHOBIUS); NON_CYTOPLASMIC_DOMAIN (PHOBIUS); SIGNAL_PEPTIDE (PHOBIUS); SignalP-noTM (SIGNALP_GRAM_NEGATIVE); SignalP-TM (SIGNALP_GRAM_POSITIVE); SignalP-noTM (SIGNALP_EUK)
g132.t1	extracellular serine-rich protein	152	2	F:electron carrier activity; F:copper ion binding	IPR008972 (G3DSA:2.60.40.GENE3D); SIGNAL_PEPTIDE_N_REGION (PHOBIUS); SIGNAL_PEPTIDE_H_REGION (PHOBIUS); SIGNAL_PEPTIDE (PHOBIUS); SIGNAL_PEPTIDE_C_REGION (PHOBIUS); NON_CYTOPLASMIC_DOMAIN (PHOBIUS); SignalP-noTM (SIGNALP_EUK); IPR008972 (SUPERFAMILY)
g211.t1	extracellular serine-rich protein	163	5	F:electron carrier activity; F:copper ion binding; F:molecular_function; P:biological_process; C:cellular_component	IPR008972 (G3DSA:2.60.40.GENE3D); SIGNAL_PEPTIDE_N_REGION (PHOBIUS); SIGNAL_PEPTIDE_H_REGION (PHOBIUS); NON_CYTOPLASMIC_DOMAIN (PHOBIUS); SIGNAL_PEPTIDE_C_REGION (PHOBIUS); SIGNAL_PEPTIDE (PHOBIUS); SignalP-noTM (SIGNALP_GRAM_NEGATIVE); SignalP-noTM (SIGNALP_EUK); SignalP-TM (SIGNALP_GRAM_POSITIVE); IPR008972 (SUPERFAMILY)
g244.t1	extracellular serine-rich protein	177	2	F:electron carrier activity; F:copper ion binding	IPR008972 (G3DSA:2.60.40.GENE3D); SIGNAL_PEPTIDE (PHOBIUS); SIGNAL_PEPTIDE_N_REGION (PHOBIUS); SIGNAL_PEPTIDE_H_REGION (PHOBIUS); NON_CYTOPLASMIC_DOMAIN (PHOBIUS); SIGNAL_PEPTIDE_C_REGION (PHOBIUS); SignalP-noTM (SIGNALP_GRAM_NEGATIVE); SignalP-noTM (SIGNALP_EUK); SignalP-TM (SIGNALP_GRAM_POSITIVE); IPR008972 (SUPERFAMILY)
g743.t1	extracellular serine-rich	166	5	F:electron carrier activity; F:copper ion binding; F:molecular_function; P:biological_process; C:cellular_component	IPR008972 (G3DSA:2.60.40.GENE3D); SIGNAL_PEPTIDE (PHOBIUS); SIGNAL_PEPTIDE_C_REGION (PHOBIUS); SIGNAL_PEPTIDE_N_REGION (PHOBIUS); SIGNAL_PEPTIDE_H_REGION (PHOBIUS); NON_CYTOPLASMIC_DOMAIN (PHOBIUS); SignalP-TM (SIGNALP_GRAM_POSITIVE); SignalP-noTM (SIGNALP_EUK); SignalP-noTM (SIGNALP_GRAM_NEGATIVE); IPR008972 (SUPERFAMILY)
g918.t1	extracellular serine-rich protein	150	2	F:electron carrier activity; F:copper ion binding	SIGNAL_PEPTIDE_C_REGION (PHOBIUS); SIGNAL_PEPTIDE_N_REGION (PHOBIUS); SIGNAL_PEPTIDE (PHOBIUS); SIGNAL_PEPTIDE_H_REGION (PHOBIUS); NON_CYTOPLASMIC_DOMAIN (PHOBIUS); SignalP-TM (SIGNALP_GRAM_POSITIVE); SignalP-noTM (SIGNALP_GRAM_NEGATIVE); SignalP-noTM (SIGNALP_EUK); IPR008972 (SUPERFAMILY)
g1013.t1	extracellular serine-rich protein	166	3	F:molecular_function; P:biological_process; C:cellular_component	IPR008972 (G3DSA:2.60.40.GENE3D); SIGNAL_PEPTIDE_C_REGION (PHOBIUS); SIGNAL_PEPTIDE_N_REGION (PHOBIUS); NON_CYTOPLASMIC_DOMAIN (PHOBIUS); SIGNAL_PEPTIDE (PHOBIUS); SIGNAL_PEPTIDE_H_REGION (PHOBIUS); SignalP-noTM (SIGNALP_GRAM_NEGATIVE); SignalP-noTM (SIGNALP_EUK); SignalP-TM (SIGNALP_GRAM_POSITIVE); IPR008972 (SUPERFAMILY)
g1057.t1	extracellular serine-rich protein	165	6	F:electron carrier activity; F:copper ion binding; F:ATP binding; F:molecular_function; P:biological_process; C:cellular_component	IPR008972 (G3DSA:2.60.40.GENE3D); SIGNAL_PEPTIDE (PHOBIUS); SIGNAL_PEPTIDE_N_REGION (PHOBIUS); SIGNAL_PEPTIDE_C_REGION (PHOBIUS); SIGNAL_PEPTIDE_H_REGION (PHOBIUS); NON_CYTOPLASMIC_DOMAIN (PHOBIUS); SignalP-TM (SIGNALP_GRAM_POSITIVE); SignalP-noTM (SIGNALP_GRAM_NEGATIVE); SignalP-noTM (SIGNALP_EUK); IPR008972 (SUPERFAMILY)
g1112.t1	extracellular serine-rich protein	171	2	F:electron carrier activity; F:copper ion binding
g1123.t1	extracellular serine-rich protein	165	2	F:electron carrier activity; F:copper ion binding	IPR008972 (G3DSA:2.60.40.GENE3D); SIGNAL_PEPTIDE (PHOBIUS); SIGNAL_PEPTIDE_C_REGION (PHOBIUS); NON_CYTOPLASMIC_DOMAIN (PHOBIUS); SIGNAL_PEPTIDE_N_REGION (PHOBIUS); SIGNAL_PEPTIDE_H_REGION (PHOBIUS); SignalP-TM (SIGNALP_GRAM_POSITIVE); SignalP-noTM (SIGNALP_EUK); SignalP-noTM (SIGNALP_GRAM_NEGATIVE); IPR008972 (SUPERFAMILY)
g1124.t1	extracellular serine-rich protein	166	2	F:electron carrier activity; F:copper ion binding	NON_CYTOPLASMIC_DOMAIN (PHOBIUS); SIGNAL_PEPTIDE_C_REGION (PHOBIUS); SIGNAL_PEPTIDE_N_REGION (PHOBIUS); SIGNAL_PEPTIDE (PHOBIUS); SIGNAL_PEPTIDE_H_REGION (PHOBIUS); SignalP-noTM (SIGNALP_EUK); SignalP-TM (SIGNALP_GRAM_POSITIVE); SignalP-noTM (SIGNALP_GRAM_NEGATIVE)
g1125.t1	extracellular serine-rich protein	167	5	F:electron carrier activity; F:copper ion binding; F:molecular_function; P:biological_process; C:cellular_component	IPR008972 (G3DSA:2.60.40.GENE3D); NON_CYTOPLASMIC_DOMAIN (PHOBIUS); SIGNAL_PEPTIDE (PHOBIUS); SIGNAL_PEPTIDE_H_REGION (PHOBIUS); SIGNAL_PEPTIDE_N_REGION (PHOBIUS); SIGNAL_PEPTIDE_C_REGION (PHOBIUS); SignalP-noTM (SIGNALP_GRAM_NEGATIVE); SignalP-TM (SIGNALP_GRAM_POSITIVE); SignalP-noTM (SIGNALP_EUK); IPR008972 (SUPERFAMILY)
g1622.t1	extracellular serine-rich protein	192	5	F:electron carrier activity; F:copper ion binding; F:molecular_function; P:biological_process; C:cellular_component	IPR008972 (G3DSA:2.60.40.GENE3D); NON_CYTOPLASMIC_DOMAIN (PHOBIUS); SIGNAL_PEPTIDE_N_REGION (PHOBIUS); SIGNAL_PEPTIDE_C_REGION (PHOBIUS); SIGNAL_PEPTIDE_H_REGION (PHOBIUS); SIGNAL_PEPTIDE (PHOBIUS); SignalP-noTM (SIGNALP_EUK); SignalP-noTM (SIGNALP_GRAM_NEGATIVE); SignalP-TM (SIGNALP_GRAM_POSITIVE); IPR008972 (SUPERFAMILY)
g1687.t1	extracellular serine-rich protein	179	5	F:molecular_function; P:biological_process; C:cellular_component; F:electron carrier activity; F:copper ion binding	IPR008972 (G3DSA:2.60.40.GENE3D); SIGNAL_PEPTIDE_N_REGION (PHOBIUS); SIGNAL_PEPTIDE (PHOBIUS); SIGNAL_PEPTIDE_C_REGION (PHOBIUS); SIGNAL_PEPTIDE_H_REGION (PHOBIUS); NON_CYTOPLASMIC_DOMAIN (PHOBIUS); SignalP-noTM (SIGNALP_EUK); SignalP-TM (SIGNALP_GRAM_POSITIVE); SignalP-noTM (SIGNALP_GRAM_NEGATIVE); IPR008972 (SUPERFAMILY)
g1688.t1	extracellular serine-rich protein	104	2	F:electron carrier activity; F:copper ion binding	NON_CYTOPLASMIC_DOMAIN (PHOBIUS); SIGNAL_PEPTIDE_N_REGION (PHOBIUS); SIGNAL_PEPTIDE (PHOBIUS); SIGNAL_PEPTIDE_C_REGION (PHOBIUS); SIGNAL_PEPTIDE_H_REGION (PHOBIUS); IPR006573 (PROSITE_PROFILES); SignalP-TM (SIGNALP_GRAM_POSITIVE); SignalP-noTM (SIGNALP_EUK); SignalP-noTM (SIGNALP_GRAM_NEGATIVE)
g1689.t1	extracellular serine-rich protein	176	5	F:electron carrier activity; F:copper ion binding; F:molecular_function; P:biological_process; C:cellular_component	IPR008972 (G3DSA:2.60.40.GENE3D); SIGNAL_PEPTIDE_N_REGION (PHOBIUS); SIGNAL_PEPTIDE_H_REGION (PHOBIUS); SIGNAL_PEPTIDE (PHOBIUS); SIGNAL_PEPTIDE_C_REGION (PHOBIUS); NON_CYTOPLASMIC_DOMAIN (PHOBIUS); SignalP-noTM (SIGNALP_EUK); IPR008972 (SUPERFAMILY)
g1690.t1	extracellular serine-rich protein	170	6	F:electron carrier activity; F:copper ion binding; F:molecular_function; P:biological_process; C:cellular_component; F:ATP binding	IPR013409 (PFAM); IPR008972 (G3DSA:2.60.40.GENE3D); SIGNAL_PEPTIDE_C_REGION (PHOBIUS); SIGNAL_PEPTIDE_H_REGION (PHOBIUS); SIGNAL_PEPTIDE_N_REGION (PHOBIUS); NON_CYTOPLASMIC_DOMAIN (PHOBIUS); SIGNAL_PEPTIDE (PHOBIUS); SignalP-noTM (SIGNALP_GRAM_NEGATIVE); SignalP-noTM (SIGNALP_EUK); IPR008972 (SUPERFAMILY)
g1691.t1	extracellular serine-rich protein	171	3	F:molecular_function; P:biological_process; C:cellular_component	IPR008972 (G3DSA:2.60.40.GENE3D); SIGNAL_PEPTIDE_C_REGION (PHOBIUS); NON_CYTOPLASMIC_DOMAIN (PHOBIUS); SIGNAL_PEPTIDE (PHOBIUS); SIGNAL_PEPTIDE_H_REGION (PHOBIUS); SIGNAL_PEPTIDE_N_REGION (PHOBIUS); SignalP-TM (SIGNALP_GRAM_POSITIVE); SignalP-noTM (SIGNALP_GRAM_NEGATIVE); SignalP-noTM (SIGNALP_EUK); IPR008972 (SUPERFAMILY)
g1692.t1	extracellular serine-rich protein	152	2	F:electron carrier activity; F:copper ion binding	IPR008972 (G3DSA:2.60.40.GENE3D); SIGNAL_PEPTIDE_C_REGION (PHOBIUS); SIGNAL_PEPTIDE_H_REGION (PHOBIUS); SIGNAL_PEPTIDE_N_REGION (PHOBIUS); NON_CYTOPLASMIC_DOMAIN (PHOBIUS); SIGNAL_PEPTIDE (PHOBIUS); SignalP-noTM (SIGNALP_EUK); IPR008972 (SUPERFAMILY)
g2212.t1	extracellular serine-rich protein	175	2	F:electron carrier activity; F:copper ion binding	IPR008972 (G3DSA:2.60.40.GENE3D); SIGNAL_PEPTIDE (PHOBIUS); SIGNAL_PEPTIDE_H_REGION (PHOBIUS); NON_CYTOPLASMIC_DOMAIN (PHOBIUS); SIGNAL_PEPTIDE_N_REGION (PHOBIUS); SIGNAL_PEPTIDE_C_REGION (PHOBIUS); SignalP-noTM (SIGNALP_GRAM_NEGATIVE); SignalP-noTM (SIGNALP_EUK); SignalP-TM (SIGNALP_GRAM_POSITIVE); IPR008972 (SUPERFAMILY)
g2387.t1	extracellular serine-rich protein	167	2	F:electron carrier activity; F:copper ion binding	IPR008972 (G3DSA:2.60.40.GENE3D); SIGNAL_PEPTIDE_N_REGION (PHOBIUS); SIGNAL_PEPTIDE (PHOBIUS); SIGNAL_PEPTIDE_C_REGION (PHOBIUS); NON_CYTOPLASMIC_DOMAIN (PHOBIUS); SIGNAL_PEPTIDE_H_REGION (PHOBIUS); SignalP-noTM (SIGNALP_EUK); SignalP-noTM (SIGNALP_GRAM_NEGATIVE); IPR008972 (SUPERFAMILY)
g3632.t1	extracellular serine-rich protein	263	0	-	IPR008972 (G3DSA:2.60.40.GENE3D); SIGNAL_PEPTIDE (PHOBIUS); SIGNAL_PEPTIDE_C_REGION (PHOBIUS); SIGNAL_PEPTIDE_H_REGION (PHOBIUS); NON_CYTOPLASMIC_DOMAIN (PHOBIUS); SIGNAL_PEPTIDE_N_REGION (PHOBIUS); SignalP-noTM (SIGNALP_GRAM_NEGATIVE); SignalP-TM (SIGNALP_GRAM_POSITIVE); SignalP-noTM (SIGNALP_EUK); IPR008972 (SUPERFAMILY)
g3859.t1	extracellular serine-rich	184	2	F:electron carrier activity; F:copper ion binding	IPR008972 (G3DSA:2.60.40.GENE3D); SIGNAL_PEPTIDE_C_REGION (PHOBIUS); SIGNAL_PEPTIDE_H_REGION (PHOBIUS); SIGNAL_PEPTIDE_N_REGION (PHOBIUS); NON_CYTOPLASMIC_DOMAIN (PHOBIUS); SIGNAL_PEPTIDE (PHOBIUS); SignalP-TM (SIGNALP_GRAM_POSITIVE); SignalP-noTM (SIGNALP_GRAM_NEGATIVE); SignalP-noTM (SIGNALP_EUK)
g6666.t1	extracellular serine-rich protein	168	5	F:electron carrier activity; F:copper ion binding; F:molecular_function; P:biological_process; C:cellular_component	IPR008972 (G3DSA:2.60.40.GENE3D); SIGNAL_PEPTIDE_N_REGION (PHOBIUS); NON_CYTOPLASMIC_DOMAIN (PHOBIUS); SIGNAL_PEPTIDE_H_REGION (PHOBIUS); SIGNAL_PEPTIDE_C_REGION (PHOBIUS); SIGNAL_PEPTIDE (PHOBIUS); SignalP-noTM (SIGNALP_EUK); SignalP-TM (SIGNALP_GRAM_POSITIVE); IPR008972 (SUPERFAMILY)
g38.t1	phosphatidylinositol-specific phospholipase	265	2	F:phosphoric diester hydrolase activity; P:lipid metabolic process	IPR000909 (SMART); IPR000909 (PFAM); IPR017946 (G3DSA:3.20.20.GENE3D); PTHR13593:SF37 (PANTHER); PTHR13593 (PANTHER); NON_CYTOPLASMIC_DOMAIN (PHOBIUS); SIGNAL_PEPTIDE_N_REGION (PHOBIUS); SIGNAL_PEPTIDE (PHOBIUS); SIGNAL_PEPTIDE_H_REGION (PHOBIUS); SIGNAL_PEPTIDE_C_REGION (PHOBIUS); IPR000909 (PROSITE_PROFILES); SignalP-noTM (SIGNALP_EUK); SignalP-TM (SIGNALP_GRAM_POSITIVE); IPR017946 (SUPERFAMILY)
g43.t1	phosphatidylinositol-specific phospholipase c	232	2	P:lipid metabolic process; F:phosphoric diester hydrolase activity	IPR000909 (SMART); IPR017946 (G3DSA:3.20.20.GENE3D); IPR000909 (PFAM); PTHR13593:SF37 (PANTHER); PTHR13593 (PANTHER); SIGNAL_PEPTIDE_H_REGION (PHOBIUS); SIGNAL_PEPTIDE_N_REGION (PHOBIUS); SIGNAL_PEPTIDE_C_REGION (PHOBIUS); NON_CYTOPLASMIC_DOMAIN (PHOBIUS); SIGNAL_PEPTIDE (PHOBIUS); IPR000909 (PROSITE_PROFILES); SignalP-TM (SIGNALP_GRAM_POSITIVE); SignalP-noTM (SIGNALP_EUK); IPR017946 (SUPERFAMILY)
g253.t1	phosphatidylinositol-specific phospholipase c	385	2	F:phosphoric diester hydrolase activity; P:lipid metabolic process	IPR000909 (SMART); IPR017946 (G3DSA:3.20.20.GENE3D); IPR000909 (PFAM); PTHR13593:SF37 (PANTHER); PTHR13593 (PANTHER); SIGNAL_PEPTIDE (PHOBIUS); NON_CYTOPLASMIC_DOMAIN (PHOBIUS); SIGNAL_PEPTIDE_N_REGION (PHOBIUS); SIGNAL_PEPTIDE_C_REGION (PHOBIUS); SIGNAL_PEPTIDE_H_REGION (PHOBIUS); IPR000909 (PROSITE_PROFILES); SignalP-noTM (SIGNALP_EUK); IPR017946 (SUPERFAMILY)
g273.t1	phosphatidylinositol-specific phospholipase	216	2	P:lipid metabolic process; F:phosphoric diester hydrolase activity	IPR000909 (SMART); IPR000909 (PFAM); IPR017946 (G3DSA:3.20.20.GENE3D); PTHR13593 (PANTHER); PTHR13593:SF37 (PANTHER); SIGNAL_PEPTIDE (PHOBIUS); SIGNAL_PEPTIDE_C_REGION (PHOBIUS); NON_CYTOPLASMIC_DOMAIN (PHOBIUS); SIGNAL_PEPTIDE_H_REGION (PHOBIUS); SIGNAL_PEPTIDE_N_REGION (PHOBIUS); IPR000909 (PROSITE_PROFILES); SignalP-noTM (SIGNALP_GRAM_NEGATIVE); SignalP-noTM (SIGNALP_EUK); IPR017946 (SUPERFAMI…
g319.t1	phosphatidylinositol-specific phospholipase	357	2	P:lipid metabolic process; F:phosphoric diester hydrolase activity	IPR000909 (SMART); IPR017946 (G3DSA:3.20.20.GENE3D); IPR000909 (PFAM); PTHR13593:SF37 (PANTHER); PTHR13593 (PANTHER); SIGNAL_PEPTIDE (PHOBIUS); NON_CYTOPLASMIC_DOMAIN (PHOBIUS); SIGNAL_PEPTIDE_C_REGION (PHOBIUS); SIGNAL_PEPTIDE_H_REGION (PHOBIUS); SIGNAL_PEPTIDE_N_REGION (PHOBIUS); IPR000909 (PROSITE_PROFILES); SignalP-noTM (SIGNALP_EUK); IPR017946 (SUPERFAMILY)
g405.t1	phosphatidylinositol-specific phospholipase	339	2	F:phosphoric diester hydrolase activity; P:lipid metabolic process	IPR000909 (SMART); IPR017946 (G3DSA:3.20.20.GENE3D); IPR000909 (PFAM); PTHR13593 (PANTHER); PTHR13593:SF37 (PANTHER); NON_CYTOPLASMIC_DOMAIN (PHOBIUS); SIGNAL_PEPTIDE_N_REGION (PHOBIUS); SIGNAL_PEPTIDE (PHOBIUS); SIGNAL_PEPTIDE_H_REGION (PHOBIUS); SIGNAL_PEPTIDE_C_REGION (PHOBIUS); IPR000909 (PROSITE_PROFILES); SignalP-noTM (SIGNALP_EUK); IPR017946 (SUPERFAMILY)
g555.t1	phosphatidylinositol-specific phospholipase	428	2	P:lipid metabolic process; F:phosphoric diester hydrolase activity	IPR000909 (SMART); IPR017946 (G3DSA:3.20.20.GENE3D); IPR000909 (PFAM); PTHR13593:SF37 (PANTHER); PTHR13593 (PANTHER); SIGNAL_PEPTIDE (PHOBIUS); SIGNAL_PEPTIDE_H_REGION (PHOBIUS); SIGNAL_PEPTIDE_C_REGION (PHOBIUS); NON_CYTOPLASMIC_DOMAIN (PHOBIUS); SIGNAL_PEPTIDE_N_REGION (PHOBIUS); IPR000909 (PROSITE_PROFILES); SignalP-noTM (SIGNALP_GRAM_NEGATIVE); SignalP-noTM (SIGNALP_EUK); IPR017946 (SUPERFAMI…
g845.t1	phosphatidylinositol-specific phospholipase c	358	2	P:lipid metabolic process; F:phosphoric diester hydrolase activity	IPR000909 (SMART); IPR017946 (G3DSA:3.20.20.GENE3D); IPR000909 (PFAM); PTHR13593 (PANTHER); PTHR13593:SF37 (PANTHER); SIGNAL_PEPTIDE (PHOBIUS); NON_CYTOPLASMIC_DOMAIN (PHOBIUS); SIGNAL_PEPTIDE_N_REGION (PHOBIUS); SIGNAL_PEPTIDE_H_REGION (PHOBIUS); SIGNAL_PEPTIDE_C_REGION (PHOBIUS); IPR000909 (PROSITE_PROFILES); SignalP-noTM (SIGNALP_EUK); IPR017946 (SUPERFAMILY)
g847.t1	phosphatidylinositol-specific phospholipase	400	2	F:phosphoric diester hydrolase activity; P:lipid metabolic process	IPR000909 (SMART); IPR017946 (G3DSA:3.20.20.GENE3D); IPR000909 (PFAM); PTHR13593 (PANTHER); NON_CYTOPLASMIC_DOMAIN (PHOBIUS); SIGNAL_PEPTIDE_H_REGION (PHOBIUS); SIGNAL_PEPTIDE (PHOBIUS); SIGNAL_PEPTIDE_C_REGION (PHOBIUS); SIGNAL_PEPTIDE_N_REGION (PHOBIUS); IPR000909 (PROSITE_PROFILES); SignalP-noTM (SIGNALP_EUK); IPR017946 (SUPERFAMILY)
g848.t1	phosphatidylinositol-specific phospholipase c	332	2	P:lipid metabolic process; F:phosphoric diester hydrolase activity	IPR000909 (SMART); IPR000909 (PFAM); IPR017946 (G3DSA:3.20.20.GENE3D); PTHR13593:SF37 (PANTHER); PTHR13593 (PANTHER); SIGNAL_PEPTIDE_C_REGION (PHOBIUS); SIGNAL_PEPTIDE (PHOBIUS); SIGNAL_PEPTIDE_H_REGION (PHOBIUS); NON_CYTOPLASMIC_DOMAIN (PHOBIUS); SIGNAL_PEPTIDE_N_REGION (PHOBIUS); IPR000909 (PROSITE_PROFILES); SignalP-noTM (SIGNALP_EUK); IPR017946 (SUPERFAMILY)
g974.t1	phosphatidylinositol-specific phospholipase	367	2	F:phosphoric diester hydrolase activity; P:lipid metabolic process	IPR000909 (SMART); IPR000909 (PFAM); IPR017946 (G3DSA:3.20.20.GENE3D); PTHR13593 (PANTHER); SIGNAL_PEPTIDE_N_REGION (PHOBIUS); NON_CYTOPLASMIC_DOMAIN (PHOBIUS); SIGNAL_PEPTIDE_H_REGION (PHOBIUS); SIGNAL_PEPTIDE (PHOBIUS); SIGNAL_PEPTIDE_C_REGION (PHOBIUS); IPR000909 (PROSITE_PROFILES); SignalP-noTM (SIGNALP_EUK); IPR017946 (SUPERFAMILY)
g975.t1	phosphatidylinositol-specific phospholipase c	355	2	F:phosphoric diester hydrolase activity; P:lipid metabolic process	IPR000909 (SMART); IPR000909 (PFAM); IPR017946 (G3DSA:3.20.20.GENE3D); PTHR13593 (PANTHER); SIGNAL_PEPTIDE (PHOBIUS); NON_CYTOPLASMIC_DOMAIN (PHOBIUS); SIGNAL_PEPTIDE_H_REGION (PHOBIUS); SIGNAL_PEPTIDE_C_REGION (PHOBIUS); SIGNAL_PEPTIDE_N_REGION (PHOBIUS); IPR000909 (PROSITE_PROFILES); SignalP-noTM (SIGNALP_GRAM_NEGATIVE); SignalP-noTM (SIGNALP_EUK); IPR017946 (SUPERFAMILY)
g978.t1	phosphatidylinositol-specific phospholipase c	332	2	F:phosphoric diester hydrolase activity; P:lipid metabolic process	IPR000909 (SMART); IPR017946 (G3DSA:3.20.20.GENE3D); IPR000909 (PFAM); PTHR13593 (PANTHER); SIGNAL_PEPTIDE_H_REGION (PHOBIUS); NON_CYTOPLASMIC_DOMAIN (PHOBIUS); SIGNAL_PEPTIDE (PHOBIUS); SIGNAL_PEPTIDE_N_REGION (PHOBIUS); SIGNAL_PEPTIDE_C_REGION (PHOBIUS); IPR000909 (PROSITE_PROFILES); SignalP-noTM (SIGNALP_EUK); IPR017946 (SUPERFAMILY)
g1147.t1	phosphatidylinositol-specific phospholipase c	340	2	F:phosphoric diester hydrolase activity; P:lipid metabolic process	IPR000909 (SMART); IPR017946 (G3DSA:3.20.20.GENE3D); IPR000909 (PFAM); PTHR13593 (PANTHER); PTHR13593:SF37 (PANTHER); SIGNAL_PEPTIDE_H_REGION (PHOBIUS); NON_CYTOPLASMIC_DOMAIN (PHOBIUS); SIGNAL_PEPTIDE (PHOBIUS); SIGNAL_PEPTIDE_N_REGION (PHOBIUS); SIGNAL_PEPTIDE_C_REGION (PHOBIUS); IPR000909 (PROSITE_PROFILES); SignalP-noTM (SIGNALP_EUK); SignalP-TM (SIGNALP_GRAM_POSITIVE); IPR017946 (SUPERFAMILY)
g1172.t1	phosphatidylinositol-specific phospholipase	332	2	F:phosphoric diester hydrolase activity; P:lipid metabolic process	IPR000909 (SMART); IPR017946 (G3DSA:3.20.20.GENE3D); IPR000909 (PFAM); PTHR13593 (PANTHER); PTHR13593:SF37 (PANTHER); SIGNAL_PEPTIDE_N_REGION (PHOBIUS); SIGNAL_PEPTIDE_C_REGION (PHOBIUS); SIGNAL_PEPTIDE (PHOBIUS); NON_CYTOPLASMIC_DOMAIN (PHOBIUS); SIGNAL_PEPTIDE_H_REGION (PHOBIUS); IPR000909 (PROSITE_PROFILES); SignalP-noTM (SIGNALP_EUK); IPR017946 (SUPERFAMILY)
g1309.t1	phosphatidylinositol-specific phospholipase	338	2	F:phosphoric diester hydrolase activity; P:lipid metabolic process	IPR000909 (SMART); IPR017946 (G3DSA:3.20.20.GENE3D); IPR000909 (PFAM); PTHR13593:SF37 (PANTHER); PTHR13593 (PANTHER); SIGNAL_PEPTIDE (PHOBIUS); SIGNAL_PEPTIDE_N_REGION (PHOBIUS); NON_CYTOPLASMIC_DOMAIN (PHOBIUS); SIGNAL_PEPTIDE_C_REGION (PHOBIUS); SIGNAL_PEPTIDE_H_REGION (PHOBIUS); IPR000909 (PROSITE_PROFILES); SignalP-noTM (SIGNALP_EUK); IPR017946 (SUPERFAMILY)
g1310.t1	phosphatidylinositol-specific phospholipase	340	2	F:phosphoric diester hydrolase activity; P:lipid metabolic process	IPR000909 (SMART); IPR000909 (PFAM); IPR017946 (G3DSA:3.20.20.GENE3D); PTHR13593 (PANTHER); NON_CYTOPLASMIC_DOMAIN (PHOBIUS); SIGNAL_PEPTIDE_N_REGION (PHOBIUS); SIGNAL_PEPTIDE_C_REGION (PHOBIUS); SIGNAL_PEPTIDE (PHOBIUS); SIGNAL_PEPTIDE_H_REGION (PHOBIUS); IPR000909 (PROSITE_PROFILES); SignalP-noTM (SIGNALP_GRAM_NEGATIVE); SignalP-noTM (SIGNALP_EUK); IPR017946 (SUPERFAMILY)
g1311.t1	phosphatidylinositol-specific phospholipase c	321	2	F:phosphoric diester hydrolase activity; P:lipid metabolic process	IPR000909 (SMART); IPR000909 (PFAM); IPR017946 (G3DSA:3.20.20.GENE3D); PTHR13593:SF37 (PANTHER); PTHR13593 (PANTHER); SIGNAL_PEPTIDE_H_REGION (PHOBIUS); SIGNAL_PEPTIDE_C_REGION (PHOBIUS); SIGNAL_PEPTIDE (PHOBIUS); NON_CYTOPLASMIC_DOMAIN (PHOBIUS); SIGNAL_PEPTIDE_N_REGION (PHOBIUS); IPR000909 (PROSITE_PROFILES); SignalP-noTM (SIGNALP_EUK); IPR017946 (SUPERFAMILY)
g1514.t1	phosphatidylinositol-specific phospholipase c	373	2	P:lipid metabolic process; F:phosphoric diester hydrolase activity	IPR000909 (SMART); IPR000909 (PFAM); IPR017946 (G3DSA:3.20.20.GENE3D); PTHR13593:SF37 (PANTHER); PTHR13593 (PANTHER); SIGNAL_PEPTIDE_N_REGION (PHOBIUS); NON_CYTOPLASMIC_DOMAIN (PHOBIUS); SIGNAL_PEPTIDE_C_REGION (PHOBIUS); SIGNAL_PEPTIDE (PHOBIUS); SIGNAL_PEPTIDE_H_REGION (PHOBIUS); IPR000909 (PROSITE_PROFILES); SignalP-noTM (SIGNALP_EUK); IPR017946 (SUPERFAMILY)
g1517.t1	phosphatidylinositol-specific phospholipase	320	2	F:phosphoric diester hydrolase activity; P:lipid metabolic process	IPR000909 (SMART); IPR017946 (G3DSA:3.20.20.GENE3D); IPR000909 (PFAM); PTHR13593:SF37 (PANTHER); PTHR13593 (PANTHER); SIGNAL_PEPTIDE_H_REGION (PHOBIUS); SIGNAL_PEPTIDE_C_REGION (PHOBIUS); SIGNAL_PEPTIDE_N_REGION (PHOBIUS); NON_CYTOPLASMIC_DOMAIN (PHOBIUS); SIGNAL_PEPTIDE (PHOBIUS); IPR000909 (PROSITE_PROFILES); SignalP-noTM (SIGNALP_EUK); IPR017946 (SUPERFAMILY)
g1599.t1	phosphatidylinositol-specific phospholipase	337	2	F:phosphoric diester hydrolase activity; P:lipid metabolic process	IPR000909 (SMART); IPR017946 (G3DSA:3.20.20.GENE3D); IPR000909 (PFAM); PTHR13593 (PANTHER); PTHR13593:SF37 (PANTHER); SIGNAL_PEPTIDE_C_REGION (PHOBIUS); NON_CYTOPLASMIC_DOMAIN (PHOBIUS); SIGNAL_PEPTIDE_H_REGION (PHOBIUS); SIGNAL_PEPTIDE_N_REGION (PHOBIUS); SIGNAL_PEPTIDE (PHOBIUS); IPR000909 (PROSITE_PROFILES); SignalP-TM (SIGNALP_GRAM_POSITIVE); SignalP-noTM (SIGNALP_EUK); IPR017946 (SUPERFAMILY)
g1616.t1	phosphatidylinositol-specific phospholipase c	347	2	F:phosphoric diester hydrolase activity; P:lipid metabolic process	IPR000909 (SMART); IPR017946 (G3DSA:3.20.20.GENE3D); IPR000909 (PFAM); PTHR13593 (PANTHER); PTHR13593:SF37 (PANTHER); SIGNAL_PEPTIDE_N_REGION (PHOBIUS); SIGNAL_PEPTIDE_H_REGION (PHOBIUS); SIGNAL_PEPTIDE_C_REGION (PHOBIUS); SIGNAL_PEPTIDE (PHOBIUS); NON_CYTOPLASMIC_DOMAIN (PHOBIUS); IPR000909 (PROSITE_PROFILES); SignalP-noTM (SIGNALP_GRAM_NEGATIVE); SignalP-noTM (SIGNALP_EUK); IPR017946 (SUPERFAMI…
g1617.t1	phosphatidylinositol-specific phospholipase	334	2	F:phosphoric diester hydrolase activity; P:lipid metabolic process	IPR000909 (SMART); IPR017946 (G3DSA:3.20.20.GENE3D); IPR000909 (PFAM); PTHR13593 (PANTHER); PTHR13593:SF37 (PANTHER); NON_CYTOPLASMIC_DOMAIN (PHOBIUS); SIGNAL_PEPTIDE (PHOBIUS); SIGNAL_PEPTIDE_H_REGION (PHOBIUS); SIGNAL_PEPTIDE_C_REGION (PHOBIUS); SIGNAL_PEPTIDE_N_REGION (PHOBIUS); IPR000909 (PROSITE_PROFILES); SignalP-noTM (SIGNALP_EUK); IPR017946 (SUPERFAMILY)
g1722.t1	phosphatidylinositol-specific phospholipase	300	2	F:phosphoric diester hydrolase activity; P:lipid metabolic process	IPR000909 (SMART); IPR000909 (PFAM); IPR017946 (G3DSA:3.20.20.GENE3D); PTHR13593 (PANTHER); PTHR13593:SF37 (PANTHER); NON_CYTOPLASMIC_DOMAIN (PHOBIUS); SIGNAL_PEPTIDE_N_REGION (PHOBIUS); SIGNAL_PEPTIDE_H_REGION (PHOBIUS); SIGNAL_PEPTIDE_C_REGION (PHOBIUS); SIGNAL_PEPTIDE (PHOBIUS); IPR000909 (PROSITE_PROFILES); SignalP-TM (SIGNALP_GRAM_POSITIVE); SignalP-noTM (SIGNALP_EUK); IPR017946 (SUPERFAMILY)
g1723.t1	phosphatidylinositol-specific phospholipase	379	2	F:phosphoric diester hydrolase activity; P:lipid metabolic process	IPR000909 (SMART); IPR017946 (G3DSA:3.20.20.GENE3D); PTHR13593:SF37 (PANTHER); PTHR13593 (PANTHER); SIGNAL_PEPTIDE_H_REGION (PHOBIUS); SIGNAL_PEPTIDE (PHOBIUS); NON_CYTOPLASMIC_DOMAIN (PHOBIUS); SIGNAL_PEPTIDE_N_REGION (PHOBIUS); SIGNAL_PEPTIDE_C_REGION (PHOBIUS); IPR000909 (PROSITE_PROFILES); SignalP-noTM (SIGNALP_EUK); IPR017946 (SUPERFAMILY)
g1855.t1	phosphatidylinositol-specific phospholipase	372	2	P:lipid metabolic process; F:phosphoric diester hydrolase activity	IPR000909 (SMART); IPR017946 (G3DSA:3.20.20.GENE3D); IPR000909 (PFAM); PTHR13593:SF37 (PANTHER); PTHR13593 (PANTHER); NON_CYTOPLASMIC_DOMAIN (PHOBIUS); SIGNAL_PEPTIDE (PHOBIUS); SIGNAL_PEPTIDE_C_REGION (PHOBIUS); SIGNAL_PEPTIDE_H_REGION (PHOBIUS); SIGNAL_PEPTIDE_N_REGION (PHOBIUS); IPR000909 (PROSITE_PROFILES); SignalP-noTM (SIGNALP_EUK); IPR017946 (SUPERFAMILY)
g1856.t1	phosphatidylinositol-specific phospholipase c	364	2	P:lipid metabolic process; F:phosphoric diester hydrolase activity	IPR000909 (SMART); IPR017946 (G3DSA:3.20.20.GENE3D); IPR000909 (PFAM); PTHR13593:SF37 (PANTHER); PTHR13593 (PANTHER); SIGNAL_PEPTIDE_H_REGION (PHOBIUS); SIGNAL_PEPTIDE_C_REGION (PHOBIUS); SIGNAL_PEPTIDE_N_REGION (PHOBIUS); NON_CYTOPLASMIC_DOMAIN (PHOBIUS); SIGNAL_PEPTIDE (PHOBIUS); IPR000909 (PROSITE_PROFILES); SignalP-TM (SIGNALP_GRAM_POSITIVE); SignalP-noTM (SIGNALP_EUK); IPR017946 (SUPERFAMILY)
g1931.t1	phosphatidylinositol-specific phospholipase	335	2	P:lipid metabolic process; F:phosphoric diester hydrolase activity	IPR000909 (SMART); IPR000909 (PFAM); IPR017946 (G3DSA:3.20.20.GENE3D); PTHR13593:SF37 (PANTHER); PTHR13593 (PANTHER); SIGNAL_PEPTIDE (PHOBIUS); SIGNAL_PEPTIDE_H_REGION (PHOBIUS); NON_CYTOPLASMIC_DOMAIN (PHOBIUS); SIGNAL_PEPTIDE_N_REGION (PHOBIUS); SIGNAL_PEPTIDE_C_REGION (PHOBIUS); IPR000909 (PROSITE_PROFILES); SignalP-noTM (SIGNALP_EUK); SignalP-TM (SIGNALP_GRAM_POSITIVE); SignalP-noTM (SIGNALP_…
g1932.t1	phosphatidylinositol-specific phospholipase	339	2	P:lipid metabolic process; F:phosphoric diester hydrolase activity	IPR000909 (SMART); IPR000909 (PFAM); IPR017946 (G3DSA:3.20.20.GENE3D); PTHR13593:SF37 (PANTHER); PTHR13593 (PANTHER); SIGNAL_PEPTIDE_C_REGION (PHOBIUS); SIGNAL_PEPTIDE (PHOBIUS); SIGNAL_PEPTIDE_H_REGION (PHOBIUS); SIGNAL_PEPTIDE_N_REGION (PHOBIUS); NON_CYTOPLASMIC_DOMAIN (PHOBIUS); IPR000909 (PROSITE_PROFILES); SignalP-noTM (SIGNALP_EUK); IPR017946 (SUPERFAMILY)
g1987.t1	phosphatidylinositol-specific phospholipase	364	2	F:phosphoric diester hydrolase activity; P:lipid metabolic process	IPR000909 (SMART); IPR017946 (G3DSA:3.20.20.GENE3D); IPR000909 (PFAM); PTHR13593:SF37 (PANTHER); PTHR13593 (PANTHER); SIGNAL_PEPTIDE_N_REGION (PHOBIUS); NON_CYTOPLASMIC_DOMAIN (PHOBIUS); SIGNAL_PEPTIDE_H_REGION (PHOBIUS); SIGNAL_PEPTIDE_C_REGION (PHOBIUS); SIGNAL_PEPTIDE (PHOBIUS); IPR000909 (PROSITE_PROFILES); SignalP-noTM (SIGNALP_EUK); IPR017946 (SUPERFAMILY)
g2000.t1	phosphatidylinositol-specific phospholipase	486	2	P:lipid metabolic process; F:phosphoric diester hydrolase activity	IPR000909 (SMART); IPR000909 (PFAM); IPR017946 (G3DSA:3.20.20.GENE3D); PTHR13593:SF37 (PANTHER); PTHR13593 (PANTHER); SIGNAL_PEPTIDE_N_REGION (PHOBIUS); SIGNAL_PEPTIDE_H_REGION (PHOBIUS); NON_CYTOPLASMIC_DOMAIN (PHOBIUS); SIGNAL_PEPTIDE_C_REGION (PHOBIUS); SIGNAL_PEPTIDE (PHOBIUS); IPR000909 (PROSITE_PROFILES); SignalP-noTM (SIGNALP_EUK); SignalP-noTM (SIGNALP_GRAM_NEGATIVE); IPR017946 (SUPERFAMI…
g2001.t1	phosphatidylinositol-specific phospholipase	359	2	P:lipid metabolic process; F:phosphoric diester hydrolase activity	IPR017946 (G3DSA:3.20.20.GENE3D); IPR000909 (PFAM); PTHR13593 (PANTHER); SIGNAL_PEPTIDE_H_REGION (PHOBIUS); SIGNAL_PEPTIDE_C_REGION (PHOBIUS); NON_CYTOPLASMIC_DOMAIN (PHOBIUS); SIGNAL_PEPTIDE_N_REGION (PHOBIUS); SIGNAL_PEPTIDE (PHOBIUS); IPR000909 (PROSITE_PROFILES); SignalP-noTM (SIGNALP_EUK); IPR017946 (SUPERFAMILY)
g2276.t1	phosphatidylinositol-specific phospholipase	424	2	F:phosphoric diester hydrolase activity; P:lipid metabolic process	IPR000909 (SMART); IPR000909 (PFAM); IPR017946 (G3DSA:3.20.20.GENE3D); PTHR13593 (PANTHER); PTHR13593:SF37 (PANTHER); SIGNAL_PEPTIDE_N_REGION (PHOBIUS); SIGNAL_PEPTIDE (PHOBIUS); SIGNAL_PEPTIDE_H_REGION (PHOBIUS); SIGNAL_PEPTIDE_C_REGION (PHOBIUS); NON_CYTOPLASMIC_DOMAIN (PHOBIUS); IPR000909 (PROSITE_PROFILES); SignalP-noTM (SIGNALP_EUK); IPR017946 (SUPERFAMILY)
g2278.t1	phosphatidylinositol-specific phospholipase c	438	2	P:lipid metabolic process; F:phosphoric diester hydrolase activity	IPR000909 (SMART); IPR017946 (G3DSA:3.20.20.GENE3D); IPR000909 (PFAM); PTHR13593:SF37 (PANTHER); PTHR13593 (PANTHER); SIGNAL_PEPTIDE (PHOBIUS); NON_CYTOPLASMIC_DOMAIN (PHOBIUS); SIGNAL_PEPTIDE_C_REGION (PHOBIUS); SIGNAL_PEPTIDE_N_REGION (PHOBIUS); SIGNAL_PEPTIDE_H_REGION (PHOBIUS); IPR000909 (PROSITE_PROFILES); SignalP-noTM (SIGNALP_EUK); SignalP-noTM (SIGNALP_GRAM_NEGATIVE); IPR017946 (SUPERFAMI…
g3806.t1	phosphatidylinositol-specific phospholipase	587	2	F:phosphoric diester hydrolase activity; P:lipid metabolic process	IPR000909 (SMART); IPR017946 (G3DSA:3.20.20.GENE3D); IPR001279 (G3DSA:3.60.15.GENE3D); IPR025638 (PFAM); IPR000909 (PFAM); PTHR13593:SF37 (PANTHER); PTHR13593 (PANTHER); SIGNAL_PEPTIDE_N_REGION (PHOBIUS); NON_CYTOPLASMIC_DOMAIN (PHOBIUS); SIGNAL_PEPTIDE_C_REGION (PHOBIUS); SIGNAL_PEPTIDE_H_REGION (PHOBIUS); SIGNAL_PEPTIDE (PHOBIUS); IPR000909 (PROSITE_PROFILES); SignalP-noTM (SIGNALP_EUK); IPR001…
g3861.t1	phosphatidylinositol-specific phospholipase c	339	2	F:phosphoric diester hydrolase activity; P:lipid metabolic process	IPR000909 (SMART); IPR000909 (PFAM); IPR017946 (G3DSA:3.20.20.GENE3D); PTHR13593 (PANTHER); NON_CYTOPLASMIC_DOMAIN (PHOBIUS); SIGNAL_PEPTIDE_C_REGION (PHOBIUS); SIGNAL_PEPTIDE_H_REGION (PHOBIUS); SIGNAL_PEPTIDE_N_REGION (PHOBIUS); SIGNAL_PEPTIDE (PHOBIUS); IPR000909 (PROSITE_PROFILES); SignalP-noTM (SIGNALP_EUK); IPR017946 (SUPERFAMILY)
g3862.t1	phosphatidylinositol-specific phospholipase c	207	2	P:lipid metabolic process; F:phosphoric diester hydrolase activity	IPR000909 (SMART); IPR017946 (G3DSA:3.20.20.GENE3D); IPR000909 (PFAM); PTHR13593:SF37 (PANTHER); PTHR13593 (PANTHER); SIGNAL_PEPTIDE_N_REGION (PHOBIUS); SIGNAL_PEPTIDE (PHOBIUS); SIGNAL_PEPTIDE_C_REGION (PHOBIUS); NON_CYTOPLASMIC_DOMAIN (PHOBIUS); SIGNAL_PEPTIDE_H_REGION (PHOBIUS); IPR000909 (PROSITE_PROFILES); SignalP-noTM (SIGNALP_EUK); IPR017946 (SUPERFAMILY)
g4429.t1	phosphatidylinositol-specific phospholipase	339	2	F:phosphoric diester hydrolase activity; P:lipid metabolic process	IPR000909 (SMART); IPR000909 (PFAM); IPR017946 (G3DSA:3.20.20.GENE3D); PTHR13593 (PANTHER); PTHR13593:SF37 (PANTHER); SIGNAL_PEPTIDE_N_REGION (PHOBIUS); SIGNAL_PEPTIDE (PHOBIUS); NON_CYTOPLASMIC_DOMAIN (PHOBIUS); SIGNAL_PEPTIDE_H_REGION (PHOBIUS); SIGNAL_PEPTIDE_C_REGION (PHOBIUS); IPR000909 (PROSITE_PROFILES); SignalP-noTM (SIGNALP_EUK); IPR017946 (SUPERFAMILY)
g4431.t1	phosphatidylinositol-specific phospholipase	339	2	P:lipid metabolic process; F:phosphoric diester hydrolase activity	IPR000909 (SMART); IPR000909 (PFAM); IPR017946 (G3DSA:3.20.20.GENE3D); PTHR13593:SF37 (PANTHER); PTHR13593 (PANTHER); SIGNAL_PEPTIDE_C_REGION (PHOBIUS); SIGNAL_PEPTIDE (PHOBIUS); SIGNAL_PEPTIDE_H_REGION (PHOBIUS); NON_CYTOPLASMIC_DOMAIN (PHOBIUS); SIGNAL_PEPTIDE_N_REGION (PHOBIUS); IPR000909 (PROSITE_PROFILES); SignalP-noTM (SIGNALP_EUK); IPR017946 (SUPERFAMILY)
g4432.t1	phosphatidylinositol-specific phospholipase c	334	2	P:lipid metabolic process; F:phosphoric diester hydrolase activity	IPR000909 (SMART); IPR017946 (G3DSA:3.20.20.GENE3D); IPR000909 (PFAM); PTHR13593 (PANTHER); PTHR13593:SF37 (PANTHER); SIGNAL_PEPTIDE (PHOBIUS); SIGNAL_PEPTIDE_C_REGION (PHOBIUS); SIGNAL_PEPTIDE_N_REGION (PHOBIUS); NON_CYTOPLASMIC_DOMAIN (PHOBIUS); SIGNAL_PEPTIDE_H_REGION (PHOBIUS); IPR000909 (PROSITE_PROFILES); SignalP-noTM (SIGNALP_GRAM_NEGATIVE); SignalP-noTM (SIGNALP_EUK); IPR017946 (SUPERFAMI…
g4433.t1	phosphatidylinositol-specific phospholipase c	332	2	F:phosphoric diester hydrolase activity; P:lipid metabolic process	IPR000909 (SMART); IPR017946 (G3DSA:3.20.20.GENE3D); IPR000909 (PFAM); PTHR13593 (PANTHER); PTHR13593:SF37 (PANTHER); SIGNAL_PEPTIDE_C_REGION (PHOBIUS); SIGNAL_PEPTIDE (PHOBIUS); SIGNAL_PEPTIDE_H_REGION (PHOBIUS); NON_CYTOPLASMIC_DOMAIN (PHOBIUS); SIGNAL_PEPTIDE_N_REGION (PHOBIUS); IPR000909 (PROSITE_PROFILES); SignalP-noTM (SIGNALP_EUK); IPR017946 (SUPERFAMILY)
g4434.t1	phosphatidylinositol-specific phospholipase	339	2	P:lipid metabolic process; F:phosphoric diester hydrolase activity	IPR000909 (SMART); IPR000909 (PFAM); IPR017946 (G3DSA:3.20.20.GENE3D); PTHR13593 (PANTHER); PTHR13593:SF37 (PANTHER); SIGNAL_PEPTIDE (PHOBIUS); SIGNAL_PEPTIDE_N_REGION (PHOBIUS); NON_CYTOPLASMIC_DOMAIN (PHOBIUS); SIGNAL_PEPTIDE_H_REGION (PHOBIUS); SIGNAL_PEPTIDE_C_REGION (PHOBIUS); IPR000909 (PROSITE_PROFILES); SignalP-noTM (SIGNALP_EUK); IPR017946 (SUPERFAMILY)
g4435.t1	phosphatidylinositol-specific phospholipase	340	2	P:lipid metabolic process; F:phosphoric diester hydrolase activity	IPR000909 (SMART); IPR017946 (G3DSA:3.20.20.GENE3D); IPR000909 (PFAM); PTHR13593 (PANTHER); SIGNAL_PEPTIDE_C_REGION (PHOBIUS); SIGNAL_PEPTIDE (PHOBIUS); NON_CYTOPLASMIC_DOMAIN (PHOBIUS); SIGNAL_PEPTIDE_N_REGION (PHOBIUS); SIGNAL_PEPTIDE_H_REGION (PHOBIUS); IPR000909 (PROSITE_PROFILES); SignalP-noTM (SIGNALP_GRAM_NEGATIVE); SignalP-noTM (SIGNALP_EUK); IPR017946 (SUPERFAMILY)
g4436.t1	phosphatidylinositol-specific phospholipase	340	2	F:phosphoric diester hydrolase activity; P:lipid metabolic process	IPR000909 (SMART); IPR000909 (PFAM); IPR017946 (G3DSA:3.20.20.GENE3D); PTHR13593 (PANTHER); PTHR13593:SF37 (PANTHER); SIGNAL_PEPTIDE_C_REGION (PHOBIUS); SIGNAL_PEPTIDE_H_REGION (PHOBIUS); SIGNAL_PEPTIDE (PHOBIUS); SIGNAL_PEPTIDE_N_REGION (PHOBIUS); NON_CYTOPLASMIC_DOMAIN (PHOBIUS); IPR000909 (PROSITE_PROFILES); SignalP-noTM (SIGNALP_EUK); IPR017946 (SUPERFAMILY)
g4919.t1	phosphatidylglycerol phosphatidylinositol transfer protein	178	0	-	IPR003172 (SMART); IPR003172 (PFAM); G3DSA:2.70.220.10 (GENE3D); PTHR11306:SF0 (PANTHER); PTHR11306 (PANTHER); NON_CYTOPLASMIC_DOMAIN (PHOBIUS); SIGNAL_PEPTIDE_H_REGION (PHOBIUS); SIGNAL_PEPTIDE_C_REGION (PHOBIUS); SIGNAL_PEPTIDE (PHOBIUS); SIGNAL_PEPTIDE_N_REGION (PHOBIUS); SignalP-noTM (SIGNALP_GRAM_NEGATIVE); SignalP-TM (SIGNALP_GRAM_POSITIVE); SignalP-noTM (SIGNALP_EUK); IPR014756 (SUPERFAMIL…
g4925.t1	phosphatidylinositol-specific phospholipase c	131	2	F:phosphoric diester hydrolase activity; P:lipid metabolic process	IPR017946 (G3DSA:3.20.20.GENE3D); IPR000909 (PFAM); PTHR13593:SF37 (PANTHER); PTHR13593 (PANTHER); SIGNAL_PEPTIDE_C_REGION (PHOBIUS); SIGNAL_PEPTIDE (PHOBIUS); SIGNAL_PEPTIDE_H_REGION (PHOBIUS); NON_CYTOPLASMIC_DOMAIN (PHOBIUS); SIGNAL_PEPTIDE_N_REGION (PHOBIUS); IPR000909 (PROSITE_PROFILES); SignalP-noTM (SIGNALP_EUK); IPR017946 (SUPERFAMILY)
g5160.t1	phosphatidylinositol-specific phospholipase	335	2	P:lipid metabolic process; F:phosphoric diester hydrolase activity	IPR000909 (SMART); IPR000909 (PFAM); IPR017946 (G3DSA:3.20.20.GENE3D); PTHR13593 (PANTHER); PTHR13593:SF37 (PANTHER); SIGNAL_PEPTIDE_C_REGION (PHOBIUS); NON_CYTOPLASMIC_DOMAIN (PHOBIUS); SIGNAL_PEPTIDE_H_REGION (PHOBIUS); SIGNAL_PEPTIDE_N_REGION (PHOBIUS); SIGNAL_PEPTIDE (PHOBIUS); IPR000909 (PROSITE_PROFILES); SignalP-TM (SIGNALP_GRAM_POSITIVE); SignalP-noTM (SIGNALP_EUK); IPR017946 (SUPERFAMILY)
g5161.t1	phosphatidylinositol-specific phospholipase	348	2	F:phosphoric diester hydrolase activity; P:lipid metabolic process	IPR000909 (SMART); IPR000909 (PFAM); IPR017946 (G3DSA:3.20.20.GENE3D); PTHR13593 (PANTHER); SIGNAL_PEPTIDE (PHOBIUS); NON_CYTOPLASMIC_DOMAIN (PHOBIUS); SIGNAL_PEPTIDE_C_REGION (PHOBIUS); SIGNAL_PEPTIDE_H_REGION (PHOBIUS); SIGNAL_PEPTIDE_N_REGION (PHOBIUS); IPR000909 (PROSITE_PROFILES); SignalP-TM (SIGNALP_GRAM_POSITIVE); SignalP-noTM (SIGNALP_EUK); IPR017946 (SUPERFAMILY)
g5162.t1	phosphatidylinositol-specific phospholipase	305	2	P:lipid metabolic process; F:phosphoric diester hydrolase activity	IPR000909 (SMART); IPR000909 (PFAM); IPR017946 (G3DSA:3.20.20.GENE3D); PTHR13593 (PANTHER); PTHR13593:SF37 (PANTHER); NON_CYTOPLASMIC_DOMAIN (PHOBIUS); SIGNAL_PEPTIDE_H_REGION (PHOBIUS); SIGNAL_PEPTIDE_N_REGION (PHOBIUS); SIGNAL_PEPTIDE_C_REGION (PHOBIUS); SIGNAL_PEPTIDE (PHOBIUS); IPR000909 (PROSITE_PROFILES); SignalP-noTM (SIGNALP_EUK); IPR017946 (SUPERFAMILY)
g5163.t1	phosphatidylinositol-specific phospholipase	379	2	P:lipid metabolic process; F:phosphoric diester hydrolase activity	IPR000909 (SMART); IPR017946 (G3DSA:3.20.20.GENE3D); IPR000909 (PFAM); PTHR13593:SF37 (PANTHER); PTHR13593 (PANTHER); SIGNAL_PEPTIDE_N_REGION (PHOBIUS); SIGNAL_PEPTIDE (PHOBIUS); SIGNAL_PEPTIDE_C_REGION (PHOBIUS); SIGNAL_PEPTIDE_H_REGION (PHOBIUS); NON_CYTOPLASMIC_DOMAIN (PHOBIUS); IPR000909 (PROSITE_PROFILES); SignalP-noTM (SIGNALP_EUK); IPR017946 (SUPERFAMILY)
g5164.t1	phosphatidylinositol-specific phospholipase c	374	2	F:phosphoric diester hydrolase activity; P:lipid metabolic process	IPR000909 (SMART); IPR000909 (PFAM); IPR017946 (G3DSA:3.20.20.GENE3D); PTHR13593:SF37 (PANTHER); PTHR13593 (PANTHER); SIGNAL_PEPTIDE_C_REGION (PHOBIUS); SIGNAL_PEPTIDE (PHOBIUS); NON_CYTOPLASMIC_DOMAIN (PHOBIUS); SIGNAL_PEPTIDE_N_REGION (PHOBIUS); SIGNAL_PEPTIDE_H_REGION (PHOBIUS); IPR000909 (PROSITE_PROFILES); SignalP-noTM (SIGNALP_EUK); IPR017946 (SUPERFAMILY)
g5529.t1	phosphatidylinositol-specific phospholipase	326	2	P:lipid metabolic process; F:phosphoric diester hydrolase activity	IPR000909 (SMART); IPR017946 (G3DSA:3.20.20.GENE3D); IPR000909 (PFAM); PTHR13593 (PANTHER); PTHR13593:SF37 (PANTHER); SIGNAL_PEPTIDE_H_REGION (PHOBIUS); SIGNAL_PEPTIDE_N_REGION (PHOBIUS); NON_CYTOPLASMIC_DOMAIN (PHOBIUS); SIGNAL_PEPTIDE_C_REGION (PHOBIUS); SIGNAL_PEPTIDE (PHOBIUS); PS51257 (PROSITE_PROFILES); IPR000909 (PROSITE_PROFILES); SignalP-noTM (SIGNALP_EUK); IPR017946 (SUPERFAMILY)
g5530.t1	phosphatidylinositol-specific phospholipase	337	2	P:lipid metabolic process; F:phosphoric diester hydrolase activity	IPR000909 (SMART); IPR017946 (G3DSA:3.20.20.GENE3D); IPR000909 (PFAM); PTHR13593:SF37 (PANTHER); PTHR13593 (PANTHER); SIGNAL_PEPTIDE_C_REGION (PHOBIUS); NON_CYTOPLASMIC_DOMAIN (PHOBIUS); SIGNAL_PEPTIDE_H_REGION (PHOBIUS); SIGNAL_PEPTIDE (PHOBIUS); SIGNAL_PEPTIDE_N_REGION (PHOBIUS); IPR000909 (PROSITE_PROFILES); SignalP-noTM (SIGNALP_EUK); IPR017946 (SUPERFAMILY)
g5532.t1	phosphatidylinositol-specific phospholipase	340	2	F:phosphoric diester hydrolase activity; P:lipid metabolic process	IPR000909 (SMART); IPR000909 (PFAM); IPR017946 (G3DSA:3.20.20.GENE3D); PTHR13593 (PANTHER); PTHR13593:SF37 (PANTHER); SIGNAL_PEPTIDE_N_REGION (PHOBIUS); SIGNAL_PEPTIDE_C_REGION (PHOBIUS); NON_CYTOPLASMIC_DOMAIN (PHOBIUS); SIGNAL_PEPTIDE (PHOBIUS); SIGNAL_PEPTIDE_H_REGION (PHOBIUS); IPR000909 (PROSITE_PROFILES); SignalP-TM (SIGNALP_GRAM_POSITIVE); SignalP-noTM (SIGNALP_GRAM_NEGATIVE); SignalP-noTM…
g173.t1	hypothetical protein CSUB01_12628	280	0	-	SIGNAL_PEPTIDE_H_REGION (PHOBIUS); NON_CYTOPLASMIC_DOMAIN (PHOBIUS); SIGNAL_PEPTIDE (PHOBIUS); SIGNAL_PEPTIDE_C_REGION (PHOBIUS); SIGNAL_PEPTIDE_N_REGION (PHOBIUS); SignalP-noTM (SIGNALP_EUK); SignalP-noTM (SIGNALP_GRAM_NEGATIVE); SignalP-TM (SIGNALP_GRAM_POSITIVE)
g235.t1	hypothetical protein Cob_06192	201	0	-	SIGNAL_PEPTIDE (PHOBIUS); NON_CYTOPLASMIC_DOMAIN (PHOBIUS); SIGNAL_PEPTIDE_N_REGION (PHOBIUS); SIGNAL_PEPTIDE_C_REGION (PHOBIUS); SIGNAL_PEPTIDE_H_REGION (PHOBIUS); SignalP-noTM (SIGNALP_EUK)
g264.t1	hypothetical protein Cob_10368	219	1	F:acid phosphatase activity	SIGNAL_PEPTIDE_N_REGION (PHOBIUS); SIGNAL_PEPTIDE_H_REGION (PHOBIUS); NON_CYTOPLASMIC_DOMAIN (PHOBIUS); SIGNAL_PEPTIDE (PHOBIUS); SIGNAL_PEPTIDE_C_REGION (PHOBIUS); TMhelix (TMHMM)
g413.t1	hypothetical protein Cob_06192	216	0	-	NON_CYTOPLASMIC_DOMAIN (PHOBIUS); SIGNAL_PEPTIDE (PHOBIUS); SIGNAL_PEPTIDE_C_REGION (PHOBIUS); SIGNAL_PEPTIDE_N_REGION (PHOBIUS); SIGNAL_PEPTIDE_H_REGION (PHOBIUS); SignalP-noTM (SIGNALP_EUK); SignalP-noTM (SIGNALP_GRAM_NEGATIVE); SignalP-TM (SIGNALP_GRAM_POSITIVE)
g592.t1	hypothetical protein CSUB01_12628	281	0	-	NON_CYTOPLASMIC_DOMAIN (PHOBIUS); SIGNAL_PEPTIDE (PHOBIUS); SIGNAL_PEPTIDE_N_REGION (PHOBIUS); SIGNAL_PEPTIDE_H_REGION (PHOBIUS); SIGNAL_PEPTIDE_C_REGION (PHOBIUS); SignalP-TM (SIGNALP_GRAM_POSITIVE); SignalP-noTM (SIGNALP_GRAM_NEGATIVE); SignalP-noTM (SIGNALP_EUK)
g618.t1	hypothetical protein TRIATDRAFT_171091, partial	148	0	-	IPR014005 (SMART); IPR008427 (PFAM); SIGNAL_PEPTIDE_H_REGION (PHOBIUS); SIGNAL_PEPTIDE_C_REGION (PHOBIUS); SIGNAL_PEPTIDE_N_REGION (PHOBIUS); NON_CYTOPLASMIC_DOMAIN (PHOBIUS); SIGNAL_PEPTIDE (PHOBIUS); SignalP-TM (SIGNALP_GRAM_POSITIVE); SignalP-noTM (SIGNALP_EUK); SignalP-noTM (SIGNALP_GRAM_NEGATIVE)
g774.t1	hypothetical protein CSUB01_12628	285	0	-	NON_CYTOPLASMIC_DOMAIN (PHOBIUS); SIGNAL_PEPTIDE_H_REGION (PHOBIUS); SIGNAL_PEPTIDE (PHOBIUS); SIGNAL_PEPTIDE_N_REGION (PHOBIUS); SIGNAL_PEPTIDE_C_REGION (PHOBIUS); SignalP-noTM (SIGNALP_EUK); SignalP-noTM (SIGNALP_GRAM_NEGATIVE); SignalP-TM (SIGNALP_GRAM_POSITIVE)
g835.t1	hypothetical protein CSUB01_12628	247	0	-	SIGNAL_PEPTIDE_N_REGION (PHOBIUS); NON_CYTOPLASMIC_DOMAIN (PHOBIUS); SIGNAL_PEPTIDE (PHOBIUS); SIGNAL_PEPTIDE_C_REGION (PHOBIUS); SIGNAL_PEPTIDE_H_REGION (PHOBIUS); SignalP-noTM (SIGNALP_EUK)
g936.t1	hypothetical protein Cob_11446	739	3	F:molecular_function; P:biological_process; C:cellular_component	NON_CYTOPLASMIC_DOMAIN (PHOBIUS); SIGNAL_PEPTIDE (PHOBIUS); SIGNAL_PEPTIDE_N_REGION (PHOBIUS); SIGNAL_PEPTIDE_H_REGION (PHOBIUS); SIGNAL_PEPTIDE_C_REGION (PHOBIUS); SignalP-noTM (SIGNALP_GRAM_NEGATIVE); SignalP-noTM (SIGNALP_EUK); SignalP-TM (SIGNALP_GRAM_POSITIVE)
g1016.t1	hypothetical protein Cob_06192	214	0	-	SIGNAL_PEPTIDE_N_REGION (PHOBIUS); SIGNAL_PEPTIDE_H_REGION (PHOBIUS); SIGNAL_PEPTIDE_C_REGION (PHOBIUS); NON_CYTOPLASMIC_DOMAIN (PHOBIUS); SIGNAL_PEPTIDE (PHOBIUS); SignalP-noTM (SIGNALP_EUK)
g1503.t1	hypothetical protein COCSADRAFT_116197	139	4	P:proteolysis; F:metallopeptidase activity; F:zinc ion binding; F:metalloendopeptidase activity	SIGNAL_PEPTIDE_H_REGION (PHOBIUS); SIGNAL_PEPTIDE_N_REGION (PHOBIUS); SIGNAL_PEPTIDE_C_REGION (PHOBIUS); SIGNAL_PEPTIDE (PHOBIUS); NON_CYTOPLASMIC_DOMAIN (PHOBIUS); SignalP-noTM (SIGNALP_GRAM_NEGATIVE); SignalP-noTM (SIGNALP_EUK); SignalP-TM (SIGNALP_GRAM_POSITIVE)
g1521.t1	hypothetical protein GLRG_09745	289	0	-
g1989.t1	hypothetical protein Cob_12141	252	0	-	NON_CYTOPLASMIC_DOMAIN (PHOBIUS); SIGNAL_PEPTIDE (PHOBIUS); SIGNAL_PEPTIDE_N_REGION (PHOBIUS); SIGNAL_PEPTIDE_C_REGION (PHOBIUS); SIGNAL_PEPTIDE_H_REGION (PHOBIUS); SignalP-TM (SIGNALP_GRAM_POSITIVE); SignalP-noTM (SIGNALP_EUK); SignalP-noTM (SIGNALP_GRAM_NEGATIVE)
g1990.t1	hypothetical protein Cob_12141	328	0	-	SIGNAL_PEPTIDE_N_REGION (PHOBIUS); NON_CYTOPLASMIC_DOMAIN (PHOBIUS); SIGNAL_PEPTIDE_H_REGION (PHOBIUS); SIGNAL_PEPTIDE (PHOBIUS); SIGNAL_PEPTIDE_C_REGION (PHOBIUS); SignalP-noTM (SIGNALP_GRAM_NEGATIVE); SignalP-noTM (SIGNALP_EUK); SignalP-TM (SIGNALP_GRAM_POSITIVE)
g2188.t1	hypothetical protein CSUB01_12628	229	0	-	NON_CYTOPLASMIC_DOMAIN (PHOBIUS); SIGNAL_PEPTIDE (PHOBIUS); SIGNAL_PEPTIDE_N_REGION (PHOBIUS); SIGNAL_PEPTIDE_H_REGION (PHOBIUS); SIGNAL_PEPTIDE_C_REGION (PHOBIUS); PS51257 (PROSITE_PROFILES); SignalP-noTM (SIGNALP_GRAM_NEGATIVE); SignalP-TM (SIGNALP_GRAM_POSITIVE); SignalP-noTM (SIGNALP_EUK)
g2205.t1	hypothetical protein NFIA_036040	396	3	F:molecular_function; P:biological_process; C:cellular_component	NON_CYTOPLASMIC_DOMAIN (PHOBIUS); SIGNAL_PEPTIDE_C_REGION (PHOBIUS); SIGNAL_PEPTIDE_H_REGION (PHOBIUS); SIGNAL_PEPTIDE_N_REGION (PHOBIUS); SIGNAL_PEPTIDE (PHOBIUS); SignalP-noTM (SIGNALP_EUK)
g2222.t1	hypothetical protein CH063_05705	245	0	-	SIGNAL_PEPTIDE (PHOBIUS); SIGNAL_PEPTIDE_C_REGION (PHOBIUS); NON_CYTOPLASMIC_DOMAIN (PHOBIUS); SIGNAL_PEPTIDE_H_REGION (PHOBIUS); SIGNAL_PEPTIDE_N_REGION (PHOBIUS); SignalP-noTM (SIGNALP_GRAM_NEGATIVE); SignalP-noTM (SIGNALP_EUK); SignalP-TM (SIGNALP_GRAM_POSITIVE)
g2434.t1	hypothetical protein M7I_7336	302	3	F:molecular_function; P:biological_process; C:cellular_component	IPR018247 (PROSITE_PATTERNS); NON_CYTOPLASMIC_DOMAIN (PHOBIUS); SIGNAL_PEPTIDE_C_REGION (PHOBIUS); SIGNAL_PEPTIDE_N_REGION (PHOBIUS); SIGNAL_PEPTIDE_H_REGION (PHOBIUS); SIGNAL_PEPTIDE (PHOBIUS); SignalP-TM (SIGNALP_GRAM_POSITIVE); SignalP-noTM (SIGNALP_EUK); SignalP-noTM (SIGNALP_GRAM_NEGATIVE); TMhelix (TMHMM)
g2950.t1	hypothetical protein Cob_00664	246	0	-	SIGNAL_PEPTIDE (PHOBIUS); SIGNAL_PEPTIDE_C_REGION (PHOBIUS); NON_CYTOPLASMIC_DOMAIN (PHOBIUS); SIGNAL_PEPTIDE_H_REGION (PHOBIUS); SIGNAL_PEPTIDE_N_REGION (PHOBIUS); SignalP-noTM (SIGNALP_EUK); SignalP-noTM (SIGNALP_GRAM_NEGATIVE); SignalP-TM (SIGNALP_GRAM_POSITIVE)
g2951.t1	hypothetical protein CSUB01_12628	246	0	-	SIGNAL_PEPTIDE_N_REGION (PHOBIUS); SIGNAL_PEPTIDE_H_REGION (PHOBIUS); SIGNAL_PEPTIDE (PHOBIUS); SIGNAL_PEPTIDE_C_REGION (PHOBIUS); NON_CYTOPLASMIC_DOMAIN (PHOBIUS); SignalP-noTM (SIGNALP_EUK); SignalP-noTM (SIGNALP_GRAM_NEGATIVE); SignalP-TM (SIGNALP_GRAM_POSITIVE)
g2953.t1	hypothetical protein CH063_05705	242	0	-	SIGNAL_PEPTIDE_C_REGION (PHOBIUS); NON_CYTOPLASMIC_DOMAIN (PHOBIUS); SIGNAL_PEPTIDE (PHOBIUS); SIGNAL_PEPTIDE_N_REGION (PHOBIUS); SIGNAL_PEPTIDE_H_REGION (PHOBIUS); SignalP-noTM (SIGNALP_EUK)
g2959.t1	hypothetical protein CSUB01_11058	158	2	P:interaction with host via protein secreted by type II secretion system; P:mycelium development	SIGNAL_PEPTIDE (PHOBIUS); SIGNAL_PEPTIDE_N_REGION (PHOBIUS); NON_CYTOPLASMIC_DOMAIN (PHOBIUS); SIGNAL_PEPTIDE_C_REGION (PHOBIUS); SIGNAL_PEPTIDE_H_REGION (PHOBIUS); SignalP-noTM (SIGNALP_EUK)
g3040.t1	hypothetical protein Cob_12141	111	0	-	SIGNAL_PEPTIDE_C_REGION (PHOBIUS); SIGNAL_PEPTIDE_N_REGION (PHOBIUS); SIGNAL_PEPTIDE_H_REGION (PHOBIUS); SIGNAL_PEPTIDE (PHOBIUS); NON_CYTOPLASMIC_DOMAIN (PHOBIUS); SignalP-noTM (SIGNALP_EUK); SignalP-noTM (SIGNALP_GRAM_NEGATIVE)
g3152.t1	hypothetical protein CHGG_01803	186	0	-	SIGNAL_PEPTIDE (PHOBIUS); SIGNAL_PEPTIDE_N_REGION (PHOBIUS); SIGNAL_PEPTIDE_C_REGION (PHOBIUS); NON_CYTOPLASMIC_DOMAIN (PHOBIUS); SIGNAL_PEPTIDE_H_REGION (PHOBIUS); PS51257 (PROSITE_PROFILES); SignalP-noTM (SIGNALP_GRAM_NEGATIVE); SignalP-noTM (SIGNALP_EUK); SignalP-TM (SIGNALP_GRAM_POSITIVE)
g3185.t1	hypothetical protein Cob_10600	757	2	C:proteasome regulatory particle, base subcomplex; P:ubiquitin-dependent protein catabolic process	NON_CYTOPLASMIC_DOMAIN (PHOBIUS); SIGNAL_PEPTIDE (PHOBIUS); SIGNAL_PEPTIDE_C_REGION (PHOBIUS); SIGNAL_PEPTIDE_H_REGION (PHOBIUS); SIGNAL_PEPTIDE_N_REGION (PHOBIUS); SignalP-noTM (SIGNALP_EUK); SignalP-noTM (SIGNALP_GRAM_NEGATIVE); SignalP-TM (SIGNALP_GRAM_POSITIVE)
g3276.t1	hypothetical protein CSUB01_12628	193	0	-	SIGNAL_PEPTIDE (PHOBIUS); SIGNAL_PEPTIDE_H_REGION (PHOBIUS); NON_CYTOPLASMIC_DOMAIN (PHOBIUS); SIGNAL_PEPTIDE_C_REGION (PHOBIUS); SIGNAL_PEPTIDE_N_REGION (PHOBIUS); SignalP-TM (SIGNALP_GRAM_POSITIVE); SignalP-noTM (SIGNALP_EUK); SignalP-noTM (SIGNALP_GRAM_NEGATIVE)
g3598.t1	hypothetical protein HMPREF1624_06318	184	3	F:molecular_function; P:biological_process; C:cellular_component	SIGNAL_PEPTIDE (PHOBIUS); NON_CYTOPLASMIC_DOMAIN (PHOBIUS); SIGNAL_PEPTIDE_N_REGION (PHOBIUS); SIGNAL_PEPTIDE_C_REGION (PHOBIUS); SIGNAL_PEPTIDE_H_REGION (PHOBIUS); SignalP-noTM (SIGNALP_GRAM_NEGATIVE); SignalP-TM (SIGNALP_GRAM_POSITIVE); SignalP-noTM (SIGNALP_EUK)
g3668.t1	hypothetical protein	210	0	-	NON_CYTOPLASMIC_DOMAIN (PHOBIUS); SIGNAL_PEPTIDE_C_REGION (PHOBIUS); SIGNAL_PEPTIDE (PHOBIUS); SIGNAL_PEPTIDE_N_REGION (PHOBIUS); SIGNAL_PEPTIDE_H_REGION (PHOBIUS); SignalP-noTM (SIGNALP_EUK); SignalP-noTM (SIGNALP_GRAM_NEGATIVE)
g3722.t1	hypothetical protein UCREL1_7594	201	1	P:mycelium development	SIGNAL_PEPTIDE (PHOBIUS); SIGNAL_PEPTIDE_H_REGION (PHOBIUS); NON_CYTOPLASMIC_DOMAIN (PHOBIUS); SIGNAL_PEPTIDE_C_REGION (PHOBIUS); SIGNAL_PEPTIDE_N_REGION (PHOBIUS); SignalP-noTM (SIGNALP_EUK); SignalP-noTM (SIGNALP_GRAM_NEGATIVE)
g3914.t1	hypothetical protein Cob_06192	202	0	-	SIGNAL_PEPTIDE (PHOBIUS); NON_CYTOPLASMIC_DOMAIN (PHOBIUS); SIGNAL_PEPTIDE_H_REGION (PHOBIUS); SIGNAL_PEPTIDE_C_REGION (PHOBIUS); SIGNAL_PEPTIDE_N_REGION (PHOBIUS); SignalP-noTM (SIGNALP_EUK); SignalP-noTM (SIGNALP_GRAM_NEGATIVE)
g3915.t1	hypothetical protein Cob_06192	197	0	-	NON_CYTOPLASMIC_DOMAIN (PHOBIUS); SIGNAL_PEPTIDE_H_REGION (PHOBIUS); SIGNAL_PEPTIDE_C_REGION (PHOBIUS); SIGNAL_PEPTIDE (PHOBIUS); SIGNAL_PEPTIDE_N_REGION (PHOBIUS); SignalP-noTM (SIGNALP_EUK)
g4779.t1	hypothetical protein Cob_12141	194	0	-	SIGNAL_PEPTIDE_N_REGION (PHOBIUS); SIGNAL_PEPTIDE_H_REGION (PHOBIUS); SIGNAL_PEPTIDE (PHOBIUS); SIGNAL_PEPTIDE_C_REGION (PHOBIUS); NON_CYTOPLASMIC_DOMAIN (PHOBIUS); SignalP-noTM (SIGNALP_GRAM_NEGATIVE); SignalP-TM (SIGNALP_GRAM_POSITIVE); SignalP-noTM (SIGNALP_EUK)
g4833.t1	hypothetical protein Cob_08760	545	0	-	SIGNAL_PEPTIDE_N_REGION (PHOBIUS); SIGNAL_PEPTIDE (PHOBIUS); SIGNAL_PEPTIDE_C_REGION (PHOBIUS); NON_CYTOPLASMIC_DOMAIN (PHOBIUS); SIGNAL_PEPTIDE_H_REGION (PHOBIUS); SignalP-noTM (SIGNALP_EUK); SignalP-TM (SIGNALP_GRAM_POSITIVE); SignalP-noTM (SIGNALP_GRAM_NEGATIVE)
g4845.t1	hypothetical protein CFIO01_09083	115	3	F:molecular_function; P:biological_process; C:cellular_component	SIGNAL_PEPTIDE (PHOBIUS); SIGNAL_PEPTIDE_H_REGION (PHOBIUS); NON_CYTOPLASMIC_DOMAIN (PHOBIUS); SIGNAL_PEPTIDE_C_REGION (PHOBIUS); SIGNAL_PEPTIDE_N_REGION (PHOBIUS); SignalP-TM (SIGNALP_GRAM_POSITIVE); SignalP-noTM (SIGNALP_EUK); SignalP-noTM (SIGNALP_GRAM_NEGATIVE)
g4962.t1	hypothetical protein CH063_05198	321	0	-	SIGNAL_PEPTIDE_N_REGION (PHOBIUS); SIGNAL_PEPTIDE_H_REGION (PHOBIUS); NON_CYTOPLASMIC_DOMAIN (PHOBIUS); SIGNAL_PEPTIDE_C_REGION (PHOBIUS); SIGNAL_PEPTIDE (PHOBIUS); SignalP-TM (SIGNALP_GRAM_POSITIVE); SignalP-noTM (SIGNALP_EUK); SignalP-TM (SIGNALP_GRAM_NEGATIVE); TMhelix (TMHMM)
g5276.t1	hypothetical protein UCREL1_10789	233	0	-	NON_CYTOPLASMIC_DOMAIN (PHOBIUS); SIGNAL_PEPTIDE_C_REGION (PHOBIUS); SIGNAL_PEPTIDE_H_REGION (PHOBIUS); SIGNAL_PEPTIDE_N_REGION (PHOBIUS); SIGNAL_PEPTIDE (PHOBIUS); SignalP-noTM (SIGNALP_EUK); SignalP-TM (SIGNALP_GRAM_POSITIVE); SignalP-noTM (SIGNALP_GRAM_NEGATIVE)
g5334.t1	hypothetical protein SAPIO_CDS8879	283	0	-	SIGNAL_PEPTIDE_C_REGION (PHOBIUS); NON_CYTOPLASMIC_DOMAIN (PHOBIUS); SIGNAL_PEPTIDE_N_REGION (PHOBIUS); SIGNAL_PEPTIDE (PHOBIUS); SIGNAL_PEPTIDE_H_REGION (PHOBIUS); SignalP-noTM (SIGNALP_EUK)
g5477.t1	hypothetical protein SAPIO_CDS1481	370	0	-	SIGNAL_PEPTIDE (PHOBIUS); SIGNAL_PEPTIDE_N_REGION (PHOBIUS); NON_CYTOPLASMIC_DOMAIN (PHOBIUS); SIGNAL_PEPTIDE_H_REGION (PHOBIUS); SIGNAL_PEPTIDE_C_REGION (PHOBIUS); SignalP-TM (SIGNALP_GRAM_POSITIVE); SignalP-noTM (SIGNALP_GRAM_NEGATIVE); SignalP-noTM (SIGNALP_EUK)
g5559.t1	hypothetical protein GLRG_11047	188	3	F:molecular_function; P:biological_process; C:cellular_component	SIGNAL_PEPTIDE_N_REGION (PHOBIUS); SIGNAL_PEPTIDE (PHOBIUS); SIGNAL_PEPTIDE_H_REGION (PHOBIUS); SIGNAL_PEPTIDE_C_REGION (PHOBIUS); NON_CYTOPLASMIC_DOMAIN (PHOBIUS); SignalP-noTM (SIGNALP_EUK); SignalP-noTM (SIGNALP_GRAM_NEGATIVE)
g5608.t1	hypothetical protein FOTG_08593	299	0	-
g5725.t1	hypothetical protein CFIO01_00734	215	0	-	SIGNAL_PEPTIDE_N_REGION (PHOBIUS); SIGNAL_PEPTIDE_C_REGION (PHOBIUS); SIGNAL_PEPTIDE_H_REGION (PHOBIUS); SIGNAL_PEPTIDE (PHOBIUS); NON_CYTOPLASMIC_DOMAIN (PHOBIUS); SignalP-noTM (SIGNALP_EUK); SignalP-noTM (SIGNALP_GRAM_NEGATIVE)
g6366.t1	hypothetical protein SAPIO_CDS3669	159	0	-	SIGNAL_PEPTIDE_C_REGION (PHOBIUS); SIGNAL_PEPTIDE_N_REGION (PHOBIUS); NON_CYTOPLASMIC_DOMAIN (PHOBIUS); SIGNAL_PEPTIDE_H_REGION (PHOBIUS); SIGNAL_PEPTIDE (PHOBIUS); SignalP-TM (SIGNALP_GRAM_POSITIVE); SignalP-noTM (SIGNALP_EUK)
g6388.t1	hypothetical protein CMQ_7309	170	0	-	SIGNAL_PEPTIDE_H_REGION (PHOBIUS); NON_CYTOPLASMIC_DOMAIN (PHOBIUS); SIGNAL_PEPTIDE_N_REGION (PHOBIUS); SIGNAL_PEPTIDE_C_REGION (PHOBIUS); SIGNAL_PEPTIDE (PHOBIUS); SignalP-TM (SIGNALP_GRAM_POSITIVE); SignalP-noTM (SIGNALP_GRAM_NEGATIVE); SignalP-noTM (SIGNALP_EUK)
g6716.t1	hypothetical protein BBA_02669	205	0	-	NON_CYTOPLASMIC_DOMAIN (PHOBIUS); SIGNAL_PEPTIDE (PHOBIUS); SIGNAL_PEPTIDE_N_REGION (PHOBIUS); SIGNAL_PEPTIDE_H_REGION (PHOBIUS); SIGNAL_PEPTIDE_C_REGION (PHOBIUS); SignalP-TM (SIGNALP_GRAM_POSITIVE); SignalP-noTM (SIGNALP_EUK); SignalP-noTM (SIGNALP_GRAM_NEGATIVE)
g7016.t1	hypothetical protein CSUB01_12628	264	0	-	SIGNAL_PEPTIDE_N_REGION (PHOBIUS); SIGNAL_PEPTIDE (PHOBIUS); SIGNAL_PEPTIDE_C_REGION (PHOBIUS); SIGNAL_PEPTIDE_H_REGION (PHOBIUS); NON_CYTOPLASMIC_DOMAIN (PHOBIUS); SignalP-noTM (SIGNALP_EUK)
g15.t1	---NA---	74	1	C:integral to membrane	IPR009311 (PFAM); SIGNAL_PEPTIDE_C_REGION (PHOBIUS); SIGNAL_PEPTIDE (PHOBIUS); NON_CYTOPLASMIC_DOMAIN (PHOBIUS); SIGNAL_PEPTIDE_H_REGION (PHOBIUS); SIGNAL_PEPTIDE_N_REGION (PHOBIUS); SignalP-TM (SIGNALP_GRAM_POSITIVE); TMhelix (TMHMM); TMhelix (TMHMM)
g19.t1	---NA---	66	0	-	SIGNAL_PEPTIDE (PHOBIUS); NON_CYTOPLASMIC_DOMAIN (PHOBIUS); SIGNAL_PEPTIDE_H_REGION (PHOBIUS); SIGNAL_PEPTIDE_C_REGION (PHOBIUS); SIGNAL_PEPTIDE_N_REGION (PHOBIUS); SignalP-noTM (SIGNALP_GRAM_NEGATIVE); SignalP-noTM (SIGNALP_EUK)
g46.t1	---NA---	77	0	-	NON_CYTOPLASMIC_DOMAIN (PHOBIUS); SIGNAL_PEPTIDE_C_REGION (PHOBIUS); SIGNAL_PEPTIDE (PHOBIUS); SIGNAL_PEPTIDE_H_REGION (PHOBIUS); SIGNAL_PEPTIDE_N_REGION (PHOBIUS); SignalP-noTM (SIGNALP_GRAM_NEGATIVE); SignalP-noTM (SIGNALP_EUK)
g137.t1	---NA---	129	0	-	Coil (COILS); SIGNAL_PEPTIDE_C_REGION (PHOBIUS); NON_CYTOPLASMIC_DOMAIN (PHOBIUS); SIGNAL_PEPTIDE_N_REGION (PHOBIUS); SIGNAL_PEPTIDE_H_REGION (PHOBIUS); SIGNAL_PEPTIDE (PHOBIUS); SignalP-noTM (SIGNALP_EUK); SignalP-TM (SIGNALP_GRAM_POSITIVE); SignalP-noTM (SIGNALP_GRAM_NEGATIVE)
g161.t1	---NA---	113	0	-	SIGNAL_PEPTIDE_H_REGION (PHOBIUS); SIGNAL_PEPTIDE_C_REGION (PHOBIUS); NON_CYTOPLASMIC_DOMAIN (PHOBIUS); SIGNAL_PEPTIDE_N_REGION (PHOBIUS); SIGNAL_PEPTIDE (PHOBIUS); SignalP-noTM (SIGNALP_EUK); SignalP-TM (SIGNALP_GRAM_POSITIVE); SignalP-noTM (SIGNALP_GRAM_NEGATIVE); TMhelix (TMHMM)
g189.t1	---NA---	596	0	-	NON_CYTOPLASMIC_DOMAIN (PHOBIUS); SIGNAL_PEPTIDE (PHOBIUS); SIGNAL_PEPTIDE_C_REGION (PHOBIUS); SIGNAL_PEPTIDE_H_REGION (PHOBIUS); SIGNAL_PEPTIDE_N_REGION (PHOBIUS); SignalP-noTM (SIGNALP_GRAM_NEGATIVE); SignalP-noTM (SIGNALP_EUK); SignalP-TM (SIGNALP_GRAM_POSITIVE)
g195.t1	---NA---	77	0	-	SIGNAL_PEPTIDE_N_REGION (PHOBIUS); SIGNAL_PEPTIDE_H_REGION (PHOBIUS); NON_CYTOPLASMIC_DOMAIN (PHOBIUS); SIGNAL_PEPTIDE (PHOBIUS); SIGNAL_PEPTIDE_C_REGION (PHOBIUS); SignalP-noTM (SIGNALP_EUK); SignalP-noTM (SIGNALP_GRAM_NEGATIVE)
g201.t1	---NA---	207	0	-	NON_CYTOPLASMIC_DOMAIN (PHOBIUS); SIGNAL_PEPTIDE_C_REGION (PHOBIUS); SIGNAL_PEPTIDE (PHOBIUS); SIGNAL_PEPTIDE_H_REGION (PHOBIUS); SIGNAL_PEPTIDE_N_REGION (PHOBIUS); SignalP-noTM (SIGNALP_EUK); SignalP-noTM (SIGNALP_GRAM_NEGATIVE); SignalP-TM (SIGNALP_GRAM_POSITIVE)
g274.t1	---NA---	69	0	-	SIGNAL_PEPTIDE_H_REGION (PHOBIUS); SIGNAL_PEPTIDE_N_REGION (PHOBIUS); SIGNAL_PEPTIDE (PHOBIUS); NON_CYTOPLASMIC_DOMAIN (PHOBIUS); SIGNAL_PEPTIDE_C_REGION (PHOBIUS); SignalP-noTM (SIGNALP_EUK); SignalP-TM (SIGNALP_GRAM_POSITIVE); SignalP-noTM (SIGNALP_GRAM_NEGATIVE); TMhelix (TMHMM)
g287.t1	---NA---	208	0	-	IPR008427 (PFAM); SIGNAL_PEPTIDE_C_REGION (PHOBIUS); SIGNAL_PEPTIDE_N_REGION (PHOBIUS); SIGNAL_PEPTIDE_H_REGION (PHOBIUS); NON_CYTOPLASMIC_DOMAIN (PHOBIUS); SIGNAL_PEPTIDE (PHOBIUS); SignalP-TM (SIGNALP_GRAM_POSITIVE); SignalP-noTM (SIGNALP_GRAM_NEGATIVE); SignalP-noTM (SIGNALP_EUK)
g296.t1	---NA---	298	0	-	SIGNAL_PEPTIDE_H_REGION (PHOBIUS); SIGNAL_PEPTIDE (PHOBIUS); SIGNAL_PEPTIDE_C_REGION (PHOBIUS); SIGNAL_PEPTIDE_N_REGION (PHOBIUS); NON_CYTOPLASMIC_DOMAIN (PHOBIUS); SignalP-TM (SIGNALP_GRAM_POSITIVE); SignalP-noTM (SIGNALP_EUK)
g338.t1	---NA---	109	0	-	NON_CYTOPLASMIC_DOMAIN (PHOBIUS); SIGNAL_PEPTIDE_N_REGION (PHOBIUS); SIGNAL_PEPTIDE (PHOBIUS); SIGNAL_PEPTIDE_H_REGION (PHOBIUS); SIGNAL_PEPTIDE_C_REGION (PHOBIUS); SignalP-TM (SIGNALP_GRAM_POSITIVE); SignalP-noTM (SIGNALP_EUK); SignalP-noTM (SIGNALP_GRAM_NEGATIVE)
g350.t1	---NA---	98	0	-	SIGNAL_PEPTIDE_C_REGION (PHOBIUS); SIGNAL_PEPTIDE_N_REGION (PHOBIUS); NON_CYTOPLASMIC_DOMAIN (PHOBIUS); SIGNAL_PEPTIDE (PHOBIUS); SIGNAL_PEPTIDE_H_REGION (PHOBIUS); SignalP-noTM (SIGNALP_GRAM_NEGATIVE); SignalP-noTM (SIGNALP_EUK)
g360.t1	---NA---	109	0	-	SIGNAL_PEPTIDE (PHOBIUS); SIGNAL_PEPTIDE_N_REGION (PHOBIUS); NON_CYTOPLASMIC_DOMAIN (PHOBIUS); SIGNAL_PEPTIDE_C_REGION (PHOBIUS); SIGNAL_PEPTIDE_H_REGION (PHOBIUS); SignalP-noTM (SIGNALP_EUK)
g363.t1	---NA---	69	0	-	SIGNAL_PEPTIDE (PHOBIUS); SIGNAL_PEPTIDE_H_REGION (PHOBIUS); SIGNAL_PEPTIDE_C_REGION (PHOBIUS); NON_CYTOPLASMIC_DOMAIN (PHOBIUS); SIGNAL_PEPTIDE_N_REGION (PHOBIUS); SignalP-TM (SIGNALP_GRAM_POSITIVE); SignalP-noTM (SIGNALP_GRAM_NEGATIVE); SignalP-noTM (SIGNALP_EUK)
g424.t1	---NA---	242	0	-	SIGNAL_PEPTIDE (PHOBIUS); SIGNAL_PEPTIDE_H_REGION (PHOBIUS); NON_CYTOPLASMIC_DOMAIN (PHOBIUS); SIGNAL_PEPTIDE_C_REGION (PHOBIUS); SIGNAL_PEPTIDE_N_REGION (PHOBIUS); SignalP-noTM (SIGNALP_EUK)
g444.t1	---NA---	203	0	-	SIGNAL_PEPTIDE_N_REGION (PHOBIUS); SIGNAL_PEPTIDE (PHOBIUS); SIGNAL_PEPTIDE_C_REGION (PHOBIUS); SIGNAL_PEPTIDE_H_REGION (PHOBIUS); NON_CYTOPLASMIC_DOMAIN (PHOBIUS); SignalP-noTM (SIGNALP_EUK); SignalP-TM (SIGNALP_GRAM_POSITIVE)
g559.t1	uncharacterized protein FFUJ_06623	467	0	-	SIGNAL_PEPTIDE_H_REGION (PHOBIUS); NON_CYTOPLASMIC_DOMAIN (PHOBIUS); SIGNAL_PEPTIDE_C_REGION (PHOBIUS); SIGNAL_PEPTIDE_N_REGION (PHOBIUS); SIGNAL_PEPTIDE (PHOBIUS); SignalP-noTM (SIGNALP_GRAM_NEGATIVE); SignalP-TM (SIGNALP_GRAM_POSITIVE); SignalP-noTM (SIGNALP_EUK)
g560.t1	---NA---	252	0	-	NON_CYTOPLASMIC_DOMAIN (PHOBIUS); SIGNAL_PEPTIDE (PHOBIUS); SIGNAL_PEPTIDE_C_REGION (PHOBIUS); SIGNAL_PEPTIDE_H_REGION (PHOBIUS); SIGNAL_PEPTIDE_N_REGION (PHOBIUS)
g586.t1	---NA---	73	0	-	SIGNAL_PEPTIDE_H_REGION (PHOBIUS); SIGNAL_PEPTIDE_C_REGION (PHOBIUS); SIGNAL_PEPTIDE_N_REGION (PHOBIUS); SIGNAL_PEPTIDE (PHOBIUS); NON_CYTOPLASMIC_DOMAIN (PHOBIUS); SignalP-noTM (SIGNALP_GRAM_NEGATIVE); SignalP-TM (SIGNALP_GRAM_POSITIVE); SignalP-noTM (SIGNALP_EUK)
g609.t1	---NA---	73	0	-	SIGNAL_PEPTIDE_H_REGION (PHOBIUS); SIGNAL_PEPTIDE_N_REGION (PHOBIUS); SIGNAL_PEPTIDE (PHOBIUS); NON_CYTOPLASMIC_DOMAIN (PHOBIUS); SIGNAL_PEPTIDE_C_REGION (PHOBIUS); SignalP-noTM (SIGNALP_EUK)
g630.t1	---NA---	68	0	-	SIGNAL_PEPTIDE_N_REGION (PHOBIUS); SIGNAL_PEPTIDE_C_REGION (PHOBIUS); SIGNAL_PEPTIDE_H_REGION (PHOBIUS); NON_CYTOPLASMIC_DOMAIN (PHOBIUS); SIGNAL_PEPTIDE (PHOBIUS); SignalP-noTM (SIGNALP_EUK); SignalP-noTM (SIGNALP_GRAM_NEGATIVE)
g742.t1	---NA---	194	0	-	SIGNAL_PEPTIDE_N_REGION (PHOBIUS); SIGNAL_PEPTIDE (PHOBIUS); SIGNAL_PEPTIDE_C_REGION (PHOBIUS); SIGNAL_PEPTIDE_H_REGION (PHOBIUS); NON_CYTOPLASMIC_DOMAIN (PHOBIUS); SignalP-noTM (SIGNALP_EUK)
g775.t1	---NA---	297	0	-	SIGNAL_PEPTIDE (PHOBIUS); NON_CYTOPLASMIC_DOMAIN (PHOBIUS); SIGNAL_PEPTIDE_H_REGION (PHOBIUS); SIGNAL_PEPTIDE_C_REGION (PHOBIUS); SIGNAL_PEPTIDE_N_REGION (PHOBIUS); SignalP-TM (SIGNALP_GRAM_POSITIVE); SignalP-noTM (SIGNALP_EUK); SignalP-noTM (SIGNALP_GRAM_NEGATIVE)
g886.t1	---NA---	174	0	-	SIGNAL_PEPTIDE_H_REGION (PHOBIUS); SIGNAL_PEPTIDE_C_REGION (PHOBIUS); SIGNAL_PEPTIDE_N_REGION (PHOBIUS); SIGNAL_PEPTIDE (PHOBIUS); NON_CYTOPLASMIC_DOMAIN (PHOBIUS); SignalP-noTM (SIGNALP_EUK)
g900.t1	---NA---	97	0	-	SIGNAL_PEPTIDE (PHOBIUS); SIGNAL_PEPTIDE_C_REGION (PHOBIUS); SIGNAL_PEPTIDE_N_REGION (PHOBIUS); SIGNAL_PEPTIDE_H_REGION (PHOBIUS); NON_CYTOPLASMIC_DOMAIN (PHOBIUS); SignalP-noTM (SIGNALP_EUK); SignalP-noTM (SIGNALP_GRAM_NEGATIVE)
g976.t1	---NA---	95	0	-	SIGNAL_PEPTIDE_H_REGION (PHOBIUS); SIGNAL_PEPTIDE_N_REGION (PHOBIUS); NON_CYTOPLASMIC_DOMAIN (PHOBIUS); SIGNAL_PEPTIDE (PHOBIUS); SIGNAL_PEPTIDE_C_REGION (PHOBIUS); SignalP-noTM (SIGNALP_EUK); SignalP-TM (SIGNALP_GRAM_POSITIVE); SignalP-noTM (SIGNALP_GRAM_NEGATIVE)
g977.t1	---NA---	117	0	-	NON_CYTOPLASMIC_DOMAIN (PHOBIUS); SIGNAL_PEPTIDE_C_REGION (PHOBIUS); SIGNAL_PEPTIDE (PHOBIUS); SIGNAL_PEPTIDE_H_REGION (PHOBIUS); SIGNAL_PEPTIDE_N_REGION (PHOBIUS); SignalP-TM (SIGNALP_GRAM_POSITIVE); SignalP-noTM (SIGNALP_GRAM_NEGATIVE); SignalP-noTM (SIGNALP_EUK)
g996.t1	---NA---	66	0	-	SIGNAL_PEPTIDE_H_REGION (PHOBIUS); NON_CYTOPLASMIC_DOMAIN (PHOBIUS); SIGNAL_PEPTIDE_C_REGION (PHOBIUS); SIGNAL_PEPTIDE (PHOBIUS); SIGNAL_PEPTIDE_N_REGION (PHOBIUS); SignalP-noTM (SIGNALP_GRAM_NEGATIVE); SignalP-noTM (SIGNALP_EUK); TMhelix (TMHMM)
g1251.t1	---NA---	247	0	-	SIGNAL_PEPTIDE (PHOBIUS); SIGNAL_PEPTIDE_N_REGION (PHOBIUS); SIGNAL_PEPTIDE_C_REGION (PHOBIUS); NON_CYTOPLASMIC_DOMAIN (PHOBIUS); SIGNAL_PEPTIDE_H_REGION (PHOBIUS); SignalP-TM (SIGNALP_GRAM_POSITIVE); SignalP-noTM (SIGNALP_EUK); SignalP-noTM (SIGNALP_GRAM_NEGATIVE)
g1262.t1	---NA---	161	0	-	SIGNAL_PEPTIDE_C_REGION (PHOBIUS); SIGNAL_PEPTIDE (PHOBIUS); SIGNAL_PEPTIDE_N_REGION (PHOBIUS); NON_CYTOPLASMIC_DOMAIN (PHOBIUS); SIGNAL_PEPTIDE_H_REGION (PHOBIUS)
g1296.t1	---NA---	290	0	-	SIGNAL_PEPTIDE_C_REGION (PHOBIUS); NON_CYTOPLASMIC_DOMAIN (PHOBIUS); SIGNAL_PEPTIDE_H_REGION (PHOBIUS); SIGNAL_PEPTIDE_N_REGION (PHOBIUS); SIGNAL_PEPTIDE (PHOBIUS); SignalP-noTM (SIGNALP_EUK)
g1298.t1	---NA---	77	0	-	NON_CYTOPLASMIC_DOMAIN (PHOBIUS); SIGNAL_PEPTIDE_N_REGION (PHOBIUS); SIGNAL_PEPTIDE_C_REGION (PHOBIUS); SIGNAL_PEPTIDE_H_REGION (PHOBIUS); SIGNAL_PEPTIDE (PHOBIUS); SignalP-noTM (SIGNALP_GRAM_NEGATIVE); SignalP-noTM (SIGNALP_EUK); SignalP-TM (SIGNALP_GRAM_POSITIVE)
g1386.t1	---NA---	74	0	-	SIGNAL_PEPTIDE_N_REGION (PHOBIUS); SIGNAL_PEPTIDE_C_REGION (PHOBIUS); NON_CYTOPLASMIC_DOMAIN (PHOBIUS); SIGNAL_PEPTIDE_H_REGION (PHOBIUS); SIGNAL_PEPTIDE (PHOBIUS); SignalP-noTM (SIGNALP_EUK); SignalP-noTM (SIGNALP_GRAM_NEGATIVE); SignalP-TM (SIGNALP_GRAM_POSITIVE); TMhelix (TMHMM)
g1399.t1	---NA---	182	0	-	NON_CYTOPLASMIC_DOMAIN (PHOBIUS); SIGNAL_PEPTIDE_C_REGION (PHOBIUS); SIGNAL_PEPTIDE_H_REGION (PHOBIUS); SIGNAL_PEPTIDE_N_REGION (PHOBIUS); SIGNAL_PEPTIDE (PHOBIUS); SignalP-TM (SIGNALP_GRAM_POSITIVE); SignalP-noTM (SIGNALP_GRAM_NEGATIVE); SignalP-noTM (SIGNALP_EUK)
g1583.t1	---NA---	90	0	-	SIGNAL_PEPTIDE (PHOBIUS); SIGNAL_PEPTIDE_N_REGION (PHOBIUS); SIGNAL_PEPTIDE_C_REGION (PHOBIUS); NON_CYTOPLASMIC_DOMAIN (PHOBIUS); SIGNAL_PEPTIDE_H_REGION (PHOBIUS); SignalP-TM (SIGNALP_GRAM_POSITIVE); SignalP-noTM (SIGNALP_EUK); SignalP-noTM (SIGNALP_GRAM_NEGATIVE)
g1751.t1	---NA---	69	0	-	SIGNAL_PEPTIDE (PHOBIUS); SIGNAL_PEPTIDE_N_REGION (PHOBIUS); SIGNAL_PEPTIDE_H_REGION (PHOBIUS); SIGNAL_PEPTIDE_C_REGION (PHOBIUS); NON_CYTOPLASMIC_DOMAIN (PHOBIUS); SignalP-noTM (SIGNALP_EUK); SignalP-TM (SIGNALP_GRAM_POSITIVE); SignalP-noTM (SIGNALP_GRAM_NEGATIVE)
g1838.t1	uncharacterized protein FFUJ_13164	490	0	-	SIGNAL_PEPTIDE_H_REGION (PHOBIUS); NON_CYTOPLASMIC_DOMAIN (PHOBIUS); SIGNAL_PEPTIDE_C_REGION (PHOBIUS); SIGNAL_PEPTIDE (PHOBIUS); SIGNAL_PEPTIDE_N_REGION (PHOBIUS); SignalP-noTM (SIGNALP_EUK); SignalP-TM (SIGNALP_GRAM_POSITIVE); SignalP-noTM (SIGNALP_GRAM_NEGATIVE)
g1960.t2	---NA---	247	0	-	SIGNAL_PEPTIDE_C_REGION (PHOBIUS); NON_CYTOPLASMIC_DOMAIN (PHOBIUS); SIGNAL_PEPTIDE (PHOBIUS); SIGNAL_PEPTIDE_N_REGION (PHOBIUS); SIGNAL_PEPTIDE_H_REGION (PHOBIUS); SignalP-noTM (SIGNALP_EUK)
g1960.t3	---NA---	166	0	-	SIGNAL_PEPTIDE (PHOBIUS); SIGNAL_PEPTIDE_N_REGION (PHOBIUS); SIGNAL_PEPTIDE_H_REGION (PHOBIUS); SIGNAL_PEPTIDE_C_REGION (PHOBIUS); NON_CYTOPLASMIC_DOMAIN (PHOBIUS); SignalP-noTM (SIGNALP_EUK)
g1969.t1	---NA---	166	0	-	SIGNAL_PEPTIDE (PHOBIUS); NON_CYTOPLASMIC_DOMAIN (PHOBIUS); SIGNAL_PEPTIDE_N_REGION (PHOBIUS); SIGNAL_PEPTIDE_H_REGION (PHOBIUS); SIGNAL_PEPTIDE_C_REGION (PHOBIUS); SignalP-TM (SIGNALP_GRAM_POSITIVE); SignalP-noTM (SIGNALP_GRAM_NEGATIVE); SignalP-noTM (SIGNALP_EUK)
g2097.t1	---NA---	86	0	-	SignalP-TM (SIGNALP_GRAM_POSITIVE); SignalP-noTM (SIGNALP_GRAM_NEGATIVE); SignalP-noTM (SIGNALP_EUK)
g2106.t1	---NA---	78	0	-	SIGNAL_PEPTIDE_C_REGION (PHOBIUS); SIGNAL_PEPTIDE_N_REGION (PHOBIUS); NON_CYTOPLASMIC_DOMAIN (PHOBIUS); SIGNAL_PEPTIDE (PHOBIUS); SIGNAL_PEPTIDE_H_REGION (PHOBIUS); SignalP-noTM (SIGNALP_EUK); SignalP-TM (SIGNALP_GRAM_POSITIVE); SignalP-noTM (SIGNALP_GRAM_NEGATIVE)
g2187.t1	---NA---	86	0	-	SIGNAL_PEPTIDE_N_REGION (PHOBIUS); NON_CYTOPLASMIC_DOMAIN (PHOBIUS); SIGNAL_PEPTIDE_C_REGION (PHOBIUS); SIGNAL_PEPTIDE_H_REGION (PHOBIUS); SIGNAL_PEPTIDE (PHOBIUS); SignalP-TM (SIGNALP_GRAM_POSITIVE); SignalP-noTM (SIGNALP_GRAM_NEGATIVE); SignalP-noTM (SIGNALP_EUK)
g2243.t1	---NA---	302	0	-	SIGNAL_PEPTIDE_H_REGION (PHOBIUS); NON_CYTOPLASMIC_DOMAIN (PHOBIUS); SIGNAL_PEPTIDE (PHOBIUS); SIGNAL_PEPTIDE_C_REGION (PHOBIUS); SIGNAL_PEPTIDE_N_REGION (PHOBIUS); SignalP-noTM (SIGNALP_GRAM_NEGATIVE); SignalP-noTM (SIGNALP_EUK); SignalP-TM (SIGNALP_GRAM_POSITIVE)
g2402.t1	---NA---	181	0	-	SIGNAL_PEPTIDE_N_REGION (PHOBIUS); SIGNAL_PEPTIDE_C_REGION (PHOBIUS); SIGNAL_PEPTIDE (PHOBIUS); NON_CYTOPLASMIC_DOMAIN (PHOBIUS); SIGNAL_PEPTIDE_H_REGION (PHOBIUS); SignalP-noTM (SIGNALP_GRAM_NEGATIVE); SignalP-noTM (SIGNALP_EUK)
g2721.t1	---NA---	127	0	-	SIGNAL_PEPTIDE_C_REGION (PHOBIUS); SIGNAL_PEPTIDE (PHOBIUS); SIGNAL_PEPTIDE_H_REGION (PHOBIUS); NON_CYTOPLASMIC_DOMAIN (PHOBIUS); SIGNAL_PEPTIDE_N_REGION (PHOBIUS); SignalP-noTM (SIGNALP_GRAM_NEGATIVE); SignalP-noTM (SIGNALP_EUK); SignalP-TM (SIGNALP_GRAM_POSITIVE)
g2755.t1	---NA---	181	0	-	SIGNAL_PEPTIDE_N_REGION (PHOBIUS); SIGNAL_PEPTIDE_C_REGION (PHOBIUS); SIGNAL_PEPTIDE_H_REGION (PHOBIUS); NON_CYTOPLASMIC_DOMAIN (PHOBIUS); SIGNAL_PEPTIDE (PHOBIUS); SignalP-TM (SIGNALP_GRAM_POSITIVE); SignalP-noTM (SIGNALP_GRAM_NEGATIVE); SignalP-noTM (SIGNALP_EUK)
g2785.t1	---NA---	207	0	-	SIGNAL_PEPTIDE_N_REGION (PHOBIUS); SIGNAL_PEPTIDE (PHOBIUS); SIGNAL_PEPTIDE_H_REGION (PHOBIUS); NON_CYTOPLASMIC_DOMAIN (PHOBIUS); SIGNAL_PEPTIDE_C_REGION (PHOBIUS); SignalP-noTM (SIGNALP_EUK); SignalP-TM (SIGNALP_GRAM_POSITIVE); SignalP-noTM (SIGNALP_GRAM_NEGATIVE)
g2845.t1	---NA---	118	0	-	SIGNAL_PEPTIDE_C_REGION (PHOBIUS); SIGNAL_PEPTIDE_N_REGION (PHOBIUS); SIGNAL_PEPTIDE_H_REGION (PHOBIUS); SIGNAL_PEPTIDE (PHOBIUS); NON_CYTOPLASMIC_DOMAIN (PHOBIUS); SignalP-noTM (SIGNALP_GRAM_NEGATIVE); SignalP-TM (SIGNALP_GRAM_POSITIVE); SignalP-noTM (SIGNALP_EUK)
g2973.t1	---NA---	135	0	-	SIGNAL_PEPTIDE_H_REGION (PHOBIUS); SIGNAL_PEPTIDE_C_REGION (PHOBIUS); SIGNAL_PEPTIDE (PHOBIUS); SIGNAL_PEPTIDE_N_REGION (PHOBIUS); NON_CYTOPLASMIC_DOMAIN (PHOBIUS); SignalP-noTM (SIGNALP_GRAM_NEGATIVE); SignalP-TM (SIGNALP_GRAM_POSITIVE)
g2998.t1	---NA---	241	0	-	SIGNAL_PEPTIDE (PHOBIUS); SIGNAL_PEPTIDE_N_REGION (PHOBIUS); SIGNAL_PEPTIDE_H_REGION (PHOBIUS); NON_CYTOPLASMIC_DOMAIN (PHOBIUS); SIGNAL_PEPTIDE_C_REGION (PHOBIUS); SignalP-noTM (SIGNALP_EUK); SignalP-TM (SIGNALP_GRAM_POSITIVE); SignalP-noTM (SIGNALP_GRAM_NEGATIVE)
g3688.t1	---NA---	165	0	-	NON_CYTOPLASMIC_DOMAIN (PHOBIUS); SIGNAL_PEPTIDE_H_REGION (PHOBIUS); SIGNAL_PEPTIDE (PHOBIUS); SIGNAL_PEPTIDE_N_REGION (PHOBIUS); SIGNAL_PEPTIDE_C_REGION (PHOBIUS); SignalP-TM (SIGNALP_GRAM_POSITIVE); SignalP-noTM (SIGNALP_EUK); SignalP-noTM (SIGNALP_GRAM_NEGATIVE)
g3843.t1	---NA---	327	0	-	PR01217 (PRINTS); SIGNAL_PEPTIDE_N_REGION (PHOBIUS); NON_CYTOPLASMIC_DOMAIN (PHOBIUS); SIGNAL_PEPTIDE_H_REGION (PHOBIUS); SIGNAL_PEPTIDE (PHOBIUS); SIGNAL_PEPTIDE_C_REGION (PHOBIUS); SignalP-noTM (SIGNALP_GRAM_NEGATIVE); SignalP-TM (SIGNALP_GRAM_POSITIVE); SignalP-noTM (SIGNALP_EUK)
g3953.t1	---NA---	74	0	-	SIGNAL_PEPTIDE_N_REGION (PHOBIUS); SIGNAL_PEPTIDE_H_REGION (PHOBIUS); NON_CYTOPLASMIC_DOMAIN (PHOBIUS); SIGNAL_PEPTIDE (PHOBIUS); SIGNAL_PEPTIDE_C_REGION (PHOBIUS); SignalP-noTM (SIGNALP_EUK); SignalP-TM (SIGNALP_GRAM_POSITIVE)
g4207.t1	---NA---	186	0	-	NON_CYTOPLASMIC_DOMAIN (PHOBIUS); SIGNAL_PEPTIDE (PHOBIUS); SIGNAL_PEPTIDE_H_REGION (PHOBIUS); SIGNAL_PEPTIDE_N_REGION (PHOBIUS); SIGNAL_PEPTIDE_C_REGION (PHOBIUS); SignalP-noTM (SIGNALP_EUK)
g4778.t1	---NA---	97	0	-	SIGNAL_PEPTIDE_N_REGION (PHOBIUS); SIGNAL_PEPTIDE_H_REGION (PHOBIUS); SIGNAL_PEPTIDE (PHOBIUS); SIGNAL_PEPTIDE_C_REGION (PHOBIUS); NON_CYTOPLASMIC_DOMAIN (PHOBIUS); SignalP-TM (SIGNALP_GRAM_POSITIVE); SignalP-noTM (SIGNALP_EUK); SignalP-noTM (SIGNALP_GRAM_NEGATIVE); TMhelix (TMHMM)
g4950.t1	---NA---	146	0	-	Coil (COILS); G3DSA:1.10.601.10 (GENE3D); SIGNAL_PEPTIDE_C_REGION (PHOBIUS); SIGNAL_PEPTIDE_H_REGION (PHOBIUS); SIGNAL_PEPTIDE_N_REGION (PHOBIUS); NON_CYTOPLASMIC_DOMAIN (PHOBIUS); SIGNAL_PEPTIDE (PHOBIUS); SignalP-noTM (SIGNALP_GRAM_NEGATIVE); SignalP-noTM (SIGNALP_EUK); SignalP-TM (SIGNALP_GRAM_POSITIVE)
g5032.t1	---NA---	147	0	-	IPR029044 (G3DSA:3.90.550.GENE3D); SIGNAL_PEPTIDE (PHOBIUS); SIGNAL_PEPTIDE_C_REGION (PHOBIUS); NON_CYTOPLASMIC_DOMAIN (PHOBIUS); SIGNAL_PEPTIDE_N_REGION (PHOBIUS); SIGNAL_PEPTIDE_H_REGION (PHOBIUS); SignalP-noTM (SIGNALP_EUK); TMhelix (TMHMM)
g5600.t1	---NA---	486	0	-	SIGNAL_PEPTIDE_N_REGION (PHOBIUS); NON_CYTOPLASMIC_DOMAIN (PHOBIUS); SIGNAL_PEPTIDE_C_REGION (PHOBIUS); SIGNAL_PEPTIDE (PHOBIUS); SIGNAL_PEPTIDE_H_REGION (PHOBIUS); SignalP-noTM (SIGNALP_EUK); SignalP-TM (SIGNALP_GRAM_POSITIVE)
g5704.t1	---NA---	169	0	-	SIGNAL_PEPTIDE (PHOBIUS); SIGNAL_PEPTIDE_C_REGION (PHOBIUS); SIGNAL_PEPTIDE_N_REGION (PHOBIUS); SIGNAL_PEPTIDE_H_REGION (PHOBIUS); NON_CYTOPLASMIC_DOMAIN (PHOBIUS); SignalP-TM (SIGNALP_GRAM_POSITIVE); SignalP-noTM (SIGNALP_GRAM_NEGATIVE); SignalP-noTM (SIGNALP_EUK)
g5732.t1	---NA---	218	0	-	SIGNAL_PEPTIDE (PHOBIUS); SIGNAL_PEPTIDE_H_REGION (PHOBIUS); SIGNAL_PEPTIDE_N_REGION (PHOBIUS); NON_CYTOPLASMIC_DOMAIN (PHOBIUS); SIGNAL_PEPTIDE_C_REGION (PHOBIUS); SignalP-TM (SIGNALP_GRAM_POSITIVE); SignalP-noTM (SIGNALP_GRAM_NEGATIVE); SignalP-noTM (SIGNALP_EUK)
g5733.t1	---NA---	315	0	-	SIGNAL_PEPTIDE_N_REGION (PHOBIUS); SIGNAL_PEPTIDE_C_REGION (PHOBIUS); SIGNAL_PEPTIDE_H_REGION (PHOBIUS); NON_CYTOPLASMIC_DOMAIN (PHOBIUS); SIGNAL_PEPTIDE (PHOBIUS); SignalP-noTM (SIGNALP_EUK); SignalP-TM (SIGNALP_GRAM_POSITIVE)
g5987.t1	---NA---	81	0	-	SIGNAL_PEPTIDE_N_REGION (PHOBIUS); SIGNAL_PEPTIDE (PHOBIUS); NON_CYTOPLASMIC_DOMAIN (PHOBIUS); SIGNAL_PEPTIDE_C_REGION (PHOBIUS); SIGNAL_PEPTIDE_H_REGION (PHOBIUS); SignalP-TM (SIGNALP_GRAM_POSITIVE); SignalP-noTM (SIGNALP_EUK); SignalP-noTM (SIGNALP_GRAM_NEGATIVE)
g6061.t1	---NA---	245	0	-	SIGNAL_PEPTIDE_N_REGION (PHOBIUS); SIGNAL_PEPTIDE (PHOBIUS); SIGNAL_PEPTIDE_H_REGION (PHOBIUS); SIGNAL_PEPTIDE_C_REGION (PHOBIUS); NON_CYTOPLASMIC_DOMAIN (PHOBIUS); SignalP-TM (SIGNALP_GRAM_POSITIVE); SignalP-noTM (SIGNALP_EUK)
g6601.t1	---NA---	382	0	-	SIGNAL_PEPTIDE (PHOBIUS); SIGNAL_PEPTIDE_C_REGION (PHOBIUS); SIGNAL_PEPTIDE_N_REGION (PHOBIUS); SIGNAL_PEPTIDE_H_REGION (PHOBIUS); NON_CYTOPLASMIC_DOMAIN (PHOBIUS); SignalP-TM (SIGNALP_GRAM_POSITIVE); SignalP-noTM (SIGNALP_GRAM_NEGATIVE); SignalP-noTM (SIGNALP_EUK)
g6820.t1	---NA---	68	0	-	SIGNAL_PEPTIDE_C_REGION (PHOBIUS); NON_CYTOPLASMIC_DOMAIN (PHOBIUS); SIGNAL_PEPTIDE_N_REGION (PHOBIUS); SIGNAL_PEPTIDE (PHOBIUS); SIGNAL_PEPTIDE_H_REGION (PHOBIUS); SignalP-TM (SIGNALP_GRAM_POSITIVE); SignalP-TM (SIGNALP_EUK)
g6873.t1	---NA---	145	0	-	NON_CYTOPLASMIC_DOMAIN (PHOBIUS); SIGNAL_PEPTIDE_N_REGION (PHOBIUS); SIGNAL_PEPTIDE (PHOBIUS); SIGNAL_PEPTIDE_C_REGION (PHOBIUS); SIGNAL_PEPTIDE_H_REGION (PHOBIUS); SignalP-noTM (SIGNALP_EUK); SignalP-TM (SIGNALP_GRAM_POSITIVE); SignalP-noTM (SIGNALP_GRAM_NEGATIVE)
g61.t1	carbonic anhydrase	161	8	F:metal ion binding; F:zinc ion binding; P:one-carbon metabolic process; F:carbonate dehydratase activity; F:lyase activity; C:cellular_component; F:molecular_function; P:biological_process	IPR001148 (SMART); IPR001148 (PFAM); IPR001148 (G3DSA:3.10.200.GENE3D); IPR023561 (PANTHER); SIGNAL_PEPTIDE_N_REGION (PHOBIUS); SIGNAL_PEPTIDE_C_REGION (PHOBIUS); NON_CYTOPLASMIC_DOMAIN (PHOBIUS); SIGNAL_PEPTIDE (PHOBIUS); SIGNAL_PEPTIDE_H_REGION (PHOBIUS); IPR001148 (PROSITE_PROFILES); PS51257 (PROSITE_PROFILES); SignalP-noTM (SIGNALP_EUK); SignalP-TM (SIGNALP_GRAM_POSITIVE); IPR001148 (SUPERFAM…
g126.t1	ring-9 protein	258	1	F:zinc ion binding	SIGNAL_PEPTIDE (PHOBIUS); SIGNAL_PEPTIDE_C_REGION (PHOBIUS); SIGNAL_PEPTIDE_N_REGION (PHOBIUS); NON_CYTOPLASMIC_DOMAIN (PHOBIUS); SIGNAL_PEPTIDE_H_REGION (PHOBIUS); SignalP-noTM (SIGNALP_EUK); SignalP-TM (SIGNALP_GRAM_POSITIVE); TMhelix (TMHMM)
g130.t1	glucose n-acetyltransferase 1	178	1	F:transferase activity	IPR029044 (G3DSA:3.90.550.GENE3D); PTHR11183:SF35 (PANTHER); PTHR11183 (PANTHER); SIGNAL_PEPTIDE (PHOBIUS); SIGNAL_PEPTIDE_H_REGION (PHOBIUS); NON_CYTOPLASMIC_DOMAIN (PHOBIUS); SIGNAL_PEPTIDE_N_REGION (PHOBIUS); SIGNAL_PEPTIDE_C_REGION (PHOBIUS); TMhelix (TMHMM)
g175.t1	phospholipid:diacylglycerol acyltransferase	456	5	P:lipid storage; P:triglyceride biosynthetic process; F:O-acyltransferase activity; F:phospholipid:diacylglycerol acyltransferase activity; P:acyl-carrier-protein biosynthetic process	IPR029058 (G3DSA:3.40.50.GENE3D); IPR003386 (PFAM); PTHR11440:SF4 (PANTHER); PTHR11440 (PANTHER); SIGNAL_PEPTIDE (PHOBIUS); SIGNAL_PEPTIDE_N_REGION (PHOBIUS); SIGNAL_PEPTIDE_H_REGION (PHOBIUS); SIGNAL_PEPTIDE_C_REGION (PHOBIUS); NON_CYTOPLASMIC_DOMAIN (PHOBIUS); IPR029058 (SUPERFAMILY); TMhelix (TMHMM)
g283.t1	valacyclovir hydrolase	291	1	F:hydrolase activity	PF12697 (PFAM); IPR029058 (G3DSA:3.40.50.GENE3D); PTHR10992 (PANTHER); SIGNAL_PEPTIDE_H_REGION (PHOBIUS); SIGNAL_PEPTIDE_N_REGION (PHOBIUS); SIGNAL_PEPTIDE (PHOBIUS); SIGNAL_PEPTIDE_C_REGION (PHOBIUS); NON_CYTOPLASMIC_DOMAIN (PHOBIUS); SignalP-noTM (SIGNALP_EUK); SignalP-noTM (SIGNALP_GRAM_NEGATIVE); SignalP-TM (SIGNALP_GRAM_POSITIVE); IPR029058 (SUPERFAMILY)
g357.t1	plastocyanin-like domain protein	165	2	F:electron carrier activity; F:copper ion binding	IPR008972 (G3DSA:2.60.40.GENE3D); SIGNAL_PEPTIDE_C_REGION (PHOBIUS); SIGNAL_PEPTIDE_H_REGION (PHOBIUS); SIGNAL_PEPTIDE_N_REGION (PHOBIUS); NON_CYTOPLASMIC_DOMAIN (PHOBIUS); SIGNAL_PEPTIDE (PHOBIUS); SignalP-noTM (SIGNALP_EUK); SignalP-TM (SIGNALP_GRAM_POSITIVE); IPR008972 (SUPERFAMILY)
g397.t1	reverse transcriptase-rnase h-integrase	131	1	F:binding	SIGNAL_PEPTIDE_C_REGION (PHOBIUS); NON_CYTOPLASMIC_DOMAIN (PHOBIUS); SIGNAL_PEPTIDE_N_REGION (PHOBIUS); SIGNAL_PEPTIDE_H_REGION (PHOBIUS); SIGNAL_PEPTIDE (PHOBIUS); SignalP-noTM (SIGNALP_EUK)
g496.t1	cellulose-binding family ii	522	1	F:metallopeptidase activity	IPR024079 (G3DSA:3.40.390.GENE3D); SIGNAL_PEPTIDE (PHOBIUS); SIGNAL_PEPTIDE_C_REGION (PHOBIUS); SIGNAL_PEPTIDE_H_REGION (PHOBIUS); SIGNAL_PEPTIDE_N_REGION (PHOBIUS); NON_CYTOPLASMIC_DOMAIN (PHOBIUS); SignalP-noTM (SIGNALP_EUK); SignalP-noTM (SIGNALP_GRAM_NEGATIVE)
g501.t1	het-c protein	505	0	-	IPR010816 (PFAM); PTHR14905 (PANTHER); PTHR14905:SF7 (PANTHER); NON_CYTOPLASMIC_DOMAIN (PHOBIUS); SIGNAL_PEPTIDE (PHOBIUS); SIGNAL_PEPTIDE_N_REGION (PHOBIUS); SIGNAL_PEPTIDE_H_REGION (PHOBIUS); SIGNAL_PEPTIDE_C_REGION (PHOBIUS); SignalP-noTM (SIGNALP_EUK); TMhelix (TMHMM)
g501.t2	probable heterokaryon incompatibility het-c protein	514	0	-	IPR010816 (PFAM); PTHR14905 (PANTHER); PTHR14905:SF7 (PANTHER); SIGNAL_PEPTIDE_H_REGION (PHOBIUS); SIGNAL_PEPTIDE (PHOBIUS); SIGNAL_PEPTIDE_N_REGION (PHOBIUS); NON_CYTOPLASMIC_DOMAIN (PHOBIUS); SIGNAL_PEPTIDE_C_REGION (PHOBIUS); SignalP-noTM (SIGNALP_EUK); TMhelix (TMHMM)
g521.t1	peptidyl-prolyl cis-trans isomerase b	211	6	P:protein folding; C:endoplasmic reticulum lumen; F:peptide binding; C:integral to membrane; P:protein peptidyl-prolyl isomerization; F:peptidyl-prolyl cis-trans isomerase activity	IPR002130 (PRINTS); IPR024936 (PIRSF); IPR029000 (G3DSA:2.40.100.GENE3D); IPR002130 (PFAM); PTHR11071 (PANTHER); PTHR11071:SF11 (PANTHER); IPR020892 (PROSITE_PATTERNS); SIGNAL_PEPTIDE_C_REGION (PHOBIUS); SIGNAL_PEPTIDE_N_REGION (PHOBIUS); NON_CYTOPLASMIC_DOMAIN (PHOBIUS); SIGNAL_PEPTIDE_H_REGION (PHOBIUS); SIGNAL_PEPTIDE (PHOBIUS); IPR002130 (PROSITE_PROFILES); SignalP-TM (SIGNALP_GRAM_POSITIVE);…
g607.t1	endo- -beta-xylanase	229	2	F:hydrolase activity, hydrolyzing O-glycosyl compounds; P:carbohydrate metabolic process	IPR001137 (PRINTS); IPR001137 (PFAM); IPR013319 (G3DSA:2.60.120.GENE3D); PTHR10587:SF66 (PANTHER); PTHR10587 (PANTHER); IPR018208 (PROSITE_PATTERNS); IPR018208 (PROSITE_PATTERNS); SIGNAL_PEPTIDE_N_REGION (PHOBIUS); SIGNAL_PEPTIDE_H_REGION (PHOBIUS); SIGNAL_PEPTIDE (PHOBIUS); SIGNAL_PEPTIDE_C_REGION (PHOBIUS); NON_CYTOPLASMIC_DOMAIN (PHOBIUS); SignalP-noTM (SIGNALP_GRAM_NEGATIVE); SignalP-TM (SIGN…
g695.t1	allergen asp f7	331	0	-	IPR014733 (G3DSA:2.40.40.GENE3D); SIGNAL_PEPTIDE_C_REGION (PHOBIUS); NON_CYTOPLASMIC_DOMAIN (PHOBIUS); SIGNAL_PEPTIDE_N_REGION (PHOBIUS); SIGNAL_PEPTIDE_H_REGION (PHOBIUS); SIGNAL_PEPTIDE (PHOBIUS); SignalP-TM (SIGNALP_GRAM_POSITIVE); SignalP-noTM (SIGNALP_EUK); IPR009009 (SUPERFAMILY)
g925.t1	murein transglycosylase	440	0	-	IPR005556 (PFAM); PTHR31316:SF0 (PANTHER); PTHR31316 (PANTHER); SIGNAL_PEPTIDE_C_REGION (PHOBIUS); SIGNAL_PEPTIDE_N_REGION (PHOBIUS); NON_CYTOPLASMIC_DOMAIN (PHOBIUS); SIGNAL_PEPTIDE (PHOBIUS); SIGNAL_PEPTIDE_H_REGION (PHOBIUS); SignalP-noTM (SIGNALP_EUK)
g947.t1	dnase1 protein	179	0	-	SIGNAL_PEPTIDE_C_REGION (PHOBIUS); SIGNAL_PEPTIDE_H_REGION (PHOBIUS); SIGNAL_PEPTIDE_N_REGION (PHOBIUS); SIGNAL_PEPTIDE (PHOBIUS); NON_CYTOPLASMIC_DOMAIN (PHOBIUS); SignalP-noTM (SIGNALP_EUK)
g999.t1	mn2+ homeostasis protein per1	92	0	-	SIGNAL_PEPTIDE_C_REGION (PHOBIUS); NON_CYTOPLASMIC_DOMAIN (PHOBIUS); SIGNAL_PEPTIDE (PHOBIUS); SIGNAL_PEPTIDE_H_REGION (PHOBIUS); SIGNAL_PEPTIDE_N_REGION (PHOBIUS); SignalP-noTM (SIGNALP_GRAM_NEGATIVE); SignalP-noTM (SIGNALP_EUK); SignalP-TM (SIGNALP_GRAM_POSITIVE); TMhelix (TMHMM)
g1009.t1	choline dehydrogenase	102	5	P:oxidation-reduction process; F:choline dehydrogenase activity; P:alcohol metabolic process; F:oxidoreductase activity, acting on CH-OH group of donors; F:flavin adenine dinucleotide binding	G3DSA:3.50.50.60 (GENE3D); PF13450 (PFAM); PTHR11552:SF80 (PANTHER); PTHR11552 (PANTHER); SIGNAL_PEPTIDE_H_REGION (PHOBIUS); NON_CYTOPLASMIC_DOMAIN (PHOBIUS); SIGNAL_PEPTIDE_N_REGION (PHOBIUS); SIGNAL_PEPTIDE_C_REGION (PHOBIUS); SIGNAL_PEPTIDE (PHOBIUS); SignalP-noTM (SIGNALP_GRAM_NEGATIVE); SignalP-noTM (SIGNALP_EUK); SSF51905 (SUPERFAMILY)
g1014.t1	fkbp-type peptidyl-prolyl cis-trans isomerase	288	3	P:protein folding; P:protein peptidyl-prolyl isomerization; F:peptidyl-prolyl cis-trans isomerase activity	Coil (COILS); G3DSA:3.10.50.40 (GENE3D); IPR001179 (PFAM); IPR023566 (PANTHER); PTHR10516:SF257 (PANTHER); SIGNAL_PEPTIDE (PHOBIUS); SIGNAL_PEPTIDE_N_REGION (PHOBIUS); SIGNAL_PEPTIDE_H_REGION (PHOBIUS); SIGNAL_PEPTIDE_C_REGION (PHOBIUS); NON_CYTOPLASMIC_DOMAIN (PHOBIUS); IPR001179 (PROSITE_PROFILES); SignalP-noTM (SIGNALP_GRAM_NEGATIVE); SignalP-noTM (SIGNALP_EUK); SSF54534 (SUPERFAMILY)
g1069.t1	bys1 family protein	202	3	F:molecular_function; P:biological_process; C:cellular_component	IPR006771 (PFAM); SIGNAL_PEPTIDE_C_REGION (PHOBIUS); SIGNAL_PEPTIDE_N_REGION (PHOBIUS); NON_CYTOPLASMIC_DOMAIN (PHOBIUS); SIGNAL_PEPTIDE_H_REGION (PHOBIUS); SIGNAL_PEPTIDE (PHOBIUS); PS51257 (PROSITE_PROFILES)
g1085.t1	2og-fe oxygenase family oxidoreductase	287	4	F:oxidoreductase activity, acting on paired donors, with incorporation or reduction of molecular oxygen; P:oxidation-reduction process; F:iron ion binding; F:L-ascorbic acid binding	IPR006620 (SMART); PTHR10869 (PANTHER); NON_CYTOPLASMIC_DOMAIN (PHOBIUS); SIGNAL_PEPTIDE_N_REGION (PHOBIUS); SIGNAL_PEPTIDE_H_REGION (PHOBIUS); SIGNAL_PEPTIDE (PHOBIUS); SIGNAL_PEPTIDE_C_REGION (PHOBIUS); SignalP-noTM (SIGNALP_EUK); SignalP-noTM (SIGNALP_GRAM_NEGATIVE)
g1111.t1	plastocyanin-like domain-containing protein	176	2	F:electron carrier activity; F:copper ion binding
g1157.t1	cdp-alcohol phosphatidyltransferase protein	201	2	P:proteolysis; F:aspartic-type endopeptidase activity	IPR001969 (PROSITE_PATTERNS); NON_CYTOPLASMIC_DOMAIN (PHOBIUS); SIGNAL_PEPTIDE_H_REGION (PHOBIUS); SIGNAL_PEPTIDE (PHOBIUS); SIGNAL_PEPTIDE_N_REGION (PHOBIUS); SIGNAL_PEPTIDE_C_REGION (PHOBIUS); SignalP-noTM (SIGNALP_EUK); SignalP-TM (SIGNALP_GRAM_POSITIVE); SignalP-noTM (SIGNALP_GRAM_NEGATIVE)
g1222.t1	carboxy- -muconate cyclase	399	1	F:protein binding	IPR015943 (G3DSA:2.130.10.GENE3D); IPR019405 (PFAM); PTHR30344:SF1 (PANTHER); PTHR30344 (PANTHER); SIGNAL_PEPTIDE_N_REGION (PHOBIUS); NON_CYTOPLASMIC_DOMAIN (PHOBIUS); SIGNAL_PEPTIDE (PHOBIUS); SIGNAL_PEPTIDE_C_REGION (PHOBIUS); SIGNAL_PEPTIDE_H_REGION (PHOBIUS); SignalP-TM (SIGNALP_GRAM_POSITIVE); SignalP-noTM (SIGNALP_GRAM_NEGATIVE); SignalP-noTM (SIGNALP_EUK); IPR011048 (SUPERFAMILY)
g1290.t1	glycosyltransferase family 34 protein	399	2	C:integral to membrane; F:transferase activity, transferring hexosyl groups	IPR008630 (PFAM); PTHR31306 (PANTHER); PTHR31306:SF2 (PANTHER); SIGNAL_PEPTIDE_N_REGION (PHOBIUS); SIGNAL_PEPTIDE_H_REGION (PHOBIUS); SIGNAL_PEPTIDE_C_REGION (PHOBIUS); SIGNAL_PEPTIDE (PHOBIUS); NON_CYTOPLASMIC_DOMAIN (PHOBIUS); SignalP-TM (SIGNALP_EUK); SignalP-TM (SIGNALP_GRAM_POSITIVE); IPR029044 (SUPERFAMILY); TMhelix (TMHMM)
g1370.t1	non-anchored cell wall protein 5	153	0	-	SIGNAL_PEPTIDE_N_REGION (PHOBIUS); SIGNAL_PEPTIDE (PHOBIUS); SIGNAL_PEPTIDE_H_REGION (PHOBIUS); SIGNAL_PEPTIDE_C_REGION (PHOBIUS); NON_CYTOPLASMIC_DOMAIN (PHOBIUS); SignalP-noTM (SIGNALP_EUK); SignalP-TM (SIGNALP_GRAM_POSITIVE); SignalP-noTM (SIGNALP_GRAM_NEGATIVE)
g1374.t1	endopolygalacturonase	360	4	C:extracellular region; F:polygalacturonase activity; P:starch metabolic process; P:sucrose metabolic process	IPR006626 (SMART); IPR000743 (PFAM); IPR012334 (G3DSA:2.160.20.GENE3D); PTHR31884:SF1 (PANTHER); PTHR31884 (PANTHER); IPR000743 (PROSITE_PATTERNS); SIGNAL_PEPTIDE_C_REGION (PHOBIUS); SIGNAL_PEPTIDE_H_REGION (PHOBIUS); SIGNAL_PEPTIDE_N_REGION (PHOBIUS); NON_CYTOPLASMIC_DOMAIN (PHOBIUS); SIGNAL_PEPTIDE (PHOBIUS); SignalP-noTM (SIGNALP_GRAM_NEGATIVE); SignalP-TM (SIGNALP_GRAM_POSITIVE); SignalP-noTM…
g1377.t1	isoamyl alcohol	865	3	F:molecular_function; P:biological_process; C:cellular_component	NON_CYTOPLASMIC_DOMAIN (PHOBIUS); SIGNAL_PEPTIDE_H_REGION (PHOBIUS); SIGNAL_PEPTIDE (PHOBIUS); SIGNAL_PEPTIDE_C_REGION (PHOBIUS); SIGNAL_PEPTIDE_N_REGION (PHOBIUS); SignalP-noTM (SIGNALP_EUK); SignalP-noTM (SIGNALP_GRAM_NEGATIVE); SignalP-TM (SIGNALP_GRAM_POSITIVE); TMhelix (TMHMM)
g1448.t1	extracellular protein	420	0	-	SIGNAL_PEPTIDE_N_REGION (PHOBIUS); SIGNAL_PEPTIDE_H_REGION (PHOBIUS); SIGNAL_PEPTIDE (PHOBIUS); SIGNAL_PEPTIDE_C_REGION (PHOBIUS); NON_CYTOPLASMIC_DOMAIN (PHOBIUS); SignalP-TM (SIGNALP_GRAM_POSITIVE); SignalP-noTM (SIGNALP_EUK); SignalP-noTM (SIGNALP_GRAM_NEGATIVE)
g1574.t1	metalloprotease	280	1	F:hydrolase activity
g1654.t1	peptidase family m13	707	2	F:metalloendopeptidase activity; P:proteolysis	IPR018497 (PRINTS); IPR018497 (PFAM); IPR024079 (G3DSA:3.40.390.GENE3D); IPR008753 (PFAM); IPR000718 (PANTHER); SIGNAL_PEPTIDE_C_REGION (PHOBIUS); NON_CYTOPLASMIC_DOMAIN (PHOBIUS); SIGNAL_PEPTIDE_N_REGION (PHOBIUS); SIGNAL_PEPTIDE_H_REGION (PHOBIUS); SIGNAL_PEPTIDE (PHOBIUS); SignalP-noTM (SIGNALP_GRAM_NEGATIVE); SignalP-noTM (SIGNALP_EUK); SignalP-TM (SIGNALP_GRAM_POSITIVE); SSF55486 (SUPERFAMIL…
g1698.t1	cfem domain-containing protein	273	0	-	IPR014005 (SMART); IPR008427 (PFAM); SIGNAL_PEPTIDE_N_REGION (PHOBIUS); SIGNAL_PEPTIDE (PHOBIUS); SIGNAL_PEPTIDE_H_REGION (PHOBIUS); SIGNAL_PEPTIDE_C_REGION (PHOBIUS); NON_CYTOPLASMIC_DOMAIN (PHOBIUS); SignalP-noTM (SIGNALP_GRAM_NEGATIVE); SignalP-TM (SIGNALP_GRAM_POSITIVE); SignalP-noTM (SIGNALP_EUK)
g1727.t1	dolichol-phosphate mannosyltransferase	334	4	F:transferase activity; P:biological_process; F:transferase activity, transferring glycosyl groups; C:cellular_component	IPR029058 (G3DSA:3.40.50.GENE3D); IPR013744 (PFAM); PTHR31591 (PANTHER); PTHR31591:SF1 (PANTHER); SIGNAL_PEPTIDE_C_REGION (PHOBIUS); SIGNAL_PEPTIDE_H_REGION (PHOBIUS); NON_CYTOPLASMIC_DOMAIN (PHOBIUS); SIGNAL_PEPTIDE (PHOBIUS); SIGNAL_PEPTIDE_N_REGION (PHOBIUS); SignalP-noTM (SIGNALP_EUK); SignalP-TM (SIGNALP_GRAM_POSITIVE); SignalP-noTM (SIGNALP_GRAM_NEGATIVE); IPR029058 (SUPERFAMILY)
g1827.t1	secreted aspartic proteinase precursor	402	2	F:aspartic-type endopeptidase activity; P:proteolysis	IPR001461 (PRINTS); IPR021109 (G3DSA:2.40.70.GENE3D); IPR021109 (G3DSA:2.40.70.GENE3D); IPR001461 (PFAM); PTHR13683:SF255 (PANTHER); IPR001461 (PANTHER); SIGNAL_PEPTIDE_N_REGION (PHOBIUS); SIGNAL_PEPTIDE (PHOBIUS); NON_CYTOPLASMIC_DOMAIN (PHOBIUS); SIGNAL_PEPTIDE_H_REGION (PHOBIUS); SIGNAL_PEPTIDE_C_REGION (PHOBIUS); SignalP-noTM (SIGNALP_GRAM_NEGATIVE); SignalP-TM (SIGNALP_GRAM_POSITIVE); Signal…
g1930.t1	polysaccharide lyase family 1 protein	374	1	F:pectin lyase activity	IPR002022 (SMART); IPR002022 (PFAM); IPR012334 (G3DSA:2.160.20.GENE3D); PTHR31683:SF6 (PANTHER); PTHR31683 (PANTHER); SIGNAL_PEPTIDE_N_REGION (PHOBIUS); SIGNAL_PEPTIDE_C_REGION (PHOBIUS); SIGNAL_PEPTIDE_H_REGION (PHOBIUS); NON_CYTOPLASMIC_DOMAIN (PHOBIUS); SIGNAL_PEPTIDE (PHOBIUS); SignalP-TM (SIGNALP_GRAM_POSITIVE); SignalP-noTM (SIGNALP_GRAM_NEGATIVE); SignalP-noTM (SIGNALP_EUK); IPR011050 (SUP…
g1953.t1	eukaryotic aspartyl protease	453	2	F:aspartic-type endopeptidase activity; P:proteolysis	IPR001461 (PRINTS); IPR001461 (PFAM); IPR021109 (G3DSA:2.40.70.GENE3D); IPR021109 (G3DSA:2.40.70.GENE3D); PTHR13683:SF241 (PANTHER); IPR001461 (PANTHER); SIGNAL_PEPTIDE_N_REGION (PHOBIUS); SIGNAL_PEPTIDE_H_REGION (PHOBIUS); SIGNAL_PEPTIDE_C_REGION (PHOBIUS); SIGNAL_PEPTIDE (PHOBIUS); NON_CYTOPLASMIC_DOMAIN (PHOBIUS); SignalP-noTM (SIGNALP_EUK); IPR021109 (SUPERFAMILY); TMhelix (TMHMM)
g1962.t1	nuclease s1 precursor	304	3	F:endonuclease activity; P:DNA catabolic process; F:nucleic acid binding	IPR003154 (PFAM); IPR008947 (G3DSA:1.10.575.GENE3D); SIGNAL_PEPTIDE_H_REGION (PHOBIUS); SIGNAL_PEPTIDE_C_REGION (PHOBIUS); SIGNAL_PEPTIDE_N_REGION (PHOBIUS); SIGNAL_PEPTIDE (PHOBIUS); NON_CYTOPLASMIC_DOMAIN (PHOBIUS); SignalP-TM (SIGNALP_GRAM_NEGATIVE); SignalP-noTM (SIGNALP_EUK); SignalP-TM (SIGNALP_GRAM_POSITIVE); IPR008947 (SUPERFAMILY)
g2003.t1	neurofilament medium polypeptide protein	147	0	-	NON_CYTOPLASMIC_DOMAIN (PHOBIUS); SIGNAL_PEPTIDE (PHOBIUS); SIGNAL_PEPTIDE_N_REGION (PHOBIUS); SIGNAL_PEPTIDE_H_REGION (PHOBIUS); SIGNAL_PEPTIDE_C_REGION (PHOBIUS); SignalP-noTM (SIGNALP_EUK); SignalP-TM (SIGNALP_GRAM_POSITIVE); SignalP-noTM (SIGNALP_GRAM_NEGATIVE)
g2069.t1	tat pathway signal sequence	355	2	P:carbohydrate metabolic process; F:hydrolase activity, hydrolyzing O-glycosyl compounds	IPR000757 (PFAM); IPR013320 (G3DSA:2.60.120.GENE3D); PTHR10963 (PANTHER); PTHR10963:SF24 (PANTHER); SIGNAL_PEPTIDE_H_REGION (PHOBIUS); SIGNAL_PEPTIDE (PHOBIUS); SIGNAL_PEPTIDE_N_REGION (PHOBIUS); SIGNAL_PEPTIDE_C_REGION (PHOBIUS); NON_CYTOPLASMIC_DOMAIN (PHOBIUS); SignalP-TM (SIGNALP_GRAM_POSITIVE); SignalP-noTM (SIGNALP_EUK); SignalP-noTM (SIGNALP_GRAM_NEGATIVE); IPR008985 (SUPERFAMILY)
g2105.t1	cyanovirin-n domain-containing protein	114	0	-	IPR011058 (PFAM); IPR011058 (G3DSA:2.30.60.GENE3D); SIGNAL_PEPTIDE_C_REGION (PHOBIUS); NON_CYTOPLASMIC_DOMAIN (PHOBIUS); SIGNAL_PEPTIDE_N_REGION (PHOBIUS); SIGNAL_PEPTIDE_H_REGION (PHOBIUS); SIGNAL_PEPTIDE (PHOBIUS); IPR011058 (SUPERFAMILY); TMhelix (TMHMM)
g2130.t1	wsc domain protein	540	0	-	IPR018535 (PFAM); PTHR32208:SF17 (PANTHER); PTHR32208 (PANTHER); SIGNAL_PEPTIDE (PHOBIUS); SIGNAL_PEPTIDE_H_REGION (PHOBIUS); SIGNAL_PEPTIDE_N_REGION (PHOBIUS); NON_CYTOPLASMIC_DOMAIN (PHOBIUS); SIGNAL_PEPTIDE_C_REGION (PHOBIUS); SignalP-noTM (SIGNALP_EUK); SignalP-noTM (SIGNALP_GRAM_NEGATIVE); SignalP-TM (SIGNALP_GRAM_POSITIVE); TMhelix (TMHMM)
g2239.t1	plc-like phosphodiesterase	387	2	P:lipid metabolic process; F:phosphoric diester hydrolase activity	IPR017946 (G3DSA:3.20.20.GENE3D); PTHR13593 (PANTHER); PTHR13593:SF28 (PANTHER); SIGNAL_PEPTIDE_C_REGION (PHOBIUS); NON_CYTOPLASMIC_DOMAIN (PHOBIUS); SIGNAL_PEPTIDE (PHOBIUS); SIGNAL_PEPTIDE_N_REGION (PHOBIUS); SIGNAL_PEPTIDE_H_REGION (PHOBIUS); SignalP-noTM (SIGNALP_EUK); SignalP-TM (SIGNALP_GRAM_POSITIVE); SignalP-noTM (SIGNALP_GRAM_NEGATIVE); IPR017946 (SUPERFAMILY)
g2268.t1	antigen 1	330	1	F:metallopeptidase activity	IPR029482 (PFAM); IPR024079 (G3DSA:3.40.390.GENE3D); SignalP-noTM (SIGNALP_EUK); SSF55486 (SUPERFAMILY)
g2333.t1	small secreted protein	187	0	-	SIGNAL_PEPTIDE_N_REGION (PHOBIUS); SIGNAL_PEPTIDE_C_REGION (PHOBIUS); SIGNAL_PEPTIDE (PHOBIUS); SIGNAL_PEPTIDE_H_REGION (PHOBIUS); NON_CYTOPLASMIC_DOMAIN (PHOBIUS); SignalP-noTM (SIGNALP_GRAM_NEGATIVE); SignalP-TM (SIGNALP_GRAM_POSITIVE); SignalP-noTM (SIGNALP_EUK)
g2433.t1	intradiol ring-cleavage dioxygenase-like protein	475	4	F:ferric iron binding; P:cellular aromatic compound metabolic process; F:oxidoreductase activity, acting on single donors with incorporation of molecular oxygen, incorporation of two atoms of oxygen; P:oxidation-reduction process	IPR015889 (G3DSA:2.60.130.GENE3D); IPR000627 (PFAM); NON_CYTOPLASMIC_DOMAIN (PHOBIUS); SIGNAL_PEPTIDE_C_REGION (PHOBIUS); SIGNAL_PEPTIDE_H_REGION (PHOBIUS); SIGNAL_PEPTIDE (PHOBIUS); SIGNAL_PEPTIDE_N_REGION (PHOBIUS); SignalP-TM (SIGNALP_GRAM_POSITIVE); SignalP-noTM (SIGNALP_EUK); SignalP-noTM (SIGNALP_GRAM_NEGATIVE); IPR015889 (SUPERFAMILY)
g2578.t1	signal sequence receptor alpha chain	149	1	C:endoplasmic reticulum	PTHR12924 (PANTHER); SIGNAL_PEPTIDE_N_REGION (PHOBIUS); SIGNAL_PEPTIDE_H_REGION (PHOBIUS); SIGNAL_PEPTIDE_C_REGION (PHOBIUS); NON_CYTOPLASMIC_DOMAIN (PHOBIUS); SIGNAL_PEPTIDE (PHOBIUS); SignalP-TM (SIGNALP_GRAM_POSITIVE); SignalP-noTM (SIGNALP_EUK); SignalP-noTM (SIGNALP_GRAM_NEGATIVE)
g2589.t1	c-pi de-n-acetylase	431	0	-	IPR003737 (PFAM); IPR024078 (G3DSA:3.40.50.GENE3D); PTHR12993:SF11 (PANTHER); IPR003737 (PANTHER); SIGNAL_PEPTIDE_C_REGION (PHOBIUS); NON_CYTOPLASMIC_DOMAIN (PHOBIUS); SIGNAL_PEPTIDE_H_REGION (PHOBIUS); SIGNAL_PEPTIDE (PHOBIUS); SIGNAL_PEPTIDE_N_REGION (PHOBIUS); IPR024078 (SUPERFAMILY); TMhelix (TMHMM)
g2637.t1	mediator of rna polymerase ii transcription subunit 31	159	0	-	IPR008427 (PFAM); SIGNAL_PEPTIDE_H_REGION (PHOBIUS); NON_CYTOPLASMIC_DOMAIN (PHOBIUS); SIGNAL_PEPTIDE (PHOBIUS); SIGNAL_PEPTIDE_N_REGION (PHOBIUS); SIGNAL_PEPTIDE_C_REGION (PHOBIUS); SignalP-noTM (SIGNALP_EUK); SignalP-TM (SIGNALP_GRAM_POSITIVE); SignalP-noTM (SIGNALP_GRAM_NEGATIVE)
g2725.t1	small secreted protein	145	0	-	SIGNAL_PEPTIDE (PHOBIUS); SIGNAL_PEPTIDE_H_REGION (PHOBIUS); SIGNAL_PEPTIDE_N_REGION (PHOBIUS); NON_CYTOPLASMIC_DOMAIN (PHOBIUS); SIGNAL_PEPTIDE_C_REGION (PHOBIUS); SignalP-noTM (SIGNALP_GRAM_NEGATIVE); SignalP-TM (SIGNALP_GRAM_POSITIVE); SignalP-noTM (SIGNALP_EUK)
g2742.t1	pectin lyase f-2	473	2	P:pectin catabolic process; F:pectin lyase activity	IPR002022 (SMART); IPR012334 (G3DSA:2.160.20.GENE3D); IPR002022 (PFAM); PTHR31683 (PANTHER); PTHR31683:SF6 (PANTHER); SIGNAL_PEPTIDE_H_REGION (PHOBIUS); NON_CYTOPLASMIC_DOMAIN (PHOBIUS); SIGNAL_PEPTIDE (PHOBIUS); SIGNAL_PEPTIDE_C_REGION (PHOBIUS); SIGNAL_PEPTIDE_N_REGION (PHOBIUS); SignalP-noTM (SIGNALP_EUK); SignalP-noTM (SIGNALP_GRAM_NEGATIVE); SignalP-TM (SIGNALP_GRAM_POSITIVE); IPR011050 (SUP…
g2909.t1	gpi anchored cell wall protein	156	0	-
g3065.t1	dolichol-phosphate mannosyltransferase	346	4	F:transferase activity; P:biological_process; F:transferase activity, transferring glycosyl groups; C:cellular_component	IPR029058 (G3DSA:3.40.50.GENE3D); IPR013744 (PFAM); PTHR31591:SF1 (PANTHER); PTHR31591 (PANTHER); SIGNAL_PEPTIDE_N_REGION (PHOBIUS); SIGNAL_PEPTIDE (PHOBIUS); NON_CYTOPLASMIC_DOMAIN (PHOBIUS); SIGNAL_PEPTIDE_C_REGION (PHOBIUS); SIGNAL_PEPTIDE_H_REGION (PHOBIUS); SignalP-noTM (SIGNALP_EUK); SignalP-noTM (SIGNALP_GRAM_NEGATIVE); IPR029058 (SUPERFAMILY)
g3110.t1	carbohydrate-binding module family 19 protein	491	2	P:chitin catabolic process; F:chitinase activity	SIGNAL_PEPTIDE (PHOBIUS); SIGNAL_PEPTIDE_C_REGION (PHOBIUS); SIGNAL_PEPTIDE_H_REGION (PHOBIUS); NON_CYTOPLASMIC_DOMAIN (PHOBIUS); SIGNAL_PEPTIDE_N_REGION (PHOBIUS); SignalP-noTM (SIGNALP_EUK)
g3170.t1	gas1-like protein	392	0	-
g3178.t1	covalently-linked cell wall protein	322	0	-
g3192.t1	malate dehydrogenase	263	0	-	IPR021851 (PFAM); SIGNAL_PEPTIDE_N_REGION (PHOBIUS); SIGNAL_PEPTIDE (PHOBIUS); NON_CYTOPLASMIC_DOMAIN (PHOBIUS); SIGNAL_PEPTIDE_C_REGION (PHOBIUS); SIGNAL_PEPTIDE_H_REGION (PHOBIUS); SignalP-noTM (SIGNALP_GRAM_NEGATIVE); SignalP-TM (SIGNALP_GRAM_POSITIVE); SignalP-noTM (SIGNALP_EUK)
g3246.t1	glutaredoxin-c4 precursor protein	337	4	P:cell redox homeostasis; F:electron carrier activity; F:protein disulfide oxidoreductase activity; P:electron transport	Coil (COILS); IPR014025 (PRINTS); IPR011899 (TIGRFAM); IPR002109 (PFAM); IPR012336 (G3DSA:3.40.30.GENE3D); PTHR10168:SF64 (PANTHER); PTHR10168 (PANTHER); NON_CYTOPLASMIC_DOMAIN (PHOBIUS); SIGNAL_PEPTIDE (PHOBIUS); SIGNAL_PEPTIDE_C_REGION (PHOBIUS); SIGNAL_PEPTIDE_H_REGION (PHOBIUS); SIGNAL_PEPTIDE_N_REGION (PHOBIUS); IPR002109 (PROSITE_PROFILES); IPR012336 (SUPERFAMILY); TMhelix (TMHMM)
g3277.t1	siderophore biosynthesis protein	266	0	-	SIGNAL_PEPTIDE (PHOBIUS); NON_CYTOPLASMIC_DOMAIN (PHOBIUS); SIGNAL_PEPTIDE_C_REGION (PHOBIUS); SIGNAL_PEPTIDE_H_REGION (PHOBIUS); SIGNAL_PEPTIDE_N_REGION (PHOBIUS); SignalP-noTM (SIGNALP_EUK); SignalP-TM (SIGNALP_GRAM_POSITIVE); SignalP-noTM (SIGNALP_GRAM_NEGATIVE)
g3280.t1	domain protein	195	12	P:cell wall macromolecule catabolic process; F:molecular_function; C:cellular_component; F:chitinase activity; F:hydrolase activity; F:chitin binding; P:carbohydrate metabolic process; F:catalytic activity; F:hydrolase activity, hydrolyzing O-glycosyl compounds; P:metabolic process; P:chitin catabolic process; F:hydrolase activity, acting on glycosyl bonds	IPR018392 (SMART); IPR018392 (G3DSA:3.10.350.GENE3D); IPR018392 (PFAM); IPR018392 (G3DSA:3.10.350.GENE3D); PTHR21666:SF2 (PANTHER); PTHR21666 (PANTHER); SIGNAL_PEPTIDE (PHOBIUS); SIGNAL_PEPTIDE_N_REGION (PHOBIUS); SIGNAL_PEPTIDE_H_REGION (PHOBIUS); SIGNAL_PEPTIDE_C_REGION (PHOBIUS); NON_CYTOPLASMIC_DOMAIN (PHOBIUS); SignalP-noTM (SIGNALP_EUK); SignalP-TM (SIGNALP_GRAM_POSITIVE); SignalP-noTM (SIG…
g3326.t1	tat pathway signal sequence	493	2	P:lipid metabolic process; F:phosphoric diester hydrolase activity	IPR017946 (G3DSA:3.20.20.GENE3D); PTHR13593:SF29 (PANTHER); PTHR13593 (PANTHER); SIGNAL_PEPTIDE_N_REGION (PHOBIUS); SIGNAL_PEPTIDE_C_REGION (PHOBIUS); NON_CYTOPLASMIC_DOMAIN (PHOBIUS); SIGNAL_PEPTIDE (PHOBIUS); SIGNAL_PEPTIDE_H_REGION (PHOBIUS); SignalP-noTM (SIGNALP_EUK); SignalP-noTM (SIGNALP_GRAM_NEGATIVE); SignalP-TM (SIGNALP_GRAM_POSITIVE); IPR017946 (SUPERFAMILY)
g3330.t1	isovaleryl- dehydrogenase	462	4	F:flavin adenine dinucleotide binding; F:acyl-CoA dehydrogenase activity; P:oxidation-reduction process; P:electron transport	G3DSA:1.20.140.10 (GENE3D); IPR006091 (G3DSA:2.40.110.GENE3D); IPR013786 (PFAM); IPR006091 (PFAM); IPR009075 (PFAM); IPR013786 (G3DSA:1.10.540.GENE3D); PTHR10909 (PANTHER); PTHR10909:SF211 (PANTHER); IPR006089 (PROSITE_PATTERNS); IPR006089 (PROSITE_PATTERNS); SIGNAL_PEPTIDE_N_REGION (PHOBIUS); SIGNAL_PEPTIDE_H_REGION (PHOBIUS); NON_CYTOPLASMIC_DOMAIN (PHOBIUS); SIGNAL_PEPTIDE (PHOBIUS); SIGNAL_PE…
g3349.t1	twinfilin-1	292	2	F:actin binding; C:intracellular	IPR013994 (SMART); NON_CYTOPLASMIC_DOMAIN (PHOBIUS); SIGNAL_PEPTIDE_C_REGION (PHOBIUS); SIGNAL_PEPTIDE_H_REGION (PHOBIUS); SIGNAL_PEPTIDE (PHOBIUS); SIGNAL_PEPTIDE_N_REGION (PHOBIUS); IPR002889 (PROSITE_PROFILES); SignalP-noTM (SIGNALP_GRAM_NEGATIVE); SignalP-noTM (SIGNALP_EUK)
g3395.t1	peptidase s41 family protein	803	2	F:serine-type peptidase activity; P:proteolysis	IPR029045 (G3DSA:3.90.226.GENE3D); IPR005151 (PFAM); NON_CYTOPLASMIC_DOMAIN (PHOBIUS); SIGNAL_PEPTIDE_C_REGION (PHOBIUS); SIGNAL_PEPTIDE_H_REGION (PHOBIUS); SIGNAL_PEPTIDE (PHOBIUS); SIGNAL_PEPTIDE_N_REGION (PHOBIUS); SignalP-TM (SIGNALP_GRAM_POSITIVE); SignalP-noTM (SIGNALP_GRAM_NEGATIVE); SignalP-noTM (SIGNALP_EUK); IPR029045 (SUPERFAMILY)
g3456.t1	long chronological lifespan protein 2	117	3	F:molecular_function; P:biological_process; C:cellular_component	SIGNAL_PEPTIDE_H_REGION (PHOBIUS); NON_CYTOPLASMIC_DOMAIN (PHOBIUS); SIGNAL_PEPTIDE_C_REGION (PHOBIUS); SIGNAL_PEPTIDE_N_REGION (PHOBIUS); SIGNAL_PEPTIDE (PHOBIUS); SignalP-noTM (SIGNALP_EUK); SignalP-TM (SIGNALP_GRAM_POSITIVE); SignalP-noTM (SIGNALP_GRAM_NEGATIVE)
g3466.t1	probable fusarubin cluster-esterase	392	0	-	PF12697 (PFAM); IPR029058 (G3DSA:3.40.50.GENE3D); PTHR11177 (PANTHER); PTHR11177:SF148 (PANTHER); NON_CYTOPLASMIC_DOMAIN (PHOBIUS); SIGNAL_PEPTIDE_H_REGION (PHOBIUS); SIGNAL_PEPTIDE_N_REGION (PHOBIUS); SIGNAL_PEPTIDE (PHOBIUS); SIGNAL_PEPTIDE_C_REGION (PHOBIUS); SignalP-TM (SIGNALP_GRAM_POSITIVE); SignalP-noTM (SIGNALP_EUK); SignalP-noTM (SIGNALP_GRAM_NEGATIVE); IPR029058 (SUPERFAMILY)
g3533.t1	twin-arginine translocation pathway signal	317	3	P:oxidation-reduction process; F:oxidoreductase activity; F:transition metal ion binding	PF13668 (PFAM); PTHR31694 (PANTHER); PTHR31694:SF3 (PANTHER); NON_CYTOPLASMIC_DOMAIN (PHOBIUS); SIGNAL_PEPTIDE (PHOBIUS); SIGNAL_PEPTIDE_H_REGION (PHOBIUS); SIGNAL_PEPTIDE_C_REGION (PHOBIUS); SIGNAL_PEPTIDE_N_REGION (PHOBIUS); SignalP-noTM (SIGNALP_EUK); SignalP-noTM (SIGNALP_GRAM_NEGATIVE); SignalP-TM (SIGNALP_GRAM_POSITIVE); IPR009078 (SUPERFAMILY)
g3702.t1	high-temperature-induced dauer-formation protein	350	0	-	PF12722 (PFAM); IPR026705 (PANTHER); PTHR21575:SF12 (PANTHER); NON_CYTOPLASMIC_DOMAIN (PHOBIUS); SIGNAL_PEPTIDE_H_REGION (PHOBIUS); SIGNAL_PEPTIDE_N_REGION (PHOBIUS); SIGNAL_PEPTIDE_C_REGION (PHOBIUS); SIGNAL_PEPTIDE (PHOBIUS); SignalP-TM (SIGNALP_GRAM_POSITIVE); SignalP-noTM (SIGNALP_EUK)
g3730.t1	gpi anchored protein	218	0	-	SIGNAL_PEPTIDE_C_REGION (PHOBIUS); NON_CYTOPLASMIC_DOMAIN (PHOBIUS); SIGNAL_PEPTIDE (PHOBIUS); SIGNAL_PEPTIDE_N_REGION (PHOBIUS); SIGNAL_PEPTIDE_H_REGION (PHOBIUS); SignalP-noTM (SIGNALP_EUK); SignalP-TM (SIGNALP_GRAM_POSITIVE); SignalP-noTM (SIGNALP_GRAM_NEGATIVE)
g4038.t1	glutaminyl-peptide cyclotransferase	433	1	F:catalytic activity	IPR007484 (PFAM); G3DSA:3.40.630.10 (GENE3D); PTHR12283 (PANTHER); PTHR12283:SF2 (PANTHER); NON_CYTOPLASMIC_DOMAIN (PHOBIUS); SIGNAL_PEPTIDE (PHOBIUS); SIGNAL_PEPTIDE_C_REGION (PHOBIUS); SIGNAL_PEPTIDE_N_REGION (PHOBIUS); SIGNAL_PEPTIDE_H_REGION (PHOBIUS); SignalP-TM (SIGNALP_GRAM_POSITIVE); SSF53187 (SUPERFAMILY)
g4089.t1	pa domain-containing protein	618	2	F:carboxypeptidase activity; P:proteolysis	G3DSA:3.50.30.30 (GENE3D); IPR007484 (PFAM); IPR003137 (PFAM); G3DSA:3.40.630.10 (GENE3D); PTHR10404:SF34 (PANTHER); PTHR10404 (PANTHER); SIGNAL_PEPTIDE_H_REGION (PHOBIUS); SIGNAL_PEPTIDE (PHOBIUS); SIGNAL_PEPTIDE_N_REGION (PHOBIUS); NON_CYTOPLASMIC_DOMAIN (PHOBIUS); SIGNAL_PEPTIDE_C_REGION (PHOBIUS); SignalP-noTM (SIGNALP_EUK); SignalP-TM (SIGNALP_GRAM_POSITIVE); SSF53187 (SUPERFAMILY); SSF52025…
g4196.t1	endo- -beta-	280	2	F:beta-glucanase activity; P:carbohydrate metabolic process	IPR013320 (G3DSA:2.60.120.GENE3D); IPR000757 (PFAM); PTHR10963 (PANTHER); SIGNAL_PEPTIDE (PHOBIUS); SIGNAL_PEPTIDE_C_REGION (PHOBIUS); NON_CYTOPLASMIC_DOMAIN (PHOBIUS); SIGNAL_PEPTIDE_H_REGION (PHOBIUS); SIGNAL_PEPTIDE_N_REGION (PHOBIUS); SignalP-noTM (SIGNALP_GRAM_NEGATIVE); SignalP-noTM (SIGNALP_EUK); IPR008985 (SUPERFAMILY)
g4196.t2	endo- -beta-	269	2	F:beta-glucanase activity; P:carbohydrate metabolic process	IPR000757 (PFAM); IPR013320 (G3DSA:2.60.120.GENE3D); PTHR10963 (PANTHER); NON_CYTOPLASMIC_DOMAIN (PHOBIUS); SIGNAL_PEPTIDE_H_REGION (PHOBIUS); SIGNAL_PEPTIDE_C_REGION (PHOBIUS); SIGNAL_PEPTIDE_N_REGION (PHOBIUS); SIGNAL_PEPTIDE (PHOBIUS); SignalP-noTM (SIGNALP_EUK); SignalP-noTM (SIGNALP_GRAM_NEGATIVE); IPR008985 (SUPERFAMILY)
g4221.t1	triacylglycerol lipase	683	2	F:hydrolase activity; P:lipid metabolic process	IPR002921 (PFAM); IPR029058 (G3DSA:3.40.50.GENE3D); PTHR21493:SF95 (PANTHER); PTHR21493 (PANTHER); NON_CYTOPLASMIC_DOMAIN (PHOBIUS); SIGNAL_PEPTIDE_H_REGION (PHOBIUS); SIGNAL_PEPTIDE_N_REGION (PHOBIUS); SIGNAL_PEPTIDE_C_REGION (PHOBIUS); SIGNAL_PEPTIDE (PHOBIUS); SignalP-TM (SIGNALP_GRAM_POSITIVE); SignalP-noTM (SIGNALP_GRAM_NEGATIVE); SignalP-noTM (SIGNALP_EUK); IPR029058 (SUPERFAMILY); TMhelix …
g4264.t1	fmn-dependent dehydrogenase	385	3	F:oxidoreductase activity; P:oxidation-reduction process; F:FMN binding	IPR012133 (PIRSF); IPR013785 (G3DSA:3.20.20.GENE3D); IPR000262 (PFAM); PTHR10578:SF38 (PANTHER); PTHR10578 (PANTHER); NON_CYTOPLASMIC_DOMAIN (PHOBIUS); SIGNAL_PEPTIDE (PHOBIUS); SIGNAL_PEPTIDE_N_REGION (PHOBIUS); SIGNAL_PEPTIDE_H_REGION (PHOBIUS); SIGNAL_PEPTIDE_C_REGION (PHOBIUS); IPR012133 (PROSITE_PROFILES); SignalP-TM (SIGNALP_GRAM_POSITIVE); SignalP-noTM (SIGNALP_EUK); SignalP-noTM (SIGNALP_…
g4279.t1	spherulin-1b protein	266	2	F:nutrient reservoir activity; F:manganese ion binding	IPR006045 (SMART); IPR014710 (G3DSA:2.60.120.GENE3D); IPR006045 (PFAM); PTHR31238 (PANTHER); PTHR31238:SF1 (PANTHER); IPR019780 (PROSITE_PATTERNS); SIGNAL_PEPTIDE (PHOBIUS); SIGNAL_PEPTIDE_H_REGION (PHOBIUS); SIGNAL_PEPTIDE_C_REGION (PHOBIUS); SIGNAL_PEPTIDE_N_REGION (PHOBIUS); NON_CYTOPLASMIC_DOMAIN (PHOBIUS); SignalP-TM (SIGNALP_GRAM_POSITIVE); SignalP-noTM (SIGNALP_GRAM_NEGATIVE); SignalP-noTM…
g4299.t1	initiation-specific alpha- -mannosyltransferase	404	1	F:transferase activity, transferring glycosyl groups	IPR007577 (PFAM); PTHR31834 (PANTHER); SIGNAL_PEPTIDE_N_REGION (PHOBIUS); SIGNAL_PEPTIDE_H_REGION (PHOBIUS); SIGNAL_PEPTIDE (PHOBIUS); SIGNAL_PEPTIDE_C_REGION (PHOBIUS); NON_CYTOPLASMIC_DOMAIN (PHOBIUS); SignalP-TM (SIGNALP_GRAM_POSITIVE); SignalP-noTM (SIGNALP_EUK); IPR029044 (SUPERFAMILY); TMhelix (TMHMM)
g4331.t1	pirin (iron-binding nuclear protein)	374	0	-	IPR014710 (G3DSA:2.60.120.GENE3D); IPR003829 (PFAM); IPR012093 (PANTHER); PTHR13903:SF7 (PANTHER); SIGNAL_PEPTIDE_N_REGION (PHOBIUS); SIGNAL_PEPTIDE (PHOBIUS); NON_CYTOPLASMIC_DOMAIN (PHOBIUS); SIGNAL_PEPTIDE_C_REGION (PHOBIUS); SIGNAL_PEPTIDE_H_REGION (PHOBIUS); IPR011051 (SUPERFAMILY); TMhelix (TMHMM)
g4345.t1	calcineurin-like phosphoesterase	466	4	C:vacuole; P:mycelium development; F:hydrolase activity; C:membrane	IPR029052 (G3DSA:3.60.21.GENE3D); IPR004843 (PFAM); PTHR10340 (PANTHER); PTHR10340:SF14 (PANTHER); SIGNAL_PEPTIDE_N_REGION (PHOBIUS); SIGNAL_PEPTIDE (PHOBIUS); SIGNAL_PEPTIDE_H_REGION (PHOBIUS); SIGNAL_PEPTIDE_C_REGION (PHOBIUS); NON_CYTOPLASMIC_DOMAIN (PHOBIUS); SignalP-noTM (SIGNALP_EUK); SignalP-noTM (SIGNALP_GRAM_NEGATIVE); IPR029052 (SUPERFAMILY)
g4387.t1	scp-like extracellular protein	324	1	C:extracellular region	IPR001283 (PRINTS); IPR014044 (SMART); IPR014044 (G3DSA:3.40.33.GENE3D); IPR014044 (PFAM); IPR001283 (PANTHER); PTHR10334:SF168 (PANTHER); IPR018244 (PROSITE_PATTERNS); SIGNAL_PEPTIDE_C_REGION (PHOBIUS); SIGNAL_PEPTIDE (PHOBIUS); NON_CYTOPLASMIC_DOMAIN (PHOBIUS); SIGNAL_PEPTIDE_H_REGION (PHOBIUS); SIGNAL_PEPTIDE_N_REGION (PHOBIUS); SignalP-noTM (SIGNALP_EUK); IPR014044 (SUPERFAMILY)
g4505.t1	gamma-glutamyltranspeptidase	543	5	P:glutathione metabolic process; F:gamma-glutamyltransferase activity; P:leukotriene metabolic process; P:prostaglandin metabolic process; P:taurine metabolic process	IPR000101 (PRINTS); IPR000101 (PFAM); IPR000101 (PANTHER); PTHR11686:SF4 (PANTHER); SIGNAL_PEPTIDE (PHOBIUS); SIGNAL_PEPTIDE_N_REGION (PHOBIUS); NON_CYTOPLASMIC_DOMAIN (PHOBIUS); SIGNAL_PEPTIDE_C_REGION (PHOBIUS); SIGNAL_PEPTIDE_H_REGION (PHOBIUS); SignalP-noTM (SIGNALP_EUK); SignalP-noTM (SIGNALP_GRAM_NEGATIVE); SignalP-TM (SIGNALP_GRAM_POSITIVE); IPR029055 (SUPERFAMILY)
g4668.t1	carbohydrate-binding module family 1 protein	387	0	-	SIGNAL_PEPTIDE_N_REGION (PHOBIUS); SIGNAL_PEPTIDE (PHOBIUS); SIGNAL_PEPTIDE_H_REGION (PHOBIUS); SIGNAL_PEPTIDE_C_REGION (PHOBIUS); NON_CYTOPLASMIC_DOMAIN (PHOBIUS); SignalP-noTM (SIGNALP_GRAM_NEGATIVE); SignalP-noTM (SIGNALP_EUK)
g4716.t1	mannosylphosphorylation protein	250	0	-	IPR007074 (PFAM); IPR009644 (PANTHER); PTHR15407:SF27 (PANTHER); SIGNAL_PEPTIDE_H_REGION (PHOBIUS); NON_CYTOPLASMIC_DOMAIN (PHOBIUS); SIGNAL_PEPTIDE (PHOBIUS); SIGNAL_PEPTIDE_C_REGION (PHOBIUS); SIGNAL_PEPTIDE_N_REGION (PHOBIUS); SignalP-noTM (SIGNALP_GRAM_NEGATIVE); SignalP-noTM (SIGNALP_EUK); SignalP-TM (SIGNALP_GRAM_POSITIVE)
g4724.t1	cfem domain-containing protein	90	0	-	IPR008427 (PFAM); SIGNAL_PEPTIDE_N_REGION (PHOBIUS); NON_CYTOPLASMIC_DOMAIN (PHOBIUS); SIGNAL_PEPTIDE_H_REGION (PHOBIUS); SIGNAL_PEPTIDE (PHOBIUS); SIGNAL_PEPTIDE_C_REGION (PHOBIUS); SignalP-TM (SIGNALP_GRAM_POSITIVE); SignalP-noTM (SIGNALP_EUK); SignalP-noTM (SIGNALP_GRAM_NEGATIVE)
g4836.t1	phb depolymerase family esterase	292	2	F:hydrolase activity; C:extracellular region	PF10503 (PFAM); IPR029058 (G3DSA:3.40.50.GENE3D); IPR010126 (TIGRFAM); PTHR11731:SF99 (PANTHER); PTHR11731 (PANTHER); SIGNAL_PEPTIDE_C_REGION (PHOBIUS); SIGNAL_PEPTIDE_H_REGION (PHOBIUS); SIGNAL_PEPTIDE (PHOBIUS); SIGNAL_PEPTIDE_N_REGION (PHOBIUS); NON_CYTOPLASMIC_DOMAIN (PHOBIUS); SignalP-TM (SIGNALP_GRAM_NEGATIVE); SignalP-noTM (SIGNALP_EUK); SignalP-TM (SIGNALP_GRAM_POSITIVE); IPR029058 (SUPER…
g4842.t1	tripeptidyl peptidase precursor	626	2	P:proteolysis; F:serine-type endopeptidase activity	IPR015366 (SMART); IPR000209 (G3DSA:3.40.50.GENE3D); IPR015366 (PFAM); IPR000209 (PFAM); PTHR14218 (PANTHER); PTHR14218:SF17 (PANTHER); SIGNAL_PEPTIDE_C_REGION (PHOBIUS); SIGNAL_PEPTIDE (PHOBIUS); SIGNAL_PEPTIDE_N_REGION (PHOBIUS); NON_CYTOPLASMIC_DOMAIN (PHOBIUS); SIGNAL_PEPTIDE_H_REGION (PHOBIUS); SignalP-noTM (SIGNALP_GRAM_NEGATIVE); SignalP-noTM (SIGNALP_EUK); SignalP-TM (SIGNALP_GRAM_POSITIV…
g4850.t1	pepsinogen c	401	2	F:aspartic-type endopeptidase activity; P:proteolysis	IPR001461 (PRINTS); IPR001461 (PFAM); IPR021109 (G3DSA:2.40.70.GENE3D); IPR021109 (G3DSA:2.40.70.GENE3D); IPR001461 (PANTHER); PTHR13683:SF252 (PANTHER); SIGNAL_PEPTIDE_H_REGION (PHOBIUS); SIGNAL_PEPTIDE (PHOBIUS); SIGNAL_PEPTIDE_C_REGION (PHOBIUS); NON_CYTOPLASMIC_DOMAIN (PHOBIUS); SIGNAL_PEPTIDE_N_REGION (PHOBIUS); SignalP-TM (SIGNALP_GRAM_POSITIVE); SignalP-noTM (SIGNALP_EUK); IPR021109 (SUPER…
g4904.t1	arabinogalactan endo- -beta-galactosidase	364	3	P:interaction with host via protein secreted by type II secretion system; P:carbohydrate metabolic process; F:glucosidase activity	IPR013781 (G3DSA:3.20.20.GENE3D); IPR011683 (PFAM); SIGNAL_PEPTIDE_C_REGION (PHOBIUS); NON_CYTOPLASMIC_DOMAIN (PHOBIUS); SIGNAL_PEPTIDE (PHOBIUS); SIGNAL_PEPTIDE_H_REGION (PHOBIUS); SIGNAL_PEPTIDE_N_REGION (PHOBIUS); SignalP-noTM (SIGNALP_EUK); SignalP-TM (SIGNALP_GRAM_POSITIVE); SignalP-noTM (SIGNALP_GRAM_NEGATIVE); IPR017853 (SUPERFAMILY)
g5029.t1	secreted protein	210	0	-	IPR011089 (PFAM); PTHR24094 (PANTHER); PTHR24094:SF8 (PANTHER); SIGNAL_PEPTIDE_H_REGION (PHOBIUS); SIGNAL_PEPTIDE_N_REGION (PHOBIUS); SIGNAL_PEPTIDE (PHOBIUS); NON_CYTOPLASMIC_DOMAIN (PHOBIUS); SIGNAL_PEPTIDE_C_REGION (PHOBIUS); SignalP-TM (SIGNALP_GRAM_POSITIVE); SignalP-noTM (SIGNALP_GRAM_NEGATIVE); SignalP-noTM (SIGNALP_EUK)
g5053.t1	isoamyl alcohol	556	4	P:oxidation-reduction process; F:flavin adenine dinucleotide binding; F:UDP-N-acetylmuramate dehydrogenase activity; P:amino sugar metabolic process	IPR012951 (PFAM); IPR006094 (PFAM); IPR016169 (G3DSA:3.30.465.GENE3D); PTHR13878:SF38 (PANTHER); PTHR13878 (PANTHER); SIGNAL_PEPTIDE (PHOBIUS); SIGNAL_PEPTIDE_H_REGION (PHOBIUS); SIGNAL_PEPTIDE_C_REGION (PHOBIUS); SIGNAL_PEPTIDE_N_REGION (PHOBIUS); NON_CYTOPLASMIC_DOMAIN (PHOBIUS); IPR016166 (PROSITE_PROFILES); SignalP-TM (SIGNALP_GRAM_POSITIVE); SignalP-noTM (SIGNALP_GRAM_NEGATIVE); SignalP-noTM…
g5060.t1	alpha mannosyltransferase protein	167	0	-	SIGNAL_PEPTIDE_C_REGION (PHOBIUS); SIGNAL_PEPTIDE (PHOBIUS); SIGNAL_PEPTIDE_N_REGION (PHOBIUS); SIGNAL_PEPTIDE_H_REGION (PHOBIUS); NON_CYTOPLASMIC_DOMAIN (PHOBIUS); SignalP-TM (SIGNALP_GRAM_POSITIVE); SignalP-noTM (SIGNALP_EUK); TMhelix (TMHMM)
g5064.t1	infection structure specific protein	217	0	-	SIGNAL_PEPTIDE (PHOBIUS); SIGNAL_PEPTIDE_C_REGION (PHOBIUS); SIGNAL_PEPTIDE_N_REGION (PHOBIUS); NON_CYTOPLASMIC_DOMAIN (PHOBIUS); SIGNAL_PEPTIDE_H_REGION (PHOBIUS); SignalP-noTM (SIGNALP_EUK)
g5109.t1	prp 4 c domain-containing protein	260	0	-	SIGNAL_PEPTIDE_N_REGION (PHOBIUS); NON_CYTOPLASMIC_DOMAIN (PHOBIUS); SIGNAL_PEPTIDE (PHOBIUS); SIGNAL_PEPTIDE_H_REGION (PHOBIUS); SIGNAL_PEPTIDE_C_REGION (PHOBIUS); SignalP-noTM (SIGNALP_EUK); SignalP-noTM (SIGNALP_GRAM_NEGATIVE); SignalP-TM (SIGNALP_GRAM_POSITIVE)
g5223.t1	glycosyl hydrolase family 61	365	1	F:hydrolase activity	IPR005103 (PFAM); SIGNAL_PEPTIDE_H_REGION (PHOBIUS); NON_CYTOPLASMIC_DOMAIN (PHOBIUS); SIGNAL_PEPTIDE (PHOBIUS); SIGNAL_PEPTIDE_C_REGION (PHOBIUS); SIGNAL_PEPTIDE_N_REGION (PHOBIUS); SignalP-TM (SIGNALP_GRAM_POSITIVE); SignalP-noTM (SIGNALP_GRAM_NEGATIVE); SignalP-noTM (SIGNALP_EUK)
g5400.t1	wd40 repeat-like protein	261	0	-	SIGNAL_PEPTIDE (PHOBIUS); NON_CYTOPLASMIC_DOMAIN (PHOBIUS); SIGNAL_PEPTIDE_N_REGION (PHOBIUS); SIGNAL_PEPTIDE_C_REGION (PHOBIUS); SIGNAL_PEPTIDE_H_REGION (PHOBIUS); SignalP-noTM (SIGNALP_GRAM_NEGATIVE); SignalP-TM (SIGNALP_GRAM_POSITIVE); SignalP-noTM (SIGNALP_EUK)
g5515.t1	pt repeat family protein	326	3	F:molecular_function; P:biological_process; C:cellular_component	IPR006970 (PFAM); SIGNAL_PEPTIDE (PHOBIUS); SIGNAL_PEPTIDE_C_REGION (PHOBIUS); SIGNAL_PEPTIDE_N_REGION (PHOBIUS); SIGNAL_PEPTIDE_H_REGION (PHOBIUS); NON_CYTOPLASMIC_DOMAIN (PHOBIUS); SignalP-noTM (SIGNALP_GRAM_NEGATIVE); SignalP-TM (SIGNALP_GRAM_POSITIVE); SignalP-noTM (SIGNALP_EUK)
g5582.t1	allergen asp f4-like protein	345	0	-	SIGNAL_PEPTIDE_C_REGION (PHOBIUS); SIGNAL_PEPTIDE_N_REGION (PHOBIUS); SIGNAL_PEPTIDE_H_REGION (PHOBIUS); SIGNAL_PEPTIDE (PHOBIUS); NON_CYTOPLASMIC_DOMAIN (PHOBIUS); SignalP-noTM (SIGNALP_EUK); SignalP-TM (SIGNALP_GRAM_POSITIVE)
g5583.t1	fad binding domain-containing protein	496	4	F:UDP-N-acetylmuramate dehydrogenase activity; P:oxidation-reduction process; F:flavin adenine dinucleotide binding; P:amino sugar metabolic process	IPR006094 (PFAM); IPR016167 (G3DSA:3.30.43.GENE3D); IPR016169 (G3DSA:3.30.465.GENE3D); PTHR11748:SF47 (PANTHER); PTHR11748 (PANTHER); SIGNAL_PEPTIDE (PHOBIUS); SIGNAL_PEPTIDE_C_REGION (PHOBIUS); SIGNAL_PEPTIDE_H_REGION (PHOBIUS); NON_CYTOPLASMIC_DOMAIN (PHOBIUS); SIGNAL_PEPTIDE_N_REGION (PHOBIUS); IPR016166 (PROSITE_PROFILES); SignalP-noTM (SIGNALP_EUK); SignalP-noTM (SIGNALP_GRAM_NEGATIVE); Sign…
g5678.t1	palmitoyl protein thioesterase	326	2	F:palmitoyl-(protein) hydrolase activity; P:cellular protein modification process
g5780.t1	mmc protein	164	0	-	NON_CYTOPLASMIC_DOMAIN (PHOBIUS); SIGNAL_PEPTIDE_C_REGION (PHOBIUS); SIGNAL_PEPTIDE_N_REGION (PHOBIUS); SIGNAL_PEPTIDE (PHOBIUS); SIGNAL_PEPTIDE_H_REGION (PHOBIUS); SignalP-noTM (SIGNALP_GRAM_NEGATIVE); SignalP-TM (SIGNALP_GRAM_POSITIVE); SignalP-noTM (SIGNALP_EUK)
g5845.t1	npp1 domain protein	261	3	F:molecular_function; P:biological_process; C:cellular_component	IPR008701 (PIRSF); IPR008701 (PFAM); SIGNAL_PEPTIDE_N_REGION (PHOBIUS); NON_CYTOPLASMIC_DOMAIN (PHOBIUS); SIGNAL_PEPTIDE_H_REGION (PHOBIUS); SIGNAL_PEPTIDE (PHOBIUS); SIGNAL_PEPTIDE_C_REGION (PHOBIUS); SignalP-TM (SIGNALP_GRAM_POSITIVE); SignalP-noTM (SIGNALP_GRAM_NEGATIVE); SignalP-noTM (SIGNALP_EUK)
g5938.t1	related to lustrin a	453	1	P:type I hypersensitivity	SIGNAL_PEPTIDE_N_REGION (PHOBIUS); SIGNAL_PEPTIDE_H_REGION (PHOBIUS); NON_CYTOPLASMIC_DOMAIN (PHOBIUS); SIGNAL_PEPTIDE (PHOBIUS); SIGNAL_PEPTIDE_C_REGION (PHOBIUS); SignalP-noTM (SIGNALP_EUK); SignalP-TM (SIGNALP_GRAM_POSITIVE)
g5974.t1	sterol esterase precursor	503	1	F:carboxylesterase activity	IPR029058 (G3DSA:3.40.50.GENE3D); IPR002018 (PFAM); PTHR11559:SF96 (PANTHER); PTHR11559 (PANTHER); IPR019826 (PROSITE_PATTERNS); NON_CYTOPLASMIC_DOMAIN (PHOBIUS); SIGNAL_PEPTIDE (PHOBIUS); SIGNAL_PEPTIDE_C_REGION (PHOBIUS); SIGNAL_PEPTIDE_N_REGION (PHOBIUS); SIGNAL_PEPTIDE_H_REGION (PHOBIUS); SignalP-TM (SIGNALP_GRAM_POSITIVE); SignalP-noTM (SIGNALP_EUK); SignalP-noTM (SIGNALP_GRAM_NEGATIVE); IPR…
g6097.t1	acid phosphatase	429	2	F:hydrolase activity, acting on ester bonds; P:metabolic process	IPR007312 (PFAM); PTHR31956:SF3 (PANTHER); PTHR31956 (PANTHER); NON_CYTOPLASMIC_DOMAIN (PHOBIUS); SIGNAL_PEPTIDE_H_REGION (PHOBIUS); SIGNAL_PEPTIDE_C_REGION (PHOBIUS); SIGNAL_PEPTIDE_N_REGION (PHOBIUS); SIGNAL_PEPTIDE (PHOBIUS); SignalP-TM (SIGNALP_GRAM_POSITIVE); SignalP-noTM (SIGNALP_GRAM_NEGATIVE); SignalP-noTM (SIGNALP_EUK); IPR017850 (SUPERFAMILY)
g6204.t1	anchored cell wall protein 4	191	1	P:type I hypersensitivity	IPR001778 (PRINTS); NON_CYTOPLASMIC_DOMAIN (PHOBIUS); SIGNAL_PEPTIDE_H_REGION (PHOBIUS); SIGNAL_PEPTIDE_N_REGION (PHOBIUS); SIGNAL_PEPTIDE (PHOBIUS); SIGNAL_PEPTIDE_C_REGION (PHOBIUS); SignalP-noTM (SIGNALP_EUK); SignalP-TM (SIGNALP_GRAM_POSITIVE); SignalP-noTM (SIGNALP_GRAM_NEGATIVE)
g6236.t1	nitroreductase family protein	259	1	F:oxidoreductase activity	IPR000415 (G3DSA:3.40.109.GENE3D); IPR029479 (PFAM); PTHR23026:SF93 (PANTHER); PTHR23026 (PANTHER); NON_CYTOPLASMIC_DOMAIN (PHOBIUS); SIGNAL_PEPTIDE_C_REGION (PHOBIUS); SIGNAL_PEPTIDE_N_REGION (PHOBIUS); SIGNAL_PEPTIDE (PHOBIUS); SIGNAL_PEPTIDE_H_REGION (PHOBIUS); SignalP-TM (SIGNALP_EUK); IPR000415 (SUPERFAMILY); TMhelix (TMHMM)
g6239.t1	abhydrolase domain-containing protein	387	1	F:hydrolase activity	PF12697 (PFAM); IPR029058 (G3DSA:3.40.50.GENE3D); PTHR12277:SF50 (PANTHER); PTHR12277 (PANTHER); NON_CYTOPLASMIC_DOMAIN (PHOBIUS); SIGNAL_PEPTIDE_C_REGION (PHOBIUS); SIGNAL_PEPTIDE (PHOBIUS); SIGNAL_PEPTIDE_N_REGION (PHOBIUS); SIGNAL_PEPTIDE_H_REGION (PHOBIUS); IPR029058 (SUPERFAMILY); TMhelix (TMHMM)
g6320.t1	d-arabinitol dehydrogenase	306	2	P:metabolic process; F:oxidoreductase activity	IPR002198 (PRINTS); IPR002347 (PRINTS); IPR016040 (G3DSA:3.40.50.GENE3D); PF13561 (PFAM); PTHR24316 (PANTHER); PTHR24316:SF277 (PANTHER); IPR020904 (PROSITE_PATTERNS); SIGNAL_PEPTIDE (PHOBIUS); NON_CYTOPLASMIC_DOMAIN (PHOBIUS); SIGNAL_PEPTIDE_H_REGION (PHOBIUS); SIGNAL_PEPTIDE_N_REGION (PHOBIUS); SIGNAL_PEPTIDE_C_REGION (PHOBIUS); SignalP-noTM (SIGNALP_EUK); SSF51735 (SUPERFAMILY); TMhelix (TMHMM)
g6427.t1	mannosylphosphate transferase	245	2	P:biological_process; C:cellular_component	IPR007074 (PFAM); PTHR15407:SF28 (PANTHER); IPR009644 (PANTHER); SIGNAL_PEPTIDE_N_REGION (PHOBIUS); SIGNAL_PEPTIDE (PHOBIUS); NON_CYTOPLASMIC_DOMAIN (PHOBIUS); SIGNAL_PEPTIDE_H_REGION (PHOBIUS); SIGNAL_PEPTIDE_C_REGION (PHOBIUS); SignalP-noTM (SIGNALP_EUK)
g6434.t1	glycolipid anchored surface protein	370	2	F:catalytic activity; P:carbohydrate metabolic process	IPR013781 (G3DSA:3.20.20.GENE3D); IPR004886 (PFAM); PTHR31468:SF1 (PANTHER); PTHR31468 (PANTHER); SIGNAL_PEPTIDE_N_REGION (PHOBIUS); SIGNAL_PEPTIDE_C_REGION (PHOBIUS); SIGNAL_PEPTIDE (PHOBIUS); SIGNAL_PEPTIDE_H_REGION (PHOBIUS); NON_CYTOPLASMIC_DOMAIN (PHOBIUS); SignalP-noTM (SIGNALP_EUK); SignalP-TM (SIGNALP_GRAM_POSITIVE); SignalP-noTM (SIGNALP_GRAM_NEGATIVE); IPR017853 (SUPERFAMILY)
g6435.t1	expressed protein	372	0	-	SIGNAL_PEPTIDE (PHOBIUS); SIGNAL_PEPTIDE_H_REGION (PHOBIUS); SIGNAL_PEPTIDE_C_REGION (PHOBIUS); NON_CYTOPLASMIC_DOMAIN (PHOBIUS); SIGNAL_PEPTIDE_N_REGION (PHOBIUS); SignalP-noTM (SIGNALP_EUK); IPR011044 (SUPERFAMILY)
g6480.t1	ec51a protein	151	0	-	SIGNAL_PEPTIDE_C_REGION (PHOBIUS); SIGNAL_PEPTIDE_H_REGION (PHOBIUS); SIGNAL_PEPTIDE (PHOBIUS); NON_CYTOPLASMIC_DOMAIN (PHOBIUS); SIGNAL_PEPTIDE_N_REGION (PHOBIUS); SignalP-noTM (SIGNALP_EUK); SignalP-TM (SIGNALP_GRAM_POSITIVE)
g6559.t1	rare lipoprotein a	458	3	P:response to other organism; P:defense response; C:spore wall	IPR009009 (PFAM); IPR007117 (G3DSA:2.60.40.GENE3D); IPR014733 (G3DSA:2.40.40.GENE3D); PTHR31836 (PANTHER); SIGNAL_PEPTIDE_H_REGION (PHOBIUS); SIGNAL_PEPTIDE_N_REGION (PHOBIUS); SIGNAL_PEPTIDE (PHOBIUS); NON_CYTOPLASMIC_DOMAIN (PHOBIUS); SIGNAL_PEPTIDE_C_REGION (PHOBIUS); IPR007112 (PROSITE_PROFILES); SignalP-noTM (SIGNALP_EUK); SignalP-TM (SIGNALP_GRAM_POSITIVE); IPR007117 (SUPERFAMILY); IPR00900…
g6599.t1	carbohydrate esterase family 4 protein	269	3	P:carbohydrate metabolic process; F:hydrolase activity, acting on carbon-nitrogen (but not peptide) bonds; P:nitrogen compound metabolic process	IPR002509 (PFAM); IPR002509 (G3DSA:3.20.20.GENE3D); PTHR10587 (PANTHER); PTHR10587:SF57 (PANTHER); SIGNAL_PEPTIDE_C_REGION (PHOBIUS); SIGNAL_PEPTIDE_H_REGION (PHOBIUS); NON_CYTOPLASMIC_DOMAIN (PHOBIUS); SIGNAL_PEPTIDE (PHOBIUS); SIGNAL_PEPTIDE_N_REGION (PHOBIUS); IPR002509 (PROSITE_PROFILES); SignalP-noTM (SIGNALP_EUK); IPR011330 (SUPERFAMILY)
g6634.t1	glucoamylase i precursor	622	6	F:glucan 1,4-alpha-glucosidase activity; F:starch binding; P:polysaccharide catabolic process; P:starch metabolic process; P:sucrose metabolic process; C:glucosidase II complex	IPR000165 (PRINTS); IPR002044 (SMART); IPR008291 (PIRSF); IPR011613 (PFAM); IPR002044 (PFAM); IPR012341 (G3DSA:1.50.10.GENE3D); IPR013783 (G3DSA:2.60.40.GENE3D); PTHR31616:SF3 (PANTHER); PTHR31616 (PANTHER); IPR000165 (PROSITE_PATTERNS); SIGNAL_PEPTIDE_H_REGION (PHOBIUS); SIGNAL_PEPTIDE_N_REGION (PHOBIUS); NON_CYTOPLASMIC_DOMAIN (PHOBIUS); SIGNAL_PEPTIDE_C_REGION (PHOBIUS); SIGNAL_PEPTIDE (PHOBIU…
g6658.t1	peptidase family m28	415	7	P:proteolysis; F:peptidase activity; F:aminopeptidase activity; F:metal ion binding; F:hydrolase activity; C:extracellular region; P:pathogenesis	G3DSA:3.40.630.10 (GENE3D); IPR007484 (PFAM); PTHR12147 (PANTHER); PTHR12147:SF16 (PANTHER); SIGNAL_PEPTIDE_C_REGION (PHOBIUS); NON_CYTOPLASMIC_DOMAIN (PHOBIUS); SIGNAL_PEPTIDE_H_REGION (PHOBIUS); SIGNAL_PEPTIDE_N_REGION (PHOBIUS); SIGNAL_PEPTIDE (PHOBIUS); SignalP-noTM (SIGNALP_GRAM_NEGATIVE); SignalP-TM (SIGNALP_GRAM_POSITIVE); SignalP-noTM (SIGNALP_EUK); SSF53187 (SUPERFAMILY)
g6659.t1	short-chain dehydrogenase	324	1	P:metabolic process	IPR018535 (PFAM); PTHR32208:SF16 (PANTHER); PTHR32208 (PANTHER); SIGNAL_PEPTIDE (PHOBIUS); SIGNAL_PEPTIDE_C_REGION (PHOBIUS); SIGNAL_PEPTIDE_H_REGION (PHOBIUS); NON_CYTOPLASMIC_DOMAIN (PHOBIUS); SIGNAL_PEPTIDE_N_REGION (PHOBIUS)
g6683.t1	gamma-glutamyltranspeptidase	630	5	P:glutathione metabolic process; F:gamma-glutamyltransferase activity; P:leukotriene metabolic process; P:prostaglandin metabolic process; P:taurine metabolic process	IPR000101 (PRINTS); IPR000101 (TIGRFAM); IPR000101 (PFAM); PTHR11686:SF4 (PANTHER); IPR000101 (PANTHER); SIGNAL_PEPTIDE_H_REGION (PHOBIUS); SIGNAL_PEPTIDE_N_REGION (PHOBIUS); SIGNAL_PEPTIDE_C_REGION (PHOBIUS); NON_CYTOPLASMIC_DOMAIN (PHOBIUS); SIGNAL_PEPTIDE (PHOBIUS); SignalP-TM (SIGNALP_GRAM_POSITIVE); SignalP-noTM (SIGNALP_EUK); SignalP-noTM (SIGNALP_GRAM_NEGATIVE); IPR029055 (SUPERFAMILY)
g6728.t1	ecm33-like protein	401	0	-	PTHR31018 (PANTHER); SIGNAL_PEPTIDE_C_REGION (PHOBIUS); SIGNAL_PEPTIDE_N_REGION (PHOBIUS); SIGNAL_PEPTIDE (PHOBIUS); SIGNAL_PEPTIDE_H_REGION (PHOBIUS); NON_CYTOPLASMIC_DOMAIN (PHOBIUS); SignalP-TM (SIGNALP_GRAM_POSITIVE); SignalP-noTM (SIGNALP_GRAM_NEGATIVE); SignalP-noTM (SIGNALP_EUK); SSF52058 (SUPERFAMILY); SSF52058 (SUPERFAMILY)
g6817.t1	purine nucleoside permease	462	3	F:catalytic activity; P:nucleoside metabolic process; P:transmembrane transport	IPR000845 (G3DSA:3.40.50.GENE3D); IPR009486 (PFAM); SIGNAL_PEPTIDE_N_REGION (PHOBIUS); SIGNAL_PEPTIDE_H_REGION (PHOBIUS); NON_CYTOPLASMIC_DOMAIN (PHOBIUS); SIGNAL_PEPTIDE (PHOBIUS); SIGNAL_PEPTIDE_C_REGION (PHOBIUS); SignalP-TM (SIGNALP_GRAM_POSITIVE); SignalP-noTM (SIGNALP_EUK); SignalP-noTM (SIGNALP_GRAM_NEGATIVE)
g6852.t1	nuc-1 negative regulatory protein preg protein	201	0	-	SIGNAL_PEPTIDE_C_REGION (PHOBIUS); NON_CYTOPLASMIC_DOMAIN (PHOBIUS); SIGNAL_PEPTIDE_H_REGION (PHOBIUS); SIGNAL_PEPTIDE (PHOBIUS); SIGNAL_PEPTIDE_N_REGION (PHOBIUS); SignalP-noTM (SIGNALP_EUK); SignalP-noTM (SIGNALP_GRAM_NEGATIVE)
g7067.t1	phosphoglycerate mutase family	203	5	F:molecular_function; P:biological_process; C:cellular_component; P:metabolic process; F:catalytic activity	SIGNAL_PEPTIDE_N_REGION (PHOBIUS); SIGNAL_PEPTIDE (PHOBIUS); SIGNAL_PEPTIDE_H_REGION (PHOBIUS); NON_CYTOPLASMIC_DOMAIN (PHOBIUS); SIGNAL_PEPTIDE_C_REGION (PHOBIUS); SignalP-TM (SIGNALP_GRAM_POSITIVE); SignalP-noTM (SIGNALP_GRAM_NEGATIVE); SignalP-noTM (SIGNALP_EUK); TMhelix (TMHMM)
g7122.t1	phosphatidylethanolamine-binding protein pebp protein	311	0	-	IPR008914 (PFAM); IPR008914 (G3DSA:3.90.280.GENE3D); NON_CYTOPLASMIC_DOMAIN (PHOBIUS); SIGNAL_PEPTIDE_C_REGION (PHOBIUS); SIGNAL_PEPTIDE_N_REGION (PHOBIUS); SIGNAL_PEPTIDE (PHOBIUS); SIGNAL_PEPTIDE_H_REGION (PHOBIUS); SignalP-noTM (SIGNALP_GRAM_NEGATIVE); SignalP-TM (SIGNALP_GRAM_POSITIVE); SignalP-noTM (SIGNALP_EUK); IPR008914 (SUPERFAMILY)

## Sheet: Blast 2GO categories Cc and CF
Functional Annotation of C. cacaofunesta and C. fimbriata secretomes using Blast 2GO
