# Supplementary material for: Ceratocystis cacaofunesta genome analysis reveals a large expansion of extracellular phosphatidylinositol-specific phospholipase-C genes (PI-PLC)
Source: BMC Genomics. 2018 Jan 17;19:58. doi: 10.1186/s12864-018-4440-4 (PMC5773145; doi:10.1186/s12864-018-4440-4)
Supplement: Supplementary file 10 — C. cacaofunesta PI-PLCs Identification_Genomic Distribution_GC content in PI-PLC clusters. (XLSX 26 kb) [file 12864_2018_4440_MOESM10_ESM.xlsx]

## Sheet: Clusters genes annotation
Phospholipases genes location in clusters among other genes related with pathogenicity
Scaff	Starting Position	Final Position	Strand orientation	Gene ID	Functional Annotation	Protein size
scaffold3	984677	991562	-	s3.256	Autophagy-protein	2295
scaffold3	993045	995021	+	s3.257	LysM domain-containing protein	658.667
scaffold3	995799	997678	-	s3.258	Amine oxidase	626.333
scaffold3	1009860	1010081	+	s3.259	No hit	73.6667
scaffold3	1013829	1019134	+	s3.260	HET-R	1768.33
scaffold3	1023644	1024642	+	s3.261	Phosphatidylinositol-specific phospholipase	332.667
scaffold3	1032390	1036419	+	s3.262	Transposase	1343
scaffold3	1039534	1040517	+	s3.263	Phosphatidylinositol-specific phospholipase	327.667
scaffold3	1042904	1044016	+	s3.264	Phosphatidylinositol-specific phospholipase	370.667
scaffold3	1047005	1047856	-	s3.265	Uncharacterized protein	283.667
scaffold3	1061556	1063064	+	s3.266	Phosphatidylinositol-specific phospholipase	502.667
scaffold31	18	635	+	s31.1	endonuclease exonuclease phosphatase family protein	205.667
scaffold31	21602	26097	+	s31.2	vegetative incompatibility protein het-e-1	1498.33
scaffold31	27343	27570	+	s31.3	no hit	75.6667
scaffold31	31158	37211	+	s31.4	inhibitor of growth protein 1	2017.67
scaffold31	39905	43603	+	s31.5	inhibitor of growth protein 1	1232.67
scaffold31	44045	44769	-	s31.6	phd finger domain-containing protein	241.333
scaffold31	54371	55423	-	s31.7	dolichol phosphate-mannose biosynthesis regulatory protein	350.667
scaffold31	56753	58867	-	s31.8	hypothetical protein CFO_g5275	704.667
scaffold31	58936	59554	+	s31.9	protein transporter sec61 subunit gamma	206
scaffold31	62788	64469	+	s31.10	no hit	560.333
scaffold31	66952	70080	-	s31.11	trehalose 6-phosphate synthase	1042.67
scaffold31	73237	74380	+	s31.12	no hit	381
scaffold31	77982	78718	+	s31.13	no hit	245.333
scaffold31	80363	80986	+	s31.14	hypothetical protein CFO_g5195	207.667
scaffold31	87344	88348	+	s31.15	insig domain-containing protein	334.667
scaffold31	91840	92734	-	s31.16	serine threonine protein kinase	298
scaffold31	93726	94103	+	s31.17	phospholipid:diacylglycerol acyltransferase	125.667
scaffold31	94862	96404	+	s31.18	proteasome component ecm29	514
scaffold31	101624	102243	-	s31.19	-dihydroxy-3-keto-5-methylthiopentene dioxygenase	206.333
scaffold31	110449	111036	+	s31.20	retrovirus-related pol polyprotein from transposon tnt 1-94	195.667
scaffold31	112220	112840	-	s31.21	retrovirus partial	206.667
scaffold31	113247	115383	-	s31.22	retrotransposon nucleocapsid protein	712
scaffold31	116408	116971	-	s31.23	retrotransposon nucleocapsid partial	187.667
scaffold31	138260	139342	+	s31.24	1-phosphatidylinositol phosphodiesterase	360.667
scaffold31	142879	143886	+	s31.25	1-phosphatidylinositol phosphodiesterase	335.667
scaffold31	145493	146419	-	s31.26	1-phosphatidylinositol phosphodiesterase	308.667
scaffold31	148393	148614	-	s31.27	phosphate-regulating neutral endopeptidase	73.6667
scaffold31	153139	154212	+	s31.28	1-phosphatidylinositol phosphodiesterase	357.667
scaffold31	156929	157942	-	s31.29	1-phosphatidylinositol phosphodiesterase	337.667
scaffold31	161358	163019	-	s31.30	glucan -beta-glucosidase	553.667
scaffold31	163062	163682	-	s31.31	exo-beta- -glucanase exg0	206.667
scaffold31	168636	169655	-	s31.32	1-phosphatidylinositol phosphodiesterase	339.667
scaffold31	173899	174906	-	s31.33	1-phosphatidylinositol phosphodiesterase	335.667
scaffold31	180722	181768	-	s31.34	1-phosphatidylinositol phosphodiesterase	348.667
scaffold31	187072	188067	-	s31.35	1-phosphatidylinositol phosphodiesterase	331.667
scaffold31	192874	194058	-	s31.36	1-phosphatidylinositol phosphodiesterase	394.667
scaffold31	197545	198687	-	s31.37	1-phosphatidylinositol phosphodiesterase	380.667
scaffold31	205334	206446	+	s31.38	1-phosphatidylinositol phosphodiesterase	370.667
scaffold31	207742	208450	-	s31.39	1-phosphatidylinositol phosphodiesterase	236
scaffold82	4308	5321	+	s82.1	1-phosphatidylinositol phosphodiesterase	337.667
scaffold82	7165	8439	-	s82.2	1-phosphatidylinositol phosphodiesterase	424.667
scaffold82	10915	12793	-	s82.3	related to transposase	626
scaffold82	13210	14280	-	s82.4	1-phosphatidylinositol phosphodiesterase	356.667
scaffold82	14918	15327	-	s82.5	1-phosphatidylinositol phosphodiesterase	136.333
scaffold82	20788	21786	+	s82.6	1-phosphatidylinositol phosphodiesterase	332.667
scaffold82	24899	25870	+	s82.7	1-phosphatidylinositol phosphodiesterase	323.667
scaffold82	26938	27747	-	s82.8	hypothetical protein CFO_g5493	269.667
scaffold82	29262	29708	+	s82.9	1-phosphatidylinositol phosphodiesterase	148.667
scaffold82	31489	32822	-	s82.10	1-phosphatidylinositol phosphodiesterase	444.333
scaffold82	36206	38400	-	s82.11	peptidase family m13	731.333
scaffold82	43162	44124	+	s82.12	1-phosphatidylinositol phosphodiesterase	320.667
scaffold82	46278	47232	+	s82.13	fot2 transposase	318
scaffold82	59785	60894	+	s82.14	1-phosphatidylinositol phosphodiesterase	369.667
scaffold82	65484	66467	+	s82.15	1-phosphatidylinositol phosphodiesterase	327.667
scaffold82	69050	70051	-	s82.16	1-phosphatidylinositol phosphodiesterase	333.667
scaffold82	75104	75610	-	s82.17	vegetative incompatibility protein het-e-1	168.667
scaffold82	78889	79929	+	s82.18	1-phosphatidylinositol phosphodiesterase	346.667
scaffold82	82088	83203	+	s82.19	1-phosphatidylinositol phosphodiesterase	371.667
scaffold82	85393	86532	+	s82.20	1-phosphatidylinositol phosphodiesterase	379.667
scaffold82	92450	93686	+	s82.21	1-phosphatidylinositol phosphodiesterase	412
scaffold82	95202	96374	+	s82.22	1-phosphatidylinositol phosphodiesterase	390.667
scaffold82	97523	100264	-	s82.23	retrovirus-related pol polyprotein from transposon tnt 1-94	913.667
scaffold84	9764	11006	-	s84.1	protein kinase-like domain protein	414
scaffold84	32658	33689	+	s84.2	1-phosphatidylinositol phosphodiesterase	343.667
scaffold84	37260	38288	+	s84.3	1-phosphatidylinositol phosphodiesterase	342.667
scaffold84	40941	41960	+	s84.4	1-phosphatidylinositol phosphodiesterase	339.667
scaffold84	44586	45596	+	s84.5	1-phosphatidylinositol phosphodiesterase	336.667
scaffold84	48195	49196	+	s84.6	1-phosphatidylinositol phosphodiesterase	333.667
scaffold84	54213	55235	+	s84.7	1-phosphatidylinositol phosphodiesterase	340.667
scaffold84	58723	59742	+	s84.8	1-phosphatidylinositol phosphodiesterase	339.667
scaffold84	61846	62865	+	s84.9	1-phosphatidylinositol phosphodiesterase	339.667
scaffold84	68093	68641	+	s84.10	1-phosphatidylinositol phosphodiesterase	182.667
scaffold84	69596	69940	+	s84.11	hypothetical protein FPOA_26337	114.667
scaffold84	73970	74974	+	s84.12	1-phosphatidylinositol phosphodiesterase	334.667
scaffold84	77188	78207	+	s84.13	1-phosphatidylinositol phosphodiesterase	339.667
scaffold98	3575	4175	-	s98.1	hypothetical protein TOPH_04652	200
scaffold98	6138	7340	-	s98.2	1-phosphatidylinositol phosphodiesterase	400.667
scaffold98	13422	14582	-	s98.3	1-phosphatidylinositol phosphodiesterase	386.667
scaffold98	20161	21324	-	s98.4	1-phosphatidylinositol phosphodiesterase	387.667
scaffold98	28190	29191	+	s98.5	1-phosphatidylinositol phosphodiesterase	333.667
scaffold98	37982	39176	-	s98.6	vegetative incompatibility protein het-e-1	398
scaffold98	46428	46982	-	s98.7	extracellular serine-rich protein	184.667
scaffold98	52059	55670	+	s98.8	vegetative incompatibility protein het-e-1	1203.67
scaffold111	4254	5273	-	s111.1	1-phosphatidylinositol phosphodiesterase	339.667
scaffold111	9432	10445	-	s111.2	1-phosphatidylinositol phosphodiesterase	337.667
scaffold111	15090	16088	-	s111.3	1-phosphatidylinositol phosphodiesterase	332.667
scaffold111	19384	20679	+	s111.4	importin beta-related nuclear transport receptor	431.667
scaffold111	25133	26137	-	s111.5	1-phosphatidylinositol phosphodiesterase	334.667
scaffold111	31795	32467	-	s111.6	fot2 transposase	224
scaffold111	33480	34523	-	s111.7	1-phosphatidylinositol phosphodiesterase	347.667
scaffold111	38391	39494	-	s111.8	1-phosphatidylinositol phosphodiesterase	367.667
scaffold111	44626	47062	-	s111.9	1-phosphatidylinositol phosphodiesterase	812
scaffold111	48828	50443	-	s111.10	1-phosphatidylinositol phosphodiesterase	538.333
scaffold111	53645	54652	-	s111.11	1-phosphatidylinositol phosphodiesterase	335.667
scaffold111	59019	60038	-	s111.12	1-phosphatidylinositol phosphodiesterase	339.667
scaffold111	68583	69704	+	s111.13	1-phosphatidylinositol phosphodiesterase	373.667
scaffold111	71414	72875	-	s111.14	1-phosphatidylinositol phosphodiesterase	487
scaffold111	76034	76963	-	s111.15	1-phosphatidylinositol phosphodiesterase	309.667
scaffold114	748	1761	-	s114.1	1-phosphatidylinositol phosphodiesterase	337.667
scaffold114	8422	9402	-	s114.2	1-phosphatidylinositol phosphodiesterase	326.667
scaffold114	12391	12947	-	s114.3	1-phosphatidylinositol phosphodiesterase	185.333
scaffold114	19759	20427	-	s114.4	1-phosphatidylinositol phosphodiesterase	222.667
scaffold114	22430	23485	-	s114.5	retrotransposon nucleocapsid partial	351.667
scaffold114	28960	29802	-	s114.6	1-phosphatidylinositol phosphodiesterase	280.667

## Sheet: Phospholipases
Gene ID	Scaffold	Start	End	Annotation	Signal P	PI-PLCc-GPD-SF Domain	a.a	Predicted secretome	Experimental secretome	Figure Cluster
s1.40	1	133957	135165	1-phosphatidylinositol phosphodiesterase n=2 Tax=Verticillium RepID=C9S848_VERA1	YES	YES	403	yes	no	No
s3.261	3	1023644	1024642	Phosphatidylinositol-specific phospholipase n=2 Tax=Metarhizium RepID=E9E6B5_METAQ	YES	YES	333	yes	no	Yes
s111.10	111	48828	50443	Phosphatidylinositol-specific phospholipase n=2 Tax=Metarhizium RepID=E9E6B5_METAQ	NO	YES	334	no	no	Yes
s3.263	3	1039534	1040517	Phosphatidylinositol-specific phospholipase n=2 Tax=Metarhizium RepID=E9E6B5_METAQ	YES	YES	328	yes	no	Yes
s3.266	3	1061556	1063064	Phosphatidylinositol-specific phospholipase n=2 Tax=Metarhizium RepID=E9E6B5_METAQ	YES	YES	503	yes	no	Yes
s111.13	111	68583	69704	1-phosphatidylinositol phosphodiesterase n=2 Tax=Verticillium RepID=C9S848_VERA1	NO	YES	346	no	no	Yes
s31.38	31	205334	206446	Phosphatidylinositol-specific phospholipase n=2 Tax=Metarhizium RepID=E9E6B5_METAQ	YES	YES	371	yes	no	Yes
s111.15	111	76034	76963	Phosphatidylinositol-specific phospholipase n=2 Tax=Metarhizium RepID=E9E6B5_METAQ	NO	YES	310	no	no	Yes
s31.32	31	168636	169655	Phosphatidylinositol-specific phospholipase n=2 Tax=Metarhizium RepID=E9E6B5_METAQ	YES	YES	340	yes	no	Yes
s31.29	31	156929	157942	Phosphatidylinositol-specific phospholipase n=2 Tax=Metarhizium RepID=E9E6B5_METAQ	YES	YES	338	yes	no	Yes
s31.36	31	192874	194058	Phosphatidylinositol-specific phospholipase n=2 Tax=Metarhizium RepID=E9E6B5_METAQ	YES	YES	395	yes	no	Yes
s31.37	31	197545	198687	Phosphatidylinositol-specific phospholipase n=2 Tax=Metarhizium RepID=E9E6B5_METAQ	YES	YES	381	no	YES	Yes
s31.34	31	180722	181768	Phosphatidylinositol-specific phospholipase n=2 Tax=Metarhizium RepID=E9E6B5_METAQ	YES	YES	349	yes	no	Yes
s111.9	111	44626	47062	Phosphatidylinositol-specific phospholipase n=2 Tax=Metarhizium RepID=E9E6B5_METAQ	NO	YES	487	no	no	Yes
s31.33	31	173899	174906	Phosphatidylinositol-specific phospholipase n=2 Tax=Metarhizium RepID=E9E6B5_METAQ	YES	YES	336	yes	no	Yes
s31.35	31	187072	188067	Phosphatidylinositol-specific phospholipase n=2 Tax=Metarhizium RepID=E9E6B5_METAQ	YES	YES	332	yes	YES	Yes
s114.3	114	12391	12947	new predicted	NO	YES	157	no	no	Yes
s114.4	114	19759	20427	Phosphatidylinositol-specific phospholipase n=2 Tax=Metarhizium RepID=E9E6B5_METAQ	NO	YES	223	no	no	Yes
s32.32	32	99645	100721	Phosphatidylinositol-specific phospholipase n=2 Tax=Metarhizium RepID=E9E6B5_METAQ	YES	YES	359	yes	no	No
s139.2	139	6480	7088	Phosphatidylinositol-specific phospholipase n=2 Tax=Metarhizium RepID=E9E6B5_METAQ	NO	YES	203	no	no	No
s16.16	16	75649	76818	1-phosphatidylinositol phosphodiesterase n=2 Tax=Verticillium RepID=C9S848_VERA1	NO	YES	389	no	no	No
s35.1	35	1595	2596	Phosphatidylinositol-specific phospholipase n=2 Tax=Metarhizium RepID=E9E6B5_METAQ	YES	YES	334	no	no	No
s35.4	35	13056	15448	Phosphatidylinositol-specific phospholipase n=2 Tax=Metarhizium RepID=E9E6B5_METAQ	YES	YES	313	no	no	No
s3.264	3	1042904	1044016	Phosphatidylinositol-specific phospholipase n=2 Tax=Metarhizium RepID=E9E6B5_METAQ	NO	YES	370	no	no	Yes
s35.2	35	7694	8716	Phosphatidylinositol-specific phospholipase n=2 Tax=Metarhizium RepID=E9E6B5_METAQ	YES	YES	341	yes	no	No
s36.12	36	59242	60348	Phosphatidylinositol-specific phospholipase n=2 Tax=Metarhizium RepID=E9E6B5_METAQ	YES	YES	369	yes	no	No
s31.25	31	142879	143886	Phosphatidylinositol-specific phospholipase n=2 Tax=Metarhizium RepID=E9E6B5_METAQ	NO	YES	336	no	no	Yes
s31.26	31	145493	146419	Phosphatidylinositol-specific phospholipase n=2 Tax=Metarhizium RepID=E9E6B5_METAQ	NO	YES	309	no	no	Yes
s31.28	31	153139	154212	Phosphatidylinositol-specific phospholipase n=2 Tax=Metarhizium RepID=E9E6B5_METAQ	NO	YES	358	no	no	Yes
s36.14	36	68906	70246	Phosphatidylinositol-specific phospholipase n=2 Tax=Metarhizium RepID=E9E6B5_METAQ	YES	YES	375	yes	no	No
s5.281	5	1127934	1129835	Nuclear protein Qri2/Nse4 n=1 Tax=Ophiocordyceps sinensis CO18 RepID=T5A7R2_9HYPO	YES	Fragment	634	no	no	No
s54.14	54	47723	48940	Phosphatidylinositol-specific phospholipase n=2 Tax=Metarhizium RepID=E9E6B5_METAQ	YES	YES	406	yes	no	No
s54.13	54	43302	44606	Phosphatidylinositol-specific phospholipase n=2 Tax=Metarhizium RepID=E9E6B5_METAQ	YES	YES	435	yes	no	No
s54.10	54	27302	28756	Phosphatidylinositol-specific phospholipase n=2 Tax=Metarhizium RepID=E9E6B5_METAQ	YES	YES	485	yes	no	No
s111.2	111	9432	10445	Phosphatidylinositol-specific phospholipase n=2 Tax=Metarhizium RepID=E9E6B5_METAQ	YES	YES	338	yes	no	Yes
s111.7	111	33480	34523	Phosphatidylinositol-specific phospholipase n=2 Tax=Metarhizium RepID=E9E6B5_METAQ	YES	YES	348	yes	no	Yes
s111.11	111	53645	54652	Phosphatidylinositol-specific phospholipase n=2 Tax=Metarhizium RepID=E9E6B5_METAQ	YES	YES	336	yes	no	Yes
s31.39	31	207742	208450	NOVA	NO	YES	214	no	no	Yes
s111.1	111	4254	5273	Phosphatidylinositol-specific phospholipase n=2 Tax=Metarhizium RepID=E9E6B5_METAQ	YES	YES	340	yes	no	Yes
s111.14	111	71414	72875	1-phosphatidylinositol phosphodiesterase n=2 Tax=Verticillium RepID=C9S848_VERA1	YES	YES	398	no	no	Yes
s111.12	111	59019	60038	Phosphatidylinositol-specific phospholipase n=2 Tax=Metarhizium RepID=E9E6B5_METAQ	YES	YES	313	yes	no	Yes
s111.5	111	25133	26137	Phosphatidylinositol-specific phospholipase n=2 Tax=Metarhizium RepID=E9E6B5_METAQ	YES	YES	335	yes	no	Yes
s36.11	36	54089	55207	Phosphatidylinositol-specific phospholipase n=2 Tax=Metarhizium RepID=E9E6B5_METAQ	NO	YES	355	no	no	No
s111.3	111	15090	16088	Phosphatidylinositol-specific phospholipase n=2 Tax=Metarhizium RepID=E9E6B5_METAQ	YES	YES	333	yes	YES	Yes
s114.1	114	748	1761	Phosphatidylinositol-specific phospholipase n=2 Tax=Metarhizium RepID=E9E6B5_METAQ	YES	YES	338	yes	no	Yes
s114.6	114	28960	29802	Phosphatidylinositol-specific phospholipase n=2 Tax=Metarhizium RepID=E9E6B5_METAQ	YES	YES	281	yes	no	Yes
s114.2	114	8422	9402	Phosphatidylinositol-specific phospholipase n=2 Tax=Metarhizium RepID=E9E6B5_METAQ	YES	YES	327	yes	no	Yes
s54.11	54	32795	35127	Phosphatidylinositol-specific phospholipase n=2 Tax=Metarhizium RepID=E9E6B5_METAQ	NO	YES	511	no	no	No
s82.16	82	69050	70051	Phosphatidylinositol-specific phospholipase n=2 Tax=Metarhizium RepID=E9E6B5_METAQ	YES	YES	334	no	no	Yes
s82.19	82	82088	83203	Phosphatidylinositol-specific phospholipase n=2 Tax=Metarhizium RepID=E9E6B5_METAQ	YES	YES	372	yes	no	Yes
s6.151	6	564641	565999	Phosphatidylinositol-specific phospholipase C n=2 Tax=Colletotrichum RepID=E3QD96_COLGM	NO	YES	453	no	no	No
s82.1	82	4308	5321	Phosphatidylinositol-specific phospholipase n=2 Tax=Metarhizium RepID=E9E6B5_METAQ	NO	YES	292	no	no	Yes
s82.10	82	31489	32822	Phosphatidylinositol-specific phospholipase n=2 Tax=Metarhizium RepID=E9E6B5_METAQ	NO	YES	407	no	no	Yes
s82.20	82	85393	86532	Phosphatidylinositol-specific phospholipase n=2 Tax=Metarhizium RepID=E9E6B5_METAQ	YES	YES	380	yes	no	Yes
s82.18	82	78889	79929	Phosphatidylinositol-specific phospholipase n=2 Tax=Metarhizium RepID=E9E6B5_METAQ	YES	YES	347	no	no	Yes
s82.2	82	7165	8439	Phosphatidylinositol-specific phospholipase n=2 Tax=Metarhizium RepID=E9E6B5_METAQ	YES	YES	425	yes	no	Yes
s82.7	82	24899	25870	Phosphatidylinositol-specific phospholipase n=2 Tax=Metarhizium RepID=E9E6B5_METAQ	YES	YES	224	no	no	Yes
s82.12	82	43162	44124	Phosphatidylinositol-specific phospholipase n=2 Tax=Metarhizium RepID=E9E6B5_METAQ	YES	YES	321	yes	no	Yes
s82.6	82	20788	21786	Phosphatidylinositol-specific phospholipase n=2 Tax=Metarhizium RepID=E9E6B5_METAQ	YES	YES	333	yes	no	Yes
s82.14	82	59785	60894	Phosphatidylinositol-specific phospholipase n=2 Tax=Metarhizium RepID=E9E6B5_METAQ	YES	YES	370	yes	no	Yes
s82.15	82	65484	66467	Phosphatidylinositol-specific phospholipase n=2 Tax=Metarhizium RepID=E9E6B5_METAQ	YES	YES	328	yes	no	Yes
s82.21	82	92450	93686	Phosphatidylinositol-specific phospholipase n=2 Tax=Metarhizium RepID=E9E6B5_METAQ	NO	YES	392	no	no	Yes
s82.22	82	95202	96374	Phosphatidylinositol-specific phospholipase n=2 Tax=Metarhizium RepID=E9E6B5_METAQ	NO	YES	391	no	no	Yes
s82.4	82	13210	14280	Phosphatidylinositol-specific phospholipase n=2 Tax=Metarhizium RepID=E9E6B5_METAQ	NO	YES	357	no	no	Yes
s84.5	84	44586	45596	Phosphatidylinositol-specific phospholipase n=2 Tax=Metarhizium RepID=E9E6B5_METAQ	YES	YES	337	yes	no	Yes
s84.8	84	58723	59742	Phosphatidylinositol-specific phospholipase n=2 Tax=Metarhizium RepID=E9E6B5_METAQ	YES	YES	340	yes	no	Yes
s84.10	84	68093	68641	Phosphatidylinositol-specific phospholipase n=2 Tax=Metarhizium RepID=E9E6B5_METAQ	NO	YES	183	no	no	Yes
s84.6	84	48195	49196	Phosphatidylinositol-specific phospholipase n=2 Tax=Metarhizium RepID=E9E6B5_METAQ	YES	YES	334	no	no	Yes
s84.2	84	32658	33689	Phosphatidylinositol-specific phospholipase n=2 Tax=Metarhizium RepID=E9E6B5_METAQ	YES	YES	344	yes	no	Yes
s84.9	84	61846	62865	Phosphatidylinositol-specific phospholipase n=2 Tax=Metarhizium RepID=E9E6B5_METAQ	YES	YES	340	yes	no	Yes
s84.7	84	54213	55235	Phosphatidylinositol-specific phospholipase n=2 Tax=Metarhizium RepID=E9E6B5_METAQ	YES	YES	341	yes	no	Yes
s84.3	84	37260	38288	Phosphatidylinositol-specific phospholipase n=2 Tax=Metarhizium RepID=E9E6B5_METAQ	YES	YES	343	yes	no	Yes
s84.13	84	77188	78207	Phosphatidylinositol-specific phospholipase n=2 Tax=Metarhizium RepID=E9E6B5_METAQ	YES	YES	340	yes	no	Yes
s84.12	84	73970	74974	Phosphatidylinositol-specific phospholipase n=2 Tax=Metarhizium RepID=E9E6B5_METAQ	YES	YES	335	yes	no	Yes
s84.4	84	40941	41960	Phosphatidylinositol-specific phospholipase n=2 Tax=Metarhizium RepID=E9E6B5_METAQ	YES	YES	340	yes	no	Yes
s98.2	98	6138	7340	Phosphatidylinositol-specific phospholipase n=2 Tax=Metarhizium RepID=E9E6B5_METAQ	YES	YES	401	yes	no	No
s98.4	98	20161	21324	Phosphatidylinositol-specific phospholipase n=2 Tax=Metarhizium RepID=E9E6B5_METAQ	YES	YES	370	yes	no	No
s98.5	98	28190	29191	Phosphatidylinositol-specific phospholipase n=2 Tax=Metarhizium RepID=E9E6B5_METAQ	YES	YES	333	yes	no	No
s98.3	98	13422	14582	Phosphatidylinositol-specific phospholipase n=2 Tax=Metarhizium RepID=E9E6B5_METAQ	NO	YES	362	no	no	No
s111.8	111	38391	39494	Phosphatidylinositol-specific phospholipase n=2 Tax=Metarhizium RepID=E9E6B5_METAQ	YES	YES	368	no	no	Yes
s31.24	31	138260	139342	Phosphatidylinositol-specific phospholipase n=2 Tax=Metarhizium RepID=E9E6B5_METAQ	YES	YES	361	no	no	Yes
							349.951

## Sheet: GC content in clusters
	Length (Mb)
Island	48	3
Island (without scafold3)	47	1
All genome	48	31
