# Supplementary material for: Ceratocystis cacaofunesta genome analysis reveals a large expansion of extracellular phosphatidylinositol-specific phospholipase-C genes (PI-PLC)
Source: BMC Genomics. 2018 Jan 17;19:58. doi: 10.1186/s12864-018-4440-4 (PMC5773145; doi:10.1186/s12864-018-4440-4)
Supplement: Supplementary file 13 — Blast proteins form True Vascular fungi against C. cacaofunesta proteome. (XLSX 11 kb) [file 12864_2018_4440_MOESM13_ESM.xlsx]

## Sheet: Plan1
Blast results of True vascular pathogens (Va, Vaa and Fo) involved in osmolarity adaptation agains C. cacaofunesta total proteome.
Proteins from Vd, Vaa and Fo invoved in osmolarity adaptation	C. cacaofunesta predicted proteome	Gene ID	CER1	CER2	Fold-change CER2/CER1	P_value CER2/CER1	Uniref90	Uniref100
VDAG_02071 glucans biosynthesis glucosyltransferase H	No	(C. cacaofunesta)
VDAG_07609 p-hydroxylaminobenzoate lyase	No
VDAG_05428 hypothetical protein (Polyketide ciclase)	No
VDAG_04954 pigment biosynthesis protein Ayg1	Yes	s16.256	443.98	136.245	-3.25869	3.4735e-39	UniRef90_Q2KFL0 Putative uncharacterized protein n=2 Tax=Magnaporthe oryzae 70-15 RepID=Q2KFL0_MAGO7	UniRef100_Q2KFL0 Putative uncharacterized protein n=2 Tax=Magnaporthe oryzae 70-15 RepID=Q2KFL0_MAGO7
VDAG_07661 hypothetical protein (glyoxalase)	No
VDAG_01789 hypothetical protein	No
VDAG_02227 hypothetical protein	No
VDAG_05078 hypothetical protein	No
VDAG_02391 hypothetical protein	No
VDAG_04845 hypothetical protein	No
VDAG_05958 hypothetical protein (DNA binding)	No
VDAG_06271 hypothetical protein	No
VDAG_07331 hypothetical protein	No
VDAG_08254 hypothetical protein	No
Vd: Verticillium dahliae
Vaa: Verticillium albo-atrum
Fo: Fusarium oxysporum
CER1: RNAseq library (control)
CER 2: RNAseq library (sample)
