# Supplementary material for: Ceratocystis cacaofunesta genome analysis reveals a large expansion of extracellular phosphatidylinositol-specific phospholipase-C genes (PI-PLC)
Source: BMC Genomics. 2018 Jan 17;19:58. doi: 10.1186/s12864-018-4440-4 (PMC5773145; doi:10.1186/s12864-018-4440-4)
Supplement: Supplementary file 14 — C. cacaofunesta GPI-anchored proteins _Effectors CSEP. (XLSX 34 kb) [file 12864_2018_4440_MOESM14_ESM.xlsx]

## Sheet: CC GPI anchored proteins 
Predicted GPI-anchored proteins of C. cacaofunesta
Gene ID	Uniref90	Uniref100	NR Annotation	Kegg Annotation	CDD Annotation	Columna6	Columna7
s1.163	UniRef90_A4RP35 Predicted protein n=1 Tax=Magnaporthe oryzae 70-15 RepID=A4RP35_MAGO7	UniRef100_A4RP35 Predicted protein n=1 Tax=Magnaporthe oryzae 70-15 RepID=A4RP35_MAGO7	gb|EGR51219.1| predicted protein [Trichoderma reesei QM6a]	mgr:MGG_05406 MG05406.4; hypothetical protein	No hits found
s1.213	UniRef90_E3Q5M4 Glycosyl hydrolase family 76 n=1 Tax=Glomerella graminicola M1.001 RepID=E3Q5M4_COLGM	UniRef100_E3Q5M4 Glycosyl hydrolase family 76 n=1 Tax=Glomerella graminicola M1.001 RepID=E3Q5M4_COLGM	gb|EFQ25991.1| glycosyl hydrolase family 76 [Glomerella graminicola M1.001]	mgr:MGG_04015 MG04015.4; hypothetical protein	gnl|CDD|190707 pfam03663, Glyco_hydro_76, Glycosyl hydrolase family 76. Family of alpha-1,6-mannanases.
s1.60	UniRef90_A6RJJ3 Predicted protein n=1 Tax=Botryotinia fuckeliana B05.10 RepID=A6RJJ3_BOTFB	UniRef100_A6RJJ3 Predicted protein n=1 Tax=Botryotinia fuckeliana B05.10 RepID=A6RJJ3_BOTFB	gb|EGR47049.1| carbohydrate-binding module family 18 [Trichoderma reesei QM6a]	bfu:BC1G_00614 hypothetical protein	No hits found
s10.151	UniRef90_E3QFL0 Putative uncharacterized protein n=1 Tax=Glomerella graminicola M1.001 RepID=E3QFL0_COLGM	UniRef100_E3QFL0 Putative uncharacterized protein n=1 Tax=Glomerella graminicola M1.001 RepID=E3QFL0_COLGM	gb|EFQ29648.1| hypothetical protein GLRG_04792 [Glomerella graminicola M1.001]	pan:PODANSg4080 hypothetical protein	No hits found
s10.29	No hits found	No hits found	No hits found	No hits found	gnl|CDD|33678 COG3889, COG3889, Predicted solute binding protein [General function prediction only].
s10.81	No hits found	No hits found	No hits found	No hits found	No hits found
s12.48	No hits found	No hits found	No hits found	No hits found	No hits found
s14.104	UniRef90_B2ARI3 Predicted CDS Pa_4_7400 n=1 Tax=Podospora anserina S mat+ RepID=B2ARI3_PODAN	UniRef100_B2ARI3 Predicted CDS Pa_4_7400 n=1 Tax=Podospora anserina S mat+ RepID=B2ARI3_PODAN	ref|XP_001906095.1| hypothetical protein [Podospora anserina S mat+]	pan:PODANSg3123 hypothetical protein	gnl|CDD|185692 cd02183, GH16_fungal_CRH1_transglycosylase, glycosylphosphatidylinositol-glucanosyltransferase. Group of fungal GH16 members related to Saccharomyces cerevisiae Crh1p. Chr1p and Crh2p are transglycosylases that are required for the linkage of chitin to beta(1-3)glucose branches of beta(1-6)glucan, an important step in the assembly of new cell wall. Both have been shown to be glycos…
s16.201	UniRef90_E3QN96 Putative uncharacterized protein n=2 Tax=Glomerella graminicola RepID=E3QN96_COLGM	UniRef100_E3QN96 Putative uncharacterized protein n=2 Tax=Glomerella graminicola RepID=E3QN96_COLGM	gb|EFQ32334.1| hypothetical protein GLRG_07478 [Glomerella graminicola M1.001]	fgr:FG10089.1 hypothetical protein	No hits found
s16.228	UniRef90_E3QDT9 Chitin synthase n=2 Tax=Glomerella graminicola RepID=E3QDT9_COLGM	UniRef100_E3QDT9 Chitin synthase n=2 Tax=Glomerella graminicola RepID=E3QDT9_COLGM	gb|AAL23717.1| chitin synthase A [Glomerella graminicola]	ncr:NCU04251 chitin synthase 2; K00698 chitin synthase [EC:2.4.1.16]	gnl|CDD|110631 pfam01644, Chitin_synth_1, Chitin synthase. This region is found commonly in chitin synthases classes I, II and III. Chitin a linear homopolymer of GlcNAc residues, it is an important component of the cell wall of fungi and is synthesised on the cytoplasmic surface of the cell membrane by membrane bound chitin synthases.
s16.243	UniRef90_Q2GX95 Putative uncharacterized protein n=1 Tax=Chaetomium globosum CBS 148.51 RepID=Q2GX95_CHAGB	UniRef100_Q2GX95 Putative uncharacterized protein n=1 Tax=Chaetomium globosum CBS 148.51 RepID=Q2GX95_CHAGB	ref|XP_001225065.1| hypothetical protein CHGG_07409 [Chaetomium globosum CBS 148.51]	pan:PODANSg8233 hypothetical protein	gnl|CDD|146031 pfam03198, Glyco_hydro_72, Glycolipid anchored surface protein (GAS1).
s18.134	UniRef90_C9SC16 Candidapepsin-1 n=1 Tax=Verticillium albo-atrum VaMs.102 RepID=C9SC16_VERA1	UniRef100_C9SC16 Candidapepsin-1 n=1 Tax=Verticillium albo-atrum VaMs.102 RepID=C9SC16_VERA1	ref|XP_003007821.1| candidapepsin-1 [Verticillium albo-atrum VaMs.102]	mgr:MGG_02849 MG02849.4; hypothetical protein	gnl|CDD|133141 cd05474, SAP_like, SAPs, pepsin-like proteinases secreted from pathogens to degrade host proteins. SAPs (Secreted aspartic proteinases) are secreted from a group of pathogenic fungi, predominantly Candida species. They are secreted from the pathogen to degrade host proteins. SAP is one of the most significant extracellular hydrolytic enzymes produced by C. albicans. SAP proteins, e…
s18.222	UniRef90_E9E8Z0 Twinfilin-1 n=2 Tax=Metarhizium RepID=E9E8Z0_METAQ	UniRef100_E9E8Z0 Twinfilin-1 n=1 Tax=Metarhizium acridum CQMa 102 RepID=E9E8Z0_METAQ	gb|EFY87626.1| twinfilin-1 [Metarhizium acridum CQMa 102]	fgr:FG06567.1 hypothetical protein	gnl|CDD|190122 pfam01822, WSC, WSC domain. This domain may be involved in carbohydrate binding.
s18.83	NA	NA	gb|KKF97339.1|hypothetical protein CFO_g305 [Ceratocystis platani]	NA	NA
s18.84	NA	NA	No hits found	NA	NA
s18.85	NA	NA	gb|KKF97340.1|putative DNA-binding protein SNT1 [Ceratocystis platani]	NA	NA
s2.105	UniRef90_B2A9X5 Predicted CDS Pa_1_2110 n=1 Tax=Podospora anserina S mat+ RepID=B2A9X5_PODAN	UniRef100_B2A9X5 Predicted CDS Pa_1_2110 n=1 Tax=Podospora anserina S mat+ RepID=B2A9X5_PODAN	ref|XP_001912405.1| hypothetical protein [Podospora anserina S mat+]	pan:PODANSg09453 hypothetical protein	No hits found
s12.17	UniRef90_C7YYT1 Putative uncharacterized protein n=1 Tax=Nectria haematococca mpVI 77-13-4 RepID=C7YYT1_NECH7	UniRef100_C7YYT1 Putative uncharacterized protein n=1 Tax=Nectria haematococca mpVI 77-13-4 RepID=C7YYT1_NECH7	ref|XP_003048766.1| hypothetical protein NECHADRAFT_122767 [Nectria haematococca mpVI 77-13-4]	fgr:FG05514.1 hypothetical protein	gnl|CDD|99960 cd03784, GT1_Gtf_like, This family includes the Gtfs, a group of homologous glycosyltransferases involved in the final stages of the biosynthesis of antibiotics vancomycin and related chloroeremomycin. Gtfs transfer sugar moieties from an activated NDP-sugar donor to the oxidatively cross-linked heptapeptide core of vancomycin group antibiotics. The core structure is important for t…
s2.33	UniRef90_E3QGY1 SNARE domain-containing protein n=1 Tax=Glomerella graminicola M1.001 RepID=E3QGY1_COLGM	UniRef100_E3QGY1 SNARE domain-containing protein n=1 Tax=Glomerella graminicola M1.001 RepID=E3QGY1_COLGM	gb|EFQ30119.1| SNARE domain-containing protein [Glomerella graminicola M1.001]	mgr:MGG_03885 MG03885.4; hypothetical protein; K08488 syntaxin 7	gnl|CDD|34907 COG5325, COG5325, t-SNARE complex subunit, syntaxin [Intracellular trafficking and secretion].
s2.51	No hits found	No hits found	No hits found	No hits found	No hits found
s2.54	UniRef90_C7YH20 Putative uncharacterized protein n=1 Tax=Nectria haematococca mpVI 77-13-4 RepID=C7YH20_NECH7	UniRef100_C7YH20 Putative uncharacterized protein n=1 Tax=Nectria haematococca mpVI 77-13-4 RepID=C7YH20_NECH7	ref|XP_003054271.1| hypothetical protein NECHADRAFT_73376 [Nectria haematococca mpVI 77-13-4]	ssl:SS1G_02850 hypothetical protein	No hits found
s20.16	No hits found	No hits found	No hits found	No hits found	No hits found
s21.13	UniRef90_E3QKA6 Alpha-L-arabinofuranosidase n=1 Tax=Glomerella graminicola M1.001 RepID=E3QKA6_COLGM	UniRef100_E3QKA6 Alpha-L-arabinofuranosidase n=1 Tax=Glomerella graminicola M1.001 RepID=E3QKA6_COLGM	gb|EFQ31294.1| alpha-L-arabinofuranosidase [Glomerella graminicola M1.001]	mgr:MGG_01147 MG01147.4; hypothetical protein	gnl|CDD|33336 COG3534, AbfA, Alpha-L-arabinofuranosidase [Carbohydrate transport and metabolism].
s22.19	No hits found	No hits found	No hits found	No hits found	gnl|CDD|165506 PHA03247, PHA03247, large tegument protein UL36; Provisional.
s22.59	UniRef90_E3Q340 Eukaryotic aspartyl protease n=1 Tax=Glomerella graminicola M1.001 RepID=E3Q340_COLGM	UniRef100_E3Q340 Eukaryotic aspartyl protease n=1 Tax=Glomerella graminicola M1.001 RepID=E3Q340_COLGM	gb|EFQ25019.1| eukaryotic aspartyl protease [Glomerella graminicola M1.001]	pan:PODANSg5226 hypothetical protein	gnl|CDD|133141 cd05474, SAP_like, SAPs, pepsin-like proteinases secreted from pathogens to degrade host proteins. SAPs (Secreted aspartic proteinases) are secreted from a group of pathogenic fungi, predominantly Candida species. They are secreted from the pathogen to degrade host proteins. SAP is one of the most significant extracellular hydrolytic enzymes produced by C. albicans. SAP proteins, e…
s23.35	UniRef90_E3Q5G4 5'-nucleotidase domain-containing protein n=1 Tax=Glomerella graminicola M1.001 RepID=E3Q5G4_COLGM	UniRef100_E3Q5G4 5'-nucleotidase domain-containing protein n=1 Tax=Glomerella graminicola M1.001 RepID=E3Q5G4_COLGM	gb|EFQ25931.1| 5'-nucleotidase domain-containing protein [Glomerella graminicola M1.001]	mgr:MGG_12474 MG08298.4; hypothetical protein; K01081 5'-nucleotidase [EC:3.1.3.5]	gnl|CDD|163652 cd07409, MPP_CD73_N, CD73 ecto-5'-nucleotidase and related proteins, N-terminal metallophosphatase domain. CD73 is a mammalian ecto-5'-nucleotidase expressed in endothelial cells and lymphocytes that catalyzes the conversion of 5'-AMP to adenosine in the final step of a pathway that generates adenosine from ATP. This pathway also includes a CD39 nucleoside triphosphate dephosphoryl…
s23.36	NA	NA	gb|KKF94689.1|Apyrase [Ceratocystis platani]	NA	NA
s23.37	NA	NA	gb|KKF94689.1|Apyrase [Ceratocystis platani]	NA	NA
s23.88	UniRef90_E3QRC0 CFEM domain-containing protein n=1 Tax=Glomerella graminicola M1.001 RepID=E3QRC0_COLGM	UniRef100_E3QRC0 CFEM domain-containing protein n=1 Tax=Glomerella graminicola M1.001 RepID=E3QRC0_COLGM	gb|EFQ33408.1| CFEM domain-containing protein [Glomerella graminicola M1.001]	ssl:SS1G_10936 hypothetical protein	gnl|CDD|191358 pfam05730, CFEM, CFEM domain. This fungal specific cysteine rich domain is found in some proteins with proposed roles in fungal pathogenesis.
s24.11	UniRef90_C4JG81 Lysophospholipase n=1 Tax=Uncinocarpus reesii 1704 RepID=C4JG81_UNCRE	UniRef100_C4JG81 Lysophospholipase n=1 Tax=Uncinocarpus reesii 1704 RepID=C4JG81_UNCRE	gb|EGS18053.1| phospholipase-like protein [Chaetomium thermophilum var. thermophilum DSM 1495]	ure:UREG_02479 lysophospholipase; K13333 lysophospholipase [EC:3.1.1.5]	gnl|CDD|132842 cd07203, cPLA2_Fungal_PLB, Fungal Phospholipase B-like; cPLA2 GrpIVA homologs; catalytic domain. Fungal phospholipase B are Group IV cPLA2 homologs. Aspergillus PLA2 is Ca-dependent, yet it does not contain a C2 domain. PLB deacylates both sn-1 and sn-2 chains of phospholipids and are abundantly expressed in fungi. It shows lysophospholipase (lysoPL) and transacylase activities. Th…
s24.34	UniRef90_O13492 Folylpolyglutamate synthase n=3 Tax=Sordariaceae RepID=FOLE_NEUCR	UniRef100_O13492 Folylpolyglutamate synthase n=1 Tax=Neurospora crassa OR74A RepID=FOLE_NEUCR	gb|EGO52123.1| tetrahydrofolylpolyglutamate synthase [Neurospora tetrasperma FGSC 2508]	fgr:FG00684.1 hypothetical protein	gnl|CDD|178469 PLN02881, PLN02881, tetrahydrofolylpolyglutamate synthase.
s26.26	UniRef90_C7YJ29 Putative uncharacterized protein n=1 Tax=Nectria haematococca mpVI 77-13-4 RepID=C7YJ29_NECH7	UniRef100_C7YJ29 Putative uncharacterized protein n=1 Tax=Nectria haematococca mpVI 77-13-4 RepID=C7YJ29_NECH7	gi|302924532|ref|XP_003053910.1| hypothetical protein NECHADRAFT_65938 [Nectria haematococca mpVI 77-13-4]	fgr:FG09303.1 hypothetical protein	gnl|CDD|162055 TIGR00820, zip, ZIP zinc/iron transport family. The Zinc (Zn2+)-Iron (Fe2+) Permease (ZIP) Family (TC 2.A.5)Members of the ZIP family consist of proteins with eight putative transmembrane spanners. They are derived from animals, plants and yeast. Theycomprise a diverse family, with several paralogues in any one organism (e.g., at least five in Caenorabditis elegans, at least five i…
s26.85	UniRef90_A4RHT5 Predicted protein n=1 Tax=Magnaporthe oryzae 70-15 RepID=A4RHT5_MAGO7	UniRef100_A4RHT5 Predicted protein n=1 Tax=Magnaporthe oryzae 70-15 RepID=A4RHT5_MAGO7	gi|39971675|ref|XP_367228.1| hypothetical protein [Magnaporthe oryzae 70-15]	mgr:MGG_07153 MG07153.4; hypothetical protein	No hits found
s27.51	UniRef90_A6RWE2 Putative uncharacterized protein n=1 Tax=Botryotinia fuckeliana B05.10 RepID=A6RWE2_BOTFB	UniRef100_A6RWE2 Putative uncharacterized protein n=1 Tax=Botryotinia fuckeliana B05.10 RepID=A6RWE2_BOTFB	gi|340923823|gb|EGS18726.1| hypothetical protein CTHT_0053340 [Chaetomium thermophilum var. thermophilum DSM 1495]	bfu:BC1G_03986 hypothetical protein	No hits found
s28.48	UniRef90_F0XAL7 Putative uncharacterized protein n=1 Tax=Grosmannia clavigera kw1407 RepID=F0XAL7_GROCL	UniRef100_F0XAL7 Putative uncharacterized protein n=1 Tax=Grosmannia clavigera kw1407 RepID=F0XAL7_GROCL	gi|320592865|gb|EFX05274.1| hypothetical protein CMQ_3343 [Grosmannia clavigera kw1407]	fgr:FG07973.1 hypothetical protein	gnl|CDD|165506 PHA03247, PHA03247, large tegument protein UL36; Provisional.
s28.53	UniRef90_D1ZB52 Whole genome shotgun sequence assembly, scaffold_16 n=1 Tax=Sordaria macrospora k-hell RepID=D1ZB52_SORMK	UniRef100_D1ZB52 Whole genome shotgun sequence assembly, scaffold_16 n=1 Tax=Sordaria macrospora k-hell RepID=D1ZB52_SORMK	gi|336271369|ref|XP_003350443.1| hypothetical protein SMAC_02156 [Sordaria macrospora k-hell]	ncr:NCU07881 hypothetical protein	No hits found
s3.292	UniRef90_C7ZPF2 Putative uncharacterized protein n=1 Tax=Nectria haematococca mpVI 77-13-4 RepID=C7ZPF2_NECH7	UniRef100_C7ZPF2 Putative uncharacterized protein n=1 Tax=Nectria haematococca mpVI 77-13-4 RepID=C7ZPF2_NECH7	gi|302881875|ref|XP_003039848.1| hypothetical protein NECHADRAFT_106419 [Nectria haematococca mpVI 77-13-4]	aor:AO090009000117 hypothetical protein	gnl|CDD|34897 COG5309, COG5309, Exo-beta-1,3-glucanase [Carbohydrate transport and metabolism].
s3.323	UniRef90_UPI000023F66E hypothetical protein FG09623.1 n=1 Tax=Gibberella zeae PH-1 RepID=UPI000023F66E	UniRef100_UPI000023F66E hypothetical protein FG09623.1 n=1 Tax=Gibberella zeae PH-1 RepID=UPI000023F66E	gi|340521812|gb|EGR52046.1| predicted protein [Trichoderma reesei QM6a]	fgr:FG09623.1 hypothetical protein	No hits found
s3.75	UniRef90_B2AA24 Predicted CDS Pa_1_2580 n=1 Tax=Podospora anserina S mat+ RepID=B2AA24_PODAN	UniRef100_B2AA24 Predicted CDS Pa_1_2580 n=1 Tax=Podospora anserina S mat+ RepID=B2AA24_PODAN	gi|171695060|ref|XP_001912454.1| hypothetical protein [Podospora anserina S mat+]	pan:PODANSg09502 hypothetical protein	gnl|CDD|177580 PHA03307, PHA03307, transcriptional regulator ICP4; Provisional.
s31.15	UniRef90_UPI000023E1F4 hypothetical protein FG05584.1 n=1 Tax=Gibberella zeae PH-1 RepID=UPI000023E1F4	UniRef100_UPI000023E1F4 hypothetical protein FG05584.1 n=1 Tax=Gibberella zeae PH-1 RepID=UPI000023E1F4	gi|46122413|ref|XP_385760.1| hypothetical protein FG05584.1 [Gibberella zeae PH-1]	fgr:FG05584.1 hypothetical protein	gnl|CDD|148723 pfam07281, INSIG, Insulin-induced protein (INSIG). This family contains a number of eukaryotic Insulin-induced proteins (INSIG-1 and INSIG-2) approximately 200 residues long. INSIG-1 and INSIG-2 are found in the endoplasmic reticulum and bind the sterol-sensing domain of SREBP cleavage-activating protein (SCAP), preventing it from escorting SREBPs to the Golgi. Their combined actio…
s36.19	UniRef90_E3Q880 Putative uncharacterized protein n=1 Tax=Glomerella graminicola M1.001 RepID=E3Q880_COLGM	UniRef100_E3Q880 Putative uncharacterized protein n=1 Tax=Glomerella graminicola M1.001 RepID=E3Q880_COLGM	gi|310791565|gb|EFQ27092.1| hypothetical protein GLRG_02263 [Glomerella graminicola M1.001]	mgr:MGG_11657 hypothetical protein	No hits found
s37.34	UniRef90_E3QAJ7 Putative uncharacterized protein n=1 Tax=Glomerella graminicola M1.001 RepID=E3QAJ7_COLGM	UniRef100_E3QAJ7 Putative uncharacterized protein n=1 Tax=Glomerella graminicola M1.001 RepID=E3QAJ7_COLGM	gi|310792358|gb|EFQ27885.1| hypothetical protein GLRG_03029 [Glomerella graminicola M1.001]	bfu:BC1G_16006 hypothetical protein	gnl|CDD|176644 cd00866, PEBP_euk, PhosphatidylEthanolamine-Binding Protein (PEBP) domain present in eukaryotes. PhosphatidylEthanolamine-Binding Proteins (PEBPs) are represented in all three major phylogenetic divisions (eukaryotes, bacteria, archaea). The members in this subgroup are present in eukaryotes. Members here include those in plants such as Arabidopsis thaliana FLOWERING LOCUS (FT) and…
s37.72	UniRef90_E3QUA8 Gamma-glutamyltranspeptidase n=1 Tax=Glomerella graminicola M1.001 RepID=E3QUA8_COLGM	UniRef100_E3QUA8 Gamma-glutamyltranspeptidase n=1 Tax=Glomerella graminicola M1.001 RepID=E3QUA8_COLGM	gi|310799553|gb|EFQ34446.1| gamma-glutamyltranspeptidase [Glomerella graminicola M1.001]	afv:AFLA_074100 gamma-glutamyltranspeptidase; K00681 gamma-glutamyltranspeptidase [EC:2.3.2.2]	gnl|CDD|144562 pfam01019, G_glu_transpept, Gamma-glutamyltranspeptidase.
s38.13	No hits found	No hits found	No hits found	No hits found	gnl|CDD|165506 PHA03247, PHA03247, large tegument protein UL36; Provisional.
s39.17	UniRef90_E3QWZ2 Eukaryotic aspartyl protease n=1 Tax=Glomerella graminicola M1.001 RepID=E3QWZ2_COLGM	UniRef100_E3QWZ2 Eukaryotic aspartyl protease n=1 Tax=Glomerella graminicola M1.001 RepID=E3QWZ2_COLGM	gi|310800487|gb|EFQ35380.1| eukaryotic aspartyl protease [Glomerella graminicola M1.001]	pan:PODANSg2438 hypothetical protein	gnl|CDD|133141 cd05474, SAP_like, SAPs, pepsin-like proteinases secreted from pathogens to degrade host proteins. SAPs (Secreted aspartic proteinases) are secreted from a group of pathogenic fungi, predominantly Candida species. They are secreted from the pathogen to degrade host proteins. SAP is one of the most significant extracellular hydrolytic enzymes produced by C. albicans. SAP proteins, e…
s4.118	UniRef90_Q7S732 Predicted protein n=2 Tax=Neurospora crassa RepID=Q7S732_NEUCR	UniRef100_Q7S732 Predicted protein n=2 Tax=Neurospora crassa RepID=Q7S732_NEUCR	gi|85098222|ref|XP_960583.1| hypothetical protein NCU01403 [Neurospora crassa OR74A]	ncr:NCU01403 hypothetical protein	No hits found
s4.150	No hits found	No hits found	No hits found	No hits found	gnl|CDD|183374 PRK11907, PRK11907, bifunctional 2',3'-cyclic nucleotide 2'-phosphodiesterase/3'-nucleotidase precursor protein; Reviewed.
s4.35	UniRef90_C9SVM7 Putative uncharacterized protein n=1 Tax=Verticillium albo-atrum VaMs.102 RepID=C9SVM7_VERA1	UniRef100_C9SVM7 Putative uncharacterized protein n=1 Tax=Verticillium albo-atrum VaMs.102 RepID=C9SVM7_VERA1	gi|302406640|ref|XP_003001156.1| conserved hypothetical protein [Verticillium albo-atrum VaMs.102]	fgr:FG10513.1 hypothetical protein	gnl|CDD|151129 pfam10601, zf-LITAF-like, LITAF-like zinc ribbon domain. Members of this family display a conserved zinc ribbon structure with the motif C-XX-C- separated from the more C-terminal HX-C(P)X-C-X4-G-R motif by a variable region of usually 25-30 (hydrophobic) residues. Although it belongs to one of the zinc finger's fold groups (zinc ribbon), this particular domain was first identified…
s4.38	NA	NA	gb|KKF96583.1|Vacuolar protein sorting-associated protein 13 [Ceratocystis platani]	NA	gnl|CDD|34648 COG5043, MRS6, Vacuolar protein sorting-associated protein [Intracellular trafficking and secretion].
S4.37	NA	NA	gb|KKF96583.1|Vacuolar protein sorting-associated protein 13 [Ceratocystis platani]	NA	gnl|CDD|34648 COG5043, MRS6, Vacuolar protein sorting-associated protein [Intracellular trafficking and secretion].
s4.79	UniRef90_C9SHD1 Putative uncharacterized protein n=1 Tax=Verticillium albo-atrum VaMs.102 RepID=C9SHD1_VERA1	UniRef100_C9SHD1 Putative uncharacterized protein n=1 Tax=Verticillium albo-atrum VaMs.102 RepID=C9SHD1_VERA1	gi|302416099|ref|XP_003005881.1| conserved hypothetical protein [Verticillium albo-atrum VaMs.102]	ani:AN1574.2 hypothetical protein	gnl|CDD|190375 pfam02656, DUF202, Domain of unknown function DUF. This family consists of hypothetical proteins some of which are putative membrane proteins. No functional information or experimental verification of function is known. This domain is around 100 amino acids long.
s40.22	UniRef90_C7YH17 Putative uncharacterized protein n=1 Tax=Nectria haematococca mpVI 77-13-4 RepID=C7YH17_NECH7	UniRef100_C7YH17 Putative uncharacterized protein n=1 Tax=Nectria haematococca mpVI 77-13-4 RepID=C7YH17_NECH7	gi|302926308|ref|XP_003054269.1| hypothetical protein NECHADRAFT_98798 [Nectria haematococca mpVI 77-13-4]	fgr:FG00588.1 hypothetical protein	gnl|CDD|191358 pfam05730, CFEM, CFEM domain. This fungal specific cysteine rich domain is found in some proteins with proposed roles in fungal pathogenesis.
s40.60	UniRef90_Q2HDA2 Putative uncharacterized protein n=1 Tax=Chaetomium globosum CBS 148.51 RepID=Q2HDA2_CHAGB	UniRef100_Q2HDA2 Putative uncharacterized protein n=1 Tax=Chaetomium globosum CBS 148.51 RepID=Q2HDA2_CHAGB	gi|116182348|ref|XP_001221023.1| hypothetical protein CHGG_01802 [Chaetomium globosum CBS 148.51]	pan:PODANSg09607 hypothetical protein	gnl|CDD|192541 pfam10342, GPI-anchored, Ser-Thr-rich glycosyl-phosphatidyl-inositol-anchored membrane family. Some members of this family appear to be serine- threonine-rich membrane-anchored proteins, anchored by glycosylphosphatidylinositol. In A. fumigatus these proteins play a role in fungal cell wall organisation. In Lentinula edodes this family is involved in fruiting body formation, and ma…
s42.63	No hits found	No hits found	No hits found	No hits found	No hits found
s43.37	UniRef90_C9S7X1 Putative uncharacterized protein n=1 Tax=Verticillium albo-atrum VaMs.102 RepID=C9S7X1_VERA1	UniRef100_C9S7X1 Putative uncharacterized protein n=1 Tax=Verticillium albo-atrum VaMs.102 RepID=C9S7X1_VERA1	gi|302422904|ref|XP_003009282.1| conserved hypothetical protein [Verticillium albo-atrum VaMs.102]	ncr:NCU09929 hypothetical protein	No hits found
s43.5	UniRef90_E3QDY5 Glycolipid anchored surface protein n=1 Tax=Glomerella graminicola M1.001 RepID=E3QDY5_COLGM	UniRef100_E3QDY5 Glycolipid anchored surface protein n=1 Tax=Glomerella graminicola M1.001 RepID=E3QDY5_COLGM	gi|310793612|gb|EFQ29073.1| glycolipid anchored surface protein [Glomerella graminicola M1.001]	fgr:FG09980.1 hypothetical protein	gnl|CDD|146031 pfam03198, Glyco_hydro_72, Glycolipid anchored surface protein (GAS1).
s43.69	No hits found	No hits found	No hits found	No hits found	No hits found
s43.9	UniRef90_F0XDV6 Phospholipase d1 n=1 Tax=Grosmannia clavigera kw1407 RepID=F0XDV6_GROCL	UniRef100_F0XDV6 Phospholipase d1 n=1 Tax=Grosmannia clavigera kw1407 RepID=F0XDV6_GROCL	gi|320592352|gb|EFX04791.1| phospholipase d1 [Grosmannia clavigera kw1407]	afm:AFUA_1G09510 GPI anchored serine-threonine rich protein	gnl|CDD|31618 COG1429, CobN, Cobalamin biosynthesis protein CobN and related Mg-chelatases [Coenzyme metabolism].
s47.31	No hits found	No hits found	No hits found	No hits found	No hits found
s48.1	UniRef90_A4QUB7 Putative uncharacterized protein n=1 Tax=Magnaporthe oryzae 70-15 RepID=A4QUB7_MAGO7	UniRef100_A4QUB7 Putative uncharacterized protein n=1 Tax=Magnaporthe oryzae 70-15 RepID=A4QUB7_MAGO7	gi|145602570|ref|XP_364632.2| hypothetical protein MGG_09477 [Magnaporthe oryzae 70-15]	mgr:MGG_09477 MG09477.4; hypothetical protein	No hits found
s5.10	No hits found	No hits found	No hits found	No hits found	No hits found
s5.132	UniRef90_E3QJK7 Peptidase C13 family protein n=1 Tax=Glomerella graminicola M1.001 RepID=E3QJK7_COLGM	UniRef100_E3QJK7 Peptidase C13 family protein n=1 Tax=Glomerella graminicola M1.001 RepID=E3QJK7_COLGM	gi|310795584|gb|EFQ31045.1| peptidase C13 family protein [Glomerella graminicola M1.001]	fgr:FG09635.1 hypothetical protein	gnl|CDD|34803 COG5206, GPI8, Glycosylphosphatidylinositol transamidase (GPIT), subunit GPI8 [Posttranslational modification, protein turnover, chaperones].
s5.77	UniRef90_UPI000023D416 hypothetical protein FG09648.1 n=1 Tax=Gibberella zeae PH-1 RepID=UPI000023D416	UniRef100_UPI000023D416 hypothetical protein FG09648.1 n=1 Tax=Gibberella zeae PH-1 RepID=UPI000023D416	gi|340960798|gb|EGS21979.1| mannan endo-1,6-alpha-mannosidase DCW1-like protein [Chaetomium thermophilum var. thermophilum DSM 1495]	fgr:FG09648.1 hypothetical protein	gnl|CDD|190707 pfam03663, Glyco_hydro_76, Glycosyl hydrolase family 76. Family of alpha-1,6-mannanases.
s50.31	UniRef90_Q0UX81 Putative uncharacterized protein n=3 Tax=Pleosporineae RepID=Q0UX81_PHANO	UniRef100_Q0UX81 Putative uncharacterized protein n=1 Tax=Phaeosphaeria nodorum SN15 RepID=Q0UX81_PHANO	gi|169601530|ref|XP_001794187.1| hypothetical protein SNOG_03633 [Phaeosphaeria nodorum SN15]	pno:SNOG_03633 hypothetical protein	gnl|CDD|191851 pfam07798, DUF1640, Protein of unknown function (DUF1640). This family consists of sequences derived from hypothetical eukaryotic proteins. A region approximately 100 residues in length is featured.
s53.37	No hits found	No hits found	No hits found	No hits found	No hits found
s54.17	UniRef90_E9F4I8 GPI anchored protein, putative n=1 Tax=Metarhizium anisopliae ARSEF 23 RepID=E9F4I8_METAR	UniRef100_E9F4I8 GPI anchored protein, putative n=1 Tax=Metarhizium anisopliae ARSEF 23 RepID=E9F4I8_METAR	gi|322705962|gb|EFY97545.1| GPI anchored protein, putative [Metarhizium anisopliae ARSEF 23]	bfu:BC1G_07573 hypothetical protein	No hits found
s54.27	No hits found	No hits found	No hits found	No hits found	No hits found
S54.33	NA	NA	No hits found	NA	NA
s54.34	NA	NA	No hits found	NA	NA
s55.32	No hits found	No hits found	No hits found	No hits found	gnl|CDD|165506 PHA03247, PHA03247, large tegument protein UL36; Provisional.
s56.3	NA	NA	gb|KKA29342.1|hypothetical protein TD95_001943 [Thielaviopsis punctulata]	NA	NA
s56.4	NA	NA	No hits found	NA	NA
s56.44	UniRef90_C7YPT0 Putative uncharacterized protein n=1 Tax=Nectria haematococca mpVI 77-13-4 RepID=C7YPT0_NECH7	UniRef100_C7YPT0 Putative uncharacterized protein n=1 Tax=Nectria haematococca mpVI 77-13-4 RepID=C7YPT0_NECH7	gi|302915615|ref|XP_003051618.1| hypothetical protein NECHADRAFT_78860 [Nectria haematococca mpVI 77-13-4]	pan:PODANSg6866 hypothetical protein	gnl|CDD|148679 pfam07218, RAP1, Rhoptry-associated protein 1 (RAP-1). This family consists of several rhoptry-associated protein 1 (RAP-1) sequences which appear to be specific to Plasmodium falciparum.
s56.8	UniRef90_Q2GNN0 Putative uncharacterized protein n=1 Tax=Chaetomium globosum CBS 148.51 RepID=Q2GNN0_CHAGB	UniRef100_Q2GNN0 Putative uncharacterized protein n=1 Tax=Chaetomium globosum CBS 148.51 RepID=Q2GNN0_CHAGB	gi|116205081|ref|XP_001228351.1| hypothetical protein CHGG_10424 [Chaetomium globosum CBS 148.51]	mgr:MGG_06722 MG06722.4; hypothetical protein	gnl|CDD|146031 pfam03198, Glyco_hydro_72, Glycolipid anchored surface protein (GAS1).
s58.60	UniRef90_C7Z6Q4 Putative uncharacterized protein n=1 Tax=Nectria haematococca mpVI 77-13-4 RepID=C7Z6Q4_NECH7	UniRef100_C7Z6Q4 Putative uncharacterized protein n=1 Tax=Nectria haematococca mpVI 77-13-4 RepID=C7Z6Q4_NECH7	gi|340520826|gb|EGR51061.1| predicted protein [Trichoderma reesei QM6a]	ncr:NCU06546 hypothetical protein	gnl|CDD|147623 pfam05546, She9_MDM33, She9 / Mdm33 family. Members of this family are mitochondrial inner membrane proteins with a role in inner mitochondrial membrane organisation and biogenesis.
s59.33	UniRef90_E3QB49 Calcium influx-promoting protein ehs1 n=1 Tax=Glomerella graminicola M1.001 RepID=E3QB49_COLGM	UniRef100_E3QB49 Calcium influx-promoting protein ehs1 n=1 Tax=Glomerella graminicola M1.001 RepID=E3QB49_COLGM	gi|310792560|gb|EFQ28087.1| calcium influx-promoting protein ehs1 [Glomerella graminicola M1.001]	ncr:NCU06703 hypothetical protein; K08284 calcium channel MID1	gnl|CDD|193402 pfam12929, Mid1, Stretch-activated Ca2+-permeable channel component. MID1 is a yeast Saccharomyces cerevisiae gene encoding a plasma membrane protein required for Ca2+ influx induced by the mating pheromone, alpha-factor. Mid1 protein plays a crucial role in supplying Ca2+ during the mating process. Mid1 is composed of 548-amino-acid residues with four hydrophobic regions named H1,…
s6.193	UniRef90_E3QX43 Putative uncharacterized protein n=1 Tax=Glomerella graminicola M1.001 RepID=E3QX43_COLGM	UniRef100_E3QX43 Putative uncharacterized protein n=1 Tax=Glomerella graminicola M1.001 RepID=E3QX43_COLGM	gi|310800538|gb|EFQ35431.1| hypothetical protein GLRG_10575 [Glomerella graminicola M1.001]	No hits found	No hits found
s6.219	UniRef90_E3QF96 Putative uncharacterized protein n=1 Tax=Glomerella graminicola M1.001 RepID=E3QF96_COLGM	UniRef100_Q7SFP1 Putative uncharacterized protein n=1 Tax=Neurospora crassa OR74A RepID=Q7SFP1_NEUCR	gi|336463525|gb|EGO51765.1| hypothetical protein NEUTE1DRAFT_89477 [Neurospora tetrasperma FGSC 2508]	ncr:NCU01990 hypothetical protein	gnl|CDD|32302 COG2119, COG2119, Predicted membrane protein [Function unknown].
s6.32	UniRef90_UPI000023E96D hypothetical protein FG09559.1 n=1 Tax=Gibberella zeae PH-1 RepID=UPI000023E96D	UniRef100_UPI000023E96D hypothetical protein FG09559.1 n=1 Tax=Gibberella zeae PH-1 RepID=UPI000023E96D	gi|46136087|ref|XP_389735.1| hypothetical protein FG09559.1 [Gibberella zeae PH-1]	fgr:FG09559.1 hypothetical protein	No hits found
s6.38	UniRef90_Q6MFJ7 Related to covalently-linked cell wall protein n=2 Tax=Neurospora crassa RepID=Q6MFJ7_NEUCS	UniRef100_Q6MFJ7 Related to covalently-linked cell wall protein n=2 Tax=Neurospora crassa RepID=Q6MFJ7_NEUCS	gi|336466294|gb|EGO54459.1| hypothetical protein NEUTE1DRAFT_112959 [Neurospora tetrasperma FGSC 2508]	ncr:NCU04033 hypothetical protein	No hits found
s6.64	No hits found	No hits found	No hits found	No hits found	No hits found
s64.1	UniRef90_B2AB14 Predicted CDS Pa_1_5840 (Fragment) n=1 Tax=Podospora anserina S mat+ RepID=B2AB14_PODAN	UniRef100_B2AB14 Predicted CDS Pa_1_5840 (Fragment) n=1 Tax=Podospora anserina S mat+ RepID=B2AB14_PODAN	gi|171695740|ref|XP_001912794.1| hypothetical protein [Podospora anserina S mat+]	pan:PODANSg09843 hypothetical protein	gnl|CDD|190398 pfam02714, DUF221, Domain of unknown function DUF221. This family consists of hypothetical transmembrane proteins none of which have any function, the aligned region is at 538 residues at maximum length.
s65.13	UniRef90_D1ZG09 Whole genome shotgun sequence assembly, scaffold_29 n=1 Tax=Sordaria macrospora k-hell RepID=D1ZG09_SORMK	UniRef100_D1ZG09 Whole genome shotgun sequence assembly, scaffold_29 n=1 Tax=Sordaria macrospora k-hell RepID=D1ZG09_SORMK	gi|336268236|ref|XP_003348883.1| hypothetical protein SMAC_01907 [Sordaria macrospora k-hell]	ncr:NCU00473 hypothetical protein	gnl|CDD|176530 cd08588, PI-PLCc_At5g67130_like, Catalytic domain of Arabidopsis thaliana PI-PLC X domain-containing protein At5g67130 and its uncharacterized homologs. This subfamily corresponds to the catalytic domain present in Arabidopsis thaliana PI-PLC X domain-containing protein At5g67130 and its uncharacterized homologs. Members in this family show high sequence similarity to bacterial pho…
s67.48	No hits found	No hits found	No hits found	No hits found	No hits found
s67.7	UniRef90_E3Q8T7 Glycosyl hydrolase family 16 n=1 Tax=Glomerella graminicola M1.001 RepID=E3Q8T7_COLGM	UniRef100_E3Q8T7 Glycosyl hydrolase family 16 n=1 Tax=Glomerella graminicola M1.001 RepID=E3Q8T7_COLGM	gi|310791924|gb|EFQ27451.1| glycosyl hydrolase family 16 [Glomerella graminicola M1.001]	pan:PODANSg3123 hypothetical protein	gnl|CDD|185692 cd02183, GH16_fungal_CRH1_transglycosylase, glycosylphosphatidylinositol-glucanosyltransferase. Group of fungal GH16 members related to Saccharomyces cerevisiae Crh1p. Chr1p and Crh2p are transglycosylases that are required for the linkage of chitin to beta(1-3)glucose branches of beta(1-6)glucan, an important step in the assembly of new cell wall. Both have been shown to be glycos…
s68.6	UniRef90_B2AAD7 Predicted CDS Pa_1_3680 (Fragment) n=1 Tax=Podospora anserina S mat+ RepID=B2AAD7_PODAN	UniRef100_B2AAD7 Predicted CDS Pa_1_3680 (Fragment) n=1 Tax=Podospora anserina S mat+ RepID=B2AAD7_PODAN	gi|340924087|gb|EGS18990.1| hypothetical protein CTHT_0056090 [Chaetomium thermophilum var. thermophilum DSM 1495]	pan:PODANSg09616 hypothetical protein	gnl|CDD|192084 pfam08592, DUF1772, Domain of unknown function (DUF1772). This domain is of unknown function.
s69.34	NA	NA	gb|KKF97506.1|hypothetical protein CFO_g117 [Ceratocystis platani]	NA	NA
S69.35	NA	NA	No hits found	NA	NA
S69.36	NA	NA	No hits found	NA	NA
s7.7	No hits found	No hits found	No hits found	No hits found	gnl|CDD|33678 COG3889, COG3889, Predicted solute binding protein [General function prediction only].
s73.14	UniRef90_UPI000023D7B7 hypothetical protein FG06564.1 n=1 Tax=Gibberella zeae PH-1 RepID=UPI000023D7B7	UniRef100_UPI000023D7B7 hypothetical protein FG06564.1 n=1 Tax=Gibberella zeae PH-1 RepID=UPI000023D7B7	gi|46124373|ref|XP_386740.1| hypothetical protein FG06564.1 [Gibberella zeae PH-1]	fgr:FG06564.1 hypothetical protein	No hits found
s75.64	UniRef90_C7ZCJ1 Putative uncharacterized protein n=1 Tax=Nectria haematococca mpVI 77-13-4 RepID=C7ZCJ1_NECH7	UniRef100_C7ZCJ1 Putative uncharacterized protein n=1 Tax=Nectria haematococca mpVI 77-13-4 RepID=C7ZCJ1_NECH7	gi|302890203|ref|XP_003043986.1| hypothetical protein NECHADRAFT_105936 [Nectria haematococca mpVI 77-13-4]	mgr:MGG_00319 MG00319.4; hypothetical protein	gnl|CDD|189421 pfam00150, Cellulase, Cellulase (glycosyl hydrolase family 5).
s75.69	No hits found	No hits found	No hits found	No hits found	No hits found
s78.5	No hits found	No hits found	No hits found	No hits found	No hits found
s80.19	UniRef90_C7YVZ4 Putative uncharacterized protein n=1 Tax=Nectria haematococca mpVI 77-13-4 RepID=C7YVZ4_NECH7	UniRef100_C7YVZ4 Putative uncharacterized protein n=1 Tax=Nectria haematococca mpVI 77-13-4 RepID=C7YVZ4_NECH7	gi|302907181|ref|XP_003049589.1| hypothetical protein NECHADRAFT_74128 [Nectria haematococca mpVI 77-13-4]	bfo:BRAFLDRAFT_120518 hypothetical protein	gnl|CDD|147872 pfam05955, Herpes_gp2, Equine herpesvirus glycoprotein gp2. This family consists of a number of glycoprotein gp2 sequences from equine herpesviruses.
s90.16	UniRef90_E3QIS5 ZIP Zinc transporter n=1 Tax=Glomerella graminicola M1.001 RepID=E3QIS5_COLGM	UniRef100_E3QIS5 ZIP Zinc transporter n=1 Tax=Glomerella graminicola M1.001 RepID=E3QIS5_COLGM	gi|310795302|gb|EFQ30763.1| ZIP Zinc transporter [Glomerella graminicola M1.001]	fgr:FG05293.1 hypothetical protein	gnl|CDD|190340 pfam02535, Zip, ZIP Zinc transporter. The ZIP family consists of zinc transport proteins and many putative metal transporters. The main contribution to this family is from the Arabidopsis thaliana ZIP protein family these proteins are responsible for zinc uptake in the plant. Also found within this family are C. elegans proteins of unknown function which are annotated as being simi…
s99.11	UniRef90_D1Z7V2 Whole genome shotgun sequence assembly, scaffold_7 n=1 Tax=Sordaria macrospora k-hell RepID=D1Z7V2_SORMK	UniRef100_D1Z7V2 Whole genome shotgun sequence assembly, scaffold_7 n=1 Tax=Sordaria macrospora k-hell RepID=D1Z7V2_SORMK	gi|340923998|gb|EGS18901.1| mitochondrial elongation factor g 1-like protein [Chaetomium thermophilum var. thermophilum DSM 1495]	ncr:NCU02956 hypothetical protein	gnl|CDD|133141 cd05474, SAP_like, SAPs, pepsin-like proteinases secreted from pathogens to degrade host proteins. SAPs (Secreted aspartic proteinases) are secreted from a group of pathogenic fungi, predominantly Candida species. They are secreted from the pathogen to degrade host proteins. SAP is one of the most significant extracellular hydrolytic enzymes produced by C. albicans. SAP proteins, e…

## Sheet:  Putative CC effectors CSEP
Putatives candidate secreted effector protein - Sonah, Humira, Rupesh K. Deshmukh, and Richard R. Bélanger. "Computational prediction of effector proteins in fungi: opportunities and challenges." Frontiers in plant science 7 (2016).
Gene ID	Database	UniRef90 ID	Annotation	e-value	Identity	N cisteines
s2.232	uniref90	UniRef90_L2GF76	1,3-beta-glucanosyltransferase, putative n=4 Tax=Colletotrichum RepID=L2GF76_COLGN	3e-178	63% (243/380)	1
s12.71	uniref90	UniRef90_L2G9V1	2og-fe oxygenase family protein n=2 Tax=Colletotrichum gloeosporioides RepID=L2G9V1_COLGN	2e-101	52% (157/297)	3
s5.260	uniref90	UniRef90_E3QE08	Allergen Asp F7 n=2 Tax=Colletotrichum graminicola RepID=E3QE08_COLGM	1e-39	36% (129/355)	3
s50.2	uniref90	UniRef90_G4U892	Alpha/beta-hydrolase n=3 Tax=Neurospora RepID=G4U892_NEUT9	1e-102	56% (158/281)	2
s16.238	uniref90	UniRef90_G2QFK0	Arabinan endo-1,5-alpha-L-arabinosidase n=2 Tax=leotiomyceta RepID=G2QFK0_THIHA	2e-138	61% (197/320)	5
s75.31	uniref90	UniRef90_Q7SGF0	Arabinogalactan endo-1,4-beta-galactosidase n=4 Tax=Neurospora RepID=Q7SGF0_NEUCR	1e-146	60% (204/340)	4
s34.27	uniref90	UniRef90_L2FB78	Carbonic anhydrase n=2 Tax=Colletotrichum gloeosporioides RepID=L2FB78_COLGN	3e-49	40% (111/271)	6
s55.33	uniref90	UniRef90_C9SII2	Cellulose-growth-specific protein n=2 Tax=Verticillium RepID=C9SII2_VERA1	3e-102	59% (152/256)	11
s6.38	uniref90	UniRef90_L7IHD1	Covalently-linked cell wall protein n=2 Tax=Magnaporthe oryzae RepID=L7IHD1_MAGOY	6e-47	45% (101/224)	21
s75.58	uniref90	UniRef90_G4N8Y9	Cu/Zn superoxide dismutase n=3 Tax=Magnaporthe oryzae RepID=G4N8Y9_MAGO7	6e-29	41% (65/156)	15
s16.148	uniref90	UniRef90_E3QA30	Cupin n=2 Tax=Colletotrichum RepID=E3QA30_COLGM	6e-90	60% (135/223)	2
s35.26	uniref90	UniRef90_B7KDN6	Cyanovirin-N domain protein n=1 Tax=Cyanothece sp. (strain PCC 7424) RepID=B7KDN6_CYAP7	6e-09	29% (48/161)	0
s73.18	uniref90	UniRef90_I2G7D1	EC51a protein n=1 Tax=Colletotrichum higginsianum RepID=I2G7D1_9PEZI	2e-20	32% (69/214)	1
s2.277	uniref90	UniRef90_B0Y002	Endo-1,3(4)-beta-glucanase, putative n=3 Tax=Aspergillaceae RepID=B0Y002_ASPFC	3e-107	55% (155/277)	2
s5.109	uniref90	UniRef90_A1DKL1	Endo-1,4-beta-glucanase, putative n=3 Tax=Aspergillaceae RepID=A1DKL1_NEOFI	5e-78	48% (129/265)	8
s18.137	uniref90	UniRef90_L2FF72	Endopolygalacturonase n=4 Tax=Colletotrichum RepID=L2FF72_COLGN	0.0	75% (272/360)	1
s2.233	uniref90	UniRef90_F4P3S3	Expressed protein n=1 Tax=Batrachochytrium dendrobatidis (strain JAM81 / FGSC 10211) RepID=F4P3S3_BATDJ	2e-17	30% (61/197)	0
s54.17	uniref90	UniRef90_L2FWI4	Expression library immunization antigen 1 n=2 Tax=Colletotrichum gloeosporioides RepID=L2FWI4_COLGN	6e-34	36% (70/191)	4
s66.15	uniref90	UniRef90_D1ZSU8	Extracellular metalloprotease SMAC_06893 n=4 Tax=Sordariaceae RepID=MEP1_SORMK	7e-84	50% (127/254)	2
s18.135	uniref90	UniRef90_C9SC15	Glucan 1,3-beta-glucosidase n=2 Tax=Verticillium RepID=C9SC15_VERA1	2e-118	57% (168/290)	2
s39.43	uniref90	UniRef90_G2Y2Z6	Glycoside hydrolase family 16 protein n=2 Tax=Botryotinia fuckeliana RepID=G2Y2Z6_BOTF4	1e-136	70% (189/270)	6
s43.9	uniref90	UniRef90_A1D3C4	GPI anchored serine-threonine rich protein n=3 Tax=Aspergillaceae RepID=A1D3C4_NEOFI	2e-20	34% (58/170)	3
s2.341	uniref90	UniRef90_C9SNH6	Long chronological lifespan protein 2 n=2 Tax=Verticillium RepID=LCL2_VERA1	5e-41	62% (76/121)	1
s24.65	uniref90	UniRef90_E9FCK7	Major allergen Asp f 2-like protein n=2 Tax=Metarhizium RepID=E9FCK7_METAR	3e-93	51% (140/274)	5
s43.69	uniref90	UniRef90_J4UK26	Mediator of RNA polymerase II transcription subunit 31 n=1 Tax=Beauveria bassiana (strain ARSEF 2860) RepID=J4UK26_BEAB2	4e-10	39% (33/84)	0
s13.38	uniref90	UniRef90_N4U609	Mitochondrial nuclease n=3 Tax=Fusarium RepID=N4U609_FUSC1	4e-154	64% (229/353)	2
s14.86	uniref90	UniRef90_C9SIC2	Mixed-linked glucanase n=2 Tax=Verticillium RepID=C9SIC2_VERA1	6e-94	45% (149/328)	6
s14.87	uniref90	UniRef90_C9SIC2	Mixed-linked glucanase n=2 Tax=Verticillium RepID=C9SIC2_VERA1	8e-100	48% (150/310)	6
s14.88	uniref90	UniRef90_C9SIC2	Mixed-linked glucanase n=2 Tax=Verticillium RepID=C9SIC2_VERA1	6e-98	48% (149/308)	9
s170.1	uniref90	UniRef90_C9SIC2	Mixed-linked glucanase n=2 Tax=Verticillium RepID=C9SIC2_VERA1	6e-94	48% (145/298)	8
s19.73	uniref90	UniRef90_C9SIC2	Mixed-linked glucanase n=2 Tax=Verticillium RepID=C9SIC2_VERA1	5e-94	47% (143/298)	10
s5.39	uniref90	UniRef90_C9SIC2	Mixed-linked glucanase n=2 Tax=Verticillium RepID=C9SIC2_VERA1	2e-100	50% (151/298)	4
s74.31	uniref90	UniRef90_C9SIC2	Mixed-linked glucanase n=2 Tax=Verticillium RepID=C9SIC2_VERA1	8e-98	46% (150/323)	6
s4.128	uniref90	UniRef90_L2FW11	Mmc protein n=2 Tax=Colletotrichum gloeosporioides RepID=L2FW11_COLGN	5e-12	44% (42/94)	5
s118.4	uniref90	UniRef90_B8NL61	NPP1 domain protein n=4 Tax=Aspergillus RepID=B8NL61_ASPFN	1e-55	44% (97/218)	1
s7.82	uniref90	UniRef90_G4N348	Palmitoyl-protein thioesterase 1 n=3 Tax=Magnaporthe oryzae RepID=G4N348_MAGO7	4e-147	64% (196/304)	6
s4.41	uniref90	UniRef90_N4VGC6	Pectin lyase n=3 Tax=Glomerellaceae RepID=N4VGC6_COLOR	1e-177	65% (249/379)	2
s1.44	uniref90	UniRef90_C9S7V6	Phosphatidylglycerol/phosphatidylinositol transfer protein n=2 Tax=Verticillium RepID=C9S7V6_VERA1	6e-75	64% (115/179)	1
s111.1	uniref90	UniRef90_E9E6B5	Phosphatidylinositol-specific phospholipase n=2 Tax=Metarhizium RepID=E9E6B5_METAQ	3e-50	34% (112/326)	1
s111.2	uniref90	UniRef90_E9E6B5	Phosphatidylinositol-specific phospholipase n=2 Tax=Metarhizium RepID=E9E6B5_METAQ	1e-49	33% (110/332)	6
s114.2	uniref90	UniRef90_E9E6B5	Phosphatidylinositol-specific phospholipase n=2 Tax=Metarhizium RepID=E9E6B5_METAQ	4e-53	34% (115/334)	1
s3.261	uniref90	UniRef90_E9E6B5	Phosphatidylinositol-specific phospholipase n=2 Tax=Metarhizium RepID=E9E6B5_METAQ	1e-49	33% (109/321)	1
s31.34	uniref90	UniRef90_E9E6B5	Phosphatidylinositol-specific phospholipase n=2 Tax=Metarhizium RepID=E9E6B5_METAQ	2e-45	31% (101/319)	5
s31.37	uniref90	UniRef90_E9E6B5	Phosphatidylinositol-specific phospholipase n=2 Tax=Metarhizium RepID=E9E6B5_METAQ	1e-46	34% (110/320)	3
s82.19	uniref90	UniRef90_E9E6B5	Phosphatidylinositol-specific phospholipase n=2 Tax=Metarhizium RepID=E9E6B5_METAQ	5e-47	32% (103/319)	5
s82.20	uniref90	UniRef90_E9E6B5	Phosphatidylinositol-specific phospholipase n=2 Tax=Metarhizium RepID=E9E6B5_METAQ	2e-46	32% (104/319)	7
s84.2	uniref90	UniRef90_E9E6B5	Phosphatidylinositol-specific phospholipase n=2 Tax=Metarhizium RepID=E9E6B5_METAQ	2e-44	33% (110/330)	5
s84.8	uniref90	UniRef90_E9E6B5	Phosphatidylinositol-specific phospholipase n=2 Tax=Metarhizium RepID=E9E6B5_METAQ	3e-54	34% (113/328)	1
s65.13	uniref90	UniRef90_G4UNR6	PLC-like phosphodiesterase n=3 Tax=Neurospora RepID=G4UNR6_NEUT9	6e-124	59% (184/309)	5
s67.48	uniref90	UniRef90_Q1K686	Predicted protein n=2 Tax=Neurospora crassa RepID=Q1K686_NEUCR	3e-08	37% (36/96)	10
s69.84	uniref90	UniRef90_G0RBA2	Predicted protein n=2 Tax=Trichoderma RepID=G0RBA2_HYPJQ	2e-76	56% (110/195)	10
s41.9	uniref90	UniRef90_C9SB26	Predicted protein n=2 Tax=Verticillium RepID=C9SB26_VERA1	9e-37	46% (73/156)	5
s53.40	uniref90	UniRef90_C9SUB3	Predicted protein n=2 Tax=Verticillium RepID=C9SUB3_VERA1	6e-08	40% (28/69)	10
s2.105	uniref90	UniRef90_A6QZI6	Predicted protein n=4 Tax=Ajellomyces capsulatus RepID=A6QZI6_AJECN	9e-46	39% (77/197)	22
s60.27	uniref90	UniRef90_L2FQ92	Proline oxidase n=2 Tax=Colletotrichum gloeosporioides RepID=L2FQ92_COLGN	5e-151	59% (221/370)	6
s43.37	uniref90	UniRef90_E9EEY8	Prp 4 CRoW domain-containing protein n=2 Tax=Metarhizium RepID=E9EEY8_METAQ	1e-18	41% (50/120)	21
s18.132	uniref90	UniRef90_E9DTL0	Putative nuclease S1 n=2 Tax=Metarhizium RepID=E9DTL0_METAQ	1e-128	61% (170/277)	4
s2.288	uniref90	UniRef90_Q2HBM0	Putative uncharacterized protein n=1 Tax=Chaetomium globosum (strain ATCC 6205 / CBS 148.51 / DSM 1962 /NBRC 6347 / NRRL 1970) RepID=Q2HBM0_CHAGB	3e-38	47% (70/148)	0
s32.41	uniref90	UniRef90_E3Q5S9	Putative uncharacterized protein n=1 Tax=Colletotrichum graminicola (strain M1.001 / M2 / FGSC 10212) RepID=E3Q5S9_COLGM	2e-49	57% (78/135)	0
s24.13	uniref90	UniRef90_E3QIT7	Putative uncharacterized protein n=1 Tax=Colletotrichum graminicola (strain M1.001 / M2 / FGSC 10212) RepID=E3QIT7_COLGM	3e-83	63% (132/208)	0
s105.6	uniref90	UniRef90_F0XPM3	Putative uncharacterized protein n=1 Tax=Grosmannia clavigera (strain kw1407 / UAMH 11150) RepID=F0XPM3_GROCL	6e-09	30% (34/113)	0
s144.1	uniref90	UniRef90_F0XPM3	Putative uncharacterized protein n=1 Tax=Grosmannia clavigera (strain kw1407 / UAMH 11150) RepID=F0XPM3_GROCL	5e-08	26% (39/146)	0
s6.276	uniref90	UniRef90_F0XPM3	Putative uncharacterized protein n=1 Tax=Grosmannia clavigera (strain kw1407 / UAMH 11150) RepID=F0XPM3_GROCL	4e-10	27% (43/155)	0
s10.19	uniref90	UniRef90_S0EFR3	Related to Allergen Asp f 4 n=4 Tax=Fusarium RepID=S0EFR3_GIBF5	7e-45	37% (126/334)	8
s18.222	uniref90	UniRef90_S0DV15	Related to TWF1-twinfilin, an actin monomer sequestering protein n=4 Tax=Fusarium RepID=S0DV15_GIBF5	1e-14	43% (43/98)	9
s18.1	uniref90	UniRef90_L2FKE0	Secreted protein n=2 Tax=Colletotrichum gloeosporioides RepID=L2FKE0_COLGN	3e-75	58% (111/191)	3
s24.47	uniref90	UniRef90_L2FD46	Short-chain dehydrogenase, putative n=2 Tax=Colletotrichum gloeosporioides RepID=L2FD46_COLGN	2e-158	68% (218/319)	1
s10.29	uniref90	UniRef90_E9EPJ7	Siderophore biosynthesis enzyme, putative n=2 Tax=Metarhizium RepID=E9EPJ7_METAR	2e-12	41% (33/79)	22
s48.26	uniref90	UniRef90_N4V5U1	Twin-arginine translocation pathway signal n=3 Tax=Colletotrichum RepID=N4V5U1_COLOR	2e-115	56% (171/303)	6
s38.52	uniref90	UniRef90_H1VMX9	Uncharacterized protein n=1 Tax=Colletotrichum higginsianum (strain IMI 349063) RepID=H1VMX9_COLHI	2e-11	37% (37/99)	0
s35.38	uniref90	UniRef90_R7YKX5	Uncharacterized protein n=1 Tax=Coniosporium apollinis (strain CBS 100218) RepID=R7YKX5_CONA1	3e-09	39% (37/94)	0
s14.69	uniref90	UniRef90_G3JBA4	Uncharacterized protein n=1 Tax=Cordyceps militaris (strain CM01) RepID=G3JBA4_CORMM	1e-18	32% (61/190)	0
s75.59	uniref90	UniRef90_J3NYQ2	Uncharacterized protein n=1 Tax=Gaeumannomyces graminis var. tritici (strain R3-111a-1) RepID=J3NYQ2_GAGT3	4e-40	67% (69/102)	0
s1.163	uniref90	UniRef90_S0DJ29	Uncharacterized protein n=1 Tax=Gibberella fujikuroi (strain CBS 195.34 / IMI 58289 / NRRL A-6831) RepID=S0DJ29_GIBF5	3e-12	47% (33/69)	0
s32.76	uniref90	UniRef90_S0DWL9	Uncharacterized protein n=1 Tax=Gibberella fujikuroi (strain CBS 195.34 / IMI 58289 / NRRL A-6831) RepID=S0DWL9_GIBF5	4e-15	40% (33/82)	0
s10.102	uniref90	UniRef90_S3C0G9	Uncharacterized protein n=1 Tax=Ophiostoma piceae (strain UAMH 11346) RepID=S3C0G9_OPHP1	1e-09	32% (41/125)	0
s20.16	uniref90	UniRef90_S3C4J2	Uncharacterized protein n=1 Tax=Ophiostoma piceae (strain UAMH 11346) RepID=S3C4J2_OPHP1	6e-09	41% (31/75)	0
s5.10	uniref90	UniRef90_G2Q042	Uncharacterized protein n=1 Tax=Thielavia heterothallica (strain ATCC 42464 / BCRC 31852 / DSM 1799) RepID=G2Q042_THIHA	2e-11	50% (42/83)	0
s23.39	uniref90	UniRef90_B4G0J0	Uncharacterized protein n=1 Tax=Zea mays RepID=B4G0J0_MAIZE	2e-08	39% (33/84)	0
s20.38	uniref90	UniRef90_L2G6R2	Uncharacterized protein n=2 Tax=Colletotrichum gloeosporioides RepID=L2G6R2_COLGN	2e-12	25% (81/320)	0
s26.85	uniref90	UniRef90_S3D2A0	Uncharacterized protein n=2 Tax=Glarea lozoyensis RepID=S3D2A0_GLAL2	2e-36	37% (90/238)	0
s18.6	uniref90	UniRef90_T5AHL8	UPF0135 protein n=1 Tax=Ophiocordyceps sinensis CO18 RepID=T5AHL8_9HYPO	9e-87	48% (146/303)	5
s58.12	uniref90	UniRef90_F7VW73	WGS project CABT00000000 data, contig 2.10 n=4 Tax=Sordariaceae RepID=F7VW73_SORMK	0.0	74% (239/321)	3
s2.10	uniref90	UniRef90_F7VPH2	WGS project CABT00000000 data, contig 2.3 n=5 Tax=Sordariaceae RepID=F7VPH2_SORMK	3e-67	45% (166/368)	8
s10.151	uniref90	UniRef90_F7VR71	WGS project CABT00000000 data, contig 2.4 n=4 Tax=Sordariaceae RepID=F7VR71_SORMK	7e-86	59% (127/215)	20
